# Supplementary material for: Single-cell RNA sequencing reveals regulation of fetal ovary development in the monkey (Macaca fascicularis)
Source: Cell Discov. 2020 Dec 29;6:97. doi: 10.1038/s41421-020-00219-0 (PMC7769980; doi:10.1038/s41421-020-00219-0)
Supplement: Supplementary file 2 — Supplementary Data S1 [file 41421_2020_219_MOESM2_ESM.xlsx]

## Sheet: Dataset 1 ordering genes for co
Gene	Gene_Clusters
MT1X	1
ENSMFAG00000003180	1
HBB	1
ENSMFAG00000037705	1
ENSMFAG00000037043	1
ENSMFAG00000046430	1
PADI6	1
ENSMFAG00000046178	1
ASTL	1
CCDC146	1
MX1	1
LDHAL6A	1
PCCA	1
KPNA7	1
ZAR1	1
CABYR	1
FIGLA	1
AKR1B1	1
ATG7	1
RPS4X	1
VWF	1
JAG1	1
GDF9	1
CSF1R	1
PPDPF	1
PRDX2	1
ENSMFAG00000045681	1
MVP	1
UPB1	1
AK5	1
ACE2	1
PPP1R3A	1
GTF3A	1
OXT	1
LMOD3	1
B3GAT2	1
NPC2	1
TMEM255B	1
CNRIP1	1
MCTP1	1
CCNI	1
ARHGAP18	1
GNAS	1
RASL10A	1
ENSMFAG00000045712	1
ENSMFAG00000040530	1
NTNG2	1
ENSMFAG00000047003	1
CAPN12	1
SQSTM1	1
STK32C	1
GYG1	1
DMD	1
DBH	1
MFSD12	1
ZP4	1
ENSMFAG00000037188	1
LGALS8	1
HEXB	1
MAP1LC3A	1
ENSMFAG00000001960	1
TGM7	1
SLCO4A1	1
MYOF	1
OSTF1	1
SH2D4A	1
WEE2	1
MAL2	1
PSD3	1
CHRNE	1
WFDC2	1
NPM2	1
ADCY3	1
PNLDC1	1
PPY	1
EPSTI1	1
NAA10	1
MAP1B	1
F2	1
TUBA1C	1
PRAME	1
ENSMFAG00000031914	1
C1QTNF6	1
GLB1L3	1
SMARCA2	1
DPEP1	1
EPB41L3	1
ENSMFAG00000031694	1
APOA1	1
NLRP14	1
GLIPR1	1
SLC27A5	1
IAH1	1
TMEM54	1
MT2A	1
IGF2BP3	1
RNASEK	1
ENSMFAG00000032669	1
SLC3A1	1
ENSMFAG00000032548	1
PFN2	1
IFI27	1
MAP3K7CL	1
KCNK9	1
CAMSAP3	1
LGALS4	1
TDRD1	1
SOHLH1	1
SERPINF1	1
TXNDC5	1
PHEX	1
PRKCG	1
GIPC2	1
PDZK1	1
ENSMFAG00000036811	1
ESRP1	1
NLRP11	1
NID2	1
GSR	1
RAB27A	1
RGS2	1
ENSMFAG00000032127	1
ENSMFAG00000043555	1
PRR5	1
SLC29A4	1
AKTIP	1
GPX1	1
CCDC88C	1
SLC8A1	1
UBE2L6	1
PON1	1
TFF3	1
DSCAML1	1
ENSMFAG00000035592	1
ENSMFAG00000002482	1
ENSMFAG00000046648	1
NDRG4	1
KCNIP4	1
ENSMFAG00000041903	1
DND1	1
NEB	1
ANKRD37	1
EMILIN2	1
HSD11B1L	1
CAPRIN2	1
BSPRY	1
TIAM1	1
CDH3	1
HVCN1	1
PARVG	1
LYPD1	1
ENSMFAG00000002462	1
NACC2	1
ITGBL1	1
TNFSF12	1
SYTL3	1
LHB	1
ENSMFAG00000031822	1
FAM92A	1
CCDC178	1
PGPEP1	1
ENSMFAG00000046547	1
CATSPERD	1
NOBOX	1
ENSMFAG00000042565	1
MGAT4A	1
FGF9	1
CTSA	1
ZP2	1
FER	1
PHACTR3	1
ENSMFAG00000003384	1
TCOF1	1
TSPAN4	1
SYT2	1
CLDN10	1
KYNU	1
AKR1C8P	1
RIPOR3	1
FBXW12	1
ATP2C2	1
DNAH11	1
PDIA6	1
NPAS1	1
NFATC1	1
SLC7A1	1
HSPB6	1
BAIAP2	1
DDIT4	1
RAB20	1
IQSEC3	1
VGLL4	1
ATP8A1	1
ENSMFAG00000043083	1
ENSMFAG00000044866	1
PCSK4	1
CDA	1
PIP4K2A	1
FDXR	1
RGS16	1
ALOXE3	1
SERINC2	1
MT1G	1
MDM2	1
SLC38A8	1
NLRP13	1
PUM1	1
BNIP2	1
RASGRF2	1
ENSMFAG00000038812	1
SYT5	1
PCP4L1	1
ENSMFAG00000041885	1
CCNG1	1
TXNIP	1
USP2	1
NEFL	1
DNAH7	1
TP63	1
F10	1
FOS	1
THBS4	1
FAM171B	1
TBPL2	1
DHX58	1
UNC13C	1
IL34	1
PIWIL4	1
TLN2	1
GLP2R	1
ENSMFAG00000003315	1
GPAT2	1
LIMS2	1
PRODH2	1
TNFAIP6	1
SPHKAP	1
GRN	1
VLDLR	1
RGCC	1
CDKN1B	1
TEX26	1
ITGA4	1
IRF7	1
PLXNC1	1
XAGE5	1
FANK1	1
BTBD11	1
RSPO2	1
H1FOO	1
IRF8	1
CBLN2	1
ENSMFAG00000040504	1
MESP1	1
ENSMFAG00000043121	1
TMC8	1
EIF4E1B	1
PITX1	1
FYB2	1
ADCY7	1
ENSMFAG00000046163	1
DDX60	1
ZBTB18	1
SMPD3	1
MRO	1
DUSP2	1
CSH2	1
MOV10	1
COL4A4	1
CFAP206	1
DDIT3	1
SIAH3	1
GLUL	1
MYH3	1
GUCY2D	1
DDX60L	1
ENSMFAG00000046446	1
ENSMFAG00000000531	1
CRADD	1
ENSMFAG00000039315	1
DCT	1
PKD1L3	1
CRB3	1
SULT2B1	1
KCNK16	1
COL6A2	1
NEFM	1
CAMK1	1
GFRA1	1
NLRP5	1
PROCR	1
ALDH1A1	1
CRYM	1
HERPUD1	1
SLC15A1	1
TSTD1	1
ENSMFAG00000042750	1
IGFBP7	1
NRXN1	1
CDH17	1
RBP4	1
CRHBP	1
TIMP1	1
TMEM150B	1
CYP19A1	1
ENSMFAG00000044791	1
LIMA1	1
CLU	1
RYR3	1
ABCA12	1
ENSMFAG00000003325	1
ID4	1
ITIH2	1
RHOXF1	1
OVCH1	1
SPERT	1
BST2	1
SHOX2	1
GALNTL5	1
CUBN	1
CERKL	1
CPHXL	1
NR2F1	1
CD164L2	1
NALCN	1
CIART	1
ENSMFAG00000041094	1
SVOPL	1
ENSMFAG00000037524	1
ENAH	1
EGR1	1
LGALS3BP	1
ENSMFAG00000045956	1
PRSS38	1
KHDC1L	1
CRTAM	1
ANXA3	1
ENSMFAG00000032123	1
BPIFB3	1
COLEC11	1
SATB1	1
EGFL6	1
GBP2	1
ENSMFAG00000032534	1
TENT5A	1
OGN	1
C10orf90	1
DUPD1	1
BMP5	1
LAMB4	1
ENSMFAG00000030063	1
ACTA2	1
CFP	1
ID2	1
SSUH2	1
TAS1R1	1
SLC16A8	1
MT3	1
DHRS2	1
MT1M	1
LAMB1	1
DLGAP3	1
PLK2	1
MUC20	1
NCMAP	1
TRIM42	1
AKR1C1	1
COL1A2	1
LAMA5	1
TACR3	1
PROK2	1
ZFP36	1
MFAP4	1
ZP1	1
TFDP3	1
NFKBIZ	1
GADD45G	1
ENSMFAG00000032710	1
SPI1	1
INPP5D	1
NPHP3	1
IFRD1	1
CTPS2	1
FCN3	1
PLEKHB1	1
DDB2	1
IRF1	1
PPP1R14C	1
CFHR5	1
GGT6	1
HTRA3	1
PROK1	1
CPA2	1
AEN	1
CA12	1
MYO7B	1
TRAPPC3L	1
NR4A1	1
ENSMFAG00000042822	1
PATL2	1
DUSP1	1
INSIG1	1
NFKBIA	1
KLF14	1
ACSM1	1
DMRTA2	1
HOXD9	1
ATRX	1
BMERB1	1
FAM24B	1
VSX1	1
MT1A	1
WNT1	1
PADI4	1
GP9	1
L3MBTL3	1
GOLGB1	1
KCNC2	1
ENSMFAG00000046707	1
FOSB	1
ENSMFAG00000000419	1
ENSMFAG00000041640	1
HIST1H2BB	1
MSLN	1
COL4A3	1
MNDA	1
GCNT3	1
ENSMFAG00000039196	1
ELANE	1
ENSMFAG00000040248	1
GNG11	1
FCGRT	1
FAM186A	1
APOD	1
NINL	1
RGS1	1
RGS4	1
GPR155	1
SHISA2	1
ENSMFAG00000030418	1
RRAD	1
ENSMFAG00000032553	1
IGFBP5	1
S100A16	1
ENSMFAG00000040595	1
CPNE5	1
ENSMFAG00000040216	1
TMPRSS9	1
SPARC	1
CAV1	1
AQP1	1
PPP1R27	1
CABP5	1
WNT7B	1
PALM2	1
CCDC201	1
TBX4	1
IL18R1	1
ENSMFAG00000046440	1
IFIT2	1
MYL7	1
TAC1	1
SPARCL1	1
CEP85L	1
SLC37A4	1
CLNK	1
HSPA5	1
TNFRSF10A	1
PRSS35	1
STC1	1
LMOD1	1
ALDH1A3	1
TUBA4A	1
CPB1	1
CYLC1	1
RNASEL	1
ITGA2B	1
CRISPLD1	1
RLN2	1
RGS5	1
FGL2	1
FAM129A	1
ELAVL3	1
CCN2	1
ATF3	1
CHAC1	1
NPPC	1
ATP1B2	1
NKX2-1	1
TCEA3	1
GASK1B	1
ERMAP	1
ENSMFAG00000032810	1
ENSMFAG00000045054	1
TMEM176B	1
SLC30A10	1
GUCY2C	1
SLFN5	1
SFRP1	1
CFAP65	1
EGR4	1
FMO2	1
ENSMFAG00000031798	1
IFI44L	1
FBXO16	1
IGF2	1
STMN4	1
HOXD10	1
ENSMFAG00000045527	1
C19orf84	1
PIDD1	1
SPATA19	1
EGR3	1
SLC7A11	1
ENSMFAG00000001311	1
AMER2	1
COMP	1
UPK3B	1
IER2	1
ALKAL2	1
HIST2H2AC	1
PRELP	1
ENSMFAG00000000325	1
KEL	1
NR2E1	1
PIEZO1	1
LNX1	1
SLC17A4	1
BDKRB2	1
RSPO4	1
SPATA32	1
FABP6	1
TNFRSF13B	1
NKX2-8	1
GBP1	1
LRRC17	1
HYAL1	1
GUCY1A1	1
ENSMFAG00000002587	1
GNRHR	1
HES7	1
EGR2	1
KCNK1	1
AMHR2	1
TRIB3	1
CCR10	1
SELE	1
TAL1	1
IGFBP3	1
LYL1	1
CMKLR1	1
PLAAT3	1
GATA5	1
MEGF6	1
ENSMFAG00000030864	1
CRYBB3	1
HLA-DPA1	1
TIE1	1
ENSMFAG00000004557	1
HSH2D	1
CCN1	1
PEAK3	1
C9orf152	1
RPE65	1
ENSMFAG00000033612	1
RDH12	1
GAST	1
SFRP4	1
GRHL2	1
TNFRSF11B	1
NOSTRIN	1
CD69	1
LZTR1	1
ENTPD7	1
SYTL5	1
CD44	1
ENSMFAG00000046803	1
GAP43	1
RASGEF1A	1
INHBA	1
RAD51AP2	2
SYCP1	2
ENSMFAG00000001879	2
SCML1	2
SYCE3	2
C8orf88	2
SPDYA	2
SYCP2	2
SYCP3	2
PAGE1	2
C14orf39	2
TEX12	2
IQCB1	2
ZCWPW1	2
ENSMFAG00000040566	2
MEIOB	2
ENSMFAG00000037049	2
SMC1B	2
LY6K	2
HORMAD1	2
ARHGAP5	2
SPATA22	2
ENSMFAG00000034362	2
CENPK	2
TOP2A	2
CENPU	2
TEX30	2
MEIOC	2
ENSMFAG00000035558	2
FAM228A	2
INCA1	2
KNL1	2
ENSMFAG00000009138	2
ZCCHC17	2
GSTM3	2
SMCHD1	2
ALG13	2
TUBA3C	2
KIF21A	2
C18orf63	2
CLGN	2
FAM3B	2
RBM44	2
FAM9C	2
PJA2	2
HIST1H1E	2
BCAP31	2
CNTD1	2
ENSMFAG00000041266	2
TEX15	2
GPBP1	2
CCDC73	2
SHCBP1L	2
NIPBL	2
FAM216A	2
STK31	2
FMR1NB	2
HSPB11	2
AAMDC	2
ZNF280C	2
ZNF711	2
WDR87	2
ESCO2	2
KIF5B	2
ENSMFAG00000038691	2
YEATS4	2
AP1S2	2
GKAP1	2
GLIPR1L2	2
WBP4	2
FAM9A	2
CISD2	2
SRP9	2
BRDT	2
MLF1	2
SPO11	2
EAF2	2
FKBP6	2
SAP30	2
CCNB3	2
TEX11	2
NECAB1	2
ANKRD31	2
THAP7	2
P4HA2	2
SLC4A1AP	2
TERB1	2
CLSPN	2
CCDC88A	2
NINJ2	2
EFCAB7	2
CMC4	2
ASZ1	2
FBXO25	2
EZR	2
FBXO11	2
ATP6V1D	2
ABCA5	2
PPIP5K2	2
TERB2	2
PTPN12	2
TOPAZ1	2
JADE3	2
XAGE3	2
SPESP1	2
C1orf146	2
DPEP3	2
ENSMFAG00000037484	2
ATP6AP2	2
CCNB1IP1	2
CCNE2	2
ENSMFAG00000000222	2
BAZ1A	2
ARHGAP29	2
ENSMFAG00000032047	2
SLC25A31	2
NCAPG	2
CCDC122	2
SYNGR4	2
ZPBP	2
MPC2	2
TERF1	2
PDE6D	2
ENSMFAG00000045478	2
TRIM44	2
SLBP	2
OXR1	2
SGO2	2
PIK3R3	2
GGNBP2	2
LYAR	2
GINS2	2
BRWD1	2
ECT2	2
IFT81	2
DMXL2	2
BUD31	2
CCDC186	2
C6orf52	2
C2orf73	2
ZNF131	2
FBXO47	2
CLUAP1	2
PAGE4	2
FARP2	2
ATP6AP1	2
HORMAD2	2
WASF1	2
UBE2T	2
BTBD10	2
CCDC172	2
SHOC1	2
LYST	2
BTG3	2
POLN	2
TASOR2	2
RAD9B	2
UFL1	2
ENSMFAG00000030902	2
PHF14	2
DMC1	2
CNTRL	2
POLR3G	2
PHF7	2
DDX25	2
STK17A	2
SFR1	2
DPPA5	2
CCDC152	2
NUDT21	2
FAM214A	2
SPINK2	2
CCDC36	2
HDAC6	2
C10orf88	2
MAJIN	2
DMRTC2	2
ANKRD12	2
DYDC1	2
HIST1H2AA	2
ARID4B	2
KIF18A	2
MAEL	2
POU2F2	2
UBA5	2
NUB1	2
ENSMFAG00000033758	2
CYSTM1	2
ANKRD62	2
CCDC181	2
ENSMFAG00000045039	2
CDC45	2
HMBOX1	2
HSPA4L	2
CSTF3	2
DLG3	2
NSD2	2
THOC2	2
BNC1	2
NUF2	2
HFM1	2
STAU1	2
ENSMFAG00000031138	2
TAF7L	2
SLC39A6	2
HIST1H2BA	2
RAD21L1	2
CEP83	2
PDIK1L	2
CNTLN	2
ENSMFAG00000013334	2
LNPK	2
GALNT3	2
RNF138	2
ODF2L	2
CRELD1	2
ENSMFAG00000046672	2
ITSN2	2
FBXL20	2
CCP110	2
MYBL1	2
SETX	2
ENSMFAG00000032346	2
REC114	2
GDAP1	2
FAM133A	2
CHID1	2
DAAM1	2
RBM41	2
NRIP3	2
REXO5	2
PRDM9	2
CHAF1A	2
LCA5L	2
USP37	2
ENSMFAG00000037304	2
ENSMFAG00000016213	2
GRIK5	2
ENSMFAG00000000668	2
SNX16	2
COL6A5	2
NHLRC3	2
BRCA1	2
BRCA2	2
PURA	2
SBNO1	2
TIMM29	2
KLHL5	2
KMT2E	2
TMEM116	2
CPEB4	2
ENSMFAG00000042248	2
SH3KBP1	2
RP1	2
ZWINT	2
FAM9B	2
TESMIN	2
TESC	2
CCDC18	2
CPEB1	2
CCT6B	2
BAIAP2L1	2
CHD9	2
FUT8	2
FSIP2	2
ENSMFAG00000042032	2
DEPDC1	2
ADAD2	2
USP42	2
PNISR	2
PHYHIPL	2
BTBD8	2
CDK3	2
ENSMFAG00000033904	2
MEI1	2
PGRMC1	2
ARG2	2
FBXO5	2
ASH1L	2
BCAP29	2
BOLL	2
SLC5A1	2
CEP57L1	2
UGT8	2
RMI1	2
STXBP5L	2
RB1CC1	2
SLC4A8	2
PIH1D3	2
SLC6A16	2
TOMM20L	2
CASP8AP2	2
MNS1	2
ENSMFAG00000030731	2
CNKSR2	2
MORN2	2
BIN3	2
LACTB2	2
MYH15	2
GCNA	2
ANKRD11	2
ZMYND19	2
RIMS1	2
DEUP1	2
CTCFL	2
STRIP2	2
FAM126A	2
NKTR	2
ENSMFAG00000031299	2
ARHGDIG	2
ENSMFAG00000002252	2
SETD9	2
ENSMFAG00000038401	2
ENSMFAG00000000046	2
DTX2	2
DIP2C	2
FILIP1	2
FAM241A	2
FBXO43	2
SPEN	2
NKD2	2
BEND2	2
DZIP1	2
TMPRSS12	2
ERICH2	2
CCDC158	2
AUNIP	2
KLHDC9	2
ZNF318	2
ENSMFAG00000038775	2
LHX8	2
IFT74	2
RIMS2	2
STARD6	2
XK	2
ZNF292	2
ENSMFAG00000042197	2
CCDC155	2
ZIC4	2
ALDH1A2	2
ENSMFAG00000001966	2
LRRC49	2
PIH1D2	2
HSP90B1	2
ENSMFAG00000030750	2
IFIT1	2
RPS27L	2
FAM111B	2
DNAAF4	2
PDE3B	2
NLRP4	2
HESX1	2
CAGE1	2
GML	2
MSH4	2
LRIF1	2
PHTF1	2
TIPARP	2
C5orf34	2
CEP290	2
LRRC36	2
MXI1	2
ENTHD1	2
PITX2	2
FAM178B	2
ENSMFAG00000030585	2
SIL1	2
SLC37A1	2
ARHGAP9	2
RFX4	2
BHMT	2
TRIM52	2
ENSMFAG00000032575	2
ENSMFAG00000036609	2
FTHL17	2
PPP1R16A	2
YPEL1	2
HIST1H2BM	2
CCDC7	2
ATP8A2	2
KIF1A	2
ENSMFAG00000000394	2
TBC1D10A	2
EFCAB10	2
CDC6	2
TNFAIP8L3	2
N4BP2L2	2
NEXMIF	2
TNNT1	2
CCDC173	2
ENSMFAG00000047073	2
BARHL2	2
ENSMFAG00000002443	2
ENSMFAG00000035800	2
ESCO1	2
PFN4	2
LRRIQ1	2
ENSMFAG00000033328	2
HIST2H3D	2
BBX	2
SPAG17	2
NECAB2	2
ADGRA1	2
BAZ2B	2
ENSMFAG00000023858	2
ENSMFAG00000006312	2
HIPK4	2
LHX1	2
ENSMFAG00000045667	2
ENSMFAG00000046955	2
HSBP1L1	2
RAB25	2
NFATC4	2
GTSE1	2
PTPRE	2
DNAJB1	2
ZMAT1	2
CCDC168	2
PTPRR	2
REV3L	2
ENSMFAG00000001232	2
CLDN18	2
CFAP45	2
SSX1	2
RRM2	2
PCSK1N	2
TRPV4	2
ENSMFAG00000000485	2
PCBP3	2
CSAD	2
HIST1H2BJ	2
POMT1	2
HIST1H2AJ	2
RAD51	2
CDC20B	2
RARRES2	2
PROSER1	2
MYH13	2
ZNF330	2
ENSMFAG00000038673	2
OSTN	2
HIST1H2AG	2
RPGRIP1	2
CITED1	2
C1orf105	2
LMO1	2
CCDC180	2
RBBP6	2
ASGR1	2
TCHH	2
BEND7	2
ENSMFAG00000001387	2
ENSMFAG00000000455	2
OTX2	2
C4orf45	2
CLIC2	2
ENSMFAG00000001379	2
ZNF804A	2
USP51	2
STK33	2
BEX2	2
USP44	2
TAGLN2	2
MORN5	2
IGSF6	2
TMEM225B	2
VIPR2	2
SMC6	2
ENSMFAG00000030821	2
ENSMFAG00000025987	2
SPATA17	2
IGFBP1	2
RIMKLA	2
DNAH17	2
CCDC30	2
ENSMFAG00000047091	2
AICDA	2
C13H2orf42	2
ENSMFAG00000026369	2
MYO1G	2
ATF7IP	2
ARMC3	2
SPTA1	2
CYP1B1	2
SLC6A3	2
HOXC5	2
FOXP2	2
NCKAP1L	2
ENSMFAG00000033384	2
NRK	2
CRYBB2	2
ENSMFAG00000033206	2
ERICH6B	2
EDNRA	2
CCDC154	2
KDR	2
BCL2L14	2
LAPTM5	2
KHDC3L	2
FAM81A	2
OTOF	2
ESR2	2
ERICH6	2
CDC14A	2
COL17A1	2
HIST3H3	2
FGF21	2
HOXC6	2
TTN	2
COX7B2	2
CSF1	2
CBR3	2
MYH7B	2
RAX	2
HMCN1	2
CLEC10A	2
CCDC39	2
TKTL1	2
LUM	2
SLC26A7	2
LAMA4	2
NOTCH1	2
CYP2C75	2
BCDIN3D	2
ENSMFAG00000031744	2
RFTN2	2
ENSMFAG00000004652	2
DHRS7C	2
PLP1	2
PNMA6E	2
ENSMFAG00000046434	2
AGO4	2
SOX2	2
TMEM178A	2
ZNF467	2
ABHD15	2
RNF182	2
APOBEC1	2
TRIM55	2
MYL4	2
UNC45B	2
DPT	2
ERICH3	2
ENSMFAG00000032795	2
BICDL1	2
ENSMFAG00000040554	2
PPM1E	2
ENSMFAG00000030467	2
CYP4F11	2
RASGRF1	2
H2BFM	2
PADI2	2
ENSMFAG00000044706	2
ENSMFAG00000046645	2
DGKI	2
C11orf88	2
GLDN	2
LY96	2
RBPJL	2
GRAP	2
USP50	2
CA2	2
ENSMFAG00000046990	2
SLC24A3	2
INSL4	2
CXorf65	2
NPAS4	2
ATP1A4	2
CSH3	2
EDN2	2
HIST1H2BN	2
ENSMFAG00000017496	2
ENSMFAG00000046930	2
ENSMFAG00000043288	2
ENSMFAG00000039133	2
RAB30	2
ENSMFAG00000046686	2
ENSMFAG00000043788	2
ZNF804B	2
MYOZ3	2
GHV	2
TEX50	2
ENSMFAG00000002883	2
SOX6	2
TSHB	2
MYT1	2
GPHB5	2
UROC1	2
CXCL11	2
TSBP1	2
C2orf50	2
ENSMFAG00000017819	2
MS4A5	2
2020-03-04	2
ENSMFAG00000002645	2
CTSE	2
RUFY4	2
CHI3L2	2
ZNF630	2
HAS1	2
PLAC9	2
S100A4	2
ENSMFAG00000004232	3
ENSMFAG00000039395	3
GIP	3
ENSMFAG00000026088	3
ENSMFAG00000037250	3
ENSMFAG00000037878	3
ENSMFAG00000043057	3
ENSMFAG00000032415	3
TPT1	3
RPS14	3
RPS15A	3
RPS17	3
RPS29	3
RPS13	3
ENSMFAG00000036388	3
ENSMFAG00000042652	3
ENSMFAG00000032173	3
EEF1A1	3
RACK1	3
RPL27	3
RPS20	3
RPL28	3
RPS16	3
FTL	3
RPL10	3
RPL18	3
RPS2	3
ENSMFAG00000038803	3
ELOVL6	3
ENSMFAG00000034368	3
VIM	3
ENSMFAG00000033495	3
ENSMFAG00000037727	3
RPL3	3
ENSMFAG00000043033	3
RPS10	3
SLC25A6	3
RPS23	3
ENSMFAG00000036866	3
APOE	3
ENSMFAG00000000525	3
EEF1B2	3
ENSMFAG00000040946	3
CRABP1	3
DPPA4	3
RPL8	3
NANOG	3
C1QBP	3
EEF2	3
RPL27A	3
ENSMFAG00000033540	3
ENSMFAG00000037643	3
GPHA2	3
GMPR	3
CTSL	3
CSTB	3
CDK2AP1	3
L1TD1	3
FAM210B	3
IGFBP6	3
ENSMFAG00000030460	3
TP53I3	3
ACTG2	3
ZNF428	3
PFN1	3
DPEP2	3
ENSMFAG00000045720	3
ENSMFAG00000039785	3
ANGPTL4	3
ENSMFAG00000030465	3
ID1	3
PERP	3
SERPINB6	3
ENSMFAG00000001552	3
COX8A	3
PDPN	3
TRIML2	3
PAFAH1B3	3
CARHSP1	3
MRPS24	3
RPL22	3
MGARP	3
MARCKSL1	3
MYO10	3
ENSMFAG00000030038	3
TMSB10	3
TFAP2C	3
2020-09-06	3
CD52	3
OLFM1	3
LOXL2	3
NOP10	3
SYNE2	3
SPTSSA	3
QSOX1	3
ITGA6	3
TET1	3
TMC5	3
SLC39A4	3
DSP	3
BNIP3	3
ATP6V1E1	3
ENSMFAG00000002474	3
FUOM	3
SOX15	3
LY6E	3
TPM3	3
EIF3F	3
ENSMFAG00000002640	3
LDHB	3
CALD1	3
FLNA	3
SAT1	3
ENSMFAG00000040177	3
ENSMFAG00000035836	3
MGST3	3
DOCK11	3
SLC23A2	3
DSG2	3
ENSMFAG00000040972	3
ENSMFAG00000001318	3
PTBP1	3
FNDC3B	3
SCG5	3
FABP3	3
FLNB	3
ENSMFAG00000044835	3
TTC36	3
HNRNPA1	3
CSNK2A2	3
RAI14	3
COL4A2	3
PLAU	3
RAB43	3
ENSMFAG00000041011	3
USP28	3
SMAGP	3
DPP4	3
PTPRZ1	3
TRIM71	3
NCAM1	3
TAF1D	3
COL4A1	3
ARPC1B	3
ABCA1	3
TSPAN12	3
ETV4	3
ISG15	3
ENSMFAG00000041463	3
ADTRP	3
NUDT11	3
SLC29A1	3
EVA1B	3
HMOX1	3
MPZL1	3
GNAI2	3
SOX17	3
BACE2	3
UPP1	3
CYBA	3
GSTM5	3
DBI	3
TXNRD1	3
TEAD4	3
PYCARD	3
PLEKHA2	3
ABHD12	3
ENSMFAG00000008147	3
SRGAP1	3
S100P	3
GLDC	3
SDC2	3
CPVL	3
MGST1	3
CTBP2	3
ARL8A	3
EPHB4	3
ZBTB8A	3
CD9	3
LIN28A	3
WSB1	3
FERMT1	3
AKAP12	3
DRAM1	3
ENSMFAG00000045551	3
VAMP8	3
SMTNL2	3
LMO4	3
UTRN	3
TCAF1	3
SLC7A3	3
ENSMFAG00000002580	3
COTL1	3
DPYSL3	3
RND3	3
JUP	3
SNAI1	3
SYNE1	3
ENSMFAG00000012118	3
VENTX	3
ADAP2	3
ENSMFAG00000046145	3
CECR2	3
ENSMFAG00000041970	3
SNX10	3
CHGB	3
VASP	3
FNDC5	3
PNRC1	3
DAB2	3
CTDP1	3
ENSMFAG00000030228	3
SLC25A29	3
ENSMFAG00000036985	3
PCDHGA4	3
ERO1B	3
GLRX	3
NPY	3
MMP2	3
CNDP2	3
PLVAP	3
ENSMFAG00000029875	3
PPP2R2A	3
LITAF	3
LMO2	3
VMO1	3
PPP1R15A	3
MMP15	3
ARID5B	3
ENSMFAG00000035992	3
SRPX	3
KANK3	3
LPCAT4	3
OLFM4	3
THY1	3
IFITM1	3
RBM38	3
PRDM1	3
LASP1	3
PIM3	3
AQP3	3
BCL2L15	3
PECAM1	3
ENSMFAG00000043037	3
ENSMFAG00000042623	3
CHCHD10	3
EFNA1	3
TRANK1	3
RTN2	3
CD14	3
PDGFB	3
GPRC5C	3
ENSMFAG00000032070	3
CADM1	3
ENSMFAG00000003734	3
HES1	3
IRX1	3
MAL	3
DNAJC12	3
JADE1	3
LBH	3
HPD	3
GALNT6	3
TFCP2L1	3
IER3	3
DHX37	3
PARVB	3
ZBTB20	3
C1orf115	3
MGLL	3
RHOBTB3	3
CHL1	3
BLVRB	3
ENSMFAG00000043733	3
NUAK2	3
ADM	3
CLN3	3
ITM2A	3
ENSMFAG00000046482	3
FHL2	3
FOXH1	3
ADAMTS1	3
MMRN1	3
NFE2	3
ENSMFAG00000033434	3
RASD1	3
CCDC69	3
SEMA6A	3
RAB11FIP1	3
ZNF827	3
FAM110C	3
NMRK2	3
INHBB	3
HOXA10	3
ZFHX4	3
PLEKHD1	3
HK2	3
CYTH4	3
ALCAM	3
PCLO	3
PSORS1C2	3
PXDC1	3
MPZ	3
COL6A1	3
STK32A	3
COL1A1	3
IRX4	3
AGR2	3
KISS1	3
TLX3	3
SUSD3	3
CXCL14	3
GADD45B	3
PCDH17	3
XIRP2	3
PCDH7	3
MDFI	3
NRP2	3
SLC16A4	3
ENSMFAG00000047063	3
BTG2	3
SCD	3
IFI6	3
DCN	3
F2RL1	3
OSGIN1	3
CCNL1	3
KITLG	3
CCL26	3
EMP3	3
PLTP	3
RPS6KA1	3
PTGDS	3
OLFML3	3
ENSMFAG00000038502	3
CST6	3
ANK2	3
SNCG	3
IFI16	3
ENSMFAG00000042069	3
ASIP	3
ADRA2B	3
TFPI2	3
VCAN	3
ZFP36L1	3
KIF12	3
PDLIM2	3
ETNK2	3
HELZ2	3
GRB7	3
ADCYAP1	3
SOST	3
VSTM2L	3
MBNL3	3
COL11A1	3
ATP12A	3
TOX3	3
CLDN1	3
PTN	3
CLEC2B	3
IL6	3
HS3ST6	3
GABRQ	3
CD200	3
RAX2	3
DSEL	3
TSPAN32	3
PLSCR4	3
CA7	3
RAB27B	3
RCSD1	3
APOBEC3C	3
EDN3	3
PLA2G1B	3
ENSMFAG00000027628	3
AQP7	3
ENSMFAG00000043093	3
GP6	3
GPC3	3
CNTNAP1	3
ACKR3	3
ENSMFAG00000026668	3
TFAP4	3
CDKN1A	3
ENSMFAG00000041075	3
ENSMFAG00000046263	3
HS3ST3A1	3
GABRA2	3
ABCC11	3
PLA2G4F	3
FAM160B2	3
MCM10	3
PP2D1	3
IFI44	3
CD4	3
WNT6	3
SEMA3E	3
SYT10	3
VAV1	3
BACH2	3
ITGA2	3
GABRD	3
CALB1	3
SOX11	3
HSPG2	3
LSP1	3
TFPI	3
TCF21	3
EMX2	3
NR1H4	3
TUBA1A	4
NLRP7	4
RBM3	4
GAPDH	4
RPL36	4
TUBA3E	4
PSIP1	4
GSTP1	4
CENPF	4
TUBB2B	4
CKB	4
MKI67	4
YWHAB	4
STMN1	4
ASB9	4
HMGB2	4
SKAP2	4
ZGLP1	4
SAP25	4
TPM2	4
CALY	4
MIF	4
ENSMFAG00000037514	4
PTTG1	4
HSPB1	4
ACAT1	4
UNG	4
LBR	4
ENSMFAG00000003974	4
ID3	4
ENSMFAG00000037584	4
UBE2C	4
ENSMFAG00000000382	4
MCM4	4
ITGB1	4
DERL3	4
KPNA2	4
CYP26A1	4
LAPTM4B	4
HSPH1	4
TMEM160	4
CCNA2	4
TSPYL2	4
REC8	4
RFX6	4
ENSMFAG00000028668	4
UCHL1	4
PPP1R14A	4
ENSMFAG00000002089	4
FGFR3	4
PAX6	4
ENSMFAG00000041383	4
CDKN3	4
ENSMFAG00000032800	4
DMRT1	4
H2AFZ	4
ND6	4
CALR	4
IGDCC3	4
TYMS	4
MDK	4
PABPC4	4
GAL	4
MTHFD2	4
CDC20	4
CSRP2	4
MXD4	4
DCTPP1	4
IGFBP2	4
ANXA2	4
MEIS2	4
CENPV	4
UGCG	4
DMRTB1	4
CRYGC	4
ATRAID	4
APP	4
MEIS1	4
RAD21	4
MSX1	4
HBM	4
TUBB4B	4
BRI3BP	4
GADD45A	4
MCUB	4
HOXB5	4
CDCA7	4
MCM6	4
ASPM	4
CENPX	4
GCHFR	4
CDKN2D	4
ESX1	4
ENSMFAG00000043936	4
SPC25	4
RDH5	4
STRA8	4
PTGR1	4
ENSMFAG00000001409	4
ENSMFAG00000032417	4
FAM184A	4
ENSMFAG00000041818	4
UBE2S	4
UHRF1	4
RAMP2	4
CTSD	4
PLK1	4
CCNB2	4
PHGDH	4
B3GNT4	4
DSN1	4
UBR7	4
CTHRC1	4
ATP1B1	4
TUBB	4
EDEM2	4
CRABP2	4
ENSMFAG00000035429	4
HOXA5	4
CDK1	4
RARB	4
DST	4
NOL4	4
GATA3	4
ENSMFAG00000041871	4
MFGE8	4
SGO1	4
ENSMFAG00000039976	4
ZFP37	4
HMBS	4
FST	4
ENSMFAG00000011778	4
CCNB1	4
SH3BP5	4
CDCA3	4
KRT19	4
HOXB2	4
FADS1	4
HBZ	4
DUSP9	4
PPIB	4
TBX3	4
AHSP	4
FOXP1	4
MPZL2	4
BAMBI	4
METTL7B	4
HOXB8	4
GLMP	4
PRC1	4
METRN	4
TPX2	4
DOCK8	4
HOXD4	4
IDH1	4
SMARCA1	4
ASNS	4
HOXB4	4
E2F1	4
HMX3	4
ENSMFAG00000042260	4
ENSMFAG00000030468	4
ZEB2	4
MSMO1	4
PCOLCE	4
ISYNA1	4
IRX3	4
ENSMFAG00000042475	4
ANXA1	4
SYNPR	4
SERPINE2	4
NEXN	4
MME	4
PLD1	4
ALPL	4
E2F8	4
HOXB3	4
AGXT	4
BMP2	4
NEK2	4
MYBL2	4
PGF	4
NKAIN4	4
BRSK2	4
NR2F2	4
IL15	4
CPOX	4
TUBGCP5	4
PLD6	4
CDCA5	4
SLC25A37	4
DLK1	4
LIMCH1	4
HOXC4	4
APBB1IP	4
HMGN5	4
ENSMFAG00000000580	4
SERPINB9	4
NUDT8	4
BTD	4
ENSMFAG00000034640	4
ARHGAP11A	4
SLCO1A2	4
EXO1	4
ENSMFAG00000006261	4
ENSMFAG00000031509	4
S100A6	4
TCF4	4
CXCL12	4
DUSP6	4
ASCL1	4
HIST1H1B	4
ERCC6L	4
SP9	4
HOXB7	4
COL3A1	4
HBQ1	4
POSTN	4
HIST1H2AC	4
RSPO3	4
MECOM	4
CGA	4
ALAS2	4
ENSMFAG00000003962	4
TBX2	4
SIGLECL1	4
HTRA4	4
PTX3	4
WDR86	4
LHX2	4
UCP2	4
LTBP1	4
NR4A2	4
ADGRG7	4
CA1	4
ENSMFAG00000017916	4
RUNX1T1	4
IGFBP4	4
RYR1	4
ENSMFAG00000001794	4
ZNF503	4
ENSMFAG00000030563	4
HEBP1	4
ENSMFAG00000030530	4
SLC30A8	4
VEGFA	4
ENSMFAG00000040242	4
STC2	4
IL1B	4
COL14A1	4
ACOT12	4
ESRRG	4
PI16	4
GSTA5	4
GYPC	4
CCDC80	4
NR0B1	4
SERPINB13	4
ENSMFAG00000046561	4
TFR2	4
HEMGN	4
BCL3	4
KLF1	4
ICAM4	4
FCER1G	4
ENSMFAG00000029857	4
S100A8	4
MGP	4
F5	4
ENSMFAG00000035426	4
RBM43	4
SLC17A8	4
ZIC2	4
SOSTDC1	4
WNT10B	4
S100A2	4
AKAP14	4
C1QTNF12	4
CD74	4
FCGR2B	4
ACP4	4
SLC16A3	4
ALOX15	4
NAV3	4
ENSMFAG00000012407	4
LOX	4
IFIT3	4
ENSMFAG00000046506	4
LIF	4
FEZF2	4
TMOD1	4
PLAC8	4
EPB42	4
SELP	4
PAQR9	4
MSMP	4
SULT1E1	4
TSPAN8	4
SNCA	4
HES4	4
SRGN	4
YPEL4	4
ANK1	4
PAX3	4
MAP2K6	4
ARHGDIB	4
PCP4	4
C20orf96	4
CC2D2A	4
TSPO2	4
TMEM176A	4
RHAG	4
LTBP3	4
PRXL2B	4
KIF4B	4
TCF23	4
ENSMFAG00000003682	4
ENSMFAG00000046036	4
SYT9	4
FOXF1	4
ANKRD55	4
RASGRP3	4
RUNX3	4
ENSMFAG00000038302	4
FGFR2	4
CCL8	4
GRIA1	4
TRIM58	4
TF	4
CLIC5	4
HMX2	4
ENSMFAG00000035609	4
GATA1	4
ADAM32	4
TRIM10	4
ACKR1	4
B3GAT1	4
HOXA9	4
SLC4A1	4
BEST4	4
GDF15	4
CAVIN2	4
TMEM196	4
C7	4
RAB19	4
WT1	4
BBC3	4
NTRK2	4
TRPM3	4
CYP1A1	4
C2orf80	4
ENSMFAG00000034243	4
ENSMFAG00000045477	4
LVRN	4
C1QTNF7	4
IL10RA	4
EHD2	4
PKLR	4
MAFF	4
RSPO1	4
GFI1B	4
IFNL1	4
BCL2A1	4
CNGB3	4
HAND1	4
VEGFD	4
ITGA8	4
C22orf15	4
CD2	4
ANGPTL3	4
ENSMFAG00000011311	4
HIST1H2BO	4
SAMSN1	4
ADAMTS16	4
UNC13A	4
ENSMFAG00000044597	4
SERPINA5	4
ENSMFAG00000008477	4
TTR	4
AFF2	4
AR	4
SAMD7	4
PMP22	4
ANGPTL2	4
ENSMFAG00000041757	4
SLC22A16	4
MYC	4
ENSMFAG00000033420	4
IGLV11-55	4
ENSMFAG00000039565	4
ANO2	4
THEMIS2	4
ENSMFAG00000046825	4
ENSMFAG00000029464	4
DENND2A	4
STAB1	4
MEPE	4
SPP1	4
COL6A3	4
CYSLTR1	4
