# Supplementary material for: Single-cell RNA sequencing reveals regulation of fetal ovary development in the monkey (Macaca fascicularis)
Source: Cell Discov. 2020 Dec 29;6:97. doi: 10.1038/s41421-020-00219-0 (PMC7769980; doi:10.1038/s41421-020-00219-0)
Supplement: Supplementary file 3 — Supplementary Data S2 [file 41421_2020_219_MOESM3_ESM.xlsx]

## Sheet: Dataset 2 differentially expres
gene	p_val	avg_logFC	pct.1	pct.2	p_val_adj	cluster
ENSMFAG00000004232	0	2.33315	0.968	0.029	0	1
ENSMFAG00000026088	0	1.74024	0.931	0.068	0	1
GIP	0	1.59736	0.924	0.023	0	1
DPPA4	0	1.32953	0.935	0.054	0	1
ENSMFAG00000037727	0	1.32715	0.928	0.089	0	1
CRABP1	0	1.19806	0.758	0.017	0	1
NANOG	0	1.14279	0.83	0.017	0	1
TRIML2	0	1.12231	0.859	0.045	0	1
GPHA2	0	1.07635	0.736	0.054	0	1
L1TD1	0	1.00335	0.863	0.064	0	1
TP53I3	0	0.965235	0.787	0.033	0	1
DPEP2	0	0.964706	0.798	0.018	0	1
ENSMFAG00000030465	0	0.945177	0.773	0.043	0	1
PERP	0	0.894535	0.83	0.052	0	1
ZNF728	0	0.886407	0.859	0.104	0	1
TRIM71	0	0.879644	0.791	0.068	0	1
TMC5	0	0.872928	0.794	0.029	0	1
ACTG2	0	0.841851	0.614	0.025	0	1
MGARP	0	0.810832	0.74	0.053	0	1
TFAP2C	0	0.784421	0.682	0.01	0	1
OLFM1	0	0.741425	0.722	0.033	0	1
CD52	0	0.687033	0.708	0.039	0	1
SMAGP	0	0.666374	0.682	0.06	0	1
SOX15	0	0.633776	0.614	0.017	0	1
SOX17	0	0.620623	0.625	0.049	0	1
PTPRZ1	0	0.568744	0.516	0.023	0	1
ENSMFAG00000040177	0	0.532088	0.567	0.027	0	1
HMOX1	0	0.516387	0.56	0.042	0	1
ETV4	0	0.516214	0.534	0.021	0	1
DPP4	0	0.514799	0.542	0.025	0	1
TTC36	0	0.497928	0.495	0.005	0	1
ENSMFAG00000032669	0	0.469304	0.462	0.015	0	1
FERMT1	0	0.456548	0.477	0.024	0	1
SLC47A1	0	0.436927	0.437	0.012	0	1
GLDC	0	0.435773	0.44	0.017	0	1
LIN28A	0	0.410889	0.426	0.01	0	1
S100P	0	0.387005	0.289	0.004	0	1
ENSMFAG00000002580	0	0.385649	0.39	0.01	0	1
ADTRP	0	0.372401	0.361	0.002	0	1
ADAP2	0	0.321601	0.354	0.01	0	1
HDC	0	0.304521	0.354	0.009	0	1
IRX1	0	0.288092	0.314	0.009	0	1
OLFM4	0	0.2807	0.292	0.005	0	1
ENSMFAG00000046145	0	0.261631	0.282	0.002	0	1
BCL2L15	0	0.259213	0.289	0.002	0	1
SLC1A6	0	0.250209	0.292	0.006	0	1
ELOVL6	8.32e-297	1.32152	0.964	0.176	1.54e-292	1
SALL4	2.81e-296	0.349784	0.437	0.026	5.19e-292	1
UPP1	1.89e-295	0.441089	0.509	0.036	3.49e-291	1
PLAU	3.17e-291	0.473218	0.502	0.035	5.84e-287	1
BSPRY	3.85e-290	0.343934	0.375	0.019	7.11e-286	1
SLC29A1	9.1e-281	0.501927	0.538	0.043	1.68e-276	1
MORC1	1.21e-280	0.45345	0.451	0.029	2.23e-276	1
SNX10	3.38e-280	0.635577	0.697	0.076	6.23e-276	1
KIT	3.98e-267	0.634404	0.744	0.09	7.33e-263	1
ESRP1	1.97e-263	0.334144	0.444	0.03	3.64e-259	1
PPARA	5.65e-260	0.251826	0.289	0.012	1.04e-255	1
CHGB	2.64e-259	0.451542	0.513	0.042	4.87e-255	1
ENSMFAG00000039395	1.44e-246	1.48836	0.964	0.211	2.66e-242	1
LOXL2	2.68e-240	0.676222	0.715	0.09	4.95e-236	1
CECR2	1.81e-239	0.528226	0.563	0.057	3.35e-235	1
TSPAN12	8.81e-239	0.655033	0.621	0.071	1.63e-234	1
DRAM1	7.23e-237	0.385534	0.473	0.039	1.33e-232	1
SMTNL2	9.28e-227	0.412318	0.422	0.032	1.71e-222	1
PRDM1	1.01e-224	0.407741	0.48	0.043	1.86e-220	1
TEAD4	9.48e-217	0.45187	0.542	0.057	1.75e-212	1
FGFR3	6.61e-210	0.643589	0.722	0.102	1.22e-205	1
ETV5	1.81e-205	0.264424	0.336	0.022	3.34e-201	1
TTC39A	2.31e-205	0.290066	0.361	0.026	4.27e-201	1
PTBP3	1.21e-203	0.385517	0.498	0.051	2.22e-199	1
DCAF4	5.16e-202	0.584315	0.632	0.085	9.52e-198	1
TBC1D1	1.73e-198	0.499144	0.632	0.084	3.19e-194	1
MKRN1	6.48e-198	0.427696	0.549	0.063	1.2e-193	1
KANK3	5.76e-197	0.277705	0.383	0.03	1.06e-192	1
DSG2	3.31e-196	0.802327	0.856	0.167	6.11e-192	1
CRACR2B	6.34e-196	0.369685	0.495	0.052	1.17e-191	1
PLVAP	1.37e-193	0.292594	0.321	0.021	2.53e-189	1
DMRT1	3e-192	0.359185	0.498	0.053	5.53e-188	1
FBLN2	2.8e-191	0.508038	0.657	0.093	5.16e-187	1
PLPP2	1.8e-190	0.348695	0.437	0.042	3.32e-186	1
SIGIRR	9.48e-188	0.312269	0.43	0.041	1.75e-183	1
ENSMFAG00000002640	1.95e-185	0.539218	0.693	0.106	3.6e-181	1
ENSMFAG00000044835	1.11e-184	0.731197	0.668	0.106	2.05e-180	1
PCOLCE2	1.49e-184	0.412765	0.56	0.07	2.74e-180	1
BEND4	3.02e-184	0.275265	0.318	0.022	5.56e-180	1
SLC23A2	2.94e-183	0.624606	0.686	0.111	5.42e-179	1
ENSMFAG00000046482	1.94e-181	0.33156	0.375	0.032	3.57e-177	1
CPVL	1.09e-180	0.649555	0.751	0.132	2.02e-176	1
CYTH1	3.32e-179	0.458553	0.596	0.082	6.12e-175	1
NR6A1	6.44e-177	0.363953	0.484	0.055	1.19e-172	1
AP3B2	4.99e-174	0.260013	0.347	0.028	9.2e-170	1
IGFBP6	5.06e-173	0.819111	0.823	0.168	9.34e-169	1
UNG	1.72e-169	0.98487	0.924	0.245	3.18e-165	1
PDPN	2.82e-165	0.681059	0.758	0.147	5.2e-161	1
RBM47	2.56e-164	0.265719	0.271	0.018	4.72e-160	1
LIN28B	2.11e-162	0.371861	0.469	0.056	3.89e-158	1
DND1	3.21e-162	0.544383	0.646	0.105	5.92e-158	1
PYCARD	1.1e-161	0.324447	0.462	0.053	2.02e-157	1
MYO10	2.19e-160	0.672337	0.729	0.142	4.03e-156	1
SLC7A3	7.48e-158	0.337811	0.336	0.029	1.38e-153	1
PDE4A	9.93e-156	0.284613	0.383	0.039	1.83e-151	1
RAB43	3.3e-155	0.497364	0.646	0.111	6.09e-151	1
RPS20	4.54e-155	0.972304	1	0.996	8.38e-151	1
ATP6V1E1	6.91e-153	1.06941	0.957	0.359	1.27e-148	1
ENSMFAG00000032173	4.71e-151	0.813958	1	0.995	8.68e-147	1
PCP4L1	2.26e-150	0.260061	0.343	0.032	4.17e-146	1
RPL28	2.8e-150	0.855009	1	0.995	5.16e-146	1
NUDT11	9.47e-150	0.644056	0.693	0.135	1.75e-145	1
BRI3BP	4.27e-148	0.429489	0.552	0.084	7.87e-144	1
SRGAP1	1.33e-145	0.483849	0.614	0.106	2.44e-141	1
KHDC1L	2.89e-145	0.290163	0.336	0.032	5.32e-141	1
TXNRD1	2.57e-144	0.697597	0.852	0.22	4.74e-140	1
GMPR	4.34e-144	0.735518	0.834	0.208	8.01e-140	1
MRPS24	4.73e-141	1.06807	0.957	0.41	8.72e-137	1
ENSMFAG00000041085	4.3e-139	0.441217	0.574	0.096	7.93e-135	1
DAZL	5.5e-139	0.611501	0.809	0.172	1.01e-134	1
CTDP1	3.53e-137	0.411985	0.509	0.078	6.51e-133	1
ABHD12	4e-136	0.751171	0.863	0.245	7.38e-132	1
CTSV	1.68e-135	0.641501	0.83	0.197	3.09e-131	1
FUOM	2.96e-134	0.519286	0.664	0.13	5.46e-130	1
FABP3	1.84e-133	0.519772	0.614	0.114	3.39e-129	1
ZBTB8A	8.64e-133	0.402308	0.52	0.082	1.59e-128	1
RBM3	7.59e-132	1.06836	0.978	0.624	1.4e-127	1
ENSMFAG00000037878	5.42e-131	0.995452	0.993	0.88	1e-126	1
ENSMFAG00000041970	1.78e-129	0.495893	0.65	0.129	3.28e-125	1
ZNF676	1.91e-129	0.334188	0.462	0.066	3.52e-125	1
RPL7A	1.94e-129	0.719788	1	0.997	3.58e-125	1
RPS17	4.55e-129	0.866769	1	0.981	8.39e-125	1
CSNK2A2	7.9e-128	0.986025	0.946	0.39	1.46e-123	1
ENSMFAG00000042652	2.98e-127	0.732547	1	0.996	5.5e-123	1
FAM210B	7.3e-127	0.958516	0.939	0.369	1.35e-122	1
ANGPTL4	2.98e-125	0.572548	0.747	0.168	5.5e-121	1
USP28	1.94e-124	0.622282	0.773	0.194	3.59e-120	1
ENSMFAG00000043057	4.46e-124	0.818881	1	0.986	8.24e-120	1
RPSA	1.89e-123	0.746425	1	0.993	3.48e-119	1
SLC43A1	9.76e-123	0.256927	0.332	0.037	1.8e-118	1
ENSMFAG00000033495	2.12e-121	0.730669	1	0.984	3.91e-117	1
ENSMFAG00000043631	7.41e-120	0.633132	1	0.992	1.37e-115	1
NCAM1	1.32e-119	0.417391	0.657	0.131	2.44e-115	1
RRP9	3.26e-119	0.40958	0.567	0.106	6.01e-115	1
CPEB1	1.04e-117	0.462218	0.751	0.169	1.92e-113	1
RPL27	7.7e-115	0.651174	1	0.984	1.42e-110	1
HOXA10	1.34e-114	0.329393	0.394	0.055	2.47e-110	1
SERPINB6	1.45e-114	0.772053	0.856	0.285	2.67e-110	1
DDX43	1.94e-114	0.328694	0.44	0.067	3.58e-110	1
TET1	3.67e-114	0.767445	0.91	0.307	6.77e-110	1
ACADS	4.01e-114	0.505239	0.704	0.168	7.39e-110	1
SLC27A5	4.18e-114	0.412387	0.588	0.117	7.71e-110	1
FAM184A	8.74e-114	0.473953	0.657	0.142	1.61e-109	1
RPS21	1.72e-113	0.718625	1	0.979	3.17e-109	1
2020-09-06	9.66e-113	0.646216	0.841	0.247	1.78e-108	1
GATA3	4.05e-111	0.255373	0.285	0.03	7.48e-107	1
SESN2	4.02e-110	0.32487	0.484	0.082	7.42e-106	1
EXOC3L2	1.45e-109	0.265549	0.361	0.048	2.67e-105	1
CD9	2.24e-108	0.629829	0.809	0.229	4.14e-104	1
RTN2	4.21e-107	0.253614	0.343	0.044	7.76e-103	1
ENSMFAG00000036388	9.11e-106	0.676367	1	0.986	1.68e-101	1
ENSMFAG00000044866	1.53e-105	0.500314	0.7	0.177	2.82e-101	1
NLRP2	6.3e-105	0.477609	0.805	0.203	1.16e-100	1
C17orf58	2.6e-104	0.380908	0.513	0.098	4.8e-100	1
RPS14	3.42e-104	0.671036	1	0.993	6.3e-100	1
CDK2AP1	5.07e-104	0.876634	0.971	0.655	9.36e-100	1
FABP5	5.48e-104	0.903828	0.949	0.433	1.01e-99	1
SKAP2	6.4e-104	0.463034	0.744	0.183	1.18e-99	1
ENSMFAG00000037643	2.58e-103	0.718845	1	0.948	4.76e-99	1
FAU	4.33e-103	0.539535	0.996	0.988	7.98e-99	1
ACSL4	9.2e-103	0.44437	0.606	0.135	1.7e-98	1
CTSL	6.81e-102	1.11478	0.971	0.515	1.26e-97	1
MYBL2	7.04e-102	0.409774	0.552	0.112	1.3e-97	1
CARHSP1	1.97e-101	0.751938	0.892	0.343	3.64e-97	1
MDN1	2.3e-101	0.514449	0.751	0.196	4.24e-97	1
ZNF428	4.39e-101	0.777014	0.978	0.563	8.09e-97	1
DLG3	8.36e-101	0.585081	0.765	0.221	1.54e-96	1
RPS29	9.5e-101	0.672203	1	0.994	1.75e-96	1
RBM46	1.26e-100	0.400162	0.895	0.234	2.32e-96	1
RPS10	1.29e-99	0.578248	1	0.992	2.39e-95	1
NMT2	2.55e-99	0.387803	0.585	0.128	4.71e-95	1
MCM4	1.56e-98	0.409679	0.744	0.187	2.88e-94	1
ENSMFAG00000042430	2.91e-98	0.54359	1	0.99	5.37e-94	1
ENSMFAG00000033540	5.7e-98	0.845898	0.953	0.41	1.05e-93	1
CCDC136	2.01e-97	0.354126	0.502	0.096	3.71e-93	1
PFN1	3.83e-97	0.795102	0.982	0.669	7.07e-93	1
MYOF	6.54e-97	0.400919	0.556	0.118	1.21e-92	1
PHF8	8.62e-97	0.593058	0.809	0.238	1.59e-92	1
ELAVL2	9.39e-97	0.537694	0.856	0.257	1.73e-92	1
MMP15	1.43e-96	0.370572	0.505	0.099	2.65e-92	1
ENSMFAG00000045720	2.05e-96	0.591346	1	0.969	3.77e-92	1
SH3YL1	3.09e-96	0.285001	0.394	0.064	5.69e-92	1
RPL3	1.46e-95	0.535852	1	0.995	2.7e-91	1
PRRG1	2.22e-94	0.257698	0.408	0.068	4.1e-90	1
GPRC5C	4.36e-94	0.25091	0.332	0.047	8.03e-90	1
ZNF217	1.15e-93	0.535605	0.827	0.257	2.12e-89	1
ENSMFAG00000035457	1.39e-93	0.418018	0.653	0.163	2.56e-89	1
PCSK1N	9.22e-93	0.42657	0.52	0.107	1.7e-88	1
MLEC	1.54e-92	0.772992	0.921	0.426	2.85e-88	1
RPLP2	2.68e-92	0.554728	1	0.975	4.95e-88	1
ENSMFAG00000044001	8.71e-92	0.670279	0.852	0.302	1.61e-87	1
ENSMFAG00000003918	1.15e-91	0.336369	0.592	0.135	2.12e-87	1
HDAC5	1.72e-91	0.514365	0.798	0.245	3.17e-87	1
GTPBP10	3.97e-91	0.329855	0.574	0.13	7.33e-87	1
PTPN3	8.5e-91	0.29955	0.394	0.067	1.57e-86	1
NMRK1	1.09e-90	0.25331	0.401	0.068	2e-86	1
HIC2	3.61e-90	0.442245	0.606	0.149	6.66e-86	1
TRMT6	1.55e-88	0.451844	0.711	0.2	2.86e-84	1
USP54	1.87e-88	0.264846	0.408	0.072	3.45e-84	1
RPS13	2.82e-88	0.55591	0.996	0.991	5.21e-84	1
RPS6	5.61e-88	0.510721	1	0.994	1.03e-83	1
LPCAT4	1.5e-87	0.326957	0.433	0.082	2.77e-83	1
CDCA7	2.23e-87	0.335717	0.473	0.095	4.11e-83	1
RBM19	2.87e-87	0.303825	0.495	0.102	5.29e-83	1
ZNF91	2.26e-86	0.40615	0.718	0.197	4.16e-82	1
PSMG4	2.38e-86	0.541469	0.838	0.282	4.39e-82	1
SMS	3.37e-86	0.763764	0.986	0.692	6.22e-82	1
KIF15	1.01e-84	0.264675	0.43	0.081	1.87e-80	1
EXOSC5	1.22e-84	0.409825	0.628	0.163	2.25e-80	1
EPCAM	1.28e-84	0.378293	0.625	0.156	2.37e-80	1
ENSMFAG00000032196	7.56e-84	0.555887	0.859	0.307	1.39e-79	1
ZNF93	7.88e-84	0.339468	0.567	0.135	1.45e-79	1
RPL18	1.03e-83	0.463127	1	0.995	1.9e-79	1
NLRP7	1.34e-83	0.38098	0.711	0.19	2.47e-79	1
SVBP	1.57e-83	0.556627	0.856	0.318	2.9e-79	1
ENSMFAG00000041560	2.19e-83	0.680018	0.931	0.44	4.03e-79	1
RAD51C	3.15e-83	0.407888	0.643	0.169	5.82e-79	1
ERO1B	4.84e-83	0.397586	0.574	0.141	8.93e-79	1
CALM2	5.36e-83	0.67428	1	0.91	9.88e-79	1
RBBP5	7.52e-83	0.386368	0.628	0.166	1.39e-78	1
MAFG	8.19e-83	0.562809	0.816	0.282	1.51e-78	1
C1QBP	9.46e-83	0.702165	0.971	0.592	1.74e-78	1
CENPF	2.35e-82	0.502993	0.906	0.315	4.34e-78	1
HES6	4.51e-82	0.334982	0.437	0.087	8.31e-78	1
BTG3	6.59e-82	0.692536	0.935	0.418	1.22e-77	1
IMP4	3.63e-81	0.359492	0.697	0.195	6.69e-77	1
QSOX1	6.83e-81	0.659108	0.903	0.37	1.26e-76	1
RPL8	1.31e-80	0.514001	1	0.976	2.41e-76	1
RPS7	2.16e-79	0.448589	1	0.996	3.98e-75	1
SUZ12	6.05e-79	0.665969	0.949	0.459	1.12e-74	1
HELLS	6.82e-79	0.457884	0.884	0.302	1.26e-74	1
GHITM	1.78e-78	0.745413	0.903	0.475	3.28e-74	1
APLP2	3.11e-78	0.661398	0.913	0.426	5.73e-74	1
CKB	6.61e-78	0.470095	0.834	0.275	1.22e-73	1
RPS16	1.03e-77	0.465393	1	0.992	1.9e-73	1
BSCL2	2.51e-77	0.603245	0.917	0.397	4.64e-73	1
CKAP2	4.33e-77	0.386474	0.668	0.184	7.98e-73	1
ATRN	1.09e-76	0.259667	0.401	0.078	2e-72	1
PIWIL2	1.29e-76	0.258071	0.412	0.08	2.39e-72	1
EEF1B2	2.77e-76	0.576348	0.993	0.95	5.11e-72	1
RABIF	2.82e-76	0.258867	0.469	0.102	5.2e-72	1
NPY	3.43e-76	0.425406	0.383	0.074	6.33e-72	1
CCDC137	3.92e-76	0.341088	0.635	0.17	7.24e-72	1
POLE3	4.12e-76	0.417509	0.841	0.28	7.61e-72	1
ENSMFAG00000038803	4.78e-76	0.449	1	0.993	8.82e-72	1
RACK1	1.69e-75	0.503354	1	0.978	3.11e-71	1
RPS23	1.94e-75	0.434503	1	0.994	3.57e-71	1
NDUFS6	2.11e-75	0.648687	0.953	0.525	3.89e-71	1
C19orf25	4.3e-75	0.376979	0.639	0.183	7.94e-71	1
TM2D3	7.5e-75	0.577744	0.892	0.368	1.38e-70	1
RNF168	1.27e-74	0.414159	0.625	0.173	2.35e-70	1
FAM92A	4.94e-74	0.465496	0.747	0.246	9.11e-70	1
ENSMFAG00000041802	8.27e-74	0.260106	0.422	0.088	1.53e-69	1
ENSMFAG00000000700	1.12e-73	0.270183	0.48	0.109	2.07e-69	1
DSP	2.93e-73	0.432061	0.801	0.258	5.4e-69	1
ATP11C	3.58e-73	0.327106	0.704	0.203	6.61e-69	1
ENSMFAG00000017384	6.1e-73	0.441788	0.993	0.986	1.13e-68	1
RAI14	1.83e-72	0.411278	0.682	0.202	3.37e-68	1
USP48	1.18e-71	0.561869	0.881	0.366	2.18e-67	1
PCLO	1.62e-71	0.276727	0.419	0.088	2.99e-67	1
ENSMFAG00000045887	2.07e-71	0.306187	0.556	0.143	3.82e-67	1
OARD1	2.54e-71	0.527867	0.863	0.341	4.69e-67	1
RPL36	2.85e-71	0.475792	0.996	0.979	5.25e-67	1
NOL6	5.15e-71	0.262594	0.43	0.093	9.51e-67	1
RCC2	6.93e-71	0.486491	0.838	0.318	1.28e-66	1
SLIRP	9.92e-71	0.635652	0.968	0.679	1.83e-66	1
RAN	1.32e-70	0.546098	0.982	0.81	2.43e-66	1
ATG14	1.38e-70	0.43109	0.646	0.194	2.54e-66	1
ACVR1B	3.27e-70	0.297048	0.477	0.113	6.02e-66	1
ENSMFAG00000031194	5.07e-70	0.63008	0.964	0.581	9.35e-66	1
PSIP1	5.7e-70	0.616256	0.978	0.69	1.05e-65	1
TPST2	1.37e-69	0.274945	0.448	0.101	2.53e-65	1
ENSMFAG00000008147	6.88e-69	0.410133	0.74	0.252	1.27e-64	1
PAFAH1B3	1.47e-68	0.601195	0.921	0.478	2.71e-64	1
ENSMFAG00000035429	1.73e-68	0.296387	0.588	0.157	3.19e-64	1
ZNF625	2.64e-68	0.279817	0.451	0.104	4.86e-64	1
CDC42SE2	3.04e-68	0.361753	0.812	0.274	5.6e-64	1
IMPA2	5.37e-68	0.291681	0.563	0.15	9.9e-64	1
NAE1	1.71e-67	0.600341	0.931	0.476	3.15e-63	1
GRPEL1	2.1e-67	0.308823	0.614	0.176	3.88e-63	1
DNAJC15	4.03e-67	0.566995	0.935	0.459	7.44e-63	1
ABCA1	1.42e-66	0.445684	0.711	0.236	2.61e-62	1
FAM120C	1.69e-66	0.277256	0.44	0.102	3.11e-62	1
RPL35A	2.91e-66	0.408492	0.996	0.993	5.36e-62	1
ENSMFAG00000039785	5.98e-66	0.534658	0.993	0.936	1.1e-61	1
ENSMFAG00000031734	2.19e-65	0.435505	0.697	0.233	4.04e-61	1
GTF2F2	2.47e-65	0.420738	0.765	0.273	4.56e-61	1
PAWR	2.59e-65	0.332461	0.542	0.148	4.78e-61	1
RPS2	3.52e-65	0.441429	1	0.986	6.49e-61	1
VAMP8	4.21e-65	0.289741	0.444	0.105	7.77e-61	1
UBAP2	5.27e-65	0.453842	0.827	0.317	9.71e-61	1
UACA	5.7e-65	0.573263	0.935	0.46	1.05e-60	1
ENSMFAG00000001649	7.14e-65	0.535068	0.982	0.76	1.32e-60	1
RPL19	1.48e-64	0.369304	1	0.994	2.73e-60	1
ALG14	1.76e-64	0.290088	0.469	0.116	3.25e-60	1
TOMM70	6.55e-64	0.430537	0.783	0.283	1.21e-59	1
EIF2S2	6.6e-64	0.539761	0.96	0.537	1.22e-59	1
KTN1	7.61e-64	0.571459	0.996	0.793	1.4e-59	1
FAM98A	9.52e-64	0.468206	0.78	0.296	1.76e-59	1
SPTSSA	1.01e-63	0.515094	0.838	0.349	1.87e-59	1
DOCK11	1.02e-63	0.408619	0.805	0.284	1.87e-59	1
RFXAP	2.76e-63	0.299362	0.61	0.179	5.09e-59	1
RPS25	5.04e-63	0.384551	1	0.987	9.29e-59	1
TOMM22	5.77e-63	0.502289	0.892	0.401	1.06e-58	1
ENSMFAG00000039608	7.44e-63	0.497811	0.801	0.32	1.37e-58	1
ENSMFAG00000000366	9.56e-63	0.365355	1	0.997	1.76e-58	1
AKIRIN1	1.16e-62	0.560563	0.899	0.43	2.13e-58	1
NRBF2	1.37e-62	0.506256	0.863	0.367	2.53e-58	1
PRDX1	2.31e-62	0.56365	0.982	0.691	4.26e-58	1
CERS5	2.44e-62	0.388242	0.693	0.234	4.5e-58	1
EPN2	2.5e-62	0.47944	0.823	0.33	4.6e-58	1
SMIM1	2.75e-62	0.361033	0.621	0.193	5.08e-58	1
ENSMFAG00000045819	3.16e-62	0.297606	0.513	0.139	5.82e-58	1
COQ10B	3.72e-62	0.320736	0.599	0.178	6.86e-58	1
SLC9A3R1	4.86e-62	0.256421	0.542	0.146	8.96e-58	1
ENSMFAG00000037250	6.73e-62	0.47288	0.989	0.968	1.24e-57	1
ARPC1B	4.23e-61	0.363441	0.675	0.225	7.81e-57	1
ENSMFAG00000038508	4.52e-61	0.5272	0.884	0.432	8.34e-57	1
SNAI1	1.09e-60	0.32959	0.534	0.151	2e-56	1
SAC3D1	1.1e-60	0.326575	0.621	0.194	2.03e-56	1
TSN	1.35e-60	0.31137	0.632	0.2	2.49e-56	1
ENSMFAG00000042118	1.47e-60	0.257942	0.52	0.14	2.7e-56	1
RPL32	2.61e-60	0.407992	1	0.96	4.81e-56	1
ATG13	3.5e-60	0.282838	0.542	0.153	6.45e-56	1
PIK3CB	5.84e-60	0.254453	0.495	0.131	1.08e-55	1
ASCC1	6.2e-60	0.255613	0.531	0.147	1.14e-55	1
BUD23	1.01e-59	0.489836	0.978	0.582	1.86e-55	1
CAPG	2.68e-59	0.277885	0.542	0.152	4.95e-55	1
NR2F6	2.77e-59	0.339073	0.722	0.245	5.1e-55	1
PHF13	3.54e-59	0.254604	0.549	0.155	6.54e-55	1
MDM2	6.84e-59	0.394553	0.671	0.224	1.26e-54	1
TPM3	1.3e-58	0.597176	0.946	0.609	2.4e-54	1
RPS5	1.47e-58	0.386176	1	0.993	2.72e-54	1
TOR3A	3.93e-58	0.342463	0.603	0.191	7.25e-54	1
RPL15	5.25e-58	0.354491	1	0.993	9.69e-54	1
NAA38	6.45e-58	0.479986	0.888	0.409	1.19e-53	1
CDCA7L	6.79e-58	0.34113	0.625	0.203	1.25e-53	1
RBM38	7.95e-58	0.280233	0.415	0.101	1.47e-53	1
EEF2	9.44e-58	0.514126	0.993	0.854	1.74e-53	1
SERF2	1.13e-57	0.415579	1	0.974	2.09e-53	1
FUCA2	1.51e-57	0.266076	0.498	0.137	2.78e-53	1
LRRC59	1.67e-57	0.401144	0.762	0.292	3.09e-53	1
FLNB	2.82e-57	0.406958	0.776	0.294	5.2e-53	1
SRPRA	7.39e-57	0.419224	0.827	0.343	1.36e-52	1
COX20	7.62e-57	0.4135	0.866	0.365	1.41e-52	1
UPF3A	8.76e-57	0.40401	0.747	0.273	1.62e-52	1
ENSMFAG00000038700	2.08e-56	0.345065	0.599	0.191	3.84e-52	1
DIAPH2	2.15e-56	0.306073	0.458	0.123	3.96e-52	1
ASH2L	2.81e-56	0.401456	0.755	0.289	5.18e-52	1
TIMM17B	2.98e-56	0.42284	0.877	0.381	5.49e-52	1
ENSMFAG00000035190	3.42e-56	0.443696	0.989	0.915	6.31e-52	1
KDM3B	3.73e-56	0.381241	0.736	0.275	6.89e-52	1
ENSMFAG00000000525	9.34e-56	0.390227	0.996	0.992	1.72e-51	1
ETHE1	1.25e-55	0.313234	0.578	0.182	2.3e-51	1
AKAP1	2.41e-55	0.306993	0.552	0.169	4.44e-51	1
ENSMFAG00000002535	2.77e-55	0.516443	0.949	0.498	5.12e-51	1
FGF13	3.14e-55	0.267335	0.469	0.128	5.79e-51	1
DDX27	3.34e-55	0.436905	0.845	0.366	6.17e-51	1
CENPJ	4.01e-55	0.303974	0.635	0.204	7.39e-51	1
MED20	5.86e-55	0.302338	0.523	0.158	1.08e-50	1
EIF5B	7.07e-55	0.491634	0.986	0.752	1.3e-50	1
ENSMFAG00000002089	1.09e-54	0.655483	0.928	0.554	2e-50	1
KLHL15	1.3e-54	0.403227	0.809	0.315	2.4e-50	1
MCMBP	1.84e-54	0.348508	0.733	0.272	3.39e-50	1
CUL4A	3.93e-54	0.383	0.769	0.3	7.25e-50	1
AGA	4.48e-54	0.458703	0.877	0.385	8.26e-50	1
WDR43	5.48e-54	0.402365	0.78	0.302	1.01e-49	1
FAM222B	2.85e-53	0.30536	0.509	0.151	5.26e-49	1
C18orf32	2.87e-53	0.455273	0.834	0.364	5.3e-49	1
GCHFR	2.88e-53	0.261151	0.527	0.155	5.31e-49	1
LYPLA1	3.29e-53	0.349829	0.805	0.313	6.07e-49	1
NRDC	4.46e-53	0.434996	0.773	0.308	8.23e-49	1
TFAM	4.51e-53	0.352475	0.726	0.27	8.32e-49	1
ENSMFAG00000041052	4.51e-53	0.275117	0.552	0.171	8.32e-49	1
MCM5	7.03e-53	0.295889	0.505	0.147	1.3e-48	1
JPT1	1.05e-52	0.514484	0.953	0.588	1.93e-48	1
POLR2D	1.43e-52	0.420433	0.845	0.376	2.64e-48	1
QDPR	1.67e-52	0.3624	0.809	0.324	3.07e-48	1
ARRB1	2.5e-52	0.276099	0.437	0.117	4.6e-48	1
CCDC117	2.6e-52	0.425232	0.773	0.309	4.8e-48	1
TAF1	2.9e-52	0.299546	0.682	0.239	5.35e-48	1
SLC39A4	3.32e-52	0.454598	0.895	0.421	6.12e-48	1
ZC3H8	3.45e-52	0.279784	0.679	0.232	6.37e-48	1
BAZ2A	4.56e-52	0.254817	0.542	0.164	8.4e-48	1
GPBP1L1	8.51e-52	0.425463	0.812	0.344	1.57e-47	1
ENSMFAG00000037923	1.31e-51	0.302479	1	0.999	2.41e-47	1
S100PBP	2.37e-51	0.310898	0.783	0.299	4.38e-47	1
SPIRE1	3.43e-51	0.267375	0.567	0.178	6.33e-47	1
ENSMFAG00000038637	3.5e-51	0.321088	0.708	0.259	6.46e-47	1
SETD3	4.24e-51	0.324194	0.729	0.27	7.83e-47	1
RPLP0	4.87e-51	0.372473	0.993	0.989	8.98e-47	1
PSMB7	4.9e-51	0.454002	0.975	0.775	9.03e-47	1
ENSMFAG00000035818	6.14e-51	0.329758	0.671	0.243	1.13e-46	1
POLR3K	6.77e-51	0.312559	0.614	0.212	1.25e-46	1
MGST1	8.33e-51	0.253086	0.531	0.16	1.54e-46	1
WDYHV1	1.03e-50	0.297222	0.679	0.238	1.9e-46	1
FNBP1L	1.2e-50	0.407542	0.827	0.363	2.22e-46	1
FUNDC2	1.26e-50	0.393726	0.751	0.307	2.33e-46	1
RBM34	1.86e-50	0.304949	0.704	0.257	3.43e-46	1
DNAJC3	2.29e-50	0.446077	0.805	0.346	4.22e-46	1
KIF20B	6.37e-50	0.315676	0.729	0.269	1.17e-45	1
ENSMFAG00000037584	7.88e-50	0.40869	0.606	0.209	1.45e-45	1
ENSMFAG00000045067	1.17e-49	0.337647	0.773	0.303	2.15e-45	1
EPHB4	1.25e-49	0.287667	0.505	0.154	2.31e-45	1
TSPAN14	1.47e-49	0.277678	0.585	0.193	2.71e-45	1
TMEM11	1.85e-49	0.319616	0.617	0.215	3.42e-45	1
SNX1	2.62e-49	0.400335	0.733	0.29	4.84e-45	1
CFDP1	2.87e-49	0.453099	0.971	0.711	5.29e-45	1
ENSMFAG00000002843	3.13e-49	0.262533	0.581	0.189	5.77e-45	1
PGP	7.33e-49	0.269402	0.755	0.276	1.35e-44	1
CRLF3	8.24e-49	0.259937	0.588	0.193	1.52e-44	1
PARP1	1.16e-48	0.446819	0.91	0.484	2.14e-44	1
SINHCAF	1.26e-48	0.393974	0.801	0.343	2.33e-44	1
PPCDC	1.38e-48	0.259815	0.578	0.19	2.55e-44	1
PPAT	2.13e-48	0.257346	0.646	0.221	3.92e-44	1
UCHL3	6.47e-48	0.284377	0.711	0.265	1.19e-43	1
NCOA2	9.87e-48	0.311216	0.675	0.246	1.82e-43	1
WDR5	1.36e-47	0.330299	0.7	0.273	2.5e-43	1
SERINC3	1.72e-47	0.488185	0.928	0.509	3.18e-43	1
RBM8A	2.13e-47	0.476547	0.935	0.597	3.94e-43	1
UTP20	2.22e-47	0.296719	0.585	0.199	4.1e-43	1
MFHAS1	3.15e-47	0.284753	0.556	0.185	5.81e-43	1
INPP5F	4.31e-47	0.257608	0.632	0.221	7.94e-43	1
PLEKHA2	6.47e-47	0.269465	0.574	0.19	1.19e-42	1
TPX2	8.62e-47	0.251643	0.574	0.184	1.59e-42	1
SUCLG2	9.92e-47	0.320524	0.679	0.259	1.83e-42	1
NDUFA1	1.18e-46	0.428086	0.989	0.74	2.19e-42	1
HMOX2	1.7e-46	0.262375	0.664	0.237	3.13e-42	1
ENSMFAG00000041463	1.89e-46	0.400684	0.87	0.417	3.48e-42	1
ISOC2	2.69e-46	0.347526	0.643	0.236	4.97e-42	1
TOMM40	3.39e-46	0.328742	0.729	0.288	6.25e-42	1
LBR	4.75e-46	0.394926	0.812	0.353	8.75e-42	1
XRCC5	5.16e-46	0.432835	0.96	0.646	9.52e-42	1
ENSMFAG00000002566	6.58e-46	0.33921	0.993	0.983	1.21e-41	1
YWHAE	7.25e-46	0.452183	0.982	0.855	1.34e-41	1
ENSMFAG00000040946	1.11e-45	0.482243	0.942	0.584	2.04e-41	1
MAP1LC3B	1.16e-45	0.510946	0.964	0.694	2.14e-41	1
RANBP2	1.17e-45	0.451683	0.884	0.444	2.16e-41	1
MRPL15	1.31e-45	0.354425	0.812	0.354	2.42e-41	1
ENSMFAG00000038594	1.33e-45	0.349046	0.744	0.309	2.45e-41	1
ENSMFAG00000012538	1.33e-45	0.30601	0.617	0.225	2.45e-41	1
MESD	1.45e-45	0.392975	0.805	0.359	2.67e-41	1
DTYMK	1.64e-45	0.299547	0.7	0.268	3.02e-41	1
ENSMFAG00000038107	2.32e-45	0.303909	0.617	0.223	4.28e-41	1
CSTB	5.47e-45	0.496476	0.949	0.674	1.01e-40	1
EPB41	6.44e-45	0.295079	0.635	0.23	1.19e-40	1
TCOF1	8.33e-45	0.285162	0.578	0.203	1.54e-40	1
TBC1D5	1.34e-44	0.273782	0.585	0.206	2.46e-40	1
B4GALT5	1.6e-44	0.325976	0.729	0.295	2.96e-40	1
H2AFV	1.82e-44	0.462798	0.957	0.703	3.36e-40	1
ENSMFAG00000034529	1.84e-44	0.401866	0.942	0.525	3.39e-40	1
POLRMT	5.17e-44	0.260709	0.567	0.196	9.54e-40	1
ENSMFAG00000045191	5.56e-44	0.306595	0.693	0.27	1.03e-39	1
COPS7A	6.03e-44	0.267196	0.617	0.224	1.11e-39	1
FAM234A	6.59e-44	0.389146	0.747	0.314	1.22e-39	1
BAZ1B	6.97e-44	0.480073	0.924	0.526	1.28e-39	1
CTNNBIP1	1.01e-43	0.296257	0.632	0.237	1.86e-39	1
EIF3L	1.21e-43	0.30831	0.682	0.262	2.23e-39	1
UBN1	1.67e-43	0.297863	0.776	0.317	3.08e-39	1
PAM16	1.72e-43	0.405487	0.931	0.535	3.17e-39	1
RPS15A	2.13e-43	0.351767	1	0.983	3.92e-39	1
SLC25A5	5.16e-43	0.432161	0.968	0.667	9.52e-39	1
BNIP3	5.44e-43	0.418352	0.866	0.427	1e-38	1
SMARCAD1	5.5e-43	0.325546	0.693	0.279	1.01e-38	1
SAE1	9.05e-43	0.298319	0.726	0.29	1.67e-38	1
DCTPP1	9.63e-43	0.332121	0.736	0.31	1.78e-38	1
PFDN2	1.41e-42	0.409956	0.953	0.611	2.61e-38	1
RBFA	1.52e-42	0.387813	0.942	0.524	2.81e-38	1
MRPL14	1.61e-42	0.358731	0.888	0.437	2.98e-38	1
FAM136A	1.81e-42	0.311598	0.661	0.261	3.34e-38	1
TCP1	2.41e-42	0.389	0.964	0.642	4.44e-38	1
ZHX1	2.49e-42	0.265841	0.466	0.148	4.59e-38	1
UBE2G2	2.54e-42	0.30786	0.697	0.279	4.69e-38	1
LAGE3	2.87e-42	0.461775	0.913	0.562	5.3e-38	1
VTI1B	4.02e-42	0.251146	0.668	0.253	7.41e-38	1
ABCC4	5.21e-42	0.250047	0.419	0.125	9.6e-38	1
CDCA5	6.24e-42	0.253263	0.307	0.076	1.15e-37	1
UTP6	6.55e-42	0.254436	0.628	0.233	1.21e-37	1
OTUD4	6.64e-42	0.321929	0.751	0.313	1.22e-37	1
RPS4X	8.63e-42	0.387873	0.996	0.996	1.59e-37	1
PLEKHB2	8.66e-42	0.312885	0.758	0.315	1.6e-37	1
ITGA6	1.2e-41	0.37238	0.957	0.506	2.21e-37	1
GTF2H5	1.37e-41	0.405519	0.968	0.645	2.53e-37	1
EFR3A	1.41e-41	0.392309	0.769	0.339	2.61e-37	1
CBX3	2.45e-41	0.413903	0.982	0.713	4.51e-37	1
LAMC1	2.57e-41	0.347054	0.801	0.353	4.75e-37	1
NISCH	2.7e-41	0.254868	0.65	0.243	4.97e-37	1
UBA52	2.78e-41	0.266975	1	0.992	5.13e-37	1
PITRM1	6.7e-41	0.280687	0.567	0.206	1.24e-36	1
SAR1A	7.02e-41	0.252455	0.65	0.248	1.29e-36	1
TPP2	8.24e-41	0.329454	0.664	0.268	1.52e-36	1
ID1	1.73e-40	0.356605	0.884	0.441	3.18e-36	1
MRPS5	1.75e-40	0.38984	0.942	0.517	3.23e-36	1
RBBP4	1.76e-40	0.399887	0.946	0.552	3.25e-36	1
DGKD	2.04e-40	0.252502	0.653	0.247	3.76e-36	1
WDR1	2.22e-40	0.286671	0.704	0.286	4.1e-36	1
KIAA1143	2.23e-40	0.310424	0.675	0.278	4.12e-36	1
RPS3A	2.4e-40	0.294437	1	0.997	4.42e-36	1
ENSMFAG00000040354	2.73e-40	0.25079	0.578	0.211	5.03e-36	1
TTF1	3e-40	0.308477	0.773	0.333	5.54e-36	1
DSTN	4.22e-40	0.369179	0.989	0.83	7.79e-36	1
C12orf45	4.49e-40	0.404384	0.856	0.436	8.29e-36	1
ENSMFAG00000012118	4.85e-40	0.326226	0.776	0.347	8.94e-36	1
ZMYND8	1.44e-39	0.375093	0.859	0.417	2.65e-35	1
GADD45GIP1	2.84e-39	0.373327	0.856	0.448	5.24e-35	1
HYPK	3.46e-39	0.414975	0.942	0.62	6.39e-35	1
CCT5	1.63e-38	0.346047	0.957	0.594	3.01e-34	1
RPL4	1.71e-38	0.36265	0.996	0.915	3.15e-34	1
C8orf33	1.96e-38	0.319383	0.791	0.362	3.62e-34	1
ZFAND6	3.65e-38	0.396627	0.935	0.57	6.74e-34	1
PPM1G	4.13e-38	0.356523	0.852	0.421	7.62e-34	1
MIS18BP1	6e-38	0.284107	0.69	0.288	1.11e-33	1
PHF5A	9.09e-38	0.394985	0.884	0.515	1.68e-33	1
STOM	1.1e-37	0.265548	0.603	0.236	2.02e-33	1
POP5	1.62e-37	0.286153	0.769	0.341	3e-33	1
GDI1	2.06e-37	0.311289	0.765	0.346	3.79e-33	1
ZMAT2	2.65e-37	0.254827	0.787	0.345	4.89e-33	1
UQCC2	3e-37	0.34645	0.903	0.48	5.54e-33	1
PAFAH1B2	4.58e-37	0.283713	0.798	0.362	8.45e-33	1
TLK2	5.7e-37	0.252575	0.653	0.264	1.05e-32	1
FXR1	6.48e-37	0.369695	0.971	0.683	1.2e-32	1
C16orf91	8.66e-37	0.259467	0.729	0.308	1.6e-32	1
DCUN1D5	1.3e-36	0.298674	0.827	0.391	2.41e-32	1
MPZL1	1.54e-36	0.297316	0.805	0.37	2.83e-32	1
CAPRIN1	1.56e-36	0.361679	0.87	0.44	2.88e-32	1
CDH2	1.82e-36	0.288535	0.812	0.365	3.35e-32	1
NOLC1	2.61e-36	0.293709	0.791	0.362	4.82e-32	1
ENSMFAG00000027717	2.91e-36	0.261743	0.996	0.997	5.38e-32	1
BAX	3.92e-36	0.259542	0.69	0.285	7.23e-32	1
RESF1	4.7e-36	0.279161	0.718	0.303	8.67e-32	1
LUZP1	5.26e-36	0.304482	0.715	0.315	9.7e-32	1
ENSMFAG00000034368	5.29e-36	0.296264	1	0.981	9.75e-32	1
ARHGAP21	5.45e-36	0.284293	0.838	0.393	1e-31	1
BIRC6	7.06e-36	0.375782	0.87	0.437	1.3e-31	1
RP9	8.1e-36	0.291113	0.78	0.364	1.49e-31	1
CASC3	8.6e-36	0.304554	0.863	0.429	1.59e-31	1
TAF15	9.97e-36	0.334864	0.87	0.45	1.84e-31	1
YWHAB	1.26e-35	0.363266	0.986	0.739	2.33e-31	1
MRPL20	1.5e-35	0.251611	0.874	0.423	2.77e-31	1
EIF3H	1.52e-35	0.38255	0.971	0.751	2.81e-31	1
CUL1	1.61e-35	0.297408	0.606	0.247	2.97e-31	1
EIF4E	1.73e-35	0.285101	0.783	0.361	3.19e-31	1
SPG7	2.72e-35	0.276947	0.801	0.363	5.01e-31	1
SEC61G	2.84e-35	0.373255	0.971	0.727	5.23e-31	1
ZC3H18	4.65e-35	0.26366	0.729	0.318	8.59e-31	1
ENSMFAG00000032415	4.96e-35	0.316587	1	0.994	9.14e-31	1
TKT	5.27e-35	0.330139	0.848	0.43	9.72e-31	1
ZCCHC10	9.46e-35	0.258593	0.686	0.294	1.74e-30	1
MTIF2	1.55e-34	0.270046	0.715	0.31	2.87e-30	1
ENSMFAG00000043832	1.83e-34	0.266561	0.733	0.325	3.38e-30	1
SNU13	2.11e-34	0.345787	0.96	0.728	3.89e-30	1
NASP	2.26e-34	0.365689	0.964	0.759	4.17e-30	1
EBPL	3.88e-34	0.296071	0.722	0.33	7.15e-30	1
DNAJB6	8.06e-34	0.277259	0.819	0.393	1.49e-29	1
ANKRD26	8.71e-34	0.355058	0.848	0.432	1.61e-29	1
FTL	1.28e-33	0.268977	1	0.976	2.36e-29	1
SNF8	1.42e-33	0.276434	0.823	0.393	2.61e-29	1
NDUFC1	4.1e-33	0.344762	0.96	0.719	7.56e-29	1
CNOT1	4.76e-33	0.275319	0.819	0.39	8.78e-29	1
SPATS2	5.06e-33	0.293655	0.74	0.349	9.34e-29	1
AMD1	9.13e-33	0.303301	0.863	0.436	1.68e-28	1
ENSMFAG00000003478	9.34e-33	0.36094	0.953	0.747	1.72e-28	1
COX6A1	1.17e-32	0.342751	0.978	0.825	2.16e-28	1
MED10	1.59e-32	0.250587	0.679	0.298	2.93e-28	1
RSL24D1	5.98e-32	0.370237	0.942	0.587	1.1e-27	1
DBI	6.53e-32	0.266527	0.809	0.385	1.2e-27	1
ETFB	7.2e-32	0.31948	0.913	0.522	1.33e-27	1
ENSMFAG00000032635	1.26e-31	0.339887	0.989	0.902	2.33e-27	1
PAK2	2.29e-31	0.367643	0.903	0.553	4.22e-27	1
RERE	2.69e-31	0.350382	0.903	0.525	4.97e-27	1
HSPA4	3.1e-31	0.281675	0.953	0.569	5.72e-27	1
ATXN2	6.45e-31	0.272053	0.838	0.421	1.19e-26	1
NDUFB2	9.87e-31	0.329656	0.975	0.733	1.82e-26	1
ENSMFAG00000032050	2.37e-30	0.25655	0.682	0.312	4.36e-26	1
COX8A	2.52e-30	0.337	0.881	0.492	4.66e-26	1
ENSMFAG00000003981	2.94e-30	0.303652	0.978	0.786	5.43e-26	1
ABCF1	3.47e-30	0.25763	0.823	0.406	6.39e-26	1
MRPS26	4.4e-30	0.321301	0.881	0.525	8.12e-26	1
TXNL4A	6e-30	0.333427	0.852	0.472	1.11e-25	1
SNX3	6.84e-30	0.357725	0.957	0.681	1.26e-25	1
TPR	7.89e-30	0.355429	0.975	0.669	1.46e-25	1
ENSMFAG00000043579	8.01e-30	0.303922	0.827	0.422	1.48e-25	1
ENSMFAG00000045132	1.12e-29	0.329193	0.906	0.522	2.07e-25	1
ENSMFAG00000033952	1.32e-29	0.268034	0.968	0.713	2.44e-25	1
ENSMFAG00000026126	2.12e-29	0.315397	0.845	0.477	3.91e-25	1
RNF7	4.02e-29	0.281039	0.816	0.407	7.42e-25	1
SNRPD1	5.06e-29	0.322447	0.928	0.616	9.34e-25	1
AURKAIP1	5.31e-29	0.31291	0.838	0.45	9.79e-25	1
LSM7	1.07e-28	0.302191	0.935	0.659	1.98e-24	1
HMGB2	1.41e-28	0.28604	0.953	0.592	2.6e-24	1
MED4	1.88e-28	0.275159	0.827	0.44	3.46e-24	1
ENSMFAG00000044075	2.25e-28	0.270045	1	0.975	4.15e-24	1
DNAJC1	2.6e-28	0.28158	0.726	0.346	4.79e-24	1
PPP1CA	3.82e-28	0.27163	0.783	0.389	7.05e-24	1
DARS	5.51e-28	0.265823	0.776	0.392	1.02e-23	1
STAG2	1.19e-27	0.282963	0.773	0.389	2.19e-23	1
ENSMFAG00000041930	1.54e-27	0.301327	0.921	0.563	2.84e-23	1
BRI3	1.59e-27	0.312648	0.953	0.745	2.93e-23	1
PDCD6	1.85e-27	0.31963	0.87	0.514	3.41e-23	1
ADRM1	2.09e-27	0.259954	0.827	0.421	3.85e-23	1
ENSMFAG00000030310	2.13e-27	0.281336	0.827	0.441	3.94e-23	1
SNRPB	3.31e-27	0.321669	0.953	0.688	6.1e-23	1
CCT7	3.33e-27	0.303259	0.906	0.546	6.13e-23	1
EIF3F	4.29e-27	0.334281	0.989	0.8	7.92e-23	1
NPC2	5.64e-27	0.311742	0.935	0.617	1.04e-22	1
PABPC4	6.29e-27	0.319923	0.87	0.478	1.16e-22	1
ENSMFAG00000045269	6.48e-27	0.262742	0.996	0.946	1.2e-22	1
UBA2	1.56e-26	0.25407	0.913	0.53	2.88e-22	1
AP2M1	1.57e-26	0.33648	0.939	0.619	2.89e-22	1
ENSMFAG00000043033	1.87e-26	0.259951	0.996	0.983	3.45e-22	1
EIF4G3	2.42e-26	0.257294	0.816	0.421	4.46e-22	1
EIF5	9.76e-26	0.265038	1	0.888	1.8e-21	1
TJP1	2.44e-25	0.262071	0.827	0.446	4.5e-21	1
PRKDC	2.49e-25	0.296836	0.953	0.595	4.59e-21	1
DENR	2.65e-25	0.250256	0.83	0.435	4.88e-21	1
NT5C	3.26e-25	0.266403	0.783	0.406	6.01e-21	1
RIF1	4.11e-25	0.325207	0.866	0.513	7.58e-21	1
LARP1	4.26e-25	0.319338	0.827	0.473	7.85e-21	1
SLTM	5.66e-25	0.307439	0.884	0.521	1.04e-20	1
TCF25	5.77e-25	0.290673	0.863	0.527	1.06e-20	1
NDUFB4	7.11e-25	0.283497	0.975	0.752	1.31e-20	1
SLC25A6	1.02e-24	0.298588	0.982	0.82	1.88e-20	1
SMARCC1	1.42e-24	0.322902	0.903	0.558	2.61e-20	1
TUFM	1.49e-24	0.278628	0.874	0.501	2.75e-20	1
SNRPD3	1.5e-24	0.282378	0.899	0.567	2.76e-20	1
DDX6	1.91e-24	0.291729	0.881	0.515	3.52e-20	1
STIP1	2.29e-24	0.26104	0.823	0.462	4.23e-20	1
PGK1	2.47e-24	0.323119	0.924	0.637	4.56e-20	1
NSD1	2.91e-24	0.259844	0.794	0.418	5.37e-20	1
ENSMFAG00000001318	5.64e-24	0.298827	0.942	0.687	1.04e-19	1
PSMB6	7.21e-24	0.289272	0.903	0.581	1.33e-19	1
RPN1	1.08e-23	0.260111	0.892	0.504	2e-19	1
HUWE1	1.09e-23	0.26041	0.895	0.519	2.01e-19	1
ENSMFAG00000036411	1.11e-23	0.269698	0.971	0.785	2.05e-19	1
FKBP4	1.28e-23	0.2729	0.765	0.415	2.37e-19	1
SMARCA5	2.26e-23	0.298747	0.975	0.749	4.18e-19	1
LPIN2	3.46e-23	0.253605	0.643	0.314	6.38e-19	1
TMED10	6.02e-23	0.30002	0.906	0.56	1.11e-18	1
REST	6.18e-23	0.281972	0.917	0.565	1.14e-18	1
CELF1	7.08e-23	0.311235	0.903	0.546	1.31e-18	1
TMEM14B	8.03e-23	0.266575	0.975	0.844	1.48e-18	1
ISCA1	8.97e-23	0.270601	0.83	0.486	1.65e-18	1
ATP6V1G1	1.31e-22	0.284978	0.982	0.831	2.42e-18	1
TRIM28	2.66e-22	0.280755	0.921	0.564	4.9e-18	1
CCT8	2.76e-22	0.274889	0.928	0.62	5.08e-18	1
SSB	3.62e-22	0.279518	0.942	0.768	6.67e-18	1
PTBP1	1.21e-21	0.278328	0.83	0.473	2.22e-17	1
CIAO2B	1.64e-21	0.266341	0.924	0.635	3.03e-17	1
ENSMFAG00000037178	2.04e-21	0.285909	0.913	0.608	3.76e-17	1
PDIA4	2.48e-21	0.265709	0.874	0.506	4.58e-17	1
DDOST	7.39e-21	0.268608	0.953	0.763	1.36e-16	1
ATP2B1	3.37e-20	0.252363	0.888	0.546	6.22e-16	1
MAP4K4	5.68e-20	0.271704	0.884	0.573	1.05e-15	1
NDUFS5	6.1e-20	0.262096	0.978	0.812	1.13e-15	1
ND4L	9.46e-19	0.255716	0.989	0.864	1.75e-14	1
PDIA3	3.67e-17	0.26659	0.978	0.813	6.77e-13	1
RNASEK	4.07e-16	0.251921	0.957	0.719	7.5e-12	1
RBM25	3.17e-15	0.25608	0.949	0.686	5.85e-11	1
TUBA3E	0	1.42728	0.895	0.257	0	2
SAP25	0	1.27248	0.755	0.139	0	2
ENSMFAG00000000497	0	1.20846	0.885	0.238	0	2
BUD23	0	1.20706	0.933	0.556	0	2
NLRP7	0	1.20287	0.785	0.142	0	2
ENSMFAG00000031194	0	1.17319	0.899	0.558	0	2
CCT4	0	1.1665	0.962	0.661	0	2
COPRS	0	1.16041	0.867	0.442	0	2
MKI67	0	1.1314	0.585	0.117	0	2
CENPF	0	1.10002	0.799	0.28	0	2
ELAVL2	0	1.09097	0.746	0.221	0	2
FABP5	0	1.08018	0.879	0.4	0	2
HMGB2	0	1.07336	0.908	0.568	0	2
TUBB2B	0	1.0667	0.666	0.123	0	2
ENSMFAG00000033952	0	1.05418	0.939	0.696	0	2
MCM4	0	1.05038	0.665	0.152	0	2
PTTG1	0	1.04556	0.746	0.251	0	2
ENSMFAG00000034362	0	1.0311	0.78	0.231	0	2
NASP	0	1.02252	0.945	0.745	0	2
RBM46	0	1.0123	0.793	0.193	0	2
DKC1	0	1.01146	0.77	0.292	0	2
NLRP2	0	1.00921	0.732	0.164	0	2
PSIP1	0	1.00781	0.908	0.674	0	2
HMGB3	0	1.00553	0.787	0.332	0	2
SLC25A5	0	1.00139	0.927	0.648	0	2
DAZL	0	0.998517	0.698	0.133	0	2
CKB	0	0.995552	0.768	0.238	0	2
TOP2A	0	0.986195	0.834	0.281	0	2
TUBA3C	0	0.977161	0.692	0.182	0	2
SKAP2	0	0.964718	0.629	0.152	0	2
UNG	0	0.962179	0.679	0.217	0	2
ENSMFAG00000000382	0	0.960587	0.582	0.124	0	2
MAP7D3	0	0.959509	0.751	0.293	0	2
PRDX4	0	0.957055	0.942	0.669	0	2
CENPH	0	0.9505	0.729	0.166	0	2
RAN	0	0.926548	0.944	0.8	0	2
SMC3	0	0.91895	0.919	0.62	0	2
ASB9	0	0.911467	0.488	0.026	0	2
SNU13	0	0.905961	0.92	0.715	0	2
SDF2L1	0	0.900032	0.706	0.218	0	2
ZGLP1	0	0.886496	0.524	0.034	0	2
PGP	0	0.886362	0.715	0.243	0	2
CALY	0	0.87047	0.496	0.049	0	2
CYP26A1	0	0.855288	0.48	0.048	0	2
SMC1B	0	0.820424	0.831	0.214	0	2
CDKN3	0	0.814984	0.551	0.101	0	2
DERL3	0	0.813291	0.59	0.131	0	2
CLSPN	0	0.800656	0.596	0.137	0	2
ENSMFAG00000034627	0	0.793806	0.574	0.102	0	2
CENPU	0	0.769833	0.763	0.23	0	2
BOP1	0	0.769448	0.613	0.153	0	2
DDX4	0	0.757374	0.72	0.218	0	2
KNL1	0	0.742378	0.729	0.23	0	2
SCML2	0	0.738784	0.626	0.175	0	2
FGFR3	0	0.736755	0.538	0.072	0	2
CKAP2	0	0.71841	0.597	0.153	0	2
REC8	0	0.706961	0.417	0.035	0	2
DPEP3	0	0.687361	0.618	0.155	0	2
ENSMFAG00000045879	0	0.679499	0.489	0.067	0	2
DMRTB1	0	0.671088	0.478	0.087	0	2
STAG3	0	0.668421	0.541	0.117	0	2
KLHL35	0	0.665817	0.471	0.08	0	2
AURKC	0	0.623363	0.456	0.07	0	2
L1TD1	0	0.621772	0.41	0.048	0	2
ZNF728	0	0.593902	0.469	0.086	0	2
PAX6	0	0.586012	0.426	0.058	0	2
RFX6	0	0.570995	0.335	0.02	0	2
KIT	0	0.545565	0.437	0.07	0	2
DMRT1	0	0.538839	0.37	0.031	0	2
NOL4	0	0.516539	0.366	0.05	0	2
IGDCC3	0	0.475716	0.372	0.052	0	2
HOXB5	0	0.472568	0.317	0.028	0	2
ESX1	0	0.469669	0.319	0.026	0	2
SHISAL2A	0	0.457858	0.344	0.039	0	2
CRYGC	0	0.445416	0.255	0.016	0	2
HSPA4	7.01e-306	0.965202	0.881	0.547	1.29e-301	2
CCT2	8.41e-306	0.88323	0.94	0.731	1.55e-301	2
MAD2L1	1.46e-303	0.808177	0.679	0.212	2.69e-299	2
UBA2	9.82e-301	0.935058	0.863	0.506	1.81e-296	2
ENSMFAG00000037049	2.71e-300	0.961442	0.822	0.322	4.99e-296	2
ENSMFAG00000041560	6.8e-297	0.928402	0.812	0.413	1.25e-292	2
HERC5	2.05e-295	0.841538	0.842	0.403	3.79e-291	2
TCP1	5.87e-295	0.886294	0.898	0.624	1.08e-290	2
CCT5	1.45e-293	0.894404	0.876	0.574	2.67e-289	2
SUPT16H	2.27e-291	0.941761	0.871	0.578	4.18e-287	2
APOO	2.72e-291	0.823902	0.656	0.218	5.02e-287	2
CTSV	5.48e-285	0.703274	0.608	0.171	1.01e-280	2
ABHD10	1.47e-284	0.80447	0.631	0.202	2.72e-280	2
SGO1	3.55e-284	0.616674	0.488	0.106	6.55e-280	2
OARD1	1.07e-283	0.885316	0.737	0.313	1.97e-279	2
RUNDC3B	1.97e-283	0.492307	0.411	0.073	3.63e-279	2
PRDX5	4.63e-283	0.881134	0.922	0.706	8.55e-279	2
HTATSF1	2.53e-282	0.933068	0.824	0.459	4.66e-278	2
RFC3	2.85e-282	0.731637	0.611	0.181	5.27e-278	2
PFDN2	7.08e-282	0.91258	0.873	0.593	1.31e-277	2
ENSMFAG00000036411	4.72e-279	0.782339	0.944	0.773	8.71e-275	2
CALM2	1.04e-277	0.756452	0.982	0.905	1.91e-273	2
HSP90AA1	1.59e-273	0.645844	1	0.996	2.94e-269	2
BAG1	2.8e-273	0.861476	0.753	0.334	5.16e-269	2
HES6	2.73e-272	0.458816	0.381	0.065	5.04e-268	2
PPM1J	9.6e-270	0.329039	0.264	0.028	1.77e-265	2
CCNB2	5.75e-269	0.704957	0.52	0.128	1.06e-264	2
ENSMFAG00000036062	1.18e-266	0.818417	0.914	0.749	2.18e-262	2
CHD5	1.77e-265	0.309195	0.256	0.027	3.27e-261	2
ENSMFAG00000045023	3.91e-265	0.745705	0.978	0.898	7.21e-261	2
FAM216A	7.54e-264	0.611168	0.638	0.19	1.39e-259	2
UBE2C	4.06e-263	0.716927	0.506	0.124	7.48e-259	2
PRDX1	2.78e-261	0.833453	0.899	0.677	5.12e-257	2
SMS	3.17e-261	0.839151	0.918	0.676	5.85e-257	2
TEX30	6.6e-261	0.630916	0.776	0.307	1.22e-256	2
FKBP3	6.64e-261	0.842844	0.876	0.586	1.22e-256	2
XRCC6	1.79e-260	0.809226	0.898	0.662	3.31e-256	2
MCM7	1.13e-259	0.845366	0.726	0.299	2.09e-255	2
CHMP2A	5.28e-259	0.878935	0.824	0.489	9.74e-255	2
DPPA4	2.74e-258	0.391176	0.326	0.047	5.06e-254	2
PSMD10	1.99e-257	0.721236	0.662	0.229	3.67e-253	2
CENPE	1.37e-256	0.657052	0.57	0.159	2.53e-252	2
NCAPG	1.41e-256	0.700196	0.598	0.174	2.6e-252	2
DLGAP5	3.77e-256	0.604841	0.621	0.178	6.95e-252	2
HEBP2	3.41e-254	0.849427	0.724	0.331	6.29e-250	2
TPX2	1.12e-253	0.650235	0.561	0.155	2.07e-249	2
HAUS7	1.22e-251	0.520213	0.422	0.087	2.24e-247	2
MRPL20	1.22e-250	0.841852	0.793	0.396	2.24e-246	2
ENSMFAG00000042118	7.69e-250	0.56324	0.475	0.115	1.42e-245	2
NPY	2.98e-249	0.399533	0.34	0.054	5.49e-245	2
LSM7	9.91e-249	0.847938	0.871	0.644	1.83e-244	2
SNRPD1	1.06e-246	0.873787	0.848	0.6	1.96e-242	2
HMGB1	5.11e-246	0.625014	0.99	0.976	9.42e-242	2
RPA2	2.55e-243	0.736683	0.678	0.255	4.7e-239	2
XRCC5	1.48e-242	0.813879	0.876	0.63	2.73e-238	2
SLC25A31	1.99e-242	0.517841	0.492	0.117	3.68e-238	2
SPC25	4.78e-242	0.542486	0.348	0.062	8.82e-238	2
ENSMFAG00000034529	1.64e-240	0.867982	0.822	0.505	3.02e-236	2
TEX11	3.18e-240	0.514493	0.473	0.108	5.86e-236	2
CACYBP	3.45e-240	0.789644	0.908	0.731	6.36e-236	2
VBP1	4.91e-240	0.835282	0.802	0.46	9.06e-236	2
HELLS	3.22e-239	0.687636	0.718	0.274	5.95e-235	2
CCNA2	6.4e-239	0.556977	0.383	0.076	1.18e-234	2
TYMS	2.04e-237	0.666167	0.556	0.163	3.76e-233	2
ASPM	5.94e-237	0.697323	0.525	0.146	1.1e-232	2
MCM6	9.45e-235	0.748305	0.593	0.202	1.74e-230	2
MCM5	3.04e-233	0.580916	0.475	0.123	5.61e-229	2
MYBL2	4.11e-232	0.530652	0.413	0.092	7.58e-228	2
LIN28B	4.36e-231	0.333717	0.29	0.042	8.04e-227	2
KPNA2	3.83e-230	1.00769	0.759	0.383	7.06e-226	2
RBM44	7.14e-230	0.536293	0.531	0.14	1.32e-225	2
YWHAE	8.2e-230	0.724103	0.942	0.849	1.51e-225	2
NUDT1	6.58e-228	0.732051	0.608	0.219	1.21e-223	2
FAM184A	6.82e-227	0.595764	0.465	0.121	1.26e-222	2
CCT3	1.69e-224	0.701052	0.914	0.726	3.12e-220	2
CBX3	2.58e-224	0.780546	0.882	0.702	4.75e-220	2
CDCA7	2.44e-222	0.459983	0.37	0.076	4.5e-218	2
TACC3	5.72e-222	0.578593	0.467	0.12	1.05e-217	2
MTHFD2	6e-222	0.740453	0.646	0.259	1.11e-217	2
E2F1	2.18e-218	0.479103	0.366	0.076	4.01e-214	2
SPR	5.36e-218	0.431332	0.379	0.081	9.89e-214	2
POLE3	3.94e-214	0.759811	0.637	0.257	7.27e-210	2
C12orf49	7.47e-214	0.742046	0.642	0.271	1.38e-209	2
CCDC117	3.07e-213	0.698339	0.672	0.283	5.67e-209	2
CCNB1	3.83e-212	0.412128	0.296	0.049	7.06e-208	2
FAM120C	4.93e-212	0.425279	0.377	0.082	9.09e-208	2
MCUB	2.19e-211	0.643851	0.547	0.178	4.05e-207	2
NDUFC1	4.43e-211	0.752563	0.898	0.706	8.17e-207	2
PSMG4	1.01e-209	0.759582	0.643	0.259	1.86e-205	2
ECI1	1.44e-209	0.681681	0.646	0.262	2.66e-205	2
MRPS5	1.99e-209	0.717878	0.818	0.496	3.67e-205	2
SMC4	6.07e-209	0.72686	0.786	0.418	1.12e-204	2
ERP29	7.27e-207	0.747511	0.863	0.628	1.34e-202	2
BRI3BP	9.05e-207	0.403559	0.343	0.069	1.67e-202	2
ENSMFAG00000045887	1.87e-206	0.486234	0.453	0.121	3.45e-202	2
RBFA	2.18e-206	0.771719	0.801	0.505	4.02e-202	2
CDKN2D	5.88e-206	0.543425	0.446	0.117	1.09e-201	2
ACAT1	7.98e-206	0.767265	0.717	0.35	1.47e-201	2
ESCO2	4.82e-204	0.472487	0.523	0.15	8.89e-200	2
EIF5B	5.32e-204	0.671023	0.915	0.741	9.82e-200	2
NAE1	1.71e-202	0.71051	0.801	0.454	3.16e-198	2
PRKDC	2.04e-202	0.76019	0.831	0.579	3.76e-198	2
STMN1	2.59e-202	0.659463	0.963	0.897	4.77e-198	2
PPAT	2.79e-202	0.598891	0.57	0.195	5.15e-198	2
HOXA5	7.61e-202	0.336392	0.286	0.047	1.4e-197	2
ENSMFAG00000046351	2.69e-201	0.612548	0.541	0.18	4.95e-197	2
HSF2BP	1.37e-200	0.423506	0.4	0.092	2.53e-196	2
WEE1	5.92e-200	0.366094	0.295	0.052	1.09e-195	2
PRC1	7.57e-200	0.548103	0.435	0.112	1.4e-195	2
VRK1	2.68e-199	0.604285	0.588	0.208	4.94e-195	2
RBM3	2.68e-198	0.771392	0.838	0.611	4.94e-194	2
MORF4L1	2.53e-197	0.669563	0.927	0.793	4.67e-193	2
SPAG5	3.27e-197	0.324917	0.295	0.052	6.03e-193	2
DTYMK	6.92e-197	0.68512	0.611	0.244	1.28e-192	2
KDM1A	3.63e-196	0.631831	0.774	0.401	6.7e-192	2
GMNN	5.13e-196	0.630088	0.547	0.188	9.45e-192	2
CDC20	2.37e-195	0.695812	0.424	0.113	4.38e-191	2
DDX24	3.55e-195	0.581196	0.953	0.841	6.55e-191	2
ENSMFAG00000035452	1.24e-193	0.285256	0.251	0.037	2.28e-189	2
AGA	2.09e-193	0.717696	0.718	0.362	3.86e-189	2
PDCD5	2.12e-193	0.594855	0.908	0.691	3.9e-189	2
CTPS1	2.64e-191	0.567045	0.492	0.158	4.86e-187	2
ENSMFAG00000038464	7.66e-190	0.516954	0.501	0.158	1.41e-185	2
PRAME	1.29e-189	0.401134	0.392	0.092	2.37e-185	2
RNF17	1.41e-189	0.385254	0.357	0.078	2.59e-185	2
ZWINT	2.48e-189	0.458673	0.43	0.112	4.57e-185	2
CTHRC1	3.08e-189	0.46205	0.411	0.105	5.68e-185	2
LBR	8.47e-189	0.780399	0.672	0.331	1.56e-184	2
CCDC112	2.68e-188	0.642673	0.656	0.282	4.95e-184	2
NDUFA1	2.9e-188	0.661388	0.903	0.73	5.35e-184	2
AURKAIP1	2.39e-187	0.714219	0.765	0.427	4.4e-183	2
PCSK1N	7.29e-187	0.43618	0.379	0.089	1.34e-182	2
ENSMFAG00000041930	9.77e-187	0.696526	0.813	0.546	1.8e-182	2
ENSMFAG00000043889	2e-186	0.582399	0.525	0.18	3.7e-182	2
UPF3B	8.57e-186	0.645464	0.765	0.415	1.58e-181	2
ZNF676	8.68e-186	0.337148	0.289	0.053	1.6e-181	2
ENSMFAG00000038508	3.43e-185	0.736626	0.735	0.412	6.32e-181	2
PUS7	8.96e-185	0.4753	0.428	0.117	1.65e-180	2
ENSMFAG00000002957	9.62e-185	0.672675	0.713	0.367	1.77e-180	2
HENMT1	6.67e-184	0.429803	0.407	0.104	1.23e-179	2
WDYHV1	1.61e-183	0.628842	0.561	0.216	2.98e-179	2
KIF11	1.69e-183	0.454533	0.405	0.104	3.12e-179	2
MPND	3.67e-183	0.425107	0.347	0.079	6.76e-179	2
CENPX	1.14e-182	0.676179	0.559	0.211	2.11e-178	2
MCM2	1.19e-182	0.50534	0.461	0.139	2.2e-178	2
KIF2C	1.6e-182	0.348959	0.256	0.042	2.96e-178	2
PABPC4	2.51e-182	0.7504	0.749	0.459	4.64e-178	2
KDM1B	5.39e-182	0.475304	0.455	0.132	9.95e-178	2
ENSMFAG00000002548	1.34e-181	0.68805	0.773	0.458	2.47e-177	2
OIP5	3.33e-181	0.377046	0.35	0.079	6.14e-177	2
KTN1	3.44e-180	0.683951	0.91	0.786	6.34e-176	2
PRKAR2A	4.13e-180	0.436641	0.432	0.122	7.61e-176	2
LAGE3	4.83e-179	0.71516	0.801	0.546	8.9e-175	2
EIF5	5.2e-179	0.551279	0.97	0.882	9.58e-175	2
COMMD8	1.81e-177	0.551643	0.504	0.167	3.35e-173	2
SYCE1	2.23e-177	0.405073	0.436	0.117	4.11e-173	2
SRBD1	4.84e-177	0.531323	0.506	0.168	8.94e-173	2
ARRB1	1.1e-176	0.42418	0.381	0.098	2.04e-172	2
GTSF1	4.82e-176	0.454052	0.441	0.123	8.9e-172	2
C12orf45	6.17e-176	0.69344	0.738	0.415	1.14e-171	2
PHF5A	1.98e-175	0.721448	0.766	0.498	3.65e-171	2
COX6A1	1.88e-173	0.590461	0.917	0.819	3.47e-169	2
CCDC18	3.1e-173	0.410728	0.401	0.104	5.72e-169	2
PPA1	3.6e-173	0.704925	0.695	0.362	6.64e-169	2
PHF8	6.81e-173	0.539811	0.576	0.218	1.26e-168	2
ENSMFAG00000032635	1.29e-171	0.557842	0.941	0.9	2.38e-167	2
PLK1	8.79e-171	0.454114	0.309	0.067	1.62e-166	2
STRBP	4.89e-170	0.550934	0.595	0.237	9.02e-166	2
ABRAXAS1	1.32e-169	0.483739	0.501	0.165	2.44e-165	2
TDRD10	3.81e-169	0.301879	0.251	0.043	7.03e-165	2
SETD3	4.37e-169	0.615366	0.586	0.249	8.07e-165	2
TCEA1	1.07e-168	0.613906	0.85	0.577	1.98e-164	2
COPE	2.54e-168	0.643225	0.846	0.625	4.68e-164	2
NUP93	2.94e-168	0.533552	0.536	0.195	5.42e-164	2
ENSMFAG00000043640	6.45e-168	0.573287	0.935	0.716	1.19e-163	2
ENSMFAG00000044756	1.1e-167	0.314376	0.263	0.048	2.02e-163	2
SYNM	1.67e-167	0.343945	0.317	0.07	3.09e-163	2
LIN7B	2.24e-167	0.489954	0.483	0.158	4.12e-163	2
WDHD1	8.57e-167	0.415365	0.43	0.123	1.58e-162	2
PFN1	1.46e-166	0.703472	0.838	0.66	2.7e-162	2
TRIM71	6.33e-166	0.30875	0.298	0.062	1.17e-161	2
UQCC2	4.58e-165	0.695635	0.753	0.462	8.45e-161	2
CPEB1	5.22e-165	0.403768	0.489	0.15	9.63e-161	2
TIMM17B	5.61e-165	0.596245	0.71	0.359	1.04e-160	2
ENSMFAG00000042516	6.37e-165	0.337223	0.29	0.06	1.17e-160	2
FUNDC1	1.77e-164	0.627973	0.628	0.285	3.26e-160	2
CCT7	3.37e-164	0.662153	0.792	0.53	6.21e-160	2
UCHL1	5.57e-164	0.583706	0.589	0.241	1.03e-159	2
GMPS	9.94e-164	0.618448	0.653	0.307	1.83e-159	2
NKIRAS1	8.63e-163	0.474329	0.467	0.153	1.59e-158	2
NCL	1.12e-162	0.593983	0.956	0.887	2.06e-158	2
ENSMFAG00000035478	1.99e-162	0.584784	0.892	0.743	3.67e-158	2
TIPIN	2.58e-162	0.465654	0.51	0.172	4.75e-158	2
CDCA3	3.59e-162	0.362581	0.286	0.059	6.62e-158	2
UBE2T	4.08e-162	0.390526	0.434	0.125	7.53e-158	2
CCNB3	5.05e-162	0.340873	0.365	0.09	9.32e-158	2
TMEM38B	5.3e-162	0.286834	0.272	0.054	9.77e-158	2
PARP1	1.01e-161	0.658952	0.749	0.467	1.87e-157	2
ORC6	2.05e-161	0.552189	0.564	0.219	3.77e-157	2
SMC2	5.16e-161	0.554993	0.564	0.22	9.51e-157	2
METRN	6.16e-160	0.506829	0.418	0.127	1.14e-155	2
RBM34	3.49e-159	0.571736	0.572	0.236	6.44e-155	2
ENSMFAG00000003974	2.79e-158	0.67395	0.704	0.401	5.15e-154	2
COX20	4.71e-158	0.646751	0.673	0.345	8.68e-154	2
ATAD2	9.45e-158	0.612478	0.625	0.283	1.74e-153	2
ARPP19	1.45e-157	0.638039	0.753	0.485	2.67e-153	2
PRADC1	2.44e-157	0.364274	0.346	0.087	4.5e-153	2
POLRMT	7.5e-157	0.513131	0.489	0.175	1.38e-152	2
SPRYD7	5.82e-156	0.537042	0.545	0.211	1.07e-151	2
ATP5MC3	9.58e-156	0.591475	0.889	0.769	1.77e-151	2
GLRX2	1.56e-155	0.524978	0.516	0.194	2.88e-151	2
HINT2	2.81e-155	0.63318	0.71	0.398	5.18e-151	2
BCAP29	3.22e-155	0.563325	0.631	0.281	5.94e-151	2
CFL2	4.3e-155	0.593361	0.638	0.301	7.93e-151	2
DCUN1D5	6.26e-155	0.618524	0.694	0.371	1.15e-150	2
SAE1	7.98e-155	0.551162	0.606	0.268	1.47e-150	2
KIF20B	1.78e-154	0.551831	0.592	0.248	3.28e-150	2
HAT1	1.36e-153	0.598174	0.639	0.301	2.51e-149	2
VDAC3	3.1e-153	0.615261	0.809	0.565	5.73e-149	2
NDUFB2	4.1e-153	0.588821	0.868	0.725	7.57e-149	2
ENSMFAG00000000409	5.49e-153	0.616776	0.845	0.675	1.01e-148	2
FANCD2	6.1e-153	0.33099	0.296	0.066	1.13e-148	2
DSN1	1.24e-152	0.565608	0.552	0.224	2.28e-148	2
RPS21	2.03e-152	0.530478	0.984	0.979	3.74e-148	2
LYPLA1	5.93e-152	0.578063	0.623	0.293	1.09e-147	2
IK	1.12e-151	0.593395	0.835	0.614	2.07e-147	2
BSCL2	4.56e-151	0.62311	0.703	0.379	8.4e-147	2
CEP63	1.44e-150	0.454977	0.517	0.188	2.65e-146	2
ENSMFAG00000001649	1.45e-150	0.539381	0.89	0.753	2.67e-146	2
HABP4	1.33e-149	0.357506	0.365	0.099	2.46e-145	2
RTRAF	1.36e-149	0.550697	0.881	0.725	2.51e-145	2
DGUOK	2.36e-149	0.621227	0.602	0.283	4.36e-145	2
MSX1	5.02e-148	0.392821	0.388	0.113	9.25e-144	2
NCAPH	5.89e-148	0.342794	0.329	0.082	1.09e-143	2
C17orf67	6.35e-148	0.459337	0.442	0.147	1.17e-143	2
WASHC3	1.01e-147	0.633545	0.695	0.381	1.86e-143	2
ENSMFAG00000041684	1.59e-147	0.414644	0.366	0.102	2.93e-143	2
PBK	3.01e-147	0.388951	0.417	0.126	5.55e-143	2
PCOLCE2	1.46e-146	0.306637	0.277	0.061	2.69e-142	2
ZMYND19	3.42e-146	0.424273	0.461	0.154	6.31e-142	2
TBC1D1	5.79e-146	0.30117	0.309	0.074	1.07e-141	2
HPF1	6.73e-146	0.631107	0.699	0.386	1.24e-141	2
TMC7	1.19e-145	0.419264	0.419	0.134	2.2e-141	2
NEK2	1.41e-145	0.358916	0.3	0.072	2.59e-141	2
DNMT1	2.44e-145	0.570924	0.63	0.292	4.51e-141	2
MND1	4.97e-145	0.376002	0.357	0.098	9.18e-141	2
SNRPD3	6.12e-145	0.615962	0.797	0.552	1.13e-140	2
CDCA7L	6.27e-145	0.478043	0.493	0.183	1.16e-140	2
ENSMFAG00000044258	6.59e-145	0.51991	0.919	0.817	1.22e-140	2
CCDC137	1.26e-144	0.459119	0.448	0.153	2.33e-140	2
GLRX3	3.51e-144	0.548057	0.789	0.517	6.47e-140	2
SBNO1	3.59e-144	0.539593	0.716	0.391	6.61e-140	2
BAZ1A	3.64e-143	0.534355	0.627	0.283	6.71e-139	2
BRCA2	2.85e-142	0.511032	0.485	0.173	5.26e-138	2
FKBP4	7.14e-142	0.614452	0.699	0.394	1.32e-137	2
CSE1L	9.79e-142	0.569087	0.67	0.353	1.81e-137	2
MCM3	3.15e-141	0.383239	0.349	0.097	5.81e-137	2
EXOSC8	9.57e-141	0.586002	0.617	0.296	1.77e-136	2
SPATA22	2.2e-140	0.30363	0.522	0.183	4.05e-136	2
FBXO22	3.37e-140	0.485056	0.534	0.215	6.22e-136	2
MGMT	3.43e-140	0.602139	0.598	0.288	6.33e-136	2
MRPS26	4.64e-140	0.618018	0.757	0.51	8.55e-136	2
TRAP1	6.86e-140	0.528066	0.561	0.243	1.27e-135	2
B3GLCT	2.12e-139	0.297823	0.308	0.076	3.91e-135	2
C15H9orf40	2.15e-139	0.349645	0.362	0.102	3.96e-135	2
BIRC5	2.88e-139	0.349259	0.293	0.07	5.3e-135	2
COPS3	5.1e-139	0.536523	0.647	0.313	9.41e-135	2
ENSMFAG00000044220	1.06e-138	0.584998	0.739	0.447	1.96e-134	2
CENPM	1.48e-138	0.39503	0.373	0.112	2.74e-134	2
BRCA1	1.58e-138	0.544284	0.567	0.244	2.92e-134	2
ENSMFAG00000038428	2.89e-137	0.603904	0.807	0.597	5.34e-133	2
ANP32B	4.34e-137	0.586394	0.821	0.648	8e-133	2
CNOT1	6.59e-137	0.560989	0.683	0.37	1.22e-132	2
FANCI	1.43e-136	0.329695	0.375	0.111	2.63e-132	2
PCLO	4.78e-136	0.319722	0.298	0.074	8.83e-132	2
YIF1A	1.33e-135	0.614389	0.678	0.389	2.46e-131	2
NDUFA12	6.9e-135	0.616193	0.762	0.54	1.27e-130	2
FBLN2	9.77e-135	0.323634	0.319	0.084	1.8e-130	2
CENPT	2.47e-134	0.394949	0.371	0.112	4.55e-130	2
MRPS23	1.16e-133	0.594478	0.636	0.339	2.14e-129	2
SMC1A	1.38e-133	0.594697	0.625	0.32	2.54e-129	2
PHTF2	3.55e-133	0.453948	0.472	0.178	6.55e-129	2
HAGH	6.09e-133	0.485587	0.551	0.232	1.12e-128	2
BAZ1B	1.06e-132	0.593552	0.761	0.512	1.96e-128	2
UBLCP1	1.87e-132	0.477754	0.517	0.211	3.45e-128	2
ENSMFAG00000002089	1.97e-132	0.578378	0.782	0.54	3.64e-128	2
ENSMFAG00000045040	3.79e-132	0.589607	0.715	0.45	7e-128	2
SLF1	5.52e-132	0.423127	0.449	0.159	1.02e-127	2
TMEM134	1.36e-131	0.561693	0.673	0.367	2.5e-127	2
ND3	3.55e-131	0.58433	0.978	0.948	6.56e-127	2
ATP5F1E	3.89e-131	0.46009	0.954	0.916	7.18e-127	2
TTK	9.42e-131	0.327988	0.325	0.088	1.74e-126	2
SGO2	1.65e-130	0.370527	0.393	0.122	3.04e-126	2
SUGT1	1.99e-130	0.556968	0.773	0.503	3.67e-126	2
HSD17B10	4.95e-130	0.53014	0.589	0.275	9.13e-126	2
RARB	5.93e-130	0.268419	0.301	0.075	1.09e-125	2
EIF4E	9.03e-130	0.531822	0.653	0.341	1.67e-125	2
CHTF18	1.02e-129	0.329961	0.309	0.082	1.87e-125	2
TDRD1	1.62e-129	0.306696	0.281	0.068	2.99e-125	2
UCHL3	1.78e-129	0.539386	0.547	0.247	3.29e-125	2
H2AFV	2.38e-129	0.53863	0.845	0.695	4.38e-125	2
NUF2	2.47e-129	0.410864	0.392	0.123	4.55e-125	2
ENSMFAG00000001146	8.32e-129	0.521043	0.901	0.781	1.53e-124	2
MOV10L1	9.93e-129	0.267978	0.263	0.06	1.83e-124	2
TCTEX1D2	1.39e-128	0.536099	0.602	0.291	2.56e-124	2
ANP32E	1.52e-127	0.451884	0.47	0.18	2.81e-123	2
HORMAD1	1.98e-127	0.254548	0.394	0.116	3.65e-123	2
SNRPG	4.51e-127	0.539563	0.801	0.56	8.32e-123	2
HEATR5B	4.84e-127	0.376682	0.436	0.154	8.92e-123	2
NOLC1	1.97e-126	0.538189	0.647	0.343	3.63e-122	2
ZC3H8	2.43e-126	0.471016	0.521	0.213	4.47e-122	2
PARK7	2.73e-126	0.524614	0.85	0.694	5.03e-122	2
ATRAID	4.24e-126	0.599858	0.65	0.362	7.81e-122	2
WNK3	3.18e-125	0.427221	0.47	0.181	5.87e-121	2
CPSF2	4.33e-125	0.470762	0.534	0.233	7.99e-121	2
UBN1	6.12e-125	0.536185	0.605	0.298	1.13e-120	2
ENSMFAG00000026088	8.48e-125	0.388903	0.274	0.068	1.56e-120	2
IMMT	1.78e-124	0.493602	0.599	0.29	3.29e-120	2
GAL	1.8e-124	0.371141	0.388	0.125	3.31e-120	2
TAF5	4.03e-124	0.361789	0.391	0.127	7.43e-120	2
THOC3	4.19e-124	0.37304	0.401	0.136	7.73e-120	2
PCM1	5.42e-124	0.546313	0.787	0.552	1e-119	2
HSP90AB1	5.75e-124	0.346042	0.997	0.993	1.06e-119	2
TSFM	7.25e-124	0.449516	0.487	0.195	1.34e-119	2
PAFAH1B2	1.05e-123	0.553658	0.63	0.345	1.93e-119	2
FAM98A	8.21e-123	0.515445	0.586	0.278	1.51e-118	2
ENSMFAG00000001879	8.38e-123	0.302401	0.42	0.139	1.55e-118	2
SOD1	1.24e-122	0.567229	0.752	0.487	2.29e-118	2
ENSMFAG00000001234	2.25e-122	0.505126	0.576	0.273	4.16e-118	2
PSMG1	2.46e-122	0.549053	0.643	0.348	4.54e-118	2
KIF22	4.79e-122	0.523738	0.562	0.262	8.84e-118	2
ENSMFAG00000038096	8.82e-122	0.576184	0.771	0.558	1.63e-117	2
ADRM1	3.58e-121	0.579588	0.687	0.404	6.6e-117	2
RBBP8	3.74e-121	0.423157	0.531	0.224	6.9e-117	2
FRG1	3.78e-121	0.551893	0.704	0.422	6.97e-117	2
PAM16	4.48e-121	0.528154	0.771	0.52	8.26e-117	2
GADD45GIP1	6.09e-121	0.555235	0.7	0.432	1.12e-116	2
CENPJ	8.28e-121	0.436627	0.475	0.187	1.53e-116	2
PSMB7	1.4e-120	0.505569	0.876	0.77	2.58e-116	2
CCT8	1.57e-120	0.529975	0.807	0.608	2.9e-116	2
RNF168	2.81e-120	0.419694	0.427	0.158	5.19e-116	2
LRPAP1	2.95e-120	0.588095	0.85	0.714	5.45e-116	2
TRNAU1AP	3.54e-120	0.407147	0.437	0.163	6.52e-116	2
EXOSC5	3.54e-120	0.398363	0.414	0.148	6.54e-116	2
CDCA8	5.46e-120	0.299119	0.297	0.079	1.01e-115	2
STIP1	3.12e-119	0.575516	0.717	0.445	5.75e-115	2
POLR2I	3.45e-119	0.570807	0.774	0.564	6.37e-115	2
PLEKHB2	8.31e-119	0.521121	0.589	0.298	1.53e-114	2
ARHGAP11A	9.29e-119	0.314968	0.292	0.078	1.71e-114	2
ENSMFAG00000028965	1.22e-118	0.34767	0.375	0.124	2.25e-114	2
BRD7	4.01e-118	0.528846	0.755	0.499	7.39e-114	2
VTI1B	4.71e-118	0.470259	0.527	0.235	8.68e-114	2
USO1	6.32e-118	0.539757	0.678	0.411	1.17e-113	2
NDUFB6	6.32e-118	0.526835	0.807	0.608	1.17e-113	2
CHEK1	7.73e-118	0.470305	0.515	0.221	1.43e-113	2
CDC25A	9.84e-118	0.372133	0.347	0.111	1.81e-113	2
EDEM2	1.61e-117	0.426759	0.357	0.117	2.97e-113	2
PGK1	7.21e-117	0.545217	0.812	0.626	1.33e-112	2
ZFAND6	8.15e-117	0.528964	0.79	0.557	1.5e-112	2
FH	1.82e-116	0.511102	0.532	0.243	3.36e-112	2
RAP1GDS1	2.04e-116	0.379737	0.429	0.16	3.76e-112	2
ENSMFAG00000001487	2.05e-116	0.535918	0.726	0.479	3.79e-112	2
MNS1	6.9e-116	0.474315	0.513	0.219	1.27e-111	2
ZCWPW1	9.59e-116	0.267239	0.65	0.316	1.77e-111	2
DNAJB6	1.35e-115	0.546927	0.658	0.376	2.5e-111	2
RAD51	2.03e-115	0.308962	0.271	0.071	3.74e-111	2
TBCB	4.18e-115	0.577846	0.723	0.486	7.72e-111	2
CCDC171	9.08e-115	0.311525	0.377	0.125	1.68e-110	2
TRMT1L	1.29e-114	0.459575	0.505	0.219	2.37e-110	2
CRYL1	1.42e-114	0.503922	0.551	0.262	2.61e-110	2
HDGFL3	1.9e-114	0.522358	0.717	0.45	3.51e-110	2
HOXA7	2.14e-114	0.341002	0.353	0.113	3.94e-110	2
RPS15	3.58e-114	0.291396	1	0.998	6.6e-110	2
XAB2	6.23e-114	0.439351	0.487	0.206	1.15e-109	2
CDCA5	2.25e-113	0.305683	0.253	0.064	4.15e-109	2
DSG2	5.94e-113	0.393919	0.423	0.158	1.1e-108	2
ZCCHC17	2.07e-112	0.425025	0.767	0.482	3.82e-108	2
SIPA1	5.63e-112	0.392695	0.398	0.145	1.04e-107	2
TSG101	1.1e-111	0.525979	0.63	0.341	2.04e-107	2
PTMA	1.3e-111	0.316134	0.996	0.997	2.41e-107	2
AAMDC	1.46e-111	0.387659	0.585	0.278	2.68e-107	2
ASF1B	1.79e-111	0.309697	0.307	0.09	3.29e-107	2
UBR7	2.82e-111	0.425061	0.455	0.186	5.21e-107	2
ACTL6A	3.83e-111	0.454845	0.557	0.266	7.06e-107	2
CMTM7	1.08e-110	0.283079	0.322	0.098	2e-106	2
TRIP13	1.68e-110	0.290276	0.374	0.124	3.1e-106	2
ENSMFAG00000042918	2.77e-110	0.499491	0.736	0.493	5.11e-106	2
ARFRP1	4.95e-110	0.531553	0.615	0.327	9.13e-106	2
ZBTB24	9.3e-110	0.250498	0.264	0.069	1.71e-105	2
C9orf78	1.74e-109	0.535765	0.699	0.458	3.2e-105	2
HLTF	2.15e-109	0.454111	0.792	0.546	3.97e-105	2
SRPK2	2.32e-109	0.544569	0.676	0.421	4.28e-105	2
MRPL15	3.65e-109	0.511272	0.619	0.339	6.73e-105	2
CMAS	4.34e-109	0.50142	0.59	0.305	8.01e-105	2
ETFA	4.94e-109	0.419481	0.459	0.186	9.12e-105	2
RPL26L1	1.07e-108	0.530584	0.662	0.39	1.97e-104	2
STK31	1.23e-108	0.32626	0.402	0.136	2.28e-104	2
POLR2F	1.87e-108	0.506959	0.817	0.641	3.44e-104	2
MRPS35	3.11e-108	0.383864	0.397	0.145	5.74e-104	2
ENSMFAG00000039976	3.6e-108	0.300727	0.296	0.085	6.64e-104	2
SNRPA1	5.7e-108	0.501414	0.597	0.321	1.05e-103	2
NDUFB7	8.65e-108	0.521004	0.809	0.643	1.6e-103	2
MDN1	1.01e-107	0.417259	0.449	0.184	1.86e-103	2
IL13RA1	1.43e-107	0.33234	0.378	0.132	2.64e-103	2
HDLBP	1.8e-107	0.514643	0.786	0.609	3.33e-103	2
TUBG1	2.56e-107	0.439793	0.516	0.231	4.72e-103	2
NDUFS6	2.58e-107	0.553267	0.73	0.515	4.75e-103	2
SDAD1	5.53e-107	0.504042	0.644	0.369	1.02e-102	2
LNPK	7.91e-107	0.360495	0.485	0.198	1.46e-102	2
NAA50	8.76e-107	0.512499	0.719	0.486	1.62e-102	2
MAEL	1.86e-106	0.307659	0.335	0.105	3.44e-102	2
JPT1	1.91e-106	0.521809	0.785	0.577	3.51e-102	2
PSMD2	2.94e-106	0.521365	0.747	0.524	5.42e-102	2
EPB41L3	3.17e-106	0.250214	0.296	0.086	5.84e-102	2
ZNF681	1.42e-105	0.274609	0.292	0.085	2.62e-101	2
RRP15	2.38e-105	0.474387	0.583	0.293	4.4e-101	2
ENSMFAG00000032047	2.61e-105	0.310481	0.334	0.106	4.81e-101	2
ATP6V1H	2.82e-105	0.385043	0.426	0.167	5.2e-101	2
POLD2	8.76e-105	0.488826	0.602	0.324	1.62e-100	2
ENSMFAG00000034100	2.7e-104	0.484751	0.596	0.314	4.97e-100	2
COPS8	3.15e-104	0.510904	0.692	0.436	5.81e-100	2
ENSMFAG00000030959	6.26e-104	0.436469	0.507	0.23	1.15e-99	2
ENSMFAG00000030961	8.41e-104	0.408348	0.97	0.944	1.55e-99	2
ENSMFAG00000044351	1.29e-103	0.285595	0.323	0.103	2.37e-99	2
C15orf61	1.96e-103	0.436475	0.487	0.214	3.62e-99	2
HECTD1	4.43e-103	0.514823	0.707	0.467	8.16e-99	2
CDK1	1.04e-102	0.403761	0.359	0.124	1.92e-98	2
RBBP4	2.44e-102	0.542308	0.742	0.542	4.49e-98	2
ELOVL2	5.39e-102	0.257449	0.305	0.093	9.94e-98	2
DDX10	7.54e-102	0.338985	0.449	0.181	1.39e-97	2
PSMD8	7.73e-102	0.428371	0.47	0.208	1.43e-97	2
GHITM	8.94e-102	0.49603	0.71	0.462	1.65e-97	2
EIF2S2	1.33e-101	0.4773	0.77	0.524	2.45e-97	2
UBE2V2	1.9e-101	0.491233	0.625	0.353	3.5e-97	2
ENSMFAG00000044476	2e-101	0.252508	0.27	0.076	3.7e-97	2
C4orf48	2.08e-101	0.492846	0.682	0.397	3.83e-97	2
PSMB1	3.53e-101	0.480492	0.839	0.673	6.51e-97	2
STYX	5.16e-101	0.429575	0.481	0.216	9.52e-97	2
GPX4	1.02e-100	0.331517	0.376	0.138	1.87e-96	2
C8orf33	1.08e-100	0.474868	0.628	0.345	1.99e-96	2
INPP5F	1.18e-100	0.378445	0.475	0.205	2.18e-96	2
TRMT10A	1.48e-100	0.299481	0.307	0.096	2.73e-96	2
DDX39A	1.77e-100	0.431778	0.569	0.285	3.26e-96	2
ENSMFAG00000033486	5.93e-100	0.484515	0.658	0.398	1.09e-95	2
NCBP2	8.22e-100	0.502219	0.721	0.505	1.52e-95	2
DNAJC3	1.29e-99	0.464475	0.607	0.331	2.37e-95	2
CLPTM1L	2.03e-99	0.471203	0.564	0.292	3.74e-95	2
STT3B	2.81e-99	0.495788	0.639	0.368	5.19e-95	2
PCNA	3.18e-99	0.557116	0.702	0.442	5.86e-95	2
ENSMFAG00000032018	4.56e-99	0.506786	0.698	0.45	8.41e-95	2
TRIM37	5.34e-99	0.383445	0.484	0.212	9.85e-95	2
NDUFS7	6.52e-99	0.554102	0.731	0.521	1.2e-94	2
POLA1	1.4e-98	0.339851	0.358	0.129	2.58e-94	2
NARF	2.35e-98	0.357208	0.417	0.166	4.33e-94	2
GINS2	4.05e-98	0.318557	0.401	0.15	7.46e-94	2
IQUB	5.68e-98	0.293072	0.316	0.103	1.05e-93	2
ENSMFAG00000032482	1.91e-97	0.474652	0.562	0.293	3.52e-93	2
NXT2	3.1e-97	0.291066	0.304	0.097	5.72e-93	2
ZCRB1	3.12e-97	0.480389	0.752	0.524	5.76e-93	2
ACADM	3.15e-97	0.474363	0.593	0.319	5.8e-93	2
PARP2	4.21e-97	0.43914	0.488	0.226	7.77e-93	2
ND5	4.87e-97	0.46824	0.996	0.99	8.99e-93	2
BUB1	6.08e-97	0.262348	0.284	0.086	1.12e-92	2
XPO1	1.05e-96	0.473826	0.551	0.283	1.93e-92	2
ENSMFAG00000031734	1.06e-96	0.434382	0.478	0.219	1.96e-92	2
PKMYT1	1.32e-96	0.250639	0.254	0.071	2.44e-92	2
MTX2	1.72e-96	0.470431	0.597	0.324	3.18e-92	2
UFSP2	1.82e-96	0.435877	0.571	0.288	3.36e-92	2
SPDL1	2.32e-96	0.350074	0.387	0.145	4.28e-92	2
RABL6	1.49e-95	0.501901	0.646	0.394	2.75e-91	2
SASS6	1.66e-95	0.281202	0.399	0.151	3.07e-91	2
TRMT6	2.81e-95	0.377358	0.443	0.188	5.18e-91	2
RAMP2	3.35e-95	0.254944	0.52	0.232	6.18e-91	2
MAPK1	4.02e-95	0.479866	0.606	0.355	7.41e-91	2
SESTD1	4.41e-95	0.453303	0.541	0.274	8.14e-91	2
QDPR	4.69e-95	0.449049	0.579	0.31	8.65e-91	2
MRPS21	6.56e-95	0.505008	0.736	0.511	1.21e-90	2
CRLF3	7.49e-95	0.346756	0.431	0.179	1.38e-90	2
ENSMFAG00000000302	8.68e-95	0.471172	0.848	0.751	1.6e-90	2
MRPL42	7.33e-94	0.477144	0.653	0.387	1.35e-89	2
NDUFAF3	8.03e-94	0.515778	0.645	0.398	1.48e-89	2
MCMBP	9.94e-94	0.44371	0.518	0.258	1.83e-89	2
ENSMFAG00000008982	1.55e-93	0.398681	0.474	0.214	2.85e-89	2
DNAJC2	1.65e-93	0.474684	0.648	0.388	3.05e-89	2
ABCE1	3.44e-93	0.473947	0.691	0.465	6.34e-89	2
PDCD2	4.7e-93	0.48713	0.583	0.33	8.68e-89	2
ACP1	6.72e-93	0.497445	0.665	0.435	1.24e-88	2
RARS	1.63e-92	0.413267	0.549	0.277	3e-88	2
FUOM	1.81e-92	0.348065	0.341	0.122	3.34e-88	2
JAK1	2.75e-92	0.469714	0.694	0.455	5.08e-88	2
DLG1	3.24e-92	0.401625	0.502	0.24	5.98e-88	2
NDUFB10	4.22e-92	0.446942	0.818	0.667	7.78e-88	2
PSTK	6.12e-92	0.282638	0.325	0.112	1.13e-87	2
KIF3A	9.38e-92	0.422436	0.608	0.328	1.73e-87	2
RANBP1	1.12e-91	0.541489	0.788	0.632	2.06e-87	2
PIK3R3	1.66e-91	0.359999	0.54	0.253	3.06e-87	2
UQCRC1	4.12e-91	0.489385	0.681	0.462	7.6e-87	2
CUL4A	4.45e-91	0.437419	0.548	0.286	8.2e-87	2
ENSMFAG00000042142	7e-91	0.465867	0.601	0.348	1.29e-86	2
XPC	7.23e-91	0.41608	0.551	0.287	1.33e-86	2
ENSMFAG00000002535	8.9e-91	0.469111	0.721	0.486	1.64e-86	2
DPCD	1.7e-90	0.458954	0.611	0.346	3.13e-86	2
EPB41	2.92e-90	0.346031	0.477	0.214	5.39e-86	2
GALK1	3.13e-90	0.356445	0.432	0.185	5.78e-86	2
MAD2L2	3.14e-90	0.281927	0.297	0.098	5.79e-86	2
GPBP1L1	3.14e-90	0.426147	0.597	0.33	5.79e-86	2
HSPA4L	3.22e-90	0.320201	0.438	0.183	5.94e-86	2
PCCB	1.19e-89	0.281384	0.279	0.089	2.19e-85	2
AP3M2	2.87e-89	0.370177	0.497	0.234	5.3e-85	2
MRPL14	3.69e-89	0.473603	0.666	0.425	6.81e-85	2
LSM6	3.84e-89	0.490834	0.75	0.559	7.09e-85	2
ZNF280C	3.94e-89	0.276983	0.482	0.209	7.27e-85	2
C18orf32	4.06e-89	0.442115	0.615	0.35	7.5e-85	2
COA1	5.46e-89	0.40935	0.53	0.268	1.01e-84	2
ENSMFAG00000035581	5.64e-89	0.380019	0.471	0.219	1.04e-84	2
EIF2S1	9.83e-89	0.413635	0.583	0.315	1.81e-84	2
CEP85	1.13e-88	0.307814	0.354	0.132	2.08e-84	2
NUP155	1.98e-88	0.261641	0.286	0.093	3.65e-84	2
IPO11	3.43e-88	0.273709	0.282	0.092	6.32e-84	2
PTRH1	4.29e-88	0.39165	0.42	0.179	7.91e-84	2
ZNRD2	5.55e-88	0.354958	0.444	0.195	1.02e-83	2
CENPS-CORT	8.76e-88	0.38755	0.477	0.222	1.62e-83	2
HIRIP3	2.01e-87	0.339603	0.404	0.168	3.71e-83	2
NDUFA13	4.71e-87	0.411938	0.842	0.756	8.69e-83	2
ACTR6	7.43e-87	0.371826	0.475	0.221	1.37e-82	2
PMPCA	1.09e-86	0.393163	0.508	0.253	2.02e-82	2
ATP6V1E1	1.21e-86	0.48085	0.599	0.349	2.23e-82	2
PPP1R14A	1.24e-86	0.386342	0.525	0.256	2.29e-82	2
PHAX	1.61e-86	0.444491	0.67	0.431	2.97e-82	2
MAPK6	2.49e-86	0.333817	0.4	0.166	4.59e-82	2
ENSMFAG00000039061	4.37e-86	0.509927	0.615	0.368	8.06e-82	2
CHPT1	7.12e-86	0.255373	0.283	0.093	1.31e-81	2
TKT	8.72e-86	0.448544	0.664	0.416	1.61e-81	2
DNM1L	1.4e-85	0.446549	0.562	0.309	2.59e-81	2
PPP2R3C	1.77e-85	0.325929	0.439	0.187	3.27e-81	2
ENSMFAG00000000063	3.52e-85	0.308	0.377	0.149	6.5e-81	2
ENSMFAG00000039409	3.72e-85	0.410789	0.463	0.218	6.86e-81	2
DMXL2	3.8e-85	0.320484	0.5	0.229	7.02e-81	2
NOL7	4.52e-85	0.473866	0.659	0.419	8.34e-81	2
ATP23	5.88e-85	0.284492	0.319	0.114	1.08e-80	2
MTFR2	6.33e-85	0.283819	0.317	0.114	1.17e-80	2
EFR3A	9.28e-85	0.4145	0.585	0.324	1.71e-80	2
GABARAPL2	1.1e-84	0.428813	0.802	0.641	2.04e-80	2
UQCRB	2.1e-84	0.487781	0.78	0.603	3.87e-80	2
PSMD6	2.78e-84	0.381016	0.487	0.234	5.12e-80	2
MICU1	4.4e-84	0.354408	0.489	0.235	8.11e-80	2
PCNT	5.28e-84	0.315605	0.348	0.133	9.73e-80	2
CENPK	5.99e-84	0.250314	0.488	0.215	1.1e-79	2
G6PD	6.11e-84	0.31102	0.396	0.164	1.13e-79	2
RABIF	1.08e-83	0.272384	0.279	0.093	1.99e-79	2
HYOU1	1.3e-83	0.30835	0.378	0.153	2.4e-79	2
PPID	1.43e-83	0.4363	0.525	0.278	2.64e-79	2
PSMC5	3.01e-83	0.46151	0.738	0.521	5.56e-79	2
MCUR1	4.08e-83	0.291086	0.309	0.112	7.53e-79	2
DCTPP1	4.31e-83	0.478483	0.536	0.297	7.96e-79	2
USP9X	5.45e-83	0.428953	0.705	0.472	1.01e-78	2
NDUFB5	6.33e-83	0.459419	0.729	0.53	1.17e-78	2
PPP6R2	6.72e-83	0.251587	0.28	0.094	1.24e-78	2
SSNA1	8.7e-83	0.475317	0.687	0.473	1.6e-78	2
SAP30	1.55e-82	0.327992	0.529	0.261	2.85e-78	2
ARL2	1.63e-82	0.476034	0.712	0.514	3.01e-78	2
BCAP31	2.37e-82	0.391309	0.748	0.526	4.37e-78	2
ATP8	3.76e-82	0.525108	0.708	0.476	6.93e-78	2
SMCHD1	5.73e-82	0.353767	0.704	0.465	1.06e-77	2
PTCD3	6.3e-82	0.385377	0.506	0.257	1.16e-77	2
EIF4A3	6.82e-82	0.481345	0.7	0.495	1.26e-77	2
ENSMFAG00000034477	7.1e-82	0.327642	0.959	0.936	1.31e-77	2
RPN2	1.25e-81	0.490566	0.702	0.503	2.31e-77	2
SFR1	2.32e-81	0.280066	0.409	0.17	4.28e-77	2
ANLN	6.24e-81	0.294816	0.313	0.113	1.15e-76	2
SELENOH	7.5e-81	0.362226	0.446	0.206	1.38e-76	2
ENSMFAG00000042526	9.12e-81	0.459288	0.624	0.384	1.68e-76	2
ME2	2.28e-80	0.335702	0.441	0.199	4.21e-76	2
PTPRA	4.28e-80	0.426898	0.59	0.348	7.89e-76	2
DNAJC1	8.35e-80	0.430722	0.579	0.332	1.54e-75	2
PDIA4	9.34e-80	0.467287	0.705	0.495	1.72e-75	2
DYNLT1	1.12e-79	0.435674	0.797	0.646	2.07e-75	2
CDC42SE2	1.56e-79	0.320505	0.526	0.261	2.87e-75	2
ENSMFAG00000003998	1.66e-79	0.25218	0.321	0.118	3.06e-75	2
VCP	2.47e-79	0.438999	0.793	0.635	4.55e-75	2
ENSMFAG00000035517	2.77e-79	0.443953	0.734	0.545	5.12e-75	2
PSMA6	3.79e-79	0.459663	0.721	0.537	6.98e-75	2
GCHFR	5.2e-79	0.303333	0.359	0.144	9.59e-75	2
NOC4L	5.55e-79	0.348662	0.373	0.156	1.02e-74	2
ATG4B	1.1e-78	0.354506	0.476	0.23	2.03e-74	2
COQ10B	1.22e-78	0.324503	0.391	0.167	2.25e-74	2
MRPS11	1.29e-78	0.442186	0.565	0.324	2.38e-74	2
MFHAS1	2.66e-78	0.313538	0.398	0.173	4.9e-74	2
ENSMFAG00000039886	2.78e-78	0.254327	0.29	0.102	5.12e-74	2
TRNT1	3.83e-78	0.261785	0.299	0.106	7.06e-74	2
EXOC5	6.2e-78	0.341107	0.607	0.332	1.14e-73	2
RAD1	7.13e-78	0.286466	0.37	0.151	1.31e-73	2
CDKL2	7.29e-78	0.327483	0.449	0.208	1.35e-73	2
DHX9	9.7e-78	0.429685	0.682	0.463	1.79e-73	2
TXLNG	9.93e-78	0.44077	0.587	0.344	1.83e-73	2
S100PBP	1.13e-77	0.388865	0.538	0.286	2.08e-73	2
ELOB	2.02e-77	0.408634	0.864	0.787	3.72e-73	2
SRRM1	2.08e-77	0.395282	0.855	0.774	3.84e-73	2
WDR75	2.24e-77	0.352041	0.407	0.182	4.14e-73	2
ENSMFAG00000002183	2.27e-77	0.371131	0.425	0.198	4.18e-73	2
AP1B1	2.81e-77	0.251951	0.336	0.131	5.19e-73	2
HMOX2	3.9e-77	0.339565	0.47	0.223	7.2e-73	2
EBNA1BP2	5.49e-77	0.413099	0.523	0.281	1.01e-72	2
CPVL	6.28e-77	0.321839	0.328	0.127	1.16e-72	2
EPCAM	6.42e-77	0.316712	0.36	0.146	1.18e-72	2
NDUFV1	6.54e-77	0.442409	0.669	0.432	1.21e-72	2
GRPEL1	1.93e-76	0.333881	0.382	0.165	3.55e-72	2
NT5DC2	1.98e-76	0.406225	0.621	0.366	3.65e-72	2
TXNRD3	2.07e-76	0.27646	0.347	0.137	3.81e-72	2
DDX50	2.4e-76	0.415286	0.619	0.388	4.42e-72	2
RPLP2	3.64e-76	0.287615	0.978	0.976	6.72e-72	2
CDK5RAP3	5.78e-76	0.424429	0.539	0.302	1.07e-71	2
RUVBL1	6.01e-76	0.361781	0.458	0.219	1.11e-71	2
MTREX	6.11e-76	0.406079	0.605	0.36	1.13e-71	2
CHAF1A	6.83e-76	0.271762	0.376	0.154	1.26e-71	2
TJP1	8.93e-76	0.413098	0.661	0.433	1.65e-71	2
RFC4	9.81e-76	0.270914	0.39	0.163	1.81e-71	2
IMP4	1.21e-75	0.331925	0.41	0.186	2.22e-71	2
CETN2	1.46e-75	0.381968	0.514	0.266	2.69e-71	2
TSNAX	1.72e-75	0.418656	0.521	0.287	3.18e-71	2
TOMM22	2.66e-75	0.429483	0.616	0.391	4.9e-71	2
TRIM39	3.24e-75	0.407635	0.615	0.38	5.97e-71	2
ENSMFAG00000031069	3.32e-75	0.428586	0.644	0.415	6.13e-71	2
HIST1H1E	4.38e-75	0.573712	0.519	0.277	8.07e-71	2
ZNF93	4.85e-75	0.261838	0.328	0.126	8.95e-71	2
PIK3CB	6.13e-75	0.274794	0.315	0.121	1.13e-70	2
ETFB	7.7e-75	0.463896	0.718	0.512	1.42e-70	2
NRBF2	1.14e-74	0.407698	0.593	0.356	2.1e-70	2
PSMD4	1.35e-74	0.436647	0.666	0.437	2.48e-70	2
FIS1	1.54e-74	0.442849	0.793	0.668	2.84e-70	2
ERICH2	1.61e-74	0.252527	0.284	0.1	2.97e-70	2
PPP2R3B	1.62e-74	0.291962	0.338	0.135	2.98e-70	2
UPF3A	1.66e-74	0.368996	0.506	0.261	3.07e-70	2
EZH2	2.68e-74	0.368022	0.576	0.324	4.95e-70	2
EIF3B	2.92e-74	0.408548	0.612	0.381	5.38e-70	2
LSM1	5.02e-74	0.400205	0.573	0.335	9.26e-70	2
CIAO2B	7.81e-74	0.412992	0.787	0.627	1.44e-69	2
ENSMFAG00000004020	1.01e-73	0.401569	0.847	0.759	1.86e-69	2
ATOX1	1.27e-73	0.423981	0.764	0.61	2.34e-69	2
ECI2	1.29e-73	0.406508	0.559	0.323	2.38e-69	2
ND2	1.58e-73	0.434788	0.998	0.999	2.92e-69	2
ENSMFAG00000033676	2.48e-73	0.345233	0.434	0.205	4.57e-69	2
NKAP	2.89e-73	0.373351	0.627	0.381	5.33e-69	2
NDUFAB1	2.95e-73	0.438615	0.718	0.538	5.44e-69	2
RMDN1	8.3e-73	0.377222	0.472	0.238	1.53e-68	2
GKAP1	1.16e-72	0.311069	0.61	0.353	2.14e-68	2
NT5C	1.33e-72	0.412951	0.62	0.393	2.46e-68	2
ARFGAP3	1.38e-72	0.390408	0.608	0.362	2.54e-68	2
AKR7A2	2.17e-72	0.438373	0.699	0.499	4.01e-68	2
SRSF9	2.33e-72	0.358145	0.835	0.725	4.3e-68	2
ASAP1	5.74e-72	0.271454	0.387	0.166	1.06e-67	2
MIEN1	8.47e-72	0.374277	0.433	0.211	1.56e-67	2
CSRP2	8.52e-72	0.334944	0.517	0.271	1.57e-67	2
LARP7	9.7e-72	0.424029	0.678	0.458	1.79e-67	2
EFTUD2	1.23e-71	0.28293	0.372	0.16	2.27e-67	2
GPATCH11	1.28e-71	0.383991	0.449	0.221	2.36e-67	2
BTG3	1.44e-71	0.353251	0.659	0.406	2.65e-67	2
RER1	2.06e-71	0.404873	0.772	0.622	3.8e-67	2
PTGES3	2.32e-71	0.331089	0.901	0.823	4.29e-67	2
CLIP1	2.86e-71	0.405899	0.517	0.285	5.28e-67	2
DUT	3.34e-71	0.485989	0.764	0.623	6.16e-67	2
RDX	3.75e-71	0.445442	0.724	0.554	6.91e-67	2
ENSMFAG00000037518	3.86e-71	0.399684	0.789	0.663	7.11e-67	2
RWDD2B	5.66e-71	0.287508	0.344	0.144	1.04e-66	2
UTP18	6.71e-71	0.363577	0.5	0.265	1.24e-66	2
SURF1	9.34e-71	0.392815	0.5	0.27	1.72e-66	2
TMA7	1.44e-70	0.32611	0.432	0.208	2.66e-66	2
IPO5	1.86e-70	0.380101	0.664	0.447	3.43e-66	2
TADA2A	3.04e-70	0.265072	0.32	0.126	5.6e-66	2
ND4L	4.5e-70	0.438875	0.917	0.862	8.31e-66	2
ENSMFAG00000001022	4.81e-70	0.367214	0.843	0.729	8.87e-66	2
ENSMFAG00000041812	7.25e-70	0.437988	0.667	0.462	1.34e-65	2
AURKA	1.17e-69	0.285204	0.314	0.123	2.15e-65	2
NCOA2	1.61e-69	0.332654	0.46	0.234	2.98e-65	2
TRIP4	4.24e-69	0.262272	0.343	0.143	7.82e-65	2
DRAP1	4.97e-69	0.418681	0.638	0.434	9.17e-65	2
PRMT5	5.49e-69	0.301863	0.374	0.167	1.01e-64	2
PPP1R7	9.65e-69	0.335607	0.459	0.231	1.78e-64	2
TXNL4A	9.78e-69	0.453386	0.659	0.462	1.8e-64	2
PSMC3IP	1.02e-68	0.277453	0.274	0.101	1.88e-64	2
ENSMFAG00000038594	1.2e-68	0.379011	0.533	0.297	2.22e-64	2
TFAM	1.26e-68	0.343436	0.494	0.258	2.32e-64	2
ENSMFAG00000037584	1.68e-68	0.349803	0.417	0.198	3.11e-64	2
LAS1L	1.76e-68	0.281016	0.398	0.182	3.25e-64	2
MED4	2.08e-68	0.393745	0.658	0.428	3.83e-64	2
ULK2	2.98e-68	0.312642	0.45	0.222	5.5e-64	2
SLBP	2.99e-68	0.408937	0.64	0.413	5.52e-64	2
RBX1	3.16e-68	0.365213	0.838	0.726	5.82e-64	2
CUL3	3.35e-68	0.357632	0.713	0.494	6.18e-64	2
PSMD13	4.74e-68	0.411501	0.653	0.446	8.74e-64	2
GAPDH	5.28e-68	0.298298	0.955	0.896	9.75e-64	2
HRAS	1.3e-67	0.323899	0.41	0.194	2.4e-63	2
LPIN2	2.7e-67	0.384207	0.525	0.301	4.98e-63	2
ZCCHC2	3.28e-67	0.302716	0.446	0.222	6.05e-63	2
NDUFV3	5.33e-67	0.395351	0.551	0.321	9.83e-63	2
ISCA1	5.72e-67	0.391833	0.676	0.475	1.05e-62	2
HDAC2	9.12e-67	0.389071	0.771	0.615	1.68e-62	2
DHPS	9.91e-67	0.346834	0.435	0.219	1.83e-62	2
OTUD4	1.42e-66	0.357563	0.536	0.301	2.62e-62	2
MIS18A	1.78e-66	0.352826	0.583	0.344	3.27e-62	2
SNF8	1.88e-66	0.410053	0.602	0.382	3.46e-62	2
FAM210B	2.37e-66	0.367584	0.586	0.36	4.37e-62	2
CCP110	5.08e-66	0.257763	0.404	0.185	9.37e-62	2
DDX46	5.31e-66	0.365776	0.799	0.669	9.8e-62	2
NPAT	1.04e-65	0.295793	0.404	0.19	1.91e-61	2
MED11	1.07e-65	0.252225	0.309	0.123	1.98e-61	2
TERF2IP	3.23e-65	0.329894	0.723	0.523	5.95e-61	2
PDCD10	5.2e-65	0.378542	0.611	0.394	9.6e-61	2
HYPK	6.54e-65	0.38597	0.764	0.614	1.21e-60	2
SNW1	1.8e-64	0.3651	0.761	0.597	3.31e-60	2
KLHL15	4.28e-64	0.360505	0.532	0.305	7.9e-60	2
NDUFA2	9.55e-64	0.394227	0.709	0.531	1.76e-59	2
SURF2	1.12e-63	0.322522	0.434	0.217	2.06e-59	2
ENSMFAG00000040254	1.87e-63	0.363852	0.519	0.292	3.44e-59	2
GTSE1	1.96e-63	0.276796	0.305	0.126	3.62e-59	2
MTIF2	2.85e-63	0.353971	0.524	0.298	5.25e-59	2
PPP1CA	3.61e-63	0.403105	0.59	0.378	6.65e-59	2
TVP23B	3.73e-63	0.354996	0.58	0.353	6.88e-59	2
URI1	4.08e-63	0.388889	0.672	0.463	7.52e-59	2
ENSMFAG00000034144	4.72e-63	0.298336	0.442	0.221	8.71e-59	2
WDR41	5.81e-63	0.295633	0.418	0.205	1.07e-58	2
SNX6	6.74e-63	0.377124	0.685	0.485	1.24e-58	2
2020-09-10	1.01e-62	0.322874	0.519	0.288	1.86e-58	2
AIFM1	1.85e-62	0.317932	0.475	0.249	3.42e-58	2
SYNC	2.01e-62	0.260653	0.296	0.118	3.71e-58	2
NDUFAF8	2.29e-62	0.372615	0.484	0.269	4.23e-58	2
DSTN	2.57e-62	0.302762	0.878	0.829	4.74e-58	2
WDR5	5.05e-62	0.322537	0.485	0.261	9.31e-58	2
RBPMS2	5.15e-62	0.259076	0.344	0.15	9.51e-58	2
TMEM14C	5.69e-62	0.39402	0.73	0.603	1.05e-57	2
TSN	7.57e-62	0.292457	0.398	0.19	1.4e-57	2
NEDD1	1.5e-61	0.302263	0.43	0.215	2.77e-57	2
NENF	1.64e-61	0.362602	0.652	0.439	3.02e-57	2
KIF1BP	1.83e-61	0.255809	0.359	0.161	3.38e-57	2
EEF1AKMT1	2.09e-61	0.344151	0.481	0.262	3.85e-57	2
ITSN1	2.33e-61	0.310501	0.413	0.204	4.29e-57	2
TSEN34	2.6e-61	0.37352	0.589	0.379	4.79e-57	2
PPA2	3.89e-61	0.318104	0.41	0.206	7.18e-57	2
IDH2	4.62e-61	0.334621	0.557	0.326	8.52e-57	2
MCRS1	4.67e-61	0.322768	0.43	0.221	8.61e-57	2
TIMM17A	6.88e-61	0.351054	0.535	0.32	1.27e-56	2
PSMD12	9.31e-61	0.371123	0.597	0.369	1.72e-56	2
MRPS15	1.21e-60	0.390574	0.626	0.414	2.24e-56	2
MEAF6	1.75e-60	0.339089	0.556	0.33	3.23e-56	2
WWP1	1.87e-60	0.292701	0.466	0.247	3.45e-56	2
ENSMFAG00000040656	2.04e-60	0.347453	0.576	0.343	3.77e-56	2
BUB3	2.23e-60	0.373644	0.586	0.366	4.12e-56	2
MSH6	2.57e-60	0.404513	0.58	0.369	4.74e-56	2
GMCL1	2.87e-60	0.25276	0.348	0.154	5.29e-56	2
SF3B2	3.11e-60	0.375464	0.65	0.449	5.73e-56	2
EIF4G3	4.04e-60	0.377528	0.629	0.41	7.46e-56	2
TUFM	4.54e-60	0.398477	0.683	0.491	8.37e-56	2
NTMT1	6.12e-60	0.305151	0.482	0.265	1.13e-55	2
ANXA7	6.53e-60	0.34322	0.532	0.309	1.2e-55	2
SAC3D1	6.65e-60	0.322139	0.385	0.185	1.23e-55	2
RANBP2	6.98e-60	0.398708	0.633	0.436	1.29e-55	2
PRXL2A	1.4e-59	0.325099	0.505	0.278	2.58e-55	2
MZT1	1.89e-59	0.278489	0.398	0.194	3.48e-55	2
UBE2N	1.98e-59	0.402027	0.684	0.501	3.65e-55	2
TXNDC17	2.98e-59	0.390104	0.54	0.328	5.49e-55	2
CUL2	5.03e-59	0.314208	0.446	0.232	9.28e-55	2
XRN2	5.35e-59	0.384978	0.724	0.588	9.87e-55	2
CTNNAL1	5.49e-59	0.321675	0.574	0.344	1.01e-54	2
NDUFA10	6.49e-59	0.38835	0.608	0.4	1.2e-54	2
ECPAS	9.03e-59	0.337208	0.488	0.272	1.67e-54	2
SKA2	1.43e-58	0.39253	0.549	0.337	2.65e-54	2
R3HDM1	1.44e-58	0.292317	0.452	0.236	2.65e-54	2
CASP3	1.79e-58	0.323347	0.506	0.287	3.29e-54	2
AP2B1	1.8e-58	0.346672	0.533	0.311	3.31e-54	2
RPS6KA6	1.97e-58	0.252201	0.315	0.136	3.63e-54	2
CENPW	2.92e-58	0.26109	0.366	0.169	5.39e-54	2
VPS13A	3.93e-58	0.276697	0.373	0.179	7.25e-54	2
NUDT3	7.66e-58	0.330842	0.481	0.272	1.41e-53	2
PTGR1	9.46e-58	0.260433	0.361	0.166	1.74e-53	2
TUBGCP5	3.17e-57	0.291925	0.428	0.223	5.86e-53	2
PSMB5	3.63e-57	0.398435	0.715	0.557	6.7e-53	2
DLD	3.86e-57	0.307052	0.418	0.217	7.13e-53	2
AK1	4.11e-57	0.256827	0.301	0.126	7.59e-53	2
CTSL	5.19e-57	0.386562	0.69	0.508	9.57e-53	2
GRB2	7.02e-57	0.348492	0.457	0.25	1.29e-52	2
HAUS1	1.63e-56	0.304456	0.393	0.197	3.01e-52	2
RAB28	2.34e-56	0.288313	0.434	0.223	4.31e-52	2
METTL5	2.7e-56	0.304722	0.417	0.212	4.98e-52	2
PELP1	3.06e-56	0.266854	0.391	0.194	5.64e-52	2
MXD4	4.15e-56	0.379959	0.57	0.365	7.66e-52	2
DNAJC15	6.07e-56	0.353033	0.645	0.452	1.12e-51	2
AFG3L2	7.18e-56	0.314147	0.436	0.232	1.32e-51	2
FARSB	1.07e-55	0.28123	0.367	0.177	1.98e-51	2
PTBP2	1.29e-55	0.33669	0.51	0.298	2.38e-51	2
UTP6	1.44e-55	0.290069	0.429	0.223	2.66e-51	2
SSRP1	1.58e-55	0.34122	0.512	0.303	2.92e-51	2
POLR3K	1.8e-55	0.302988	0.399	0.203	3.33e-51	2
EIF3D	2e-55	0.382955	0.651	0.456	3.68e-51	2
CCM2	2.74e-55	0.255301	0.377	0.182	5.06e-51	2
ENSMFAG00000035459	2.86e-55	0.313677	0.877	0.825	5.28e-51	2
IFT88	3.05e-55	0.30968	0.553	0.332	5.63e-51	2
TMEM230	3.24e-55	0.382962	0.658	0.476	5.98e-51	2
TUBGCP2	3.38e-55	0.330731	0.555	0.338	6.24e-51	2
CNIH4	6.04e-55	0.377721	0.604	0.411	1.11e-50	2
SMARCA5	1.05e-54	0.32525	0.819	0.747	1.95e-50	2
PPIL4	1.08e-54	0.34949	0.605	0.395	1.99e-50	2
ANAPC15	2.08e-54	0.279133	0.349	0.165	3.84e-50	2
EMC2	2.16e-54	0.31881	0.589	0.368	3.99e-50	2
THUMPD1	2.47e-54	0.36696	0.602	0.406	4.56e-50	2
ZCCHC10	4.34e-54	0.342991	0.487	0.284	8e-50	2
ENSMFAG00000009138	4.35e-54	0.488631	0.451	0.252	8.03e-50	2
ENSMFAG00000001185	4.51e-54	0.349155	0.538	0.329	8.33e-50	2
NAA38	4.95e-54	0.373213	0.6	0.402	9.13e-50	2
NDUFS4	6.35e-54	0.358767	0.786	0.645	1.17e-49	2
ECH1	6.36e-54	0.369532	0.62	0.419	1.17e-49	2
CINP	7.36e-54	0.377876	0.472	0.276	1.36e-49	2
COX2	9.59e-54	0.359753	1	1	1.77e-49	2
SLAIN2	9.71e-54	0.341995	0.566	0.372	1.79e-49	2
MRPS24	1.12e-53	0.332233	0.614	0.403	2.06e-49	2
BCKDK	1.34e-53	0.331948	0.481	0.28	2.47e-49	2
ENSMFAG00000035834	1.44e-53	0.296143	0.413	0.215	2.66e-49	2
MAGOHB	2.28e-53	0.343976	0.568	0.36	4.21e-49	2
REXO2	2.35e-53	0.366363	0.574	0.371	4.33e-49	2
NSDHL	3.18e-53	0.273641	0.328	0.153	5.86e-49	2
TBCA	3.36e-53	0.334615	0.831	0.719	6.19e-49	2
SENP2	3.71e-53	0.286939	0.404	0.208	6.84e-49	2
MRPS14	3.96e-53	0.361722	0.64	0.452	7.3e-49	2
MPG	4.8e-53	0.293542	0.446	0.241	8.86e-49	2
RNF216	6.59e-53	0.334807	0.592	0.386	1.22e-48	2
DMAP1	7.35e-53	0.293461	0.44	0.237	1.36e-48	2
DBF4	1.08e-52	0.276489	0.498	0.281	1.99e-48	2
RNF8	1.22e-52	0.31116	0.595	0.378	2.24e-48	2
NFU1	1.31e-52	0.273756	0.409	0.209	2.41e-48	2
NANS	1.7e-52	0.288841	0.441	0.236	3.13e-48	2
GTF2F2	2.04e-52	0.315583	0.469	0.265	3.76e-48	2
SLIRP	2.15e-52	0.368713	0.773	0.677	3.97e-48	2
MESD	4e-52	0.341043	0.552	0.35	7.37e-48	2
SNAP29	4.06e-52	0.26503	0.394	0.196	7.49e-48	2
SNRNP40	5.72e-52	0.283172	0.495	0.28	1.05e-47	2
TM2D3	6e-52	0.378035	0.556	0.362	1.11e-47	2
TUBA1C	7.26e-52	0.32495	0.625	0.413	1.34e-47	2
WDR43	8.02e-52	0.30952	0.501	0.293	1.48e-47	2
C3orf14	1.11e-51	0.26274	0.392	0.198	2.05e-47	2
CD164	1.29e-51	0.333754	0.805	0.722	2.38e-47	2
LIG1	1.91e-51	0.310952	0.515	0.305	3.53e-47	2
DGKD	2.16e-51	0.291515	0.439	0.238	3.98e-47	2
AKIRIN1	2.73e-51	0.320311	0.617	0.422	5.03e-47	2
CDK5RAP2	3.4e-51	0.295932	0.45	0.251	6.27e-47	2
METAP2	4.46e-51	0.312552	0.774	0.632	8.23e-47	2
P4HA2	7e-51	0.331323	0.69	0.49	1.29e-46	2
THOC1	7.23e-51	0.253373	0.437	0.234	1.33e-46	2
MED19	7.6e-51	0.332178	0.539	0.337	1.4e-46	2
POLE4	7.75e-51	0.348595	0.627	0.432	1.43e-46	2
MSH2	9.49e-51	0.324847	0.458	0.26	1.75e-46	2
ARHGAP29	9.54e-51	0.25568	0.551	0.33	1.76e-46	2
SUMO3	1.29e-50	0.328879	0.544	0.347	2.38e-46	2
TMEM50B	3.38e-50	0.317706	0.584	0.382	6.23e-46	2
ENSMFAG00000001733	4.06e-50	0.312418	0.487	0.287	7.49e-46	2
ENSMFAG00000016439	5.63e-50	0.253712	0.358	0.176	1.04e-45	2
PLEKHA1	5.93e-50	0.272307	0.529	0.311	1.09e-45	2
ENSMFAG00000041816	9.74e-50	0.262541	0.938	0.919	1.8e-45	2
PPCDC	1.24e-49	0.259949	0.362	0.182	2.28e-45	2
POP5	1.46e-49	0.324064	0.528	0.332	2.69e-45	2
RAD17	1.74e-49	0.283787	0.49	0.278	3.21e-45	2
NGLY1	2.37e-49	0.265428	0.429	0.23	4.38e-45	2
RPS19BP1	2.53e-49	0.353438	0.57	0.38	4.67e-45	2
ATP6V1G1	2.69e-49	0.271824	0.883	0.829	4.97e-45	2
KIAA2013	2.83e-49	0.275864	0.446	0.249	5.22e-45	2
NCAPD3	2.86e-49	0.252505	0.362	0.179	5.28e-45	2
MAP3K4	3.7e-49	0.264374	0.443	0.244	6.82e-45	2
ACLY	4.52e-49	0.276073	0.444	0.245	8.33e-45	2
ENSMFAG00000043193	4.8e-49	0.278412	0.9	0.862	8.85e-45	2
NDUFA8	5.31e-49	0.346862	0.656	0.486	9.8e-45	2
HNRNPAB	5.74e-49	0.356009	0.775	0.67	1.06e-44	2
DHX40	6.59e-49	0.301007	0.602	0.393	1.22e-44	2
USP14	8.71e-49	0.33125	0.614	0.42	1.61e-44	2
ENSMFAG00000039648	9.18e-49	0.322806	0.806	0.705	1.69e-44	2
KMT5A	1.08e-48	0.28596	0.394	0.207	1.99e-44	2
NTHL1	1.89e-48	0.251218	0.324	0.155	3.49e-44	2
SMG6	2.11e-48	0.280017	0.516	0.309	3.89e-44	2
ENSMFAG00000045067	2.13e-48	0.2917	0.495	0.295	3.94e-44	2
RRAGB	2.35e-48	0.273171	0.436	0.236	4.34e-44	2
SHOC2	4.12e-48	0.293372	0.55	0.343	7.59e-44	2
RNF10	9.15e-48	0.304663	0.575	0.379	1.69e-43	2
COMMD1	1.72e-47	0.293194	0.484	0.284	3.16e-43	2
GRSF1	2.64e-47	0.290212	0.479	0.285	4.86e-43	2
BCCIP	3.23e-47	0.317868	0.601	0.412	5.96e-43	2
TRAPPC6A	3.79e-47	0.27788	0.375	0.197	6.98e-43	2
MAP1LC3B	4.4e-47	0.310883	0.816	0.688	8.11e-43	2
ENSMFAG00000040746	7.23e-47	0.314325	0.609	0.412	1.33e-42	2
FYTTD1	1.05e-46	0.347534	0.659	0.503	1.94e-42	2
DDOST	1.14e-46	0.331252	0.818	0.762	2.1e-42	2
ENSMFAG00000035854	1.18e-46	0.283308	0.408	0.223	2.17e-42	2
CSDE1	2.29e-46	0.292534	0.815	0.732	4.22e-42	2
CAB39	2.74e-46	0.308781	0.536	0.345	5.06e-42	2
SPG7	2.99e-46	0.315423	0.551	0.355	5.52e-42	2
CHD7	4.09e-46	0.252603	0.441	0.245	7.54e-42	2
LSM3	4.93e-46	0.326776	0.701	0.546	9.1e-42	2
DDX23	5.04e-46	0.303642	0.463	0.269	9.3e-42	2
SIVA1	5.56e-46	0.354716	0.629	0.467	1.03e-41	2
PPIF	5.73e-46	0.289802	0.453	0.262	1.06e-41	2
TMED10	8.12e-46	0.368216	0.685	0.556	1.5e-41	2
MAGT1	8.71e-46	0.30559	0.538	0.344	1.61e-41	2
ILKAP	1.38e-45	0.299859	0.486	0.292	2.55e-41	2
UBAP2	1.68e-45	0.329562	0.499	0.311	3.1e-41	2
MRPS18C	2.88e-45	0.333113	0.469	0.284	5.31e-41	2
MORC3	3.29e-45	0.283164	0.5	0.296	6.06e-41	2
UXT	3.45e-45	0.328181	0.608	0.407	6.36e-41	2
GYG1	6.15e-45	0.301627	0.512	0.316	1.13e-40	2
MIS18BP1	6.97e-45	0.260025	0.476	0.279	1.28e-40	2
GMPR	1.41e-44	0.268578	0.383	0.205	2.59e-40	2
ARFGEF1	1.48e-44	0.298745	0.529	0.329	2.72e-40	2
SEC61G	2.5e-44	0.293275	0.81	0.725	4.62e-40	2
UBE2S	2.88e-44	0.307847	0.808	0.65	5.31e-40	2
MRPS9	3.58e-44	0.287676	0.516	0.32	6.61e-40	2
ARIH2	3.84e-44	0.274522	0.504	0.308	7.08e-40	2
IWS1	7.96e-44	0.261707	0.44	0.252	1.47e-39	2
PRELID1	8.41e-44	0.332916	0.513	0.327	1.55e-39	2
RUVBL2	8.67e-44	0.263713	0.356	0.185	1.6e-39	2
NDUFB4	9.3e-44	0.309614	0.817	0.751	1.72e-39	2
MRPL52	1.32e-43	0.312836	0.496	0.305	2.44e-39	2
DNAJC9	1.63e-43	0.289115	0.459	0.278	3e-39	2
ATP6V1B2	1.67e-43	0.27861	0.39	0.216	3.09e-39	2
SVBP	2.3e-43	0.296141	0.5	0.312	4.24e-39	2
ENSMFAG00000042177	4.54e-43	0.252334	0.357	0.187	8.37e-39	2
CSNK2A2	5.9e-43	0.316241	0.571	0.385	1.09e-38	2
CFAP97	7.43e-43	0.281598	0.55	0.355	1.37e-38	2
LAMTOR2	8.48e-43	0.296615	0.532	0.352	1.56e-38	2
CCDC34	9.03e-43	0.32113	0.633	0.451	1.66e-38	2
CBX5	1.03e-42	0.303402	0.525	0.333	1.89e-38	2
OTUB1	1.92e-42	0.307277	0.531	0.346	3.55e-38	2
NBN	2.16e-42	0.289952	0.416	0.236	3.99e-38	2
SSB	2.95e-42	0.268101	0.847	0.764	5.45e-38	2
GARS	3.03e-42	0.26215	0.39	0.214	5.58e-38	2
WDR61	3.5e-42	0.316362	0.478	0.294	6.45e-38	2
NDUFA7	3.98e-42	0.295677	0.745	0.598	7.34e-38	2
ENSMFAG00000034228	8.89e-42	0.302196	0.646	0.473	1.64e-37	2
ENSMFAG00000003238	1.01e-41	0.31714	0.625	0.442	1.86e-37	2
SUPT5H	1.04e-41	0.322339	0.558	0.379	1.92e-37	2
RRP7A	1.17e-41	0.289952	0.435	0.254	2.16e-37	2
RHNO1	2e-41	0.265224	0.385	0.213	3.69e-37	2
MRPL22	2.07e-41	0.338422	0.585	0.41	3.81e-37	2
PRPSAP1	2.2e-41	0.277539	0.467	0.284	4.05e-37	2
MICU2	2.36e-41	0.265599	0.455	0.274	4.36e-37	2
CAPRIN1	6.2e-41	0.317449	0.604	0.434	1.14e-36	2
ISCU	8.54e-41	0.287764	0.605	0.424	1.58e-36	2
R3HDM2	8.54e-41	0.278084	0.532	0.344	1.58e-36	2
ACAT2	9.51e-41	0.286593	0.485	0.296	1.75e-36	2
MRPS10	1.05e-40	0.327361	0.525	0.352	1.94e-36	2
ZNF217	1.06e-40	0.254707	0.433	0.253	1.95e-36	2
ENSMFAG00000038637	1.35e-40	0.255059	0.434	0.252	2.48e-36	2
ENSMFAG00000023313	1.56e-40	0.2791	0.424	0.247	2.88e-36	2
TMEM160	2.46e-40	0.347285	0.516	0.34	4.54e-36	2
CIAO1	3.42e-40	0.261542	0.418	0.243	6.3e-36	2
DNAJA2	5.06e-40	0.293936	0.54	0.351	9.34e-36	2
WDR34	1.58e-39	0.267207	0.363	0.202	2.92e-35	2
CWC15	1.72e-39	0.293604	0.752	0.643	3.16e-35	2
EDF1	2.81e-39	0.301568	0.825	0.752	5.18e-35	2
RFC2	4.29e-39	0.257223	0.37	0.204	7.91e-35	2
FAM136A	4.53e-39	0.268859	0.427	0.254	8.36e-35	2
SMAP1	5.05e-39	0.278863	0.565	0.378	9.31e-35	2
LRRC42	6.28e-39	0.250793	0.478	0.289	1.16e-34	2
ENSMFAG00000033691	8.18e-39	0.314587	0.739	0.63	1.51e-34	2
WAPL	1.83e-38	0.260497	0.628	0.449	3.38e-34	2
EBPL	2.25e-38	0.29367	0.496	0.323	4.14e-34	2
OBSL1	2.75e-38	0.274967	0.436	0.262	5.07e-34	2
RIF1	3.09e-38	0.313971	0.66	0.506	5.7e-34	2
CISD1	3.52e-38	0.287997	0.656	0.49	6.5e-34	2
MLEC	4.3e-38	0.301323	0.593	0.421	7.92e-34	2
SRP54	5.07e-38	0.308477	0.672	0.526	9.34e-34	2
FAM173A	5.78e-38	0.254752	0.303	0.157	1.07e-33	2
ABHD12	9.98e-38	0.264096	0.41	0.243	1.84e-33	2
ENSMFAG00000044001	1.63e-37	0.258057	0.481	0.298	3.01e-33	2
MPHOSPH6	2.04e-37	0.264782	0.448	0.275	3.77e-33	2
TRIM28	2.19e-37	0.306505	0.697	0.559	4.04e-33	2
ENSMFAG00000001340	3.29e-37	0.281036	0.6	0.43	6.06e-33	2
CEBPZ	4.63e-37	0.302529	0.636	0.493	8.54e-33	2
ENSMFAG00000003981	4.89e-37	0.277889	0.84	0.785	9.01e-33	2
HAUS2	6.92e-37	0.252922	0.366	0.206	1.28e-32	2
ENSMFAG00000035557	6.94e-37	0.338804	0.63	0.466	1.28e-32	2
ENSMFAG00000044343	8.09e-37	0.253442	0.389	0.224	1.49e-32	2
MRPS25	8.68e-37	0.297998	0.535	0.36	1.6e-32	2
PREPL	1.09e-36	0.287904	0.579	0.41	2.01e-32	2
POMP	2.31e-36	0.295873	0.721	0.618	4.26e-32	2
MPHOSPH8	3.21e-36	0.313617	0.668	0.547	5.92e-32	2
ENSMFAG00000033540	5.23e-36	0.254319	0.621	0.401	9.65e-32	2
UQCRQ	5.27e-36	0.301709	0.712	0.588	9.73e-32	2
CNPY3	5.97e-36	0.275963	0.434	0.269	1.1e-31	2
UBA1	6.39e-36	0.266997	0.564	0.389	1.18e-31	2
THYN1	6.57e-36	0.298711	0.566	0.405	1.21e-31	2
ARPC3	6.68e-36	0.289493	0.761	0.657	1.23e-31	2
TIMM10	8.99e-36	0.280586	0.463	0.295	1.66e-31	2
TTC3	1.13e-35	0.292817	0.779	0.686	2.08e-31	2
RBPMS	1.67e-35	0.311959	0.478	0.316	3.08e-31	2
CASC3	4.18e-35	0.269289	0.587	0.424	7.71e-31	2
GDI1	4.37e-35	0.256104	0.513	0.339	8.06e-31	2
TRAPPC3	4.49e-35	0.262941	0.494	0.32	8.27e-31	2
HNRNPM	5.69e-35	0.292321	0.781	0.716	1.05e-30	2
KIFAP3	6.55e-35	0.266272	0.523	0.342	1.21e-30	2
SNRPB	9e-35	0.266194	0.778	0.686	1.66e-30	2
RPN1	1.64e-34	0.309417	0.631	0.5	3.02e-30	2
HNRNPA3	1.93e-34	0.308661	0.678	0.523	3.56e-30	2
RABEP1	3.86e-34	0.262945	0.544	0.37	7.13e-30	2
TMEM70	4.63e-34	0.255353	0.464	0.293	8.55e-30	2
ND6	6.44e-34	0.393354	0.746	0.631	1.19e-29	2
BANF1	6.67e-34	0.263646	0.855	0.815	1.23e-29	2
AHSA1	8.62e-34	0.283954	0.642	0.494	1.59e-29	2
POLR2D	9.62e-34	0.26945	0.544	0.371	1.77e-29	2
GTF2A2	1.63e-33	0.29104	0.651	0.515	3.01e-29	2
KRR1	5.25e-33	0.307917	0.605	0.46	9.69e-29	2
SMARCC1	7.64e-33	0.267993	0.681	0.554	1.41e-28	2
MRPL13	8.87e-33	0.264615	0.56	0.392	1.64e-28	2
C1QBP	2.17e-32	0.282251	0.71	0.589	4.01e-28	2
CLTC	3.14e-32	0.271916	0.624	0.468	5.8e-28	2
RBPJ	4.54e-32	0.260855	0.717	0.594	8.37e-28	2
SRP14	4.94e-32	0.260329	0.561	0.393	9.11e-28	2
ENSMFAG00000043279	5.65e-32	0.264236	0.742	0.653	1.04e-27	2
AKAP7	5.82e-32	0.25895	0.414	0.254	1.07e-27	2
NDUFS8	7.54e-32	0.296199	0.678	0.55	1.39e-27	2
MTPN	8.06e-32	0.305546	0.665	0.564	1.49e-27	2
ENSMFAG00000045541	1.68e-31	0.282493	0.628	0.484	3.1e-27	2
RTN3	2.26e-31	0.258831	0.654	0.505	4.17e-27	2
ABCF1	3.22e-31	0.269127	0.556	0.401	5.93e-27	2
ATP2B1	5.2e-31	0.258896	0.671	0.542	9.58e-27	2
GTF2H5	6.22e-31	0.254094	0.754	0.642	1.15e-26	2
CYTB	8.97e-31	0.299489	1	1	1.65e-26	2
RSBN1L	9.14e-31	0.262087	0.532	0.376	1.69e-26	2
ENSMFAG00000039228	9.74e-31	0.25634	0.531	0.363	1.8e-26	2
COPB2	1.53e-30	0.260279	0.606	0.454	2.82e-26	2
PFDN6	2.4e-30	0.264147	0.6	0.445	4.43e-26	2
ADSS	3.56e-30	0.252225	0.574	0.417	6.56e-26	2
MFAP1	4.13e-30	0.252568	0.569	0.413	7.62e-26	2
MFF	6.79e-30	0.270317	0.606	0.453	1.25e-25	2
ENSMFAG00000037178	6.95e-30	0.274622	0.717	0.605	1.28e-25	2
CANX	1.17e-29	0.264544	0.802	0.751	2.17e-25	2
DCTN6	1.7e-29	0.27157	0.589	0.438	3.13e-25	2
CDK2AP1	3.84e-29	0.263877	0.724	0.656	7.09e-25	2
COX3	3.87e-29	0.257649	1	1	7.13e-25	2
REEP5	6.42e-29	0.267554	0.487	0.34	1.18e-24	2
MRPS16	2.65e-28	0.291357	0.627	0.495	4.89e-24	2
THUMPD3	9e-28	0.255023	0.599	0.446	1.66e-23	2
TALDO1	9.3e-28	0.260977	0.677	0.556	1.72e-23	2
MPHOSPH10	3.04e-27	0.250007	0.565	0.415	5.61e-23	2
SUCLG1	2.8e-26	0.262964	0.634	0.507	5.17e-22	2
BRD3	4.45e-26	0.25796	0.601	0.469	8.2e-22	2
MRPL24	1.05e-25	0.25403	0.507	0.361	1.93e-21	2
ND1	2.34e-25	0.273587	0.999	0.999	4.32e-21	2
YWHAB	2.92e-25	0.260309	0.784	0.74	5.39e-21	2
APRT	3.75e-23	0.273883	0.728	0.636	6.91e-19	2
RAD21	6.18e-21	0.272287	0.678	0.605	1.14e-16	2
ENSMFAG00000037705	1.98e-08	0.875197	0.558	0.456	0.000365585	2
HBB	4.31e-07	0.983956	0.746	0.655	0.00795149	2
ENSMFAG00000003180	9.64e-07	0.878907	0.472	0.385	0.0177794	2
RAD51AP2	0	2.7842	0.66	0.196	0	3
SYCE3	0	2.58433	0.938	0.177	0	3
SYCP3	0	2.53687	0.968	0.208	0	3
SMC1B	0	2.2796	0.947	0.209	0	3
SYCP2	0	2.07451	0.889	0.126	0	3
ENSMFAG00000037049	0	2.02087	0.968	0.312	0	3
ZCWPW1	0	2.00687	0.934	0.292	0	3
SYCP1	0	1.93144	0.691	0.058	0	3
ENSMFAG00000001879	0	1.84702	0.715	0.114	0	3
ENSMFAG00000034362	0	1.8193	0.916	0.222	0	3
TEX12	0	1.80049	0.848	0.081	0	3
TEX30	0	1.75422	0.915	0.298	0	3
PAGE1	0	1.73321	0.73	0.09	0	3
CENPU	0	1.72109	0.898	0.222	0	3
IQCB1	0	1.63512	0.846	0.236	0	3
ENSMFAG00000000497	0	1.59345	0.913	0.241	0	3
C14orf39	0	1.58845	0.729	0.052	0	3
SPDYA	0	1.57637	0.699	0.054	0	3
LY6K	0	1.5691	0.767	0.094	0	3
SPATA22	0	1.55889	0.812	0.158	0	3
TUBA3C	0	1.5586	0.83	0.173	0	3
KNL1	0	1.55396	0.832	0.225	0	3
TUBA3E	0	1.53082	0.923	0.259	0	3
TOP2A	0	1.51436	0.914	0.279	0	3
MEIOB	0	1.50515	0.707	0.102	0	3
HORMAD1	0	1.49197	0.769	0.084	0	3
ENSMFAG00000035558	0	1.44829	0.741	0.076	0	3
CENPK	0	1.43935	0.811	0.187	0	3
HELLS	0	1.42632	0.858	0.264	0	3
FAM216A	0	1.42048	0.82	0.177	0	3
RBM44	0	1.40906	0.751	0.123	0	3
C8orf88	0	1.40205	0.663	0.171	0	3
PRDX4	0	1.38636	0.962	0.67	0	3
HERC5	0	1.37914	0.905	0.401	0	3
ZCCHC17	0	1.37482	0.902	0.472	0	3
HIST1H1E	0	1.35495	0.735	0.259	0	3
ESCO2	0	1.35155	0.748	0.132	0	3
ENSMFAG00000009138	0	1.34715	0.712	0.229	0	3
SMC3	0	1.34233	0.946	0.62	0	3
RBM46	0	1.31571	0.825	0.195	0	3
TCEA1	0	1.31191	0.94	0.571	0	3
DLGAP5	0	1.3066	0.768	0.167	0	3
UPF3B	0	1.30315	0.869	0.408	0	3
MEIOC	0	1.29599	0.669	0.064	0	3
AAMDC	0	1.2786	0.738	0.266	0	3
SMCHD1	0	1.27176	0.856	0.453	0	3
DPEP3	0	1.26232	0.702	0.151	0	3
CLSPN	0	1.25808	0.706	0.13	0	3
DDX4	0	1.2522	0.818	0.213	0	3
ENSMFAG00000040566	0	1.24389	0.693	0.118	0	3
STK31	0	1.23644	0.742	0.106	0	3
CENPH	0	1.23467	0.758	0.168	0	3
ZNF280C	0	1.23225	0.725	0.189	0	3
TERF2IP	0	1.22694	0.897	0.509	0	3
BCAP31	0	1.21705	0.879	0.516	0	3
CLGN	0	1.21058	0.635	0.084	0	3
TEX11	0	1.17081	0.664	0.093	0	3
FAM9A	0	1.16553	0.616	0.063	0	3
NKAP	0	1.15407	0.827	0.364	0	3
FAM3B	0	1.14286	0.58	0.049	0	3
KDM1A	0	1.13382	0.841	0.398	0	3
ALG13	0	1.12297	0.737	0.28	0	3
GLRX3	0	1.12264	0.88	0.511	0	3
HSPB11	0	1.12068	0.758	0.312	0	3
CCNB3	0	1.11875	0.561	0.074	0	3
NCAPG	0	1.1169	0.716	0.166	0	3
ENSMFAG00000038691	0	1.10566	0.661	0.127	0	3
PDCD5	0	1.10227	0.95	0.689	0	3
SLC25A31	0	1.10022	0.636	0.107	0	3
TEX15	0	1.09694	0.538	0.063	0	3
TIMM17B	0	1.07863	0.801	0.354	0	3
YEATS4	0	1.05977	0.671	0.169	0	3
FAM228A	0	1.05845	0.622	0.103	0	3
SAP30	0	1.05144	0.709	0.247	0	3
PSMD10	0	1.04834	0.73	0.226	0	3
NAE1	0	1.04604	0.851	0.452	0	3
INCA1	0	1.04492	0.498	0.035	0	3
ANKRD31	0	1.03272	0.58	0.078	0	3
BRDT	0	1.03083	0.576	0.093	0	3
TIPIN	0	1.02589	0.666	0.16	0	3
SLC4A1AP	0	1.02441	0.684	0.217	0	3
MLF1	0	1.0198	0.719	0.244	0	3
DMXL2	0	1.00696	0.681	0.214	0	3
UBE2T	0	0.995467	0.601	0.112	0	3
CCT2	0	0.99499	0.948	0.732	0	3
SYCE1	0	0.99497	0.613	0.103	0	3
C18orf63	0	0.993231	0.523	0.028	0	3
CALM2	0	0.991224	0.991	0.905	0	3
GLIPR1L2	0	0.974569	0.554	0.044	0	3
MAD2L1	0	0.970678	0.712	0.213	0	3
FAM9C	0	0.97058	0.488	0.02	0	3
CPEB1	0	0.946406	0.609	0.142	0	3
HAGH	0	0.945685	0.688	0.222	0	3
DDX24	0	0.944723	0.973	0.84	0	3
PPP2R3C	0	0.942337	0.637	0.171	0	3
SFR1	0	0.937016	0.609	0.153	0	3
SHCBP1L	0	0.936745	0.482	0.021	0	3
CCDC73	0	0.932127	0.49	0.028	0	3
ENSMFAG00000032047	0	0.928066	0.508	0.091	0	3
RFC4	0	0.92241	0.631	0.142	0	3
FMR1NB	0	0.920933	0.353	0.024	0	3
ENSMFAG00000041266	0	0.915018	0.313	0.014	0	3
CNTD1	0	0.912854	0.434	0.023	0	3
STAG3	0	0.912274	0.607	0.114	0	3
ENSMFAG00000037484	0	0.88811	0.569	0.122	0	3
SGO2	0	0.882124	0.56	0.109	0	3
ABCA5	0	0.872279	0.518	0.117	0	3
PRAME	0	0.860937	0.519	0.083	0	3
HSF2BP	0	0.855968	0.56	0.079	0	3
ECT2	0	0.851964	0.569	0.115	0	3
FKBP6	0	0.838423	0.537	0.065	0	3
CCNB1IP1	0	0.831182	0.512	0.074	0	3
TERB2	0	0.824366	0.465	0.047	0	3
WDR87	0	0.817998	0.361	0.012	0	3
MAEL	0	0.816201	0.539	0.087	0	3
EAF2	0	0.802622	0.473	0.059	0	3
NUF2	0	0.802413	0.56	0.109	0	3
DAZL	0	0.796486	0.628	0.145	0	3
PBK	0	0.792388	0.558	0.115	0	3
ASZ1	0	0.787174	0.477	0.029	0	3
ENSMFAG00000045712	0	0.787144	0.457	0.063	0	3
TOPAZ1	0	0.779663	0.444	0.031	0	3
ENSMFAG00000045039	0	0.772541	0.444	0.051	0	3
DMRTB1	0	0.770537	0.511	0.087	0	3
GTSF1	0	0.761108	0.554	0.115	0	3
JADE3	0	0.745759	0.473	0.066	0	3
CCDC18	0	0.741839	0.497	0.098	0	3
CCNE2	0	0.727866	0.461	0.074	0	3
SYNGR4	0	0.71523	0.401	0.028	0	3
C2orf73	0	0.71023	0.458	0.068	0	3
CCDC122	0	0.703492	0.42	0.043	0	3
ZPBP	0	0.695983	0.416	0.056	0	3
HIST1H2BA	0	0.692567	0.356	0.035	0	3
KIF18A	0	0.69193	0.449	0.071	0	3
SPO11	0	0.670925	0.315	0.01	0	3
CCDC172	0	0.670446	0.4	0.03	0	3
RAD9B	0	0.664529	0.415	0.042	0	3
C1orf146	0	0.655601	0.423	0.024	0	3
CDC45	0	0.654335	0.403	0.049	0	3
SPESP1	0	0.649195	0.343	0.019	0	3
FARP2	0	0.638916	0.378	0.054	0	3
OTULINL	0	0.634922	0.451	0.072	0	3
REXO5	0	0.629441	0.406	0.063	0	3
RDM1	0	0.622739	0.398	0.057	0	3
HFM1	0	0.601088	0.385	0.054	0	3
CCDC36	0	0.598591	0.357	0.046	0	3
DYDC1	0	0.583957	0.327	0.026	0	3
ANKRD62	0	0.582119	0.321	0.026	0	3
FAM133A	0	0.577306	0.339	0.036	0	3
REC114	0	0.574917	0.385	0.039	0	3
FAM9B	0	0.574284	0.371	0.032	0	3
DPPA5	0	0.562924	0.307	0.026	0	3
ZCWPW2	0	0.551919	0.36	0.036	0	3
DDX25	0	0.550912	0.33	0.032	0	3
MOV10L1	0	0.535685	0.385	0.05	0	3
MAJIN	0	0.512926	0.321	0.026	0	3
TMEM116	0	0.508685	0.334	0.03	0	3
DGAT2	0	0.507529	0.352	0.042	0	3
NRIP3	0	0.504939	0.324	0.036	0	3
SHOC1	0	0.500267	0.275	0.011	0	3
ENSMFAG00000032346	0	0.490974	0.281	0.016	0	3
HORMAD2	0	0.489269	0.273	0.008	0	3
FBXO47	0	0.487306	0.287	0.008	0	3
DMC1	0	0.483774	0.263	0.008	0	3
RAD21L1	0	0.480983	0.284	0.026	0	3
POLN	0	0.476092	0.266	0.009	0	3
CTCFL	0	0.452146	0.313	0.027	0	3
DMRTC2	0	0.446189	0.29	0.014	0	3
RP1	0	0.440684	0.273	0.02	0	3
TDRD5	0	0.437738	0.295	0.027	0	3
ADAD1	0	0.430281	0.292	0.026	0	3
BRCA2	3.15e-304	0.992336	0.599	0.165	5.8e-300	3
EXOC5	8.31e-302	1.03493	0.746	0.321	1.53e-297	3
HMGB2	1.17e-301	1.03612	0.917	0.57	2.16e-297	3
C19orf38	5.29e-301	0.558185	0.386	0.057	9.75e-297	3
TRIP13	1.29e-300	0.764623	0.512	0.113	2.37e-296	3
NASP	2.9e-299	0.895841	0.963	0.744	5.35e-295	3
RACGAP1	1.17e-297	0.58208	0.406	0.066	2.16e-293	3
ENSMFAG00000000668	6.24e-297	0.523804	0.29	0.03	1.15e-292	3
ENSMFAG00000000222	6.86e-295	0.994791	0.682	0.243	1.27e-290	3
VRK1	7.85e-294	0.847125	0.659	0.205	1.45e-289	3
CHAF1A	1.92e-293	0.826816	0.553	0.14	3.54e-289	3
PIK3R3	5.66e-292	0.983733	0.679	0.242	1.04e-287	3
ZWINT	8.52e-292	0.703629	0.499	0.108	1.57e-287	3
GKAP1	1.52e-288	1.14874	0.76	0.341	2.8e-284	3
FABP5	5.79e-288	0.943043	0.85	0.407	1.07e-283	3
ENSMFAG00000043170	1.67e-287	0.973888	0.784	0.375	3.08e-283	3
HIST1H2AA	1.98e-287	0.626215	0.257	0.023	3.66e-283	3
HENMT1	2.55e-287	0.65639	0.484	0.1	4.71e-283	3
IQCD	1.26e-285	0.484382	0.33	0.043	2.33e-281	3
EFCAB7	4e-282	0.757739	0.473	0.101	7.37e-278	3
CNTRL	1.93e-279	0.891739	0.576	0.164	3.56e-275	3
AUNIP	1.46e-274	0.466088	0.302	0.037	2.69e-270	3
TERB1	3.13e-274	0.758216	0.507	0.12	5.77e-270	3
C10orf88	8.53e-274	0.725203	0.519	0.127	1.57e-269	3
PAX6	3.92e-269	0.60475	0.387	0.065	7.23e-265	3
HMCES	1.75e-264	0.93234	0.666	0.251	3.23e-260	3
KIF21A	9.11e-264	0.906173	0.586	0.18	1.68e-259	3
EIF5B	1.29e-262	0.915079	0.935	0.741	2.38e-258	3
HLTF	2.16e-262	0.981601	0.87	0.54	3.98e-258	3
ENSMFAG00000037717	5.91e-261	0.534298	0.344	0.053	1.09e-256	3
FBXO25	2.77e-260	0.792395	0.58	0.168	5.11e-256	3
TDRKH	6.53e-260	0.471824	0.335	0.05	1.2e-255	3
ENSMFAG00000001966	2.41e-257	0.516092	0.336	0.05	4.44e-253	3
MND1	7.51e-257	0.599383	0.442	0.092	1.39e-252	3
BCAP29	1.21e-256	0.972753	0.7	0.277	2.23e-252	3
UBA2	3.61e-256	0.86189	0.847	0.51	6.65e-252	3
C15H9orf40	1e-255	0.638062	0.447	0.096	1.85e-251	3
HSF2	1.07e-255	0.896134	0.692	0.28	1.97e-251	3
SCML1	1.27e-254	1.27768	0.595	0.205	2.33e-250	3
SDF2L1	2.22e-254	0.947005	0.644	0.228	4.09e-250	3
SLBP	2.98e-253	0.971797	0.775	0.402	5.5e-249	3
[truncated: 7,019 more rows]
