# Supplementary material for: Single-cell RNA sequencing reveals regulation of fetal ovary development in the monkey (Macaca fascicularis)
Source: Cell Discov. 2020 Dec 29;6:97. doi: 10.1038/s41421-020-00219-0 (PMC7769980; doi:10.1038/s41421-020-00219-0)
Supplement: Supplementary file 4 — Supplementary Data S3 [file 41421_2020_219_MOESM4_ESM.xlsx]

## Sheet: GO results for different cell c
GO for cluster 1
ONTOLOGY	ID	Description	GeneRatio	BgRatio	pvalue	p.adjust	qvalue	geneID	Count
BP	GO:0006412	translation	51/346	362/8906	3.79e-16	9.17e-13	9.17e-13	LIN28A/RPS20/RPL28/RPS17/RPSA/RPL27/RPS21/SESN2/RPS14/FAU/RPS29/RPL3/RPLP2/RPS13/RPL18/C1QBP/RPL8/RPS7/RPS16/PIWIL2/RACK1/RPS23/RPL36/RPL35A/RPS2/RPL19/EIF2S2/RPL32/RPS5/RPL15/EIF5B/POLR2D/DNAJC3/MRPL15/EIF3L/RPS15A/MRPL14/RPS4X/UBA52/MRPS5/RPL4/FXR1/MRPL20/EIF3H/CNOT1/RSL24D1/DNAJC1/EIF3F/EIF5/DENR/TUFM	51
BP	GO:0043043	peptide biosynthetic process	51/346	372/8906	1.2e-15	1.45e-12	1.45e-12	LIN28A/RPS20/RPL28/RPS17/RPSA/RPL27/RPS21/SESN2/RPS14/FAU/RPS29/RPL3/RPLP2/RPS13/RPL18/C1QBP/RPL8/RPS7/RPS16/PIWIL2/RACK1/RPS23/RPL36/RPL35A/RPS2/RPL19/EIF2S2/RPL32/RPS5/RPL15/EIF5B/POLR2D/DNAJC3/MRPL15/EIF3L/RPS15A/MRPL14/RPS4X/UBA52/MRPS5/RPL4/FXR1/MRPL20/EIF3H/CNOT1/RSL24D1/DNAJC1/EIF3F/EIF5/DENR/TUFM	51
BP	GO:0006518	peptide metabolic process	54/346	436/8906	1.3e-14	1.05e-11	1.05e-11	LIN28A/RPS20/RPL28/RPS17/RPSA/RPL27/RPS21/SESN2/RPS14/FAU/RPS29/RPL3/RPLP2/RPS13/RPL18/C1QBP/RPL8/RPS7/RPS16/PIWIL2/RACK1/RPS23/RPL36/RPL35A/RPS2/RPL19/EIF2S2/RPL32/RPS5/RPL15/ETHE1/EIF5B/POLR2D/MGST1/DNAJC3/MRPL15/EIF3L/RPS15A/MRPL14/RPS4X/UBA52/MRPS5/RPL4/FXR1/MRPL20/EIF3H/CNOT1/RSL24D1/DNAJC1/EIF3F/EIF5/DENR/TUFM/TMED10	54
BP	GO:0043604	amide biosynthetic process	52/346	426/8906	7.8e-14	4.72e-11	4.72e-11	LIN28A/ELOVL6/RPS20/RPL28/RPS17/RPSA/RPL27/RPS21/SESN2/RPS14/FAU/RPS29/RPL3/RPLP2/RPS13/RPL18/C1QBP/RPL8/RPS7/RPS16/PIWIL2/RACK1/RPS23/RPL36/RPL35A/RPS2/RPL19/EIF2S2/RPL32/RPS5/RPL15/EIF5B/POLR2D/DNAJC3/MRPL15/EIF3L/RPS15A/MRPL14/RPS4X/UBA52/MRPS5/RPL4/FXR1/MRPL20/EIF3H/CNOT1/RSL24D1/DNAJC1/EIF3F/EIF5/DENR/TUFM	52
BP	GO:0022613	ribonucleoprotein complex biogenesis	35/346	236/8906	5.23e-12	2.53e-09	2.53e-09	RPL7A/RPSA/RRP9/RPL27/MDN1/RPS10/RPL3/C1QBP/IMP4/RPS7/RPS16/RPS23/PSIP1/EIF2S2/BUD23/CUL4A/WDR43/POLR2D/RPLP0/UTP20/EIF3L/RBFA/UTP6/GTF2H5/POP5/EIF3H/SNU13/CNOT1/RSL24D1/SNRPD1/EIF3F/EIF5/DENR/SNRPD3/DDX6	35
BP	GO:0042254	ribosome biogenesis	22/346	156/8906	1.36e-07	5.5e-05	5.5e-05	RPL7A/RPSA/RRP9/RPL27/MDN1/RPS10/RPL3/C1QBP/IMP4/RPS7/RPS16/BUD23/CUL4A/WDR43/RPLP0/UTP20/RBFA/UTP6/GTF2H5/POP5/SNU13/RSL24D1	22
BP	GO:0006396	RNA processing	40/346	438/8906	3.34e-07	0.000115478	0.000115478	LIN28A/ESRP1/PTBP3/RPL7A/RRP9/RPL27/MDN1/TRMT6/RPS13/EXOSC5/C1QBP/IMP4/RPS7/RPS16/PIWIL2/PSIP1/BUD23/RBM38/WDR43/POLR2D/POLR3K/RBM8A/UTP20/RBFA/UTP6/GTF2H5/PHF5A/POP5/ZMAT2/RP9/CASC3/TXNL4A/SNRPD1/LSM7/SLTM/SNRPD3/REST/SSB/PTBP1/RBM25	40
BP	GO:0022618	ribonucleoprotein complex assembly	19/346	128/8906	4.42e-07	0.000133676	0.000133676	RPSA/MDN1/RPS10/RPL3/C1QBP/RPS23/PSIP1/EIF2S2/POLR2D/EIF3L/EIF3H/CNOT1/RSL24D1/SNRPD1/EIF3F/EIF5/DENR/SNRPD3/DDX6	19
BP	GO:0071826	ribonucleoprotein complex subunit organization	19/346	136/8906	1.15e-06	0.000308533	0.000308533	RPSA/MDN1/RPS10/RPL3/C1QBP/RPS23/PSIP1/EIF2S2/POLR2D/EIF3L/EIF3H/CNOT1/RSL24D1/SNRPD1/EIF3F/EIF5/DENR/SNRPD3/DDX6	19
BP	GO:0002181	cytoplasmic translation	11/346	51/8906	3.06e-06	0.000740908	0.000740908	LIN28A/RPL8/RPS23/RPL36/EIF2S2/RPL15/EIF3L/EIF3H/EIF3F/EIF5/DENR	11
BP	GO:0006413	translational initiation	9/346	40/8906	1.71e-05	0.00376006	0.00376006	EIF2S2/EIF5B/POLR2D/DNAJC3/EIF3L/EIF3H/EIF3F/EIF5/DENR	9
BP	GO:0016071	mRNA metabolic process	26/346	278/8906	2.82e-05	0.00504785	0.00504785	PTBP3/DND1/CARHSP1/RBM46/TRMT6/EXOSC5/C1QBP/PSIP1/RBM38/POLR2D/RBM8A/PHF5A/ZMAT2/FXR1/CASC3/CNOT1/TXNL4A/SNRPD1/LSM7/PABPC4/SLTM/SNRPD3/REST/SSB/PTBP1/RBM25	26
BP	GO:0002183	cytoplasmic translational initiation	6/346	17/8906	2.83e-05	0.00504785	0.00504785	EIF2S2/EIF3L/EIF3H/EIF3F/EIF5/DENR	6
BP	GO:0006364	rRNA processing	14/346	100/8906	2.92e-05	0.00504785	0.00504785	RPL7A/RRP9/RPL27/MDN1/IMP4/RPS7/RPS16/BUD23/WDR43/UTP20/RBFA/UTP6/GTF2H5/POP5	14
BP	GO:0006457	protein folding	13/346	88/8906	3.15e-05	0.00508047	0.00508047	GRPEL1/DNAJC3/MESD/PFDN2/TCP1/CCT5/DNAJB6/DNAJC1/CCT7/FKBP4/CCT8/PDIA4/PDIA3	13
BP	GO:0001732	formation of cytoplasmic translation initiation complex	5/346	12/8906	5.43e-05	0.00822372	0.00822372	EIF2S2/EIF3L/EIF3H/EIF3F/EIF5	5
BP	GO:0016072	rRNA metabolic process	15/346	120/8906	5.92e-05	0.0084322	0.0084322	RPL7A/RRP9/RPL27/MDN1/EXOSC5/IMP4/RPS7/RPS16/BUD23/WDR43/UTP20/RBFA/UTP6/GTF2H5/POP5	15
BP	GO:0034470	ncRNA processing	19/346	189/8906	0.000133013	0.0178903	0.0178903	LIN28A/RPL7A/RRP9/RPL27/MDN1/TRMT6/EXOSC5/IMP4/RPS7/RPS16/BUD23/WDR43/POLR3K/UTP20/RBFA/UTP6/GTF2H5/POP5/SSB	19
BP	GO:0019827	stem cell population maintenance	9/346	55/8906	0.000237529	0.0302662	0.0302662	LIN28A/LOXL2/PIWIL2/CUL4A/CDH2/CNOT1/MED10/RIF1/REST	9
BP	GO:0098727	maintenance of cell number	9/346	56/8906	0.0002735	0.0331072	0.0331072	LIN28A/LOXL2/PIWIL2/CUL4A/CDH2/CNOT1/MED10/RIF1/REST	9
CC	GO:0005840	ribosome	41/372	209/9716	1.69e-18	6.61e-16	6.02e-16	RPS20/RPL28/MRPS24/RPL7A/RPS17/RPSA/RPL27/RPS21/RPS14/FAU/RPS29/RPS10/RPL3/RPLP2/RPS13/RPL18/RPL8/RPS7/RPS16/RACK1/RPS23/RPL36/RPL35A/RPS2/RPL19/RPS25/RPL32/RPS5/RPL15/RPLP0/MRPL15/RPS15A/MRPL14/RPS4X/UBA52/MRPS5/RPL4/MRPL20/EIF3H/RSL24D1/MRPS26	41
CC	GO:0044391	ribosomal subunit	24/372	129/9716	8.79e-11	1.27e-08	1.15e-08	RPS20/RPL7A/RPSA/RPL27/FAU/RPS10/RPL3/RPS13/RPL8/RPS7/RPS16/RACK1/RPS23/RPL36/RPS2/RPL19/RPS25/RPL32/RPS5/RPL15/MRPL15/RPL4/RSL24D1/MRPS26	24
CC	GO:0022626	cytosolic ribosome	20/372	89/9716	9.71e-11	1.27e-08	1.15e-08	RPL7A/RPSA/RPL27/FAU/RPS10/RPL3/RPS13/RPL8/RPS7/RPS16/RACK1/RPS23/RPL36/RPS2/RPL19/RPS25/RPL32/RPL15/RPL4/RSL24D1	20
CC	GO:0044445	cytosolic part	23/372	148/9716	8.53e-09	8.33e-07	7.58e-07	RPL7A/RPSA/RPL27/FAU/RPS10/RPL3/RPS13/RPL8/RPS7/RPS16/RACK1/RPS23/RPL36/RPS2/RPL19/RPS25/RPL32/RPL15/TCP1/CCT5/RPL4/RSL24D1/CCT7	23
CC	GO:0015935	small ribosomal subunit	13/372	51/9716	3.92e-08	3.06e-06	2.79e-06	RPS20/RPSA/FAU/RPS10/RPS13/RPS7/RPS16/RACK1/RPS23/RPS2/RPS25/RPS5/MRPS26	13
CC	GO:0022627	cytosolic small ribosomal subunit	10/372	38/9716	1.09e-06	7.08e-05	6.44e-05	RPSA/FAU/RPS10/RPS13/RPS7/RPS16/RACK1/RPS23/RPS2/RPS25	10
CC	GO:0022625	cytosolic large ribosomal subunit	10/372	48/9716	1.07e-05	0.00059615	0.000542466	RPL7A/RPL27/RPL3/RPL8/RPL36/RPL19/RPL32/RPL15/RPL4/RSL24D1	10
CC	GO:0015934	large ribosomal subunit	11/372	79/9716	0.00019458	0.0095101	0.00865369	RPL7A/RPL27/RPL3/RPL8/RPL36/RPL19/RPL32/RPL15/MRPL15/RPL4/RSL24D1	11
CC	GO:0005844	polysome	6/372	26/9716	0.000363122	0.0157757	0.014355	LIN28A/RPL7A/RPL8/RPS23/FXR1/EIF3H	6
CC	GO:0005730	nucleolus	30/372	422/9716	0.00078019	0.0305054	0.0277583	LIN28A/RRP9/MDN1/RPS10/PHF8/RPL3/RPS13/EXOSC5/IMP4/RAI14/OARD1/NOL6/PIK3CB/MDM2/DIAPH2/WDR43/POLR3K/KIF20B/PARP1/UTP20/CSTB/UTP6/GTF2H5/CCT5/POP5/PAFAH1B2/SNU13/RSL24D1/PRKDC/SMARCA5	30
MF	GO:0003735	structural constituent of ribosome	35/363	178/9529	4.82e-16	2.22e-13	2.19e-13	RPS20/RPL28/RPS17/RPSA/RPL27/RPS21/RPS14/FAU/RPS29/RPS10/RPL3/RPLP2/RPS13/RPL18/RPL8/RPS7/RPS16/RPS23/RPL36/RPL35A/RPS2/RPL19/RPS25/RPL32/RPS5/RPL15/MRPL15/RPS15A/MRPL14/RPS4X/UBA52/MRPS5/RPL4/MRPL20/RSL24D1	35
MF	GO:0003729	mRNA binding	21/363	115/9529	1.76e-09	4.06e-07	3.99e-07	LIN28A/ESRP1/RBM47/DND1/CPEB1/CARHSP1/RBM46/RPS13/C1QBP/PIWIL2/RPS2/EIF2S2/RBM38/RBM8A/CCT5/FXR1/PABPC4/DENR/DDX6/SSB/RBM25	21
MF	GO:0005198	structural molecule activity	36/363	360/9529	9.49e-08	1.46e-05	1.43e-05	RPS20/RPL28/RPS17/RPSA/RPL27/RPS21/RPS14/FAU/RPS29/RPS10/RPL3/RPLP2/RPS13/RPL18/RPL8/RPS7/RPS16/RPS23/RPL36/RPL35A/RPS2/RPL19/RPS25/RPL32/RPS5/RPL15/MRPL15/RPS15A/MRPL14/RPS4X/UBA52/MRPS5/RPL4/MRPL20/RSL24D1/ISCA1	36
MF	GO:0031369	translation initiation factor binding	6/363	17/9529	2.54e-05	0.00292741	0.00288096	LIN28A/EIF2S2/POLR2D/EIF4E/EIF3F/EIF5	6
MF	GO:0008135	translation factor activity, RNA binding	12/363	92/9529	0.000180567	0.0166482	0.016384	EEF1B2/EIF2S2/EEF2/EIF5B/EIF3L/EIF3H/EIF4E/EIF3F/EIF4G3/EIF5/DENR/TUFM	12
MF	GO:0003743	translation initiation factor activity	9/363	59/9529	0.000355884	0.0273438	0.0269099	EIF2S2/EIF5B/EIF3L/EIF3H/EIF4E/EIF3F/EIF4G3/EIF5/DENR	9
GO for cluster 2
ONTOLOGY	ID	Description	GeneRatio	BgRatio	pvalue	p.adjust	qvalue	geneID	Count
BP	GO:0006259	DNA metabolic process	95/633	458/8906	1.23432e-22	3.46968e-19	3.05592e-19	CCT4/HMGB2/MCM4/HMGB3/TOP2A/UNG/CCT2/CCT5/RFC3/XRCC6/MCM7/HMGB1/RPA2/XRCC5/CCNA2/MCM6/MCM5/NUDT1/CCT3/CDKN2D/ESCO2/PRKDC/MORF4L1/KDM1A/GMNN/CENPX/MCM2/ABRAXAS1/WDHD1/CCT7/UBE2T/PARP1/ORC6/NEK2/MND1/MCM3/SPATA22/MGMT/BRCA1/FANCI/SMC1A/SLF1/HSP90AB1/KIF22/RBBP8/RNF168/EXOSC5/RAD51/XAB2/CDCA5/MAEL/POLD2/PCNA/POLA1/GINS2/PARP2/MCMBP/CUL4A/XPC/MAD2L2/DCTPP1/SMCHD1/SFR1/VCP/DHX9/RUVBL1/RFC4/CETN2/EZH2/…	95
BP	GO:0006281	DNA repair	59/633	249/8906	4.16388e-17	5.85234e-14	5.15445e-14	MCM4/UNG/XRCC6/HMGB1/RPA2/XRCC5/MCM6/MCM5/NUDT1/CDKN2D/ESCO2/PRKDC/MORF4L1/KDM1A/CENPX/MCM2/ABRAXAS1/WDHD1/UBE2T/PARP1/SPATA22/MGMT/BRCA1/FANCI/SMC1A/SLF1/KIF22/RBBP8/RNF168/RAD51/XAB2/CDCA5/PCNA/GINS2/PARP2/CUL4A/XPC/MAD2L2/SMCHD1/SFR1/VCP/DHX9/RUVBL1/CETN2/KLHL15/MSH6/UBE2N/SSRP1/MPG/RNF8/MSH2/RAD17/BCCIP/RUVBL2/NBN/RHNO1/RIF1/GTF2H5/RAD21	59
BP	GO:0000278	mitotic cell cycle	75/633	384/8906	2.09603e-16	1.55881e-13	1.37292e-13	TUBA3E/MKI67/CENPF/TUBB2B/MCM4/PTTG1/TOP2A/CLSPN/PAX6/DMRT1/SGO1/CALM2/CCNB2/CHMP2A/CENPE/NCAPG/TPX2/RPA2/CCNA2/MCM6/MYBL2/E2F1/CCNB1/CDKN2D/PRKDC/SPAG5/CDC20/ZWINT/KIF11/MCM2/KIF2C/PHF8/PLK1/WDHD1/CCNB3/SMC2/KIF20B/DSN1/PBK/NEK2/SMC1A/SLF1/TTK/NUF2/KIF22/GADD45GIP1/CDCA8/BRD7/RAD51/CDCA5/BUB1/SPDL1/CRLF3/DLG1/CUL4A/XPC/CENPK/ANLN/VCP/CETN2/EZH2/AURKA/CUL3/HRAS/NPAT/BUB3/SKA2/CENPW/ANAPC15/MSH2/R…	75
BP	GO:1903047	mitotic cell cycle process	65/633	304/8906	2.43132e-16	1.55881e-13	1.37292e-13	MKI67/CENPF/MCM4/PTTG1/TOP2A/CLSPN/PAX6/DMRT1/SGO1/CALM2/CCNB2/CHMP2A/CENPE/NCAPG/TPX2/RPA2/CCNA2/MCM6/MYBL2/E2F1/CCNB1/CDKN2D/PRKDC/SPAG5/CDC20/ZWINT/KIF11/MCM2/KIF2C/PHF8/PLK1/CCNB3/SMC2/KIF20B/DSN1/NEK2/SMC1A/SLF1/TTK/NUF2/KIF22/CDCA8/BRD7/RAD51/CDCA5/BUB1/SPDL1/CRLF3/CUL4A/XPC/CENPK/ANLN/VCP/EZH2/AURKA/CUL3/HRAS/NPAT/BUB3/ANAPC15/MSH2/RAD17/NCAPD3/BCCIP/NBN	65
BP	GO:0007059	chromosome segregation	45/633	160/8906	2.7727e-16	1.55881e-13	1.37292e-13	MKI67/CENPF/PTTG1/TOP2A/SGO1/CHMP2A/CENPE/NCAPG/CCNB1/ESCO2/SPAG5/CDC20/KIF2C/OIP5/PLK1/SMC2/DSN1/NEK2/SPATA22/SMC1A/SLF1/TTK/NUF2/HORMAD1/KIF22/CDCA8/CDCA5/MAEL/BUB1/SPDL1/MCMBP/CENPK/CUL3/MIS18A/BUB3/NTMT1/SKA2/CENPW/ANAPC15/NCAPD3/CSNK2A2/CIAO1/WAPL/BANF1/RAD21	45
BP	GO:0000819	sister chromatid segregation	32/633	97/8906	4.56897e-14	2.14056e-11	1.8853e-11	PTTG1/TOP2A/SGO1/CHMP2A/CENPE/NCAPG/CCNB1/ESCO2/SPAG5/CDC20/KIF2C/PLK1/SMC2/DSN1/NEK2/SMC1A/SLF1/NUF2/HORMAD1/KIF22/CDCA8/CDCA5/BUB1/SPDL1/MCMBP/CENPK/CUL3/BUB3/ANAPC15/NCAPD3/WAPL/RAD21	32
BP	GO:0006974	cellular response to DNA damage stimulus	73/633	409/8906	7.54701e-14	3.03066e-11	2.66926e-11	MCM4/TOP2A/UNG/CLSPN/OARD1/XRCC6/PSMD10/HMGB1/RPA2/XRCC5/MCM6/MCM5/NUDT1/E2F1/POLE3/CDKN2D/ESCO2/PRKDC/MORF4L1/KDM1A/CENPX/MCM2/PLK1/ABRAXAS1/WDHD1/UBE2T/PARP1/SPATA22/MGMT/BRCA1/FANCI/SMC1A/BAZ1B/SLF1/KIF22/RBBP8/RNF168/RAD51/XAB2/CDCA5/MAEL/PCNA/GINS2/PARP2/CUL4A/XPC/MAD2L2/SMCHD1/SFR1/VCP/RAD1/DHX9/RUVBL1/CETN2/KLHL15/MSH6/UBE2N/GRB2/SSRP1/MPG/RNF8/THOC1/MSH2/RAD17/BCCIP/RUVBL2/CBX5/NBN/RHNO1/…	73
BP	GO:0010564	regulation of cell cycle process	54/633	259/8906	2.89104e-13	1.01584e-10	8.94702e-11	MKI67/CENPF/PTTG1/CLSPN/DMRT1/CALM2/CHMP2A/CENPE/TPX2/RPA2/E2F1/CCNB1/CDKN2D/PRKDC/PRC1/SPAG5/CDC20/KIF11/PLK1/ABRAXAS1/CCNB3/KIF20B/NEK2/BRCA1/SMC1A/SLF1/HORMAD1/HSP90AB1/CENPJ/BRD7/CDCA5/TRIM37/BUB1/XPO1/SPDL1/CRLF3/CUL4A/XPC/RAD1/TXLNG/EZH2/AURKA/CUL3/CCP110/BUB3/MSH6/ANAPC15/DBF4/RAD17/CSNK2A2/NBN/RHNO1/WAPL/RAD21	54
BP	GO:0048285	organelle fission	47/633	206/8906	3.44349e-13	1.07552e-10	9.47261e-11	MKI67/PTTG1/TOP2A/DMRT1/SGO1/CHMP2A/CENPE/NCAPG/TPX2/MYBL2/CCNB1/SPAG5/CDC20/KIF11/KIF2C/PLK1/SMC2/KIF20B/DSN1/NEK2/MND1/SPATA22/SMC1A/SLF1/NUF2/HORMAD1/KIF22/CDCA8/RAD51/CDCA5/MAEL/BUB1/SPDL1/DNM1L/MTFR2/CENPK/RAD1/FIS1/AURKA/PSMC3IP/CUL3/BUB3/ANAPC15/NCAPD3/BCCIP/WAPL/MFF	47
BP	GO:0000280	nuclear division	43/633	183/8906	1.25045e-12	3.51502e-10	3.09586e-10	MKI67/PTTG1/TOP2A/DMRT1/SGO1/CHMP2A/CENPE/NCAPG/TPX2/MYBL2/CCNB1/SPAG5/CDC20/KIF11/KIF2C/PLK1/SMC2/KIF20B/DSN1/NEK2/MND1/SPATA22/SMC1A/SLF1/NUF2/HORMAD1/KIF22/CDCA8/RAD51/CDCA5/MAEL/BUB1/SPDL1/CENPK/RAD1/AURKA/PSMC3IP/CUL3/BUB3/ANAPC15/NCAPD3/BCCIP/WAPL	43
BP	GO:0140014	mitotic nuclear division	34/633	123/8906	2.30821e-12	5.89853e-10	5.19514e-10	MKI67/PTTG1/DMRT1/SGO1/CHMP2A/CENPE/NCAPG/TPX2/MYBL2/CCNB1/SPAG5/CDC20/KIF11/KIF2C/PLK1/SMC2/KIF20B/DSN1/NEK2/SMC1A/SLF1/NUF2/KIF22/CDCA8/CDCA5/BUB1/SPDL1/CENPK/AURKA/CUL3/BUB3/ANAPC15/NCAPD3/BCCIP	34
BP	GO:0000070	mitotic sister chromatid segregation	26/633	76/8906	4.39165e-12	1.02874e-09	9.06067e-10	PTTG1/SGO1/CHMP2A/CENPE/NCAPG/CCNB1/SPAG5/CDC20/KIF2C/PLK1/SMC2/DSN1/NEK2/SMC1A/SLF1/NUF2/KIF22/CDCA8/CDCA5/BUB1/SPDL1/CENPK/CUL3/BUB3/ANAPC15/NCAPD3	26
BP	GO:0098813	nuclear chromosome segregation	35/633	133/8906	5.19239e-12	1.12275e-09	9.88866e-10	CENPF/PTTG1/TOP2A/SGO1/CHMP2A/CENPE/NCAPG/CCNB1/ESCO2/SPAG5/CDC20/KIF2C/PLK1/SMC2/DSN1/NEK2/SPATA22/SMC1A/SLF1/NUF2/HORMAD1/KIF22/CDCA8/CDCA5/MAEL/BUB1/SPDL1/MCMBP/CENPK/CUL3/BUB3/ANAPC15/NCAPD3/WAPL/RAD21	35
BP	GO:0006302	double-strand break repair	33/633	127/8906	3.09914e-11	6.22262e-09	5.48058e-09	MCM4/XRCC6/RPA2/XRCC5/MCM6/MCM5/ESCO2/PRKDC/MORF4L1/KDM1A/MCM2/ABRAXAS1/PARP1/MGMT/BRCA1/SLF1/RBBP8/RNF168/RAD51/CDCA5/GINS2/PARP2/MAD2L2/SMCHD1/SFR1/VCP/KLHL15/UBE2N/RNF8/MSH2/NBN/RIF1/RAD21	33
BP	GO:0051052	regulation of DNA metabolic process	42/633	194/8906	3.98529e-11	7.46843e-09	6.57782e-09	CCT4/CCT2/CCT5/RFC3/RPA2/CCNA2/CCT3/ESCO2/PRKDC/KDM1A/GMNN/ABRAXAS1/CCT7/PARP1/NEK2/MGMT/SMC1A/SLF1/HSP90AB1/RNF168/PCNA/CUL4A/MAD2L2/SMCHD1/DHX9/RFC4/OTUD4/MIS18A/KLHL15/AIFM1/MSH6/UBE2N/DBF4/RNF8/THOC1/MSH2/RAD17/SMG6/NBN/RFC2/WAPL/RIF1	42
BP	GO:0022613	ribonucleoprotein complex biogenesis	46/633	236/8906	2.01398e-10	3.53832e-08	3.11637e-08	BUD23/PSIP1/SNU13/BOP1/SNRPD1/RBFA/DDX24/EIF5/SNRPD3/CNOT1/SNRPG/HSP90AB1/RPS15/XAB2/RPL26L1/MDN1/SDAD1/RRP15/DDX10/EIF2S2/XPO1/ABCE1/CUL4A/EIF2S1/NOC4L/MRPS11/DHX9/WDR75/RUVBL1/IMP4/LAS1L/PTBP2/UTP6/EIF3D/WDR43/POP5/LSM3/MRPS9/RUVBL2/MPHOSPH6/CEBPZ/POLR2D/KRR1/C1QBP/GTF2H5/MPHOSPH10	46
BP	GO:0042773	ATP synthesis coupled electron transport	18/633	44/8906	3.02373e-10	4.99982e-08	4.4036e-08	CCNB1/NDUFA12/NDUFB6/NDUFS6/ND5/NDUFV1/ND2/ND4L/NDUFV3/NDUFA10/DNAJC15/COX2/NDUFA8/NDUFA7/ISCU/NDUFS8/CYTB/COX3	18
BP	GO:0051726	regulation of cell cycle	70/633	455/8906	3.26509e-10	5.09898e-08	4.49093e-08	MKI67/CENPF/PTTG1/TOP2A/CDKN3/CLSPN/BOP1/DMRT1/CALM2/CCNB2/CHMP2A/PSMD10/CENPE/TPX2/RPA2/CCNA2/E2F1/CCNB1/CDKN2D/PRKDC/PRC1/SPAG5/GMNN/CDC20/ZWINT/KIF11/PLK1/ABRAXAS1/CCNB3/KIF20B/NEK2/BRCA1/SMC1A/SLF1/TTK/HORMAD1/HSP90AB1/GADD45GIP1/CENPJ/BRD7/CDCA5/TSG101/TRIM37/BUB1/XPO1/SPDL1/CRLF3/DLG1/CUL4A/XPC/RAD1/TXLNG/EZH2/AURKA/CUL3/HRAS/CCP110/BUB3/MSH6/ANAPC15/DBF4/THOC1/MSH2/RAD17/BCCIP/CSNK2A2/NBN/…	70
BP	GO:0051983	regulation of chromosome segregation	19/633	52/8906	9.63374e-10	1.42529e-07	1.25532e-07	MKI67/PTTG1/CENPE/CCNB1/SPAG5/KIF2C/PLK1/NEK2/SLF1/HORMAD1/CDCA5/BUB1/SPDL1/CUL3/BUB3/ANAPC15/CSNK2A2/WAPL/RAD21	19
BP	GO:0006457	protein folding	25/633	88/8906	1.03987e-09	1.46154e-07	1.28725e-07	CCT4/PRDX4/CCT2/TCP1/CCT5/PFDN2/VBP1/CCT3/PDCD5/CCT7/FKBP4/TRAP1/HSP90AB1/CCT8/DNAJB6/DNAJC3/PPID/DNAJC1/PDIA4/GRPEL1/MESD/PPIF/DNAJA2/PFDN6/CANX	25
BP	GO:0006310	DNA recombination	32/633	137/8906	1.19096e-09	1.59418e-07	1.40408e-07	MCM4/HMGB3/TOP2A/UNG/RPA2/XRCC5/MCM6/MCM5/PRKDC/MORF4L1/KDM1A/MCM2/PARP1/MND1/BRCA1/RBBP8/RAD51/GINS2/MAD2L2/SMCHD1/SFR1/RUVBL1/PSMC3IP/KLHL15/MSH6/UBE2N/THOC1/MSH2/RUVBL2/NBN/RHNO1/RIF1	32
BP	GO:0045786	negative regulation of cell cycle	43/633	224/8906	1.31874e-09	1.68498e-07	1.48405e-07	PTTG1/TOP2A/CDKN3/CLSPN/DMRT1/CHMP2A/RPA2/E2F1/CCNB1/CDKN2D/PRKDC/GMNN/ZWINT/PLK1/ABRAXAS1/NEK2/BRCA1/SMC1A/TTK/HORMAD1/HSP90AB1/GADD45GIP1/BRD7/TSG101/TRIM37/BUB1/SPDL1/CRLF3/DLG1/CUL4A/XPC/RAD1/EZH2/HRAS/BUB3/MSH6/ANAPC15/THOC1/MSH2/RAD17/NBN/RHNO1/WAPL	43
BP	GO:0006260	DNA replication	29/633	117/8906	1.65385e-09	2.0213e-07	1.78026e-07	MCM4/RFC3/MCM7/RPA2/CCNA2/MCM6/MCM5/ESCO2/GMNN/MCM2/WDHD1/ORC6/MCM3/SMC1A/RAD51/POLD2/PCNA/POLA1/GINS2/MCMBP/DHX9/RFC4/MSH6/SSRP1/DBF4/THOC1/RAD17/RFC2/WAPL	29
BP	GO:0045333	cellular respiration	26/633	97/8906	1.91853e-09	2.24708e-07	1.97911e-07	CCNB1/NDUFA12/NDUFB6/FH/NDUFS6/ND5/MTFR2/VCP/COQ10B/NDUFV1/ND2/ND4L/NDUFV3/IDH2/NDUFA10/DNAJC15/COX2/NDUFA8/PRELID1/NDUFA7/ISCU/NDUFS8/CYTB/COX3/SUCLG1/ND1	26
BP	GO:0051054	positive regulation of DNA metabolic process	27/633	104/8906	2.02356e-09	2.27529e-07	2.00396e-07	CCT4/CCT2/CCT5/RFC3/CCT3/PRKDC/ABRAXAS1/CCT7/PARP1/NEK2/MGMT/SLF1/HSP90AB1/RNF168/PCNA/MAD2L2/SMCHD1/DHX9/RFC4/OTUD4/UBE2N/DBF4/RNF8/MSH2/NBN/RFC2/RIF1	27
BP	GO:0006396	RNA processing	66/633	438/8906	2.63869e-09	2.84062e-07	2.50188e-07	BUD23/DKC1/PSIP1/BOP1/HTATSF1/LSM7/SNRPD1/RBFA/DDX24/PUS7/PHF5A/RTRAF/SNRPD3/EXOSC8/HSD17B10/SNRPG/CPSF2/EXOSC5/TRMT1L/XAB2/SNRPA1/MDN1/RRP15/DDX10/DDX39A/NCBP2/ZCRB1/TRMT6/LSM6/MRPS11/TRNT1/DHX9/SRRM1/WDR75/IMP4/LSM1/LARP7/EFTUD2/TXNL4A/LAS1L/TSEN34/XRN2/PTBP2/UTP6/POLR3K/THUMPD1/MAGOHB/WDR43/POP5/GRSF1/LSM3/DDX23/MRPS9/IWS1/SSB/SUPT5H/CWC15/MPHOSPH6/CASC3/HNRNPM/POLR2D/KRR1/C1QBP/GTF2H5/THUMPD3…	66
BP	GO:0034502	protein localization to chromosome	17/633	44/8906	2.72845e-09	2.84062e-07	2.50188e-07	CCT4/CCT2/CCT5/RPA2/CCT3/ESCO2/PLK1/CCT7/SLF1/CDCA5/SPDL1/EZH2/BUB3/MSH2/RUVBL2/WAPL/RAD21	17
BP	GO:0006119	oxidative phosphorylation	20/633	61/8906	3.1517e-09	3.16408e-07	2.78677e-07	CCNB1/NDUFA12/NDUFB6/NDUFS6/ND5/VCP/NDUFV1/ND2/ND4L/NDUFV3/NDUFA10/DNAJC15/COX2/MSH2/NDUFA8/NDUFA7/ISCU/NDUFS8/CYTB/COX3	20
BP	GO:0033044	regulation of chromosome organization	33/633	154/8906	6.78576e-09	6.57751e-07	5.79314e-07	CCT4/PTTG1/TOP2A/CCT2/CCT5/CENPE/CCT3/CCNB1/KDM1A/MCM2/PHF8/PLK1/CCT7/ATAD2/NEK2/BRCA1/SLF1/BRD7/CDCA5/BUB1/SPDL1/TADA2A/CUL3/BUB3/UBE2N/ANAPC15/SMG6/IWS1/RUVBL2/NBN/WAPL/RIF1/RAD21	33
BP	GO:0010948	negative regulation of cell cycle process	26/633	104/8906	9.58151e-09	8.97788e-07	7.90727e-07	PTTG1/CLSPN/DMRT1/CHMP2A/RPA2/CCNB1/CDKN2D/PRKDC/PLK1/ABRAXAS1/NEK2/SMC1A/HORMAD1/HSP90AB1/BRD7/TRIM37/BUB1/SPDL1/RAD1/EZH2/BUB3/MSH6/ANAPC15/RAD17/NBN/WAPL	26
BP	GO:0022900	electron transport chain	19/633	60/8906	1.50151e-08	1.36153e-06	1.19917e-06	CCNB1/NDUFA12/NDUFB6/NDUFS6/ND5/NDUFV1/ND2/ND4L/NDUFV3/NDUFA10/DNAJC15/NDUFS4/COX2/NDUFA8/NDUFA7/ISCU/NDUFS8/CYTB/COX3	19
BP	GO:0022904	respiratory electron transport chain	18/633	55/8906	2.0126e-08	1.76794e-06	1.55711e-06	CCNB1/NDUFA12/NDUFB6/NDUFS6/ND5/NDUFV1/ND2/ND4L/NDUFV3/NDUFA10/DNAJC15/COX2/NDUFA8/NDUFA7/ISCU/NDUFS8/CYTB/COX3	18
BP	GO:0051321	meiotic cell cycle	23/633	92/8906	6.88016e-08	5.86064e-06	5.16176e-06	PTTG1/TOP2A/DMRT1/SGO1/CDC20/PLK1/SMC2/MND1/SPATA22/SMC1A/NUF2/HORMAD1/RAD51/MAEL/BUB1/RAD1/AURKA/PSMC3IP/MSH6/NCAPD3/NBN/WAPL/RAD21	23
BP	GO:0006261	DNA-dependent DNA replication	20/633	72/8906	7.48828e-08	6.19104e-06	5.45276e-06	MCM4/RFC3/MCM7/MCM6/MCM5/GMNN/MCM2/WDHD1/ORC6/MCM3/SMC1A/RAD51/POLD2/PCNA/MCMBP/RFC4/MSH6/DBF4/THOC1/RFC2	20
BP	GO:0006120	mitochondrial electron transport, NADH to ubiquinone	9/633	15/8906	1.4866e-07	1.16079e-05	1.02236e-05	NDUFB6/NDUFS6/NDUFV1/ND2/NDUFA10/DNAJC15/NDUFA8/ISCU/NDUFS8	9
BP	GO:0034508	centromere complex assembly	9/633	15/8906	1.4866e-07	1.16079e-05	1.02236e-05	CENPH/CENPE/POLE3/CENPX/OIP5/CENPT/CENPK/MIS18A/CENPW	9
BP	GO:0051783	regulation of nuclear division	21/633	82/8906	1.6422e-07	1.24763e-05	1.09885e-05	MKI67/PTTG1/DMRT1/CHMP2A/CENPE/CCNB1/CDC20/KIF11/PLK1/KIF20B/NEK2/SMC1A/SLF1/HORMAD1/CDCA5/BUB1/SPDL1/RAD1/CUL3/BUB3/ANAPC15	21
BP	GO:0009167	purine ribonucleoside monophosphate metabolic process	30/633	150/8906	1.69463e-07	1.25358e-05	1.10409e-05	CCNB1/PPAT/PARP1/ATP5MC3/NDUFA12/ATP5F1E/NDUFB6/PGK1/NDUFS6/ND5/GALK1/ATP8/VCP/NDUFV1/ND2/ND4L/GAPDH/NDUFV3/NDUFA10/NUDT3/AK1/DNAJC15/COX2/MSH2/NDUFA8/NDUFA7/ISCU/NDUFS8/CYTB/COX3	30
BP	GO:0009126	purine nucleoside monophosphate metabolic process	30/633	151/8906	1.97559e-07	1.36823e-05	1.20507e-05	CCNB1/PPAT/PARP1/ATP5MC3/NDUFA12/ATP5F1E/NDUFB6/PGK1/NDUFS6/ND5/GALK1/ATP8/VCP/NDUFV1/ND2/ND4L/GAPDH/NDUFV3/NDUFA10/NUDT3/AK1/DNAJC15/COX2/MSH2/NDUFA8/NDUFA7/ISCU/NDUFS8/CYTB/COX3	30
BP	GO:0046034	ATP metabolic process	28/633	135/8906	1.97863e-07	1.36823e-05	1.20507e-05	CCNB1/PARP1/ATP5MC3/NDUFA12/ATP5F1E/NDUFB6/PGK1/NDUFS6/ND5/GALK1/ATP8/VCP/NDUFV1/ND2/ND4L/GAPDH/NDUFV3/NDUFA10/AK1/DNAJC15/COX2/MSH2/NDUFA8/NDUFA7/ISCU/NDUFS8/CYTB/COX3	28
BP	GO:0000725	recombinational repair	20/633	76/8906	1.99564e-07	1.36823e-05	1.20507e-05	MCM4/RPA2/MCM6/MCM5/MORF4L1/KDM1A/MCM2/PARP1/BRCA1/RBBP8/RAD51/GINS2/MAD2L2/SMCHD1/SFR1/KLHL15/UBE2N/NBN/RHNO1/RIF1	20
BP	GO:0042775	mitochondrial ATP synthesis coupled electron transport	14/633	39/8906	2.07414e-07	1.38819e-05	1.22265e-05	CCNB1/NDUFA12/NDUFB6/NDUFS6/NDUFV1/ND2/NDUFV3/NDUFA10/DNAJC15/NDUFA8/ISCU/NDUFS8/CYTB/COX3	14
BP	GO:0000226	microtubule cytoskeleton organization	45/633	283/8906	2.14881e-07	1.40472e-05	1.23721e-05	TUBA3E/TUBB2B/MAP7D3/PAX6/SGO1/CHMP2A/CENPE/TPX2/ASPM/MYBL2/CCNB1/STMN1/PRC1/SPAG5/CDC20/KIF11/KIF2C/PLK1/CEP63/NEK2/SMC1A/NUF2/PCM1/CENPJ/HDGFL3/TUBG1/TRIM37/XPO1/SPDL1/SASS6/DLG1/KIF3A/PPP2R3C/ARL2/VCP/CETN2/CLIP1/AURKA/CCP110/NTMT1/CENPW/HAUS1/TUBGCP2/BCCIP/HAUS2	45
BP	GO:0000075	cell cycle checkpoint	24/633	105/8906	2.22957e-07	1.423e-05	1.25331e-05	TOP2A/CLSPN/RPA2/E2F1/CCNB1/PRKDC/ZWINT/PLK1/ABRAXAS1/TTK/HORMAD1/BUB1/SPDL1/CUL4A/XPC/RAD1/HRAS/BUB3/ANAPC15/THOC1/MSH2/RAD17/NBN/RHNO1	24
BP	GO:0007346	regulation of mitotic cell cycle	38/633	220/8906	2.27801e-07	1.423e-05	1.25331e-05	MKI67/CENPF/PTTG1/TOP2A/CLSPN/DMRT1/CHMP2A/CENPE/TPX2/RPA2/E2F1/CCNB1/PRKDC/ZWINT/KIF11/PLK1/CCNB3/KIF20B/NEK2/SMC1A/SLF1/TTK/GADD45GIP1/BRD7/CDCA5/BUB1/SPDL1/DLG1/CUL4A/XPC/EZH2/CUL3/HRAS/BUB3/ANAPC15/MSH2/RAD17/NBN	38
BP	GO:0007051	spindle organization	21/633	84/8906	2.56001e-07	1.56439e-05	1.37783e-05	CHMP2A/CENPE/TPX2/ASPM/MYBL2/CCNB1/SPAG5/CDC20/KIF11/PLK1/NEK2/SMC1A/NUF2/DLG1/VCP/AURKA/NTMT1/CENPW/HAUS1/BCCIP/HAUS2	21
BP	GO:0009141	nucleoside triphosphate metabolic process	31/633	162/8906	2.98739e-07	1.78671e-05	1.57365e-05	CCNB1/CTPS1/PARP1/ATP5MC3/DGUOK/NDUFA12/ATP5F1E/NDUFB6/PGK1/NDUFS6/ND5/GALK1/DCTPP1/ATP8/VCP/NDUFV1/ND2/ND4L/GAPDH/NDUFV3/NDUFA10/AK1/DNAJC15/COX2/MSH2/NDUFA8/NDUFA7/ISCU/NDUFS8/CYTB/COX3	31
BP	GO:0071824	protein-DNA complex subunit organization	26/633	123/8906	3.65468e-07	2.14027e-05	1.88505e-05	HMGB2/MCM4/CENPH/SUPT16H/CENPE/HMGB1/MCM6/MCM5/POLE3/GMNN/CENPX/MCM2/OIP5/CENPT/UBN1/RAD51/ASF1B/ACTR6/CENPK/PSMC5/CHAF1A/MIS18A/CENPW/SMARCA5/SMARCC1/GTF2H5	26
BP	GO:0051383	kinetochore organization	8/633	13/8906	5.82968e-07	3.34433e-05	2.94552e-05	CENPH/CENPE/CENPX/SMC2/CENPT/NUF2/CENPK/CENPW	8
BP	GO:0009161	ribonucleoside monophosphate metabolic process	30/633	159/8906	6.36885e-07	3.58057e-05	3.15359e-05	CCNB1/PPAT/PARP1/ATP5MC3/NDUFA12/ATP5F1E/NDUFB6/PGK1/NDUFS6/ND5/GALK1/ATP8/VCP/NDUFV1/ND2/ND4L/GAPDH/NDUFV3/NDUFA10/NUDT3/AK1/DNAJC15/COX2/MSH2/NDUFA8/NDUFA7/ISCU/NDUFS8/CYTB/COX3	30
BP	GO:0009144	purine nucleoside triphosphate metabolic process	29/633	151/8906	6.66898e-07	3.67578e-05	3.23745e-05	CCNB1/PARP1/ATP5MC3/DGUOK/NDUFA12/ATP5F1E/NDUFB6/PGK1/NDUFS6/ND5/GALK1/ATP8/VCP/NDUFV1/ND2/ND4L/GAPDH/NDUFV3/NDUFA10/AK1/DNAJC15/COX2/MSH2/NDUFA8/NDUFA7/ISCU/NDUFS8/CYTB/COX3	29
BP	GO:0000724	double-strand break repair via homologous recombination	19/633	75/8906	7.64688e-07	4.13373e-05	3.64078e-05	MCM4/RPA2/MCM6/MCM5/MORF4L1/KDM1A/MCM2/PARP1/BRCA1/RBBP8/RAD51/GINS2/MAD2L2/SMCHD1/SFR1/KLHL15/UBE2N/NBN/RIF1	19
BP	GO:0071103	DNA conformation change	25/633	120/8906	8.17748e-07	4.33715e-05	3.81995e-05	HMGB2/MCM4/HMGB3/TOP2A/NCAPG/HMGB1/MCM6/POLE3/CCNB1/MCM2/OIP5/SMC2/UBN1/CDCA5/ASF1B/GINS2/SMCHD1/DHX9/CHAF1A/MIS18A/SMARCA5/NCAPD3/NBN/WAPL/BANF1	25
BP	GO:0032392	DNA geometric change	10/633	22/8906	9.06066e-07	4.70063e-05	4.14008e-05	HMGB2/MCM4/HMGB3/TOP2A/HMGB1/MCM6/MCM2/GINS2/DHX9/NBN	10
BP	GO:1903046	meiotic cell cycle process	20/633	83/8906	9.33037e-07	4.70063e-05	4.14008e-05	PTTG1/TOP2A/DMRT1/SGO1/CDC20/PLK1/SMC2/MND1/SPATA22/NUF2/HORMAD1/RAD51/MAEL/BUB1/RAD1/AURKA/PSMC3IP/MSH6/NCAPD3/WAPL	20
BP	GO:0007088	regulation of mitotic nuclear division	18/633	69/8906	9.36447e-07	4.70063e-05	4.14008e-05	MKI67/PTTG1/DMRT1/CHMP2A/CENPE/CCNB1/KIF11/PLK1/KIF20B/NEK2/SMC1A/SLF1/CDCA5/BUB1/SPDL1/CUL3/BUB3/ANAPC15	18
BP	GO:0009199	ribonucleoside triphosphate metabolic process	29/633	154/8906	1.02147e-06	5.03747e-05	4.43676e-05	CCNB1/CTPS1/PARP1/ATP5MC3/NDUFA12/ATP5F1E/NDUFB6/PGK1/NDUFS6/ND5/GALK1/ATP8/VCP/NDUFV1/ND2/ND4L/GAPDH/NDUFV3/NDUFA10/AK1/DNAJC15/COX2/MSH2/NDUFA8/NDUFA7/ISCU/NDUFS8/CYTB/COX3	29
BP	GO:0009123	nucleoside monophosphate metabolic process	30/633	163/8906	1.10364e-06	5.34883e-05	4.71098e-05	CCNB1/PPAT/PARP1/ATP5MC3/NDUFA12/ATP5F1E/NDUFB6/PGK1/NDUFS6/ND5/GALK1/ATP8/VCP/NDUFV1/ND2/ND4L/GAPDH/NDUFV3/NDUFA10/NUDT3/AK1/DNAJC15/COX2/MSH2/NDUFA8/NDUFA7/ISCU/NDUFS8/CYTB/COX3	30
BP	GO:0044772	mitotic cell cycle phase transition	29/633	155/8906	1.17392e-06	5.59305e-05	4.92608e-05	CENPF/CLSPN/CALM2/CCNB2/CHMP2A/CENPE/RPA2/CCNA2/E2F1/CCNB1/CDKN2D/PRKDC/PHF8/PLK1/CCNB3/BRD7/CDCA5/BUB1/SPDL1/CRLF3/CUL4A/XPC/EZH2/CUL3/NPAT/BUB3/ANAPC15/RAD17/NBN	29
BP	GO:0065004	protein-DNA complex assembly	23/633	107/8906	1.26646e-06	5.82588e-05	5.13114e-05	HMGB2/MCM4/CENPH/CENPE/HMGB1/MCM6/MCM5/POLE3/GMNN/CENPX/MCM2/OIP5/CENPT/UBN1/RAD51/ASF1B/CENPK/PSMC5/CHAF1A/MIS18A/CENPW/SMARCA5/GTF2H5	23
BP	GO:0071168	protein localization to chromatin	8/633	14/8906	1.27565e-06	5.82588e-05	5.13114e-05	ESCO2/PLK1/CDCA5/EZH2/MSH2/RUVBL2/WAPL/RAD21	8
BP	GO:0007017	microtubule-based process	52/633	370/8906	1.31124e-06	5.82588e-05	5.13114e-05	TUBA3E/TUBB2B/MAP7D3/PAX6/SGO1/CHMP2A/CENPE/TPX2/ASPM/MYBL2/CCNB1/STMN1/PRC1/SPAG5/CDC20/KIF11/KIF2C/KTN1/PLK1/KIF20B/CEP63/NEK2/SMC1A/NUF2/PCM1/SOD1/KIF22/CENPJ/HDGFL3/TUBG1/TRIM37/XPO1/SPDL1/SASS6/DLG1/KIF3A/AP3M2/PPP2R3C/ARL2/VCP/CETN2/CLIP1/AURKA/CCP110/NTMT1/CENPW/HAUS1/IFT88/TUBGCP2/BCCIP/WDR34/HAUS2	52
BP	GO:0051310	metaphase plate congression	12/633	33/8906	1.32675e-06	5.82588e-05	5.13114e-05	CENPF/CHMP2A/CENPE/CCNB1/SPAG5/KIF2C/NUF2/KIF22/CDCA8/CDCA5/SPDL1/CUL3	12
BP	GO:0044770	cell cycle phase transition	31/633	173/8906	1.33325e-06	5.82588e-05	5.13114e-05	CENPF/CLSPN/CALM2/CCNB2/CHMP2A/CENPE/RPA2/CCNA2/E2F1/CCNB1/CDKN2D/PRKDC/PHF8/PLK1/ABRAXAS1/CCNB3/BRD7/CDCA5/BUB1/SPDL1/CRLF3/CUL4A/XPC/EZH2/CUL3/NPAT/BUB3/ANAPC15/DBF4/RAD17/NBN	31
BP	GO:0042254	ribosome biogenesis	29/633	156/8906	1.34714e-06	5.82588e-05	5.13114e-05	BUD23/SNU13/BOP1/RBFA/DDX24/RPS15/RPL26L1/MDN1/SDAD1/RRP15/DDX10/XPO1/ABCE1/CUL4A/NOC4L/MRPS11/WDR75/IMP4/LAS1L/UTP6/WDR43/POP5/MRPS9/MPHOSPH6/CEBPZ/KRR1/C1QBP/GTF2H5/MPHOSPH10	29
BP	GO:0045739	positive regulation of DNA repair	13/633	39/8906	1.50994e-06	6.43095e-05	5.66406e-05	PRKDC/ABRAXAS1/PARP1/MGMT/SLF1/RNF168/PCNA/MAD2L2/SMCHD1/DHX9/UBE2N/RNF8/RIF1	13
BP	GO:0015980	energy derivation by oxidation of organic compounds	27/633	141/8906	1.71815e-06	7.20852e-05	6.34891e-05	CCNB1/NDUFA12/NDUFB6/FH/NDUFS6/ND5/MTFR2/VCP/COQ10B/NDUFV1/ND2/ND4L/NDUFV3/IDH2/NDUFA10/DNAJC15/COX2/NDUFA8/GYG1/PRELID1/NDUFA7/ISCU/NDUFS8/CYTB/COX3/SUCLG1/ND1	27
BP	GO:0009205	purine ribonucleoside triphosphate metabolic process	28/633	150/8906	1.8813e-06	7.77697e-05	6.84957e-05	CCNB1/PARP1/ATP5MC3/NDUFA12/ATP5F1E/NDUFB6/PGK1/NDUFS6/ND5/GALK1/ATP8/VCP/NDUFV1/ND2/ND4L/GAPDH/NDUFV3/NDUFA10/AK1/DNAJC15/COX2/MSH2/NDUFA8/NDUFA7/ISCU/NDUFS8/CYTB/COX3	28
BP	GO:0007062	sister chromatid cohesion	12/633	34/8906	1.91923e-06	7.81879e-05	6.88641e-05	SGO1/ESCO2/CDC20/SMC1A/SLF1/HORMAD1/KIF22/CDCA5/BUB1/MCMBP/WAPL/RAD21	12
BP	GO:0016071	mRNA metabolic process	42/633	278/8906	2.20379e-06	8.8498e-05	7.79447e-05	RBM46/PSIP1/HTATSF1/LSM7/SNRPD1/E2F1/UPF3B/PUS7/PABPC4/PHF5A/SNRPD3/CNOT1/SNRPG/CPSF2/EXOSC5/POLR2I/XAB2/SNRPA1/DDX39A/NCBP2/ZCRB1/TRMT6/LSM6/DHX9/SRRM1/LSM1/EFTUD2/TXNL4A/XRN2/PTBP2/SMG6/CSDE1/LSM3/DDX23/IWS1/SSB/SUPT5H/CWC15/CASC3/HNRNPM/POLR2D/C1QBP	42
BP	GO:0140013	meiotic nuclear division	18/633	73/8906	2.28297e-06	9.03862e-05	7.96077e-05	PTTG1/TOP2A/DMRT1/SGO1/CDC20/PLK1/SMC2/MND1/SPATA22/NUF2/HORMAD1/RAD51/MAEL/BUB1/RAD1/AURKA/PSMC3IP/WAPL	18
BP	GO:0019693	ribose phosphate metabolic process	38/633	242/8906	2.63681e-06	0.000102946	9.06694e-05	CCNB1/ACAT1/PPAT/CTPS1/PARP1/ATP5MC3/NDUFA12/ATP5F1E/NDUFB6/PGK1/NDUFS6/ND5/GALK1/G6PD/ATP8/VCP/NDUFV1/ND2/ND4L/GAPDH/NDUFV3/NDUFA10/NUDT3/AK1/DNAJC15/COX2/MSH2/PPCDC/ACLY/NDUFA8/GMPR/NDUFA7/PRPSAP1/ISCU/NDUFS8/CYTB/COX3/TALDO1	38
BP	GO:0009117	nucleotide metabolic process	43/633	290/8906	2.75546e-06	0.000106087	9.34358e-05	CCNB1/ACAT1/PPAT/CTPS1/PARP1/ATP5MC3/DGUOK/NDUFA12/ATP5F1E/PARK7/NDUFB6/PGK1/NDUFS6/ND5/GALK1/G6PD/DCTPP1/ATP8/ME2/VCP/NDUFV1/ND2/NT5C/ND4L/GAPDH/NDUFV3/NDUFA10/NUDT3/AK1/DNAJC15/COX2/MSH2/PPCDC/ACLY/NDUFA8/GMPR/NDUFA7/PRPSAP1/ISCU/NDUFS8/CYTB/COX3/TALDO1	43
BP	GO:0007093	mitotic cell cycle checkpoint	17/633	67/8906	2.85012e-06	0.000106087	9.34358e-05	TOP2A/CLSPN/RPA2/CCNB1/PRKDC/ZWINT/PLK1/TTK/BUB1/SPDL1/XPC/HRAS/BUB3/ANAPC15/MSH2/RAD17/NBN	17
BP	GO:0007098	centrosome cycle	17/633	67/8906	2.85012e-06	0.000106087	9.34358e-05	SGO1/CHMP2A/KIF11/PLK1/CEP63/NEK2/CENPJ/TRIM37/XPO1/SASS6/KIF3A/ARL2/CETN2/AURKA/CCP110/HAUS1/HAUS2	17
BP	GO:0033045	regulation of sister chromatid segregation	13/633	41/8906	2.86822e-06	0.000106087	9.34358e-05	PTTG1/CENPE/CCNB1/PLK1/SLF1/CDCA5/BUB1/SPDL1/CUL3/BUB3/ANAPC15/WAPL/RAD21	13
BP	GO:0006282	regulation of DNA repair	17/633	68/8906	3.55337e-06	0.000129721	0.000114252	RPA2/PRKDC/KDM1A/ABRAXAS1/PARP1/MGMT/SLF1/RNF168/PCNA/CUL4A/MAD2L2/SMCHD1/DHX9/KLHL15/UBE2N/RNF8/RIF1	17
BP	GO:0051304	chromosome separation	13/633	42/8906	3.88728e-06	0.000140092	0.000123386	PTTG1/TOP2A/CENPE/CCNB1/PLK1/TTK/BUB1/SPDL1/CUL3/BUB3/ANAPC15/NCAPD3/CSNK2A2	13
BP	GO:0006753	nucleoside phosphate metabolic process	43/633	295/8906	4.33337e-06	0.000154191	0.000135804	CCNB1/ACAT1/PPAT/CTPS1/PARP1/ATP5MC3/DGUOK/NDUFA12/ATP5F1E/PARK7/NDUFB6/PGK1/NDUFS6/ND5/GALK1/G6PD/DCTPP1/ATP8/ME2/VCP/NDUFV1/ND2/NT5C/ND4L/GAPDH/NDUFV3/NDUFA10/NUDT3/AK1/DNAJC15/COX2/MSH2/PPCDC/ACLY/NDUFA8/GMPR/NDUFA7/PRPSAP1/ISCU/NDUFS8/CYTB/COX3/TALDO1	43
BP	GO:1902850	microtubule cytoskeleton organization involved in mitosis	16/633	63/8906	5.50727e-06	0.000193512	0.000170436	PAX6/CHMP2A/CENPE/TPX2/MYBL2/CCNB1/CDC20/KIF11/PLK1/NEK2/SMC1A/NUF2/SPDL1/VCP/AURKA/BCCIP	16
BP	GO:0006163	purine nucleotide metabolic process	36/633	231/8906	5.77698e-06	0.000200483	0.000176575	CCNB1/ACAT1/PPAT/PARP1/ATP5MC3/DGUOK/NDUFA12/ATP5F1E/NDUFB6/PGK1/NDUFS6/ND5/GALK1/ATP8/VCP/NDUFV1/ND2/ND4L/GAPDH/NDUFV3/NDUFA10/NUDT3/AK1/DNAJC15/COX2/MSH2/PPCDC/ACLY/NDUFA8/GMPR/NDUFA7/PRPSAP1/ISCU/NDUFS8/CYTB/COX3	36
BP	GO:0007052	mitotic spindle organization	14/633	50/8906	6.19379e-06	0.000212326	0.000187006	CHMP2A/CENPE/TPX2/MYBL2/CCNB1/CDC20/KIF11/PLK1/NEK2/SMC1A/NUF2/VCP/AURKA/BCCIP	14
BP	GO:0031023	microtubule organizing center organization	17/633	71/8906	6.69461e-06	0.000226729	0.000199692	SGO1/CHMP2A/KIF11/PLK1/CEP63/NEK2/CENPJ/TRIM37/XPO1/SASS6/KIF3A/ARL2/CETN2/AURKA/CCP110/HAUS1/HAUS2	17
BP	GO:0055114	oxidation-reduction process	35/633	224/8906	7.34189e-06	0.000245691	0.000216393	CYP26A1/CCNB1/ACAT1/NDUFA12/NDUFB6/FH/NDUFS6/ACADM/ND5/MTFR2/VCP/COQ10B/HMOX2/NDUFV1/ND2/ND4L/NDUFV3/NDUFA2/IDH2/PRXL2A/NDUFA10/DNAJC15/NDUFS4/COX2/NDUFA8/GYG1/PRELID1/NDUFA7/ISCU/ACAT2/NDUFS8/CYTB/COX3/SUCLG1/ND1	35
BP	GO:0051225	spindle assembly	14/633	51/8906	7.98778e-06	0.000264161	0.00023266	CHMP2A/TPX2/MYBL2/SPAG5/CDC20/KIF11/PLK1/NEK2/SMC1A/AURKA/CENPW/HAUS1/BCCIP/HAUS2	14
BP	GO:0008608	attachment of spindle microtubules to kinetochore	8/633	17/8906	8.51972e-06	0.000275538	0.00024268	SGO1/CENPE/CCNB1/SPAG5/KIF2C/NEK2/NUF2/BUB3	8
BP	GO:0007080	mitotic metaphase plate congression	10/633	27/8906	8.52786e-06	0.000275538	0.00024268	CHMP2A/CENPE/CCNB1/KIF2C/NUF2/KIF22/CDCA8/CDCA5/SPDL1/CUL3	10
BP	GO:0006091	generation of precursor metabolites and energy	33/633	207/8906	8.6728e-06	0.000277037	0.000244	CCNB1/ACAT1/NDUFA12/NDUFB6/PGK1/FH/NDUFS6/ND5/GALK1/MTFR2/VCP/COQ10B/NDUFV1/ND2/ND4L/GAPDH/NDUFV3/IDH2/NDUFA10/DNAJC15/NDUFS4/COX2/MSH2/NDUFA8/GYG1/PRELID1/NDUFA7/ISCU/NDUFS8/CYTB/COX3/SUCLG1/ND1	33
BP	GO:0034470	ncRNA processing	31/633	189/8906	9.004e-06	0.000284385	0.000250472	BUD23/BOP1/RBFA/DDX24/PUS7/RTRAF/HSD17B10/EXOSC5/TRMT1L/MDN1/RRP15/DDX10/TRMT6/MRPS11/TRNT1/WDR75/IMP4/LAS1L/TSEN34/UTP6/POLR3K/THUMPD1/WDR43/POP5/MRPS9/SSB/MPHOSPH6/KRR1/GTF2H5/THUMPD3/MPHOSPH10	31
BP	GO:1901987	regulation of cell cycle phase transition	24/633	128/8906	9.40447e-06	0.000293733	0.000258705	CENPF/CLSPN/CENPE/RPA2/E2F1/CCNB1/CDKN2D/PRKDC/PLK1/ABRAXAS1/CCNB3/BRD7/CDCA5/BUB1/SPDL1/CUL4A/XPC/EZH2/CUL3/BUB3/ANAPC15/DBF4/RAD17/NBN	24
BP	GO:0045930	negative regulation of mitotic cell cycle	22/633	113/8906	1.18303e-05	0.00036544	0.000321862	PTTG1/TOP2A/CLSPN/RPA2/CCNB1/PRKDC/ZWINT/PLK1/TTK/GADD45GIP1/BRD7/BUB1/SPDL1/DLG1/XPC/EZH2/HRAS/BUB3/ANAPC15/MSH2/RAD17/NBN	22
BP	GO:0033365	protein localization to organelle	49/633	368/8906	1.22959e-05	0.000375657	0.00033086	CCT4/PAX6/HSPA4/CCT2/CCT5/RPA2/KPNA2/YWHAE/CCT3/ESCO2/SPAG5/PDCD5/PLK1/TIMM17B/CCT7/KIF20B/SLF1/PCM1/PAM16/VTI1B/CDCA5/TSG101/ARFRP1/NXT2/XPO1/SPDL1/DLG1/NUP155/PMPCA/ARL2/ANLN/DHX9/FIS1/EZH2/AURKA/HRAS/NEDD1/MCRS1/BUB3/DNAJC15/MSH2/RUVBL2/SSB/WAPL/SRP54/TIMM10/SRP14/MFF/RAD21	49
BP	GO:0051784	negative regulation of nuclear division	10/633	28/8906	1.24284e-05	0.000375657	0.00033086	PTTG1/DMRT1/CCNB1/PLK1/HORMAD1/BUB1/SPDL1/RAD1/BUB3/ANAPC15	10
BP	GO:0009259	ribonucleotide metabolic process	35/633	231/8906	1.46359e-05	0.000437676	0.000385484	CCNB1/ACAT1/PPAT/CTPS1/PARP1/ATP5MC3/NDUFA12/ATP5F1E/NDUFB6/PGK1/NDUFS6/ND5/GALK1/ATP8/VCP/NDUFV1/ND2/ND4L/GAPDH/NDUFV3/NDUFA10/NUDT3/AK1/DNAJC15/COX2/MSH2/PPCDC/ACLY/NDUFA8/GMPR/NDUFA7/ISCU/NDUFS8/CYTB/COX3	35
BP	GO:0009150	purine ribonucleotide metabolic process	34/633	223/8906	1.69303e-05	0.000500957	0.000441218	CCNB1/ACAT1/PPAT/PARP1/ATP5MC3/NDUFA12/ATP5F1E/NDUFB6/PGK1/NDUFS6/ND5/GALK1/ATP8/VCP/NDUFV1/ND2/ND4L/GAPDH/NDUFV3/NDUFA10/NUDT3/AK1/DNAJC15/COX2/MSH2/PPCDC/ACLY/NDUFA8/GMPR/NDUFA7/ISCU/NDUFS8/CYTB/COX3	34
BP	GO:1905818	regulation of chromosome separation	10/633	29/8906	1.77731e-05	0.000520418	0.000458359	PTTG1/CENPE/CCNB1/PLK1/BUB1/SPDL1/CUL3/BUB3/ANAPC15/CSNK2A2	10
BP	GO:0043248	proteasome assembly	6/633	10/8906	2.06521e-05	0.000592379	0.000521738	PSMD10/PSMG4/PSMG1/ADRM1/ECPAS/POMP	6
BP	GO:0051382	kinetochore assembly	6/633	10/8906	2.06521e-05	0.000592379	0.000521738	CENPH/CENPE/CENPX/CENPT/CENPK/CENPW	6
BP	GO:0010257	NADH dehydrogenase complex assembly	9/633	24/8906	2.16769e-05	0.000609338	0.000536675	NDUFB6/NDUFAF3/NDUFB10/COA1/NDUFB5/NDUFAF8/NDUFA8/NDUFB4/NDUFS8	9
BP	GO:0032981	mitochondrial respiratory chain complex I assembly	9/633	24/8906	2.16769e-05	0.000609338	0.000536675	NDUFB6/NDUFAF3/NDUFB10/COA1/NDUFB5/NDUFAF8/NDUFA8/NDUFB4/NDUFS8	9
BP	GO:0072521	purine-containing compound metabolic process	37/633	255/8906	2.2541e-05	0.000627355	0.000552543	OARD1/CCNB1/ACAT1/PPAT/PARP1/ATP5MC3/DGUOK/NDUFA12/ATP5F1E/NDUFB6/PGK1/NDUFS6/ND5/GALK1/ATP8/VCP/NDUFV1/ND2/ND4L/GAPDH/NDUFV3/NDUFA10/NUDT3/AK1/DNAJC15/COX2/MSH2/PPCDC/ACLY/NDUFA8/GMPR/NDUFA7/PRPSAP1/ISCU/NDUFS8/CYTB/COX3	37
BP	GO:0006405	RNA export from nucleus	12/633	42/8906	2.2827e-05	0.000629085	0.000554067	THOC3/SDAD1/DDX39A/XPO1/ABCE1/PHAX/DHX9/THOC1/FYTTD1/IWS1/SSB/POLR2D	12
BP	GO:0000723	telomere maintenance	16/633	70/8906	2.33396e-05	0.000630843	0.000555615	CCT4/CCT2/CCT5/XRCC6/RPA2/XRCC5/CCT3/PRKDC/CCT7/NEK2/HSP90AB1/RAD51/TERF2IP/SMG6/NBN/RIF1	16
BP	GO:0032200	telomere organization	16/633	70/8906	2.33396e-05	0.000630843	0.000555615	CCT4/CCT2/CCT5/XRCC6/RPA2/XRCC5/CCT3/PRKDC/CCT7/NEK2/HSP90AB1/RAD51/TERF2IP/SMG6/NBN/RIF1	16
BP	GO:2001251	negative regulation of chromosome organization	15/633	63/8906	2.49714e-05	0.000667119	0.000587565	PTTG1/TOP2A/CCNB1/MCM2/PHF8/PLK1/ATAD2/BRCA1/BUB1/SPDL1/BUB3/ANAPC15/SMG6/NBN/WAPL	15
BP	GO:0006275	regulation of DNA replication	13/633	49/8906	2.51564e-05	0.000667119	0.000587565	RFC3/CCNA2/ESCO2/GMNN/SMC1A/PCNA/DHX9/RFC4/MSH6/DBF4/RAD17/RFC2/WAPL	13
BP	GO:1901990	regulation of mitotic cell cycle phase transition	21/633	111/8906	2.93046e-05	0.000769862	0.000678056	CENPF/CLSPN/CENPE/RPA2/E2F1/CCNB1/PRKDC/PLK1/CCNB3/BRD7/CDCA5/BUB1/SPDL1/CUL4A/XPC/EZH2/CUL3/BUB3/ANAPC15/RAD17/NBN	21
BP	GO:0051303	establishment of chromosome localization	12/633	43/8906	2.96449e-05	0.00077159	0.000679578	CENPF/CHMP2A/CENPE/CCNB1/SPAG5/KIF2C/NUF2/KIF22/CDCA8/CDCA5/SPDL1/CUL3	12
BP	GO:0044786	cell cycle DNA replication	9/633	25/8906	3.17525e-05	0.000818864	0.000721215	MCM4/MCM6/MCM5/GMNN/MCM2/SMC1A/RAD51/MSH6/DBF4	9
BP	GO:0030261	chromosome condensation	8/633	20/8906	3.64403e-05	0.000922827	0.00081278	TOP2A/NCAPG/CCNB1/SMC2/CDCA5/NCAPD3/WAPL/BANF1	8
BP	GO:0033046	negative regulation of sister chromatid segregation	8/633	20/8906	3.64403e-05	0.000922827	0.00081278	PTTG1/CCNB1/PLK1/BUB1/SPDL1/BUB3/ANAPC15/WAPL	8
BP	GO:0050000	chromosome localization	12/633	44/8906	3.81645e-05	0.00095786	0.000843635	CENPF/CHMP2A/CENPE/CCNB1/SPAG5/KIF2C/NUF2/KIF22/CDCA8/CDCA5/SPDL1/CUL3	12
BP	GO:0006397	mRNA processing	30/633	194/8906	4.02068e-05	0.00100019	0.000880916	PSIP1/HTATSF1/LSM7/SNRPD1/PHF5A/SNRPD3/SNRPG/CPSF2/XAB2/SNRPA1/DDX39A/NCBP2/ZCRB1/LSM6/DHX9/SRRM1/LSM1/EFTUD2/TXNL4A/XRN2/PTBP2/LSM3/DDX23/IWS1/SUPT5H/CWC15/CASC3/HNRNPM/POLR2D/C1QBP	30
BP	GO:0006323	DNA packaging	19/633	97/8906	4.23062e-05	0.00104318	0.000918783	HMGB2/TOP2A/NCAPG/HMGB1/POLE3/CCNB1/MCM2/OIP5/SMC2/UBN1/CDCA5/ASF1B/SMCHD1/CHAF1A/MIS18A/SMARCA5/NCAPD3/WAPL/BANF1	19
BP	GO:0034724	DNA replication-independent nucleosome organization	6/633	11/8906	4.2705e-05	0.00104386	0.000919379	SUPT16H/POLE3/OIP5/UBN1/ASF1B/MIS18A	6
BP	GO:0010965	regulation of mitotic sister chromatid separation	9/633	26/8906	4.55284e-05	0.00109385	0.000963408	PTTG1/CENPE/CCNB1/PLK1/BUB1/SPDL1/CUL3/BUB3/ANAPC15	9
BP	GO:0051306	mitotic sister chromatid separation	9/633	26/8906	4.55284e-05	0.00109385	0.000963408	PTTG1/CENPE/CCNB1/PLK1/BUB1/SPDL1/CUL3/BUB3/ANAPC15	9
BP	GO:2000573	positive regulation of DNA biosynthetic process	10/633	32/8906	4.70914e-05	0.00112181	0.000988036	CCT4/CCT2/CCT5/RFC3/CCT3/CCT7/NEK2/HSP90AB1/RFC4/RFC2	10
BP	GO:0055086	nucleobase-containing small molecule metabolic process	44/633	335/8906	4.8107e-05	0.00113638	0.00100086	OARD1/CCNB1/ACAT1/PPAT/CTPS1/PARP1/ATP5MC3/DGUOK/NDUFA12/ATP5F1E/PARK7/NDUFB6/PGK1/NDUFS6/ND5/GALK1/G6PD/DCTPP1/ATP8/ME2/VCP/NDUFV1/ND2/NT5C/ND4L/GAPDH/NDUFV3/NDUFA10/NUDT3/AK1/DNAJC15/COX2/MSH2/PPCDC/ACLY/NDUFA8/GMPR/NDUFA7/PRPSAP1/ISCU/NDUFS8/CYTB/COX3/TALDO1	44
BP	GO:0051985	negative regulation of chromosome segregation	8/633	21/8906	5.52245e-05	0.00129363	0.00113937	PTTG1/CCNB1/PLK1/BUB1/SPDL1/BUB3/ANAPC15/WAPL	8
BP	GO:2000816	negative regulation of mitotic sister chromatid separation	7/633	16/8906	5.7508e-05	0.00132762	0.0011693	PTTG1/CCNB1/PLK1/BUB1/SPDL1/BUB3/ANAPC15	7
BP	GO:2001252	positive regulation of chromosome organization	16/633	75/8906	5.76199e-05	0.00132762	0.0011693	CCT4/CCT2/CCT5/CCT3/KDM1A/CCT7/NEK2/BRCA1/SLF1/BRD7/CUL3/UBE2N/RUVBL2/NBN/RIF1/RAD21	16
BP	GO:0000375	RNA splicing, via transesterification reactions	22/633	125/8906	6.05982e-05	0.00136273	0.00120023	PSIP1/HTATSF1/LSM7/SNRPD1/PHF5A/SNRPD3/SNRPG/XAB2/SNRPA1/DDX39A/NCBP2/ZCRB1/LSM6/DHX9/EFTUD2/TXNL4A/PTBP2/LSM3/DDX23/CWC15/HNRNPM/C1QBP	22
BP	GO:0000377	RNA splicing, via transesterification reactions with bulged adenosine as nucleophile	22/633	125/8906	6.05982e-05	0.00136273	0.00120023	PSIP1/HTATSF1/LSM7/SNRPD1/PHF5A/SNRPD3/SNRPG/XAB2/SNRPA1/DDX39A/NCBP2/ZCRB1/LSM6/DHX9/EFTUD2/TXNL4A/PTBP2/LSM3/DDX23/CWC15/HNRNPM/C1QBP	22
BP	GO:0000398	mRNA splicing, via spliceosome	22/633	125/8906	6.05982e-05	0.00136273	0.00120023	PSIP1/HTATSF1/LSM7/SNRPD1/PHF5A/SNRPD3/SNRPG/XAB2/SNRPA1/DDX39A/NCBP2/ZCRB1/LSM6/DHX9/EFTUD2/TXNL4A/PTBP2/LSM3/DDX23/CWC15/HNRNPM/C1QBP	22
BP	GO:2001022	positive regulation of response to DNA damage stimulus	13/633	53/8906	6.18732e-05	0.00137063	0.00120718	PRKDC/ABRAXAS1/PARP1/MGMT/SLF1/RNF168/PCNA/MAD2L2/SMCHD1/DHX9/UBE2N/RNF8/RIF1	13
BP	GO:0007005	mitochondrion organization	31/633	208/8906	6.19246e-05	0.00137063	0.00120718	HSPA4/APOO/PSMD10/HEBP2/PDCD5/TIMM17B/PARP1/COX20/HSD17B10/IMMT/PAM16/NDUFB6/NDUFAF3/NDUFB10/COA1/PMPCA/DNM1L/MTFR2/NDUFB5/FIS1/TFAM/NDUFAF8/DNAJC15/NDUFA8/MAP1LC3B/PRELID1/NDUFB4/TIMM10/TMEM70/NDUFS8/MFF	31
BP	GO:0051301	cell division	25/633	152/8906	6.27703e-05	0.00137849	0.00121411	TOP2A/PAX6/CALM2/CHMP2A/ASPM/CDCA7/PRC1/SPAG5/CDC20/PLK1/CDCA3/ORC6/ARPP19/KIF20B/DSN1/CDCA7L/CENPJ/SPDL1/ANLN/AURKA/CUL3/CCP110/SKA2/RNF8/NCAPD3	25
BP	GO:0033047	regulation of mitotic sister chromatid segregation	10/633	33/8906	6.33142e-05	0.00137966	0.00121514	PTTG1/CENPE/CCNB1/PLK1/SLF1/BUB1/SPDL1/CUL3/BUB3/ANAPC15	10
BP	GO:0006403	RNA localization	15/633	68/8906	6.50218e-05	0.00140597	0.00123831	CCT4/CCT2/NUP93/THOC3/SDAD1/DDX39A/XPO1/ABCE1/PHAX/DHX9/THOC1/FYTTD1/IWS1/SSB/POLR2D	15
BP	GO:0006364	rRNA processing	19/633	100/8906	6.55429e-05	0.00140642	0.00123871	BUD23/BOP1/RBFA/DDX24/MDN1/RRP15/DDX10/MRPS11/WDR75/IMP4/LAS1L/UTP6/WDR43/POP5/MRPS9/MPHOSPH6/KRR1/GTF2H5/MPHOSPH10	19
BP	GO:0071826	ribonucleoprotein complex subunit organization	23/633	136/8906	7.88682e-05	0.00167953	0.00147925	PSIP1/BOP1/SNRPD1/EIF5/SNRPD3/CNOT1/SNRPG/HSP90AB1/RPS15/XAB2/MDN1/EIF2S2/EIF2S1/VCP/MRPS11/DHX9/RUVBL1/PTBP2/EIF3D/LSM3/RUVBL2/POLR2D/C1QBP	23
BP	GO:0022618	ribonucleoprotein complex assembly	22/633	128/8906	8.75824e-05	0.00185108	0.00163034	PSIP1/BOP1/SNRPD1/EIF5/SNRPD3/CNOT1/SNRPG/HSP90AB1/RPS15/XAB2/MDN1/EIF2S2/EIF2S1/MRPS11/DHX9/RUVBL1/PTBP2/EIF3D/LSM3/RUVBL2/POLR2D/C1QBP	22
BP	GO:1905819	negative regulation of chromosome separation	7/633	17/8906	9.17997e-05	0.00191871	0.00168991	PTTG1/CCNB1/PLK1/BUB1/SPDL1/BUB3/ANAPC15	7
BP	GO:0071897	DNA biosynthetic process	15/633	70/8906	9.25718e-05	0.00191871	0.00168991	CCT4/CCT2/CCT5/RFC3/CCT3/CDKN2D/CCT7/NEK2/SPATA22/HSP90AB1/PCNA/VCP/RFC4/SMG6/RFC2	15
BP	GO:0050657	nucleic acid transport	13/633	55/8906	9.35124e-05	0.00191871	0.00168991	NUP93/THOC3/SDAD1/DDX39A/XPO1/ABCE1/PHAX/DHX9/THOC1/FYTTD1/IWS1/SSB/POLR2D	13
BP	GO:0050658	RNA transport	13/633	55/8906	9.35124e-05	0.00191871	0.00168991	NUP93/THOC3/SDAD1/DDX39A/XPO1/ABCE1/PHAX/DHX9/THOC1/FYTTD1/IWS1/SSB/POLR2D	13
BP	GO:0016072	rRNA metabolic process	21/633	120/8906	9.65118e-05	0.0019659	0.00173147	BUD23/BOP1/RBFA/DDX24/NCL/EXOSC5/MDN1/RRP15/DDX10/MRPS11/WDR75/IMP4/LAS1L/UTP6/WDR43/POP5/MRPS9/MPHOSPH6/KRR1/GTF2H5/MPHOSPH10	21
BP	GO:0010638	positive regulation of organelle organization	36/633	263/8906	0.000100732	0.0020371	0.00179417	CCT4/DMRT1/CCT2/CCT5/PFDN2/CCT3/SPAG5/KDM1A/PDCD5/PFN1/CCT7/CFL2/NEK2/BRCA1/CNOT1/SLF1/CENPJ/BRD7/MNS1/CDCA5/DLG1/ARL2/FIS1/CLIP1/CUL3/HRAS/CCP110/DSTN/UBE2N/GRB2/RUVBL2/NBN/RIF1/ARPC3/MFF/RAD21	36
BP	GO:2001020	regulation of response to DNA damage stimulus	20/633	112/8906	0.000105378	0.00211584	0.00186352	PSMD10/RPA2/CDKN2D/PRKDC/KDM1A/ABRAXAS1/PARP1/MGMT/SLF1/RNF168/PCNA/CUL4A/MAD2L2/SMCHD1/DHX9/KLHL15/UBE2N/RNF8/THOC1/RIF1	20
BP	GO:1901988	negative regulation of cell cycle phase transition	15/633	71/8906	0.000109819	0.00218309	0.00192276	CLSPN/RPA2/CCNB1/CDKN2D/PRKDC/PLK1/ABRAXAS1/BRD7/BUB1/SPDL1/EZH2/BUB3/ANAPC15/RAD17/NBN	15
BP	GO:0071426	ribonucleoprotein complex export from nucleus	10/633	35/8906	0.000110281	0.00218309	0.00192276	THOC3/SDAD1/DDX39A/XPO1/ABCE1/THOC1/FYTTD1/IWS1/SSB/POLR2D	10
BP	GO:0090307	mitotic spindle assembly	9/633	29/8906	0.000120285	0.00236448	0.00208252	CHMP2A/TPX2/MYBL2/CDC20/KIF11/PLK1/NEK2/SMC1A/BCCIP	9
BP	GO:0010639	negative regulation of organelle organization	27/633	177/8906	0.000122622	0.00239368	0.00210823	PTTG1/TOP2A/DMRT1/CHMP2A/PSMD10/CCNB1/MCM2/PHF8/PLK1/PFN1/ATAD2/NEK2/BRCA1/HORMAD1/HDGFL3/TRIM37/BUB1/SPDL1/RAD1/CCP110/BUB3/ANAPC15/SMG6/PRELID1/NBN/WAPL/MTPN	27
BP	GO:0006270	DNA replication initiation	7/633	18/8906	0.000141064	0.00269749	0.00237581	MCM4/MCM7/MCM6/MCM5/MCM2/ORC6/MCM3	7
BP	GO:0033260	nuclear DNA replication	7/633	18/8906	0.000141064	0.00269749	0.00237581	MCM4/MCM6/MCM5/GMNN/MCM2/RAD51/DBF4	7
BP	GO:2000781	positive regulation of double-strand break repair	7/633	18/8906	0.000141064	0.00269749	0.00237581	PRKDC/PARP1/MGMT/SLF1/MAD2L2/SMCHD1/RIF1	7
BP	GO:0071166	ribonucleoprotein complex localization	10/633	36/8906	0.000143105	0.00271804	0.00239391	THOC3/SDAD1/DDX39A/XPO1/ABCE1/THOC1/FYTTD1/IWS1/SSB/POLR2D	10
BP	GO:0051168	nuclear export	14/633	65/8906	0.000148822	0.00280763	0.00247282	YWHAE/THOC3/SDAD1/STYX/DDX39A/XPO1/ABCE1/PHAX/DHX9/THOC1/FYTTD1/IWS1/SSB/POLR2D	14
BP	GO:0033108	mitochondrial respiratory chain complex assembly	11/633	43/8906	0.000151042	0.00283053	0.00249299	COX20/NDUFB6/NDUFAF3/NDUFB10/COA1/NDUFB5/TFAM/NDUFAF8/NDUFA8/NDUFB4/NDUFS8	11
BP	GO:0031570	DNA integrity checkpoint	15/633	73/8906	0.000152868	0.00284578	0.00250642	TOP2A/CLSPN/RPA2/E2F1/PRKDC/PLK1/ABRAXAS1/CUL4A/XPC/RAD1/THOC1/MSH2/RAD17/NBN/RHNO1	15
BP	GO:0051236	establishment of RNA localization	13/633	58/8906	0.000166833	0.00308532	0.00271739	NUP93/THOC3/SDAD1/DDX39A/XPO1/ABCE1/PHAX/DHX9/THOC1/FYTTD1/IWS1/SSB/POLR2D	13
BP	GO:0034660	ncRNA metabolic process	35/633	261/8906	0.000189039	0.00347312	0.00305895	BUD23/BOP1/RBFA/DDX24/PUS7/NCL/RTRAF/HSD17B10/ZC3H8/EXOSC5/TRMT1L/MDN1/MAEL/RRP15/DDX10/TRMT6/MRPS11/TRNT1/WDR75/IMP4/LAS1L/HRAS/TSEN34/UTP6/POLR3K/THUMPD1/WDR43/POP5/MRPS9/SSB/MPHOSPH6/KRR1/GTF2H5/THUMPD3/MPHOSPH10	35
BP	GO:0000077	DNA damage checkpoint	14/633	67/8906	0.000209183	0.00380402	0.00335039	CLSPN/RPA2/E2F1/PRKDC/PLK1/ABRAXAS1/CUL4A/XPC/RAD1/THOC1/MSH2/RAD17/NBN/RHNO1	14
BP	GO:0033048	negative regulation of mitotic sister chromatid segregation	7/633	19/8906	0.000209755	0.00380402	0.00335039	PTTG1/CCNB1/PLK1/BUB1/SPDL1/BUB3/ANAPC15	7
BP	GO:0006342	chromatin silencing	9/633	31/8906	0.000212913	0.00381209	0.0033575	POLE3/MORF4L1/PHF8/ATAD2/HAT1/SMCHD1/EZH2/SMARCA5/RIF1	9
BP	GO:0006354	DNA-templated transcription, elongation	9/633	31/8906	0.000212913	0.00381209	0.0033575	SUPT16H/ADRM1/RNF168/EZH2/RNF8/GTF2F2/THOC1/SUPT5H/GTF2H5	9
BP	GO:0008380	RNA splicing	25/633	164/8906	0.000218925	0.00389493	0.00343046	PSIP1/HTATSF1/LSM7/SNRPD1/PHF5A/RTRAF/SNRPD3/SNRPG/XAB2/SNRPA1/DDX39A/NCBP2/ZCRB1/LSM6/DHX9/EFTUD2/TXNL4A/TSEN34/PTBP2/MAGOHB/LSM3/DDX23/CWC15/HNRNPM/C1QBP	25
BP	GO:0006325	chromatin organization	41/633	326/8906	0.000226693	0.00397211	0.00349844	COPRS/HMGB2/HMGB3/SUPT16H/HMGB1/CCNA2/POLE3/CCNB1/MORF4L1/KDM1A/MCM2/OIP5/PHF8/ATAD2/HAT1/BRCA1/BAZ1B/H2AFV/UBN1/RNF168/BRD7/ASF1B/TRIM37/ACTR6/SMCHD1/RUVBL1/CHAF1A/EZH2/TADA2A/MIS18A/WDR5/MEAF6/UBE2N/SMARCA5/RNF8/POLE4/CHD7/IWS1/RUVBL2/RIF1/SMARCC1	41
BP	GO:0007091	metaphase/anaphase transition of mitotic cell cycle	8/633	25/8906	0.000227503	0.00397211	0.00349844	CENPE/CCNB1/PLK1/BUB1/SPDL1/CUL3/BUB3/ANAPC15	8
BP	GO:0030071	regulation of mitotic metaphase/anaphase transition	8/633	25/8906	0.000227503	0.00397211	0.00349844	CENPE/CCNB1/PLK1/BUB1/SPDL1/CUL3/BUB3/ANAPC15	8
BP	GO:0070199	establishment of protein localization to chromosome	6/633	14/8906	0.000230614	0.00397704	0.00350278	CCT4/CCT2/CCT5/CCT3/CCT7/RUVBL2	6
BP	GO:1901998	toxin transport	6/633	14/8906	0.000230614	0.00397704	0.00350278	CCT4/CCT2/CCT5/CCT3/TRIP4/COPB2	6
BP	GO:0045132	meiotic chromosome segregation	11/633	45/8906	0.000233943	0.00400984	0.00353167	PTTG1/TOP2A/SGO1/PLK1/SMC2/SPATA22/NUF2/HORMAD1/MAEL/BUB1/WAPL	11
BP	GO:0070925	organelle assembly	46/633	381/8906	0.000248024	0.00422542	0.00372154	CENPH/BOP1/CHMP2A/CENPE/TPX2/MYBL2/SPAG5/CDC20/KIF11/CENPX/PLK1/CFL2/VDAC3/CEP63/NEK2/CNOT1/CENPT/SMC1A/PCM1/CENPJ/MNS1/RPS15/TSG101/MDN1/TRIM37/IQUB/SASS6/KIF3A/EIF2S1/CENPK/MRPS11/CETN2/AURKA/ULK2/CCP110/CENPW/HAUS1/IFT88/SNAP29/BCCIP/TRAPPC6A/MAP1LC3B/LSM3/WDR34/HAUS2/C1QBP	46
BP	GO:0016447	somatic recombination of immunoglobulin gene segments	8/633	26/8906	0.00030838	0.00522203	0.0045993	UNG/PRKDC/MAD2L2/MSH6/THOC1/MSH2/NBN/RIF1	8
BP	GO:0006336	DNA replication-independent nucleosome assembly	5/633	10/8906	0.000333044	0.00560591	0.00493741	POLE3/OIP5/UBN1/ASF1B/MIS18A	5
BP	GO:0015931	nucleobase-containing compound transport	13/633	62/8906	0.00033752	0.00561401	0.00494454	NUP93/THOC3/SDAD1/DDX39A/XPO1/ABCE1/PHAX/DHX9/THOC1/FYTTD1/IWS1/SSB/POLR2D	13
BP	GO:1901991	negative regulation of mitotic cell cycle phase transition	13/633	62/8906	0.00033752	0.00561401	0.00494454	CLSPN/RPA2/CCNB1/PRKDC/PLK1/BRD7/BUB1/SPDL1/EZH2/BUB3/ANAPC15/RAD17/NBN	13
BP	GO:0007094	mitotic spindle assembly checkpoint	6/633	15/8906	0.000361389	0.00580495	0.00511271	CCNB1/PLK1/BUB1/SPDL1/BUB3/ANAPC15	6
BP	GO:0031577	spindle checkpoint	6/633	15/8906	0.000361389	0.00580495	0.00511271	CCNB1/PLK1/BUB1/SPDL1/BUB3/ANAPC15	6
BP	GO:0032508	DNA duplex unwinding	6/633	15/8906	0.000361389	0.00580495	0.00511271	MCM4/TOP2A/MCM6/MCM2/GINS2/NBN	6
BP	GO:0045841	negative regulation of mitotic metaphase/anaphase transition	6/633	15/8906	0.000361389	0.00580495	0.00511271	CCNB1/PLK1/BUB1/SPDL1/BUB3/ANAPC15	6
BP	GO:0071173	spindle assembly checkpoint	6/633	15/8906	0.000361389	0.00580495	0.00511271	CCNB1/PLK1/BUB1/SPDL1/BUB3/ANAPC15	6
BP	GO:0071174	mitotic spindle checkpoint	6/633	15/8906	0.000361389	0.00580495	0.00511271	CCNB1/PLK1/BUB1/SPDL1/BUB3/ANAPC15	6
BP	GO:0061982	meiosis I cell cycle process	12/633	55/8906	0.000385607	0.00615876	0.00542433	PTTG1/TOP2A/DMRT1/PLK1/MND1/SPATA22/HORMAD1/RAD51/MAEL/AURKA/PSMC3IP/MSH6	12
BP	GO:0044784	metaphase/anaphase transition of cell cycle	8/633	27/8906	0.000411265	0.00649475	0.00572026	CENPE/CCNB1/PLK1/BUB1/SPDL1/CUL3/BUB3/ANAPC15	8
BP	GO:1902099	regulation of metaphase/anaphase transition of cell cycle	8/633	27/8906	0.000411265	0.00649475	0.00572026	CENPE/CCNB1/PLK1/BUB1/SPDL1/CUL3/BUB3/ANAPC15	8
BP	GO:0006611	protein export from nucleus	12/633	56/8906	0.00045968	0.00721877	0.00635794	YWHAE/THOC3/SDAD1/STYX/DDX39A/XPO1/ABCE1/THOC1/FYTTD1/IWS1/SSB/POLR2D	12
BP	GO:0010212	response to ionizing radiation	13/633	64/8906	0.000467897	0.00730699	0.00643563	XRCC6/POLE3/PRKDC/KDM1A/ABRAXAS1/RNF168/RAD1/HRAS/GRB2/RNF8/MSH2/RHNO1/GTF2H5	13
BP	GO:2000278	regulation of DNA biosynthetic process	11/633	49/8906	0.000517517	0.00803724	0.0070788	CCT4/CCT2/CCT5/RFC3/CCT3/CCT7/NEK2/HSP90AB1/RFC4/SMG6/RFC2	11
BP	GO:0071478	cellular response to radiation	14/633	73/8906	0.000531666	0.00821162	0.00723238	XRCC6/POLE3/KDM1A/PARP1/PBK/PCNA/XPC/EIF2S1/RAD1/HRAS/GRB2/RUVBL2/RHNO1/GTF2H5	14
BP	GO:0016445	somatic diversification of immunoglobulins	8/633	28/8906	0.000540383	0.00826158	0.00727639	UNG/PRKDC/MAD2L2/MSH6/THOC1/MSH2/NBN/RIF1	8
BP	GO:0032212	positive regulation of telomere maintenance via telomerase	6/633	16/8906	0.000543718	0.00826158	0.00727639	CCT4/CCT2/CCT5/CCT3/CCT7/NEK2	6
BP	GO:1902100	negative regulation of metaphase/anaphase transition of cell cycle	6/633	16/8906	0.000543718	0.00826158	0.00727639	CCNB1/PLK1/BUB1/SPDL1/BUB3/ANAPC15	6
BP	GO:0051053	negative regulation of DNA metabolic process	13/633	65/8906	0.000547665	0.00827682	0.00728981	GMNN/SMC1A/MAD2L2/SMCHD1/KLHL15/MSH6/THOC1/MSH2/RAD17/SMG6/NBN/WAPL/RIF1	13
BP	GO:2000779	regulation of double-strand break repair	10/633	42/8906	0.000561837	0.00844559	0.00743846	RPA2/PRKDC/KDM1A/PARP1/MGMT/SLF1/MAD2L2/SMCHD1/KLHL15/RIF1	10
BP	GO:0043457	regulation of cellular respiration	5/633	11/8906	0.000574994	0.00859738	0.00757215	CCNB1/VCP/DNAJC15/PRELID1/ISCU	5
BP	GO:0007127	meiosis I	11/633	50/8906	0.000621716	0.00924679	0.00814412	PTTG1/TOP2A/DMRT1/PLK1/MND1/SPATA22/HORMAD1/RAD51/MAEL/AURKA/PSMC3IP	11
BP	GO:0017144	drug metabolic process	40/633	334/8906	0.000732402	0.0108357	0.00954355	PRDX4/PRDX5/SMS/SPR/CCNB1/ACAT1/PARP1/ATP5MC3/NDUFA12/ATP5F1E/PARK7/SOD1/NDUFB6/PGK1/FH/NDUFS6/ND5/QDPR/GALK1/ATP8/VCP/NDUFV1/ND2/ND4L/GAPDH/NDUFV3/IDH2/NDUFA10/AK1/DNAJC15/COX2/MSH2/ACLY/NDUFA8/NDUFA7/ISCU/NDUFS8/CYTB/COX3/SUCLG1	40
BP	GO:0002204	somatic recombination of immunoglobulin genes involved in immune response	7/633	23/8906	0.000794407	0.0113933	0.0100346	UNG/MAD2L2/MSH6/THOC1/MSH2/NBN/RIF1	7
BP	GO:0002208	somatic diversification of immunoglobulins involved in immune response	7/633	23/8906	0.000794407	0.0113933	0.0100346	UNG/MAD2L2/MSH6/THOC1/MSH2/NBN/RIF1	7
BP	GO:0006368	transcription elongation from RNA polymerase II promoter	7/633	23/8906	0.000794407	0.0113933	0.0100346	SUPT16H/ADRM1/RNF168/EZH2/RNF8/GTF2F2/SUPT5H	7
BP	GO:0032784	regulation of DNA-templated transcription, elongation	7/633	23/8906	0.000794407	0.0113933	0.0100346	SUPT16H/RNF168/EZH2/RNF8/GTF2F2/THOC1/SUPT5H	7
BP	GO:0045190	isotype switching	7/633	23/8906	0.000794407	0.0113933	0.0100346	UNG/MAD2L2/MSH6/THOC1/MSH2/NBN/RIF1	7
BP	GO:0045839	negative regulation of mitotic nuclear division	7/633	23/8906	0.000794407	0.0113933	0.0100346	PTTG1/CCNB1/PLK1/BUB1/SPDL1/BUB3/ANAPC15	7
BP	GO:0006626	protein targeting to mitochondrion	9/633	37/8906	0.000894385	0.012538	0.0110428	HSPA4/PDCD5/TIMM17B/PAM16/PMPCA/FIS1/DNAJC15/TIMM10/MFF	9
BP	GO:0010833	telomere maintenance via telomere lengthening	9/633	37/8906	0.000894385	0.012538	0.0110428	CCT4/CCT2/CCT5/CCT3/CCT7/NEK2/HSP90AB1/RAD51/SMG6	9
BP	GO:0045814	negative regulation of gene expression, epigenetic	9/633	37/8906	0.000894385	0.012538	0.0110428	POLE3/MORF4L1/PHF8/ATAD2/HAT1/SMCHD1/EZH2/SMARCA5/RIF1	9
BP	GO:0006278	RNA-dependent DNA biosynthetic process	8/633	30/8906	0.000896525	0.012538	0.0110428	CCT4/CCT2/CCT5/CCT3/CCT7/NEK2/HSP90AB1/SMG6	8
BP	GO:0007004	telomere maintenance via telomerase	8/633	30/8906	0.000896525	0.012538	0.0110428	CCT4/CCT2/CCT5/CCT3/CCT7/NEK2/HSP90AB1/SMG6	8
BP	GO:0034655	nucleobase-containing compound catabolic process	26/633	191/8906	0.000983793	0.0136903	0.0120577	RBM46/LSM7/E2F1/ACAT1/UPF3B/PABPC4/EXOSC8/CNOT1/EXOSC5/PGK1/GALK1/DCTPP1/VCP/DHX9/LSM1/NT5C/GAPDH/AIFM1/XRN2/NUDT3/SMG6/CSDE1/LSM3/SSB/HNRNPM/POLR2D	26
BP	GO:0006412	translation	42/633	362/8906	0.00103583	0.0143434	0.012633	MRPL20/MRPS5/EIF5B/UPF3B/PUS7/EIF5/SRBD1/NCL/RPS21/CNOT1/MRPS23/TRNAU1AP/RPS15/MRPL15/RPL26L1/MRPS35/EIF2S2/DNAJC3/MRPS21/ABCE1/MRPL14/EIF2S1/PTCD3/DNAJC1/MRPS11/DHX9/RPLP2/TMA7/MRPS15/TUFM/EIF3D/MRPS14/MRPS18C/MRPS9/MRPL52/MRPL22/POLR2D/MRPL13/C1QBP/MRPS16/MRPL24/MRPL24	42
BP	GO:0007099	centriole replication	7/633	24/8906	0.00105363	0.0145184	0.0127871	CHMP2A/CEP63/CENPJ/TRIM37/SASS6/CETN2/CCP110	7
BP	GO:0031503	protein-containing complex localization	16/633	96/8906	0.00110398	0.015138	0.0133328	CALY/THOC3/SDAD1/DDX39A/XPO1/ABCE1/DLG1/HRAS/MZT1/IFT88/THOC1/FYTTD1/IWS1/SSB/WDR34/POLR2D	16
BP	GO:1904358	positive regulation of telomere maintenance via telomere lengthening	6/633	18/8906	0.0011148	0.0152121	0.0133981	CCT4/CCT2/CCT5/CCT3/CCT7/NEK2	6
BP	GO:0002562	somatic diversification of immune receptors via germline recombination within a single locus	8/633	31/8906	0.0011343	0.0152561	0.0134368	UNG/PRKDC/MAD2L2/MSH6/THOC1/MSH2/NBN/RIF1	8
BP	GO:0006304	DNA modification	8/633	31/8906	0.0011343	0.0152561	0.0134368	PARP1/MGMT/EXOSC5/MAEL/PARP2/EZH2/OTUD4/MIS18A	8
BP	GO:0016444	somatic cell DNA recombination	8/633	31/8906	0.0011343	0.0152561	0.0134368	UNG/PRKDC/MAD2L2/MSH6/THOC1/MSH2/NBN/RIF1	8
BP	GO:0006338	chromatin remodeling	12/633	62/8906	0.00120166	0.0160851	0.014167	HMGB3/POLE3/OIP5/BAZ1B/ACTR6/SMCHD1/RUVBL1/MIS18A/SMARCA5/CHD7/RUVBL2/SMARCC1	12
BP	GO:0032210	regulation of telomere maintenance via telomerase	7/633	25/8906	0.0013749	0.0180601	0.0159064	CCT4/CCT2/CCT5/CCT3/CCT7/NEK2/SMG6	7
BP	GO:0045910	negative regulation of DNA recombination	7/633	25/8906	0.0013749	0.0180601	0.0159064	MAD2L2/SMCHD1/KLHL15/MSH6/THOC1/MSH2/RIF1	7
BP	GO:0090329	regulation of DNA-dependent DNA replication	7/633	25/8906	0.0013749	0.0180601	0.0159064	RFC3/GMNN/SMC1A/RFC4/MSH6/DBF4/RFC2	7
BP	GO:0098534	centriole assembly	7/633	25/8906	0.0013749	0.0180601	0.0159064	CHMP2A/CEP63/CENPJ/TRIM37/SASS6/CETN2/CCP110	7
BP	GO:0007063	regulation of sister chromatid cohesion	5/633	13/8906	0.00142098	0.0185784	0.016363	SLF1/CDCA5/BUB1/WAPL/RAD21	5
BP	GO:0006402	mRNA catabolic process	15/633	90/8906	0.00156185	0.0203257	0.0179019	RBM46/LSM7/E2F1/UPF3B/PABPC4/CNOT1/EXOSC5/DHX9/LSM1/SMG6/CSDE1/LSM3/SSB/HNRNPM/POLR2D	15
BP	GO:0019439	aromatic compound catabolic process	28/633	218/8906	0.00158274	0.0204087	0.0179749	RBM46/LSM7/E2F1/ACAT1/UPF3B/PABPC4/EXOSC8/CNOT1/EXOSC5/PGK1/QDPR/GALK1/DCTPP1/VCP/DHX9/HMOX2/LSM1/NT5C/GAPDH/AIFM1/XRN2/NUDT3/SMG6/CSDE1/LSM3/SSB/HNRNPM/POLR2D	28
BP	GO:1903827	regulation of cellular protein localization	28/633	218/8906	0.00158274	0.0204087	0.0179749	CCT4/DERL3/CCT2/CCT5/YWHAE/CCT3/KDM1A/PDCD5/PLK1/CCT7/PARP1/KIF20B/WNK3/HSP90AB1/VTI1B/CDCA5/TSG101/XPO1/DLG1/FIS1/HRAS/PDCD10/MCRS1/MESD/IWS1/WAPL/GDI1/MFF	28
BP	GO:1903829	positive regulation of cellular protein localization	18/633	119/8906	0.00176283	0.0224859	0.0198044	CCT4/CCT2/CCT5/YWHAE/CCT3/PDCD5/CCT7/KIF20B/WNK3/HSP90AB1/TSG101/DLG1/FIS1/HRAS/PDCD10/MCRS1/MESD/MFF	18
BP	GO:0043043	peptide biosynthetic process	42/633	372/8906	0.0017648	0.0224859	0.0198044	MRPL20/MRPS5/EIF5B/UPF3B/PUS7/EIF5/SRBD1/NCL/RPS21/CNOT1/MRPS23/TRNAU1AP/RPS15/MRPL15/RPL26L1/MRPS35/EIF2S2/DNAJC3/MRPS21/ABCE1/MRPL14/EIF2S1/PTCD3/DNAJC1/MRPS11/DHX9/RPLP2/TMA7/MRPS15/TUFM/EIF3D/MRPS14/MRPS18C/MRPS9/MRPL52/MRPL22/POLR2D/MRPL13/C1QBP/MRPS16/MRPL24/MRPL24	42
BP	GO:0002381	immunoglobulin production involved in immunoglobulin mediated immune response	7/633	26/8906	0.00176783	0.0224859	0.0198044	UNG/MAD2L2/MSH6/THOC1/MSH2/NBN/RIF1	7
BP	GO:0051656	establishment of organelle localization	25/633	189/8906	0.00183761	0.0232681	0.0204934	CENPF/PAX6/CHMP2A/CENPE/CCNB1/SPAG5/KIF2C/PLK1/NUF2/KIF22/CDCA8/CDCA5/SDAD1/XPO1/SPDL1/ABCE1/DLG1/AP3M2/ARFGAP3/CUL3/PDCD10/SNAP29/BCCIP/TMED10/PREPL	25
BP	GO:0051603	proteolysis involved in cellular protein catabolic process	42/633	375/8906	0.00205692	0.0258437	0.0227619	DERL3/CTSV/UBE2C/PSMD10/CDC20/PLK1/UCHL1/PBK/COPS3/UCHL3/HSP90AB1/ADRM1/PSMB7/RNF168/TSG101/PSMD2/PSMD8/PSMB1/STYX/DNAJC3/CUL4A/PSMC5/USP9X/VCP/PSMA6/CPVL/AURKA/RBX1/CUL3/KLHL15/PSMD12/WWP1/UBE2N/CUL2/PSMB5/CTSL/RNF8/NGLY1/USP14/ARIH2/CSNK2A2/SMARCC1	42
BP	GO:0043044	ATP-dependent chromatin remodeling	6/633	20/8906	0.00205941	0.0258437	0.0227619	POLE3/OIP5/ACTR6/MIS18A/SMARCA5/SMARCC1	6
BP	GO:0044270	cellular nitrogen compound catabolic process	27/633	212/8906	0.00215418	0.0267516	0.0235614	RBM46/LSM7/E2F1/ACAT1/UPF3B/PABPC4/EXOSC8/CNOT1/EXOSC5/PGK1/GALK1/DCTPP1/VCP/DHX9/HMOX2/LSM1/NT5C/GAPDH/AIFM1/XRN2/NUDT3/SMG6/CSDE1/LSM3/SSB/HNRNPM/POLR2D	27
BP	GO:0002200	somatic diversification of immune receptors	8/633	34/8906	0.0021603	0.0267516	0.0235614	UNG/PRKDC/MAD2L2/MSH6/THOC1/MSH2/NBN/RIF1	8
BP	GO:0051298	centrosome duplication	8/633	34/8906	0.0021603	0.0267516	0.0235614	CHMP2A/CEP63/CENPJ/TRIM37/XPO1/SASS6/CETN2/CCP110	8
BP	GO:0032206	positive regulation of telomere maintenance	7/633	27/8906	0.00224263	0.0276493	0.0243521	CCT4/CCT2/CCT5/CCT3/CCT7/NEK2/NBN	7
BP	GO:0008033	tRNA processing	12/633	67/8906	0.0024089	0.0295695	0.0260433	PUS7/RTRAF/HSD17B10/TRMT1L/TRMT6/TRNT1/TSEN34/POLR3K/THUMPD1/POP5/SSB/THUMPD3	12
BP	GO:0046700	heterocycle catabolic process	27/633	214/8906	0.00246687	0.0301494	0.0265541	RBM46/LSM7/E2F1/ACAT1/UPF3B/PABPC4/EXOSC8/CNOT1/EXOSC5/PGK1/GALK1/DCTPP1/VCP/DHX9/HMOX2/LSM1/NT5C/GAPDH/AIFM1/XRN2/NUDT3/SMG6/CSDE1/LSM3/SSB/HNRNPM/POLR2D	27
BP	GO:0006886	intracellular protein transport	50/633	471/8906	0.00253527	0.0308512	0.0271722	DERL3/HSPA4/KPNA2/YWHAE/PDCD5/TIMM17B/BCAP29/KIF20B/TBC1D1/CSE1L/THOC3/PAM16/VTI1B/ARFRP1/SDAD1/STYX/DDX39A/NXT2/XPO1/ABCE1/AP3M2/NUP155/IPO11/PMPCA/DYNLT1/VCP/AP1B1/TOMM22/FIS1/HRAS/PDCD10/TIMM17A/AP2B1/DNAJC15/THOC1/FYTTD1/TMED10/SEC61G/IWS1/SSB/SRP54/THYN1/TIMM10/GDI1/POLR2D/CLTC/SRP14/COPB2/MFF/YWHAB	50
BP	GO:0071479	cellular response to ionizing radiation	8/633	35/8906	0.00262945	0.0318594	0.0280601	XRCC6/POLE3/KDM1A/RAD1/HRAS/GRB2/RHNO1/GTF2H5	8
BP	GO:0000018	regulation of DNA recombination	10/633	51/8906	0.0027335	0.032978	0.0290454	RPA2/KDM1A/PARP1/MAD2L2/SMCHD1/KLHL15/MSH6/THOC1/MSH2/RIF1	10
BP	GO:0006333	chromatin assembly or disassembly	14/633	86/8906	0.00277448	0.0333293	0.0293548	HMGB2/SUPT16H/HMGB1/POLE3/MCM2/OIP5/BAZ1B/UBN1/ASF1B/SMCHD1/CHAF1A/MIS18A/SMARCA5/SMARCC1	14
BP	GO:1904356	regulation of telomere maintenance via telomere lengthening	7/633	28/8906	0.00281005	0.033613	0.0296046	CCT4/CCT2/CCT5/CCT3/CCT7/NEK2/SMG6	7
BP	GO:0009314	response to radiation	22/633	164/8906	0.00282344	0.0336301	0.0296197	XRCC6/POLE3/CDKN2D/PRKDC/KDM1A/ABRAXAS1/PARP1/PBK/SMC1A/RNF168/PCNA/XPC/EIF2S1/RAD1/HRAS/MSH6/GRB2/RNF8/MSH2/RUVBL2/RHNO1/GTF2H5	22
BP	GO:0051560	mitochondrial calcium ion homeostasis	5/633	15/8906	0.00294274	0.0349031	0.0307409	MCUB/IMMT/RAP1GDS1/FIS1/MICU2	5
BP	GO:0044774	mitotic DNA integrity checkpoint	8/633	36/8906	0.00317456	0.0374945	0.0330233	TOP2A/CLSPN/RPA2/PRKDC/XPC/MSH2/RAD17/NBN	8
BP	GO:0009411	response to UV	11/633	61/8906	0.0034128	0.0401396	0.035353	CDKN2D/KDM1A/PARP1/PBK/PCNA/XPC/EIF2S1/MSH6/MSH2/RUVBL2/RHNO1	11
BP	GO:0010569	regulation of double-strand break repair via homologous recombination	7/633	29/8906	0.00348129	0.0405583	0.0357218	RPA2/KDM1A/PARP1/MAD2L2/SMCHD1/KLHL15/RIF1	7
BP	GO:0046785	microtubule polymerization	7/633	29/8906	0.00348129	0.0405583	0.0357218	MAP7D3/CENPJ/HDGFL3/TUBG1/ARL2/CLIP1/TUBGCP2	7
BP	GO:0006401	RNA catabolic process	16/633	107/8906	0.00349168	0.0405583	0.0357218	RBM46/LSM7/E2F1/UPF3B/PABPC4/EXOSC8/CNOT1/EXOSC5/DHX9/LSM1/SMG6/CSDE1/LSM3/SSB/HNRNPM/POLR2D	16
BP	GO:0018394	peptidyl-lysine acetylation	12/633	70/8906	0.00351674	0.0406813	0.0358301	POLE3/MORF4L1/HINT2/BRCA1/BRD7/RUVBL1/TADA2A/WDR5/MEAF6/POLE4/IWS1/RUVBL2	12
BP	GO:0032785	negative regulation of DNA-templated transcription, elongation	4/633	10/8906	0.00375496	0.0430824	0.0379448	RNF168/EZH2/RNF8/SUPT5H	4
BP	GO:0043486	histone exchange	4/633	10/8906	0.00375496	0.0430824	0.0379448	POLE3/OIP5/ACTR6/MIS18A	4
BP	GO:0016573	histone acetylation	11/633	62/8906	0.00388971	0.044447	0.0391467	POLE3/MORF4L1/BRCA1/BRD7/RUVBL1/TADA2A/WDR5/MEAF6/POLE4/IWS1/RUVBL2	11
BP	GO:0006298	mismatch repair	5/633	16/8906	0.0040332	0.0449894	0.0396244	RPA2/PCNA/XPC/MSH6/MSH2	5
BP	GO:0007064	mitotic sister chromatid cohesion	5/633	16/8906	0.0040332	0.0449894	0.0396244	SGO1/CDC20/SMC1A/SLF1/CDCA5	5
BP	GO:0008156	negative regulation of DNA replication	5/633	16/8906	0.0040332	0.0449894	0.0396244	GMNN/SMC1A/MSH6/RAD17/WAPL	5
BP	GO:0034243	regulation of transcription elongation from RNA polymerase II promoter	5/633	16/8906	0.0040332	0.0449894	0.0396244	SUPT16H/RNF168/EZH2/RNF8/GTF2F2	5
BP	GO:0070198	protein localization to chromosome, telomeric region	5/633	16/8906	0.0040332	0.0449894	0.0396244	CCT4/CCT2/CCT5/CCT3/CCT7	5
BP	GO:0071480	cellular response to gamma radiation	5/633	16/8906	0.0040332	0.0449894	0.0396244	XRCC6/POLE3/KDM1A/HRAS/GTF2H5	5
BP	GO:0010332	response to gamma radiation	6/633	23/8906	0.00446696	0.0493012	0.0434221	XRCC6/POLE3/PRKDC/KDM1A/HRAS/GTF2H5	6
BP	GO:2000059	negative regulation of ubiquitin-dependent protein catabolic process	6/633	23/8906	0.00446696	0.0493012	0.0434221	PBK/HSP90AB1/STYX/USP14/CSNK2A2/SMARCC1	6
BP	GO:0090068	positive regulation of cell cycle process	15/633	100/8906	0.00447236	0.0493012	0.0434221	DMRT1/CCNB1/SPAG5/KIF20B/BRCA1/SLF1/CENPJ/CDCA5/CRLF3/CUL4A/EZH2/CUL3/DBF4/RHNO1/RAD21	15
CC	GO:0044427	chromosomal part	97/655	493/9716	6.30402e-23	2.73595e-20	1.99074e-20	CENPF/HMGB2/HMGB3/CENPH/PAX6/SGO1/OARD1/RFC3/XRCC6/CHMP2A/CENPE/NCAPG/HMGB1/RPA2/MYBL2/CBX3/E2F1/POLE3/CCNB1/ESCO2/MORF4L1/SPAG5/KDM1A/ZWINT/MCM2/KIF2C/OIP5/PLK1/SETD3/WDHD1/PARP1/ORC6/SMC2/HAT1/DSN1/NEK2/CENPT/SMC1A/BAZ1B/SLF1/H2AFV/NUF2/HORMAD1/ZC3H8/THOC3/KIF22/RNF168/EXOSC5/CDCA8/RAD51/CDCA5/ASF1B/MAEL/POLD2/PCNA/GINS2/BUB1/XPO1/SPDL1/MCMBP/XPC/ACTR6/CENPK/SMCHD1/SFR1/VCP/RAD1/DHX9/RUVBL1/CHA…	97
CC	GO:0098798	mitochondrial protein complex	43/655	136/9716	1.57778e-18	3.42378e-16	2.49123e-16	APOO/NDUFC1/TIMM17B/ATP5MC3/NDUFB2/MRPS26/NDUFA12/ND3/ATP5F1E/HSD17B10/IMMT/PAM16/NDUFB6/MRPL15/MRPS35/NDUFS6/ND5/MTX2/NDUFB10/PMPCA/NDUFB5/ATP8/MRPS11/NDUFV1/ND2/ND4L/NDUFV3/TIMM17A/NDUFA10/DNAJC15/MRPS14/NDUFA8/MRPS9/NDUFB4/MRPL52/MICU2/TIMM10/MRPL13/NDUFS8/CYTB/MRPL24/MRPL24/ND1	43
CC	GO:0098687	chromosomal region	43/655	148/9716	5.45578e-17	7.89269e-15	5.74293e-15	CENPF/CENPH/SGO1/XRCC6/CENPE/RPA2/CCNB1/ESCO2/SPAG5/KDM1A/ZWINT/KIF2C/OIP5/PLK1/HAT1/DSN1/NEK2/CENPT/SMC1A/BAZ1B/NUF2/THOC3/CDCA8/RAD51/BUB1/XPO1/SPDL1/CENPK/SMCHD1/EZH2/AURKA/MIS18A/BUB3/SKA2/CENPW/RNF8/THOC1/RAD17/NCAPD3/MIS18BP1/CBX5/NBN/RIF1	43
CC	GO:0044429	mitochondrial part	68/655	367/9716	7.59676e-15	8.24249e-13	5.99744e-13	SLC25A5/APOO/SLC25A31/CCNB1/NDUFC1/TIMM17B/COX20/ATP5MC3/VDAC3/NDUFB2/MRPS26/NDUFA12/ND3/ATP5F1E/HSD17B10/IMMT/PAM16/NDUFB6/MRPL15/MRPS35/NDUFS6/ND5/MTX2/NDUFAF3/NDUFB10/COA1/PMPCA/NDUFB5/ARL2/ATP8/MRPS11/NDUFV1/GRPEL1/TOMM22/FIS1/ND2/ND4L/TFAM/NDUFV3/FAM210B/NDUFA2/AIFM1/TIMM17A/TUFM/NDUFA10/DNAJC15/COX2/MRPS14/NDUFA8/GRSF1/MRPS9/PRELID1/NDUFB4/MRPL52/NDUFA7/MICU2/ISCU/TIMM10/TMEM70/ND6/MRPL13/C…	68
CC	GO:0000228	nuclear chromosome	59/655	294/9716	1.34144e-14	9.72885e-13	7.07896e-13	HMGB2/HMGB3/TOP2A/PAX6/XRCC6/HMGB1/RPA2/CBX3/E2F1/POLE3/CCNB1/ESCO2/MORF4L1/KDM1A/MCM2/PLK1/SETD3/WDHD1/ORC6/SMC2/DSN1/NEK2/BAZ1B/H2AFV/NUF2/HORMAD1/THOC3/RAD51/ASF1B/POLD2/PCNA/GINS2/BUB1/MCMBP/ACTR6/CENPK/SMCHD1/SFR1/RAD1/DHX9/RUVBL1/CHAF1A/EZH2/AURKA/MCRS1/MSH6/SSRP1/SMARCA5/THOC1/POLE4/RAD17/NCAPD3/MIS18BP1/RUVBL2/CBX5/NBN/WAPL/RIF1/SMARCC1	59
CC	GO:0000775	chromosome, centromeric region	30/655	86/9716	1.345e-14	9.72885e-13	7.07896e-13	CENPF/CENPH/SGO1/CENPE/CCNB1/ESCO2/SPAG5/ZWINT/KIF2C/OIP5/PLK1/DSN1/NEK2/CENPT/SMC1A/BAZ1B/NUF2/CDCA8/BUB1/XPO1/SPDL1/CENPK/AURKA/MIS18A/BUB3/SKA2/CENPW/NCAPD3/MIS18BP1/CBX5	30
CC	GO:0098800	inner mitochondrial membrane protein complex	29/655	82/9716	2.47097e-14	1.532e-12	1.11472e-12	APOO/NDUFC1/TIMM17B/ATP5MC3/NDUFB2/NDUFA12/ND3/ATP5F1E/IMMT/PAM16/NDUFB6/NDUFS6/ND5/NDUFB10/NDUFB5/ATP8/NDUFV1/ND2/ND4L/NDUFV3/TIMM17A/NDUFA10/DNAJC15/NDUFA8/NDUFB4/MICU2/NDUFS8/CYTB/ND1	29
CC	GO:0000793	condensed chromosome	29/655	85/9716	7.25407e-14	3.93533e-12	2.86345e-12	MKI67/CENPF/TOP2A/SGO1/CENPE/NCAPG/CCNB1/PLK1/SMC2/DSN1/NEK2/SMC1A/BAZ1B/NUF2/HORMAD1/RAD51/CDCA5/BUB1/SPDL1/CENPK/RAD1/AURKA/SKA2/SMARCA5/NCAPD3/MIS18BP1/WAPL/RIF1/RAD21	29
CC	GO:0044454	nuclear chromosome part	56/655	282/9716	1.04759e-13	5.0517e-12	3.67574e-12	HMGB2/HMGB3/PAX6/XRCC6/HMGB1/RPA2/CBX3/E2F1/POLE3/CCNB1/ESCO2/MORF4L1/KDM1A/MCM2/PLK1/SETD3/WDHD1/ORC6/DSN1/BAZ1B/H2AFV/NUF2/HORMAD1/THOC3/RAD51/ASF1B/POLD2/PCNA/GINS2/BUB1/MCMBP/ACTR6/CENPK/SMCHD1/SFR1/RAD1/DHX9/RUVBL1/CHAF1A/EZH2/AURKA/MCRS1/MSH6/SSRP1/SMARCA5/THOC1/POLE4/RAD17/NCAPD3/MIS18BP1/RUVBL2/CBX5/NBN/WAPL/RIF1/SMARCC1	56
CC	GO:0005747	mitochondrial respiratory chain complex I	18/655	36/9716	1.89704e-12	6.86096e-11	4.99221e-11	NDUFC1/NDUFB2/NDUFA12/ND3/NDUFB6/NDUFS6/ND5/NDUFB10/NDUFB5/NDUFV1/ND2/ND4L/NDUFV3/NDUFA10/NDUFA8/NDUFB4/NDUFS8/ND1	18
CC	GO:0030964	NADH dehydrogenase complex	18/655	36/9716	1.89704e-12	6.86096e-11	4.99221e-11	NDUFC1/NDUFB2/NDUFA12/ND3/NDUFB6/NDUFS6/ND5/NDUFB10/NDUFB5/NDUFV1/ND2/ND4L/NDUFV3/NDUFA10/NDUFA8/NDUFB4/NDUFS8/ND1	18
CC	GO:0045271	respiratory chain complex I	18/655	36/9716	1.89704e-12	6.86096e-11	4.99221e-11	NDUFC1/NDUFB2/NDUFA12/ND3/NDUFB6/NDUFS6/ND5/NDUFB10/NDUFB5/NDUFV1/ND2/ND4L/NDUFV3/NDUFA10/NDUFA8/NDUFB4/NDUFS8/ND1	18
CC	GO:0044455	mitochondrial membrane part	34/655	130/9716	3.02796e-12	1.01087e-10	7.35537e-11	APOO/NDUFC1/TIMM17B/ATP5MC3/NDUFB2/NDUFA12/ND3/ATP5F1E/IMMT/PAM16/NDUFB6/NDUFS6/ND5/MTX2/NDUFB10/COA1/NDUFB5/ATP8/NDUFV1/FIS1/ND2/ND4L/NDUFV3/TIMM17A/NDUFA10/DNAJC15/NDUFA8/NDUFB4/MICU2/TMEM70/NDUFS8/CYTB/MFF/ND1	34
CC	GO:0005730	nucleolus	68/655	422/9716	7.64301e-12	2.36933e-10	1.72399e-10	MKI67/TOP2A/SNU13/BOP1/NOL4/CCT5/OARD1/XRCC6/PRKDC/VRK1/DDX24/UPF3B/PHF8/TCEA1/NCL/UBE2T/PARP1/ORC6/SMC2/HINT2/KIF20B/DSN1/PAFAH1B2/FRG1/EXOSC5/CDCA8/POLR2I/TSG101/MDN1/SDAD1/PARP2/XPO1/MTX2/XPC/MAD2L2/ARL2/NOC4L/DHX9/WDR75/DDX50/IMP4/PIK3CB/SURF2/MCRS1/UBE2N/XRN2/GRB2/PELP1/UTP6/POLR3K/SMARCA5/REXO2/WDR43/POP5/RAD17/RPS19BP1/SMG6/CHD7/DDX23/MRPS9/CBX5/NBN/EDF1/MPHOSPH6/KRR1/GTF2H5/THUMPD3/MPHOSP…	68
CC	GO:0000776	kinetochore	23/655	64/9716	8.33994e-12	2.41302e-10	1.75578e-10	CENPF/CENPH/SGO1/CENPE/CCNB1/SPAG5/ZWINT/KIF2C/PLK1/DSN1/NEK2/CENPT/SMC1A/NUF2/BUB1/XPO1/SPDL1/CENPK/BUB3/SKA2/CENPW/MIS18BP1/CBX5	23
CC	GO:0005743	mitochondrial inner membrane	38/655	165/9716	1.08896e-11	2.9538e-10	2.14926e-10	SLC25A5/APOO/SLC25A31/NDUFC1/TIMM17B/COX20/ATP5MC3/NDUFB2/NDUFA12/ND3/ATP5F1E/IMMT/PAM16/NDUFB6/NDUFS6/ND5/NDUFAF3/NDUFB10/COA1/PMPCA/NDUFB5/ATP8/NDUFV1/ND2/ND4L/NDUFV3/NDUFA2/TIMM17A/NDUFA10/DNAJC15/COX2/NDUFA8/NDUFB4/NDUFA7/MICU2/NDUFS8/CYTB/ND1	38
CC	GO:0098803	respiratory chain complex	21/655	57/9716	3.93125e-11	1.00363e-09	7.30264e-10	NDUFC1/NDUFB2/NDUFA12/ND3/NDUFB6/NDUFS6/ND5/NDUFB10/NDUFB5/NDUFV1/ND2/ND4L/NDUFV3/NDUFA10/COX2/NDUFA8/NDUFB4/NDUFS8/CYTB/COX3/ND1	21
CC	GO:0070469	respiratory chain	23/655	70/9716	6.91865e-11	1.66816e-09	1.2138e-09	NDUFC1/NDUFB2/NDUFA12/ND3/NDUFB6/NDUFS6/ND5/NDUFB10/NDUFB5/NDUFV1/ND2/ND4L/NDUFV3/NDUFA2/NDUFA10/COX2/NDUFA8/NDUFB4/ND6/NDUFS8/CYTB/COX3/ND1	23
CC	GO:0019866	organelle inner membrane	39/655	184/9716	8.62297e-11	1.96967e-09	1.43318e-09	SLC25A5/APOO/SLC25A31/NDUFC1/LBR/TIMM17B/COX20/ATP5MC3/NDUFB2/NDUFA12/ND3/ATP5F1E/IMMT/PAM16/NDUFB6/NDUFS6/ND5/NDUFAF3/NDUFB10/COA1/PMPCA/NDUFB5/ATP8/NDUFV1/ND2/ND4L/NDUFV3/NDUFA2/TIMM17A/NDUFA10/DNAJC15/COX2/NDUFA8/NDUFB4/NDUFA7/MICU2/NDUFS8/CYTB/ND1	39
CC	GO:0005740	mitochondrial envelope	50/655	277/9716	9.10082e-11	1.97488e-09	1.43697e-09	SLC25A5/APOO/SLC25A31/NDUFC1/TIMM17B/COX20/ATP5MC3/VDAC3/NDUFB2/NDUFA12/ND3/ATP5F1E/IMMT/PAM16/NDUFB6/NDUFS6/ND5/MTX2/NDUFAF3/NDUFB10/COA1/PMPCA/NDUFB5/ARL2/ATP8/NDUFV1/TOMM22/FIS1/ND2/ND4L/NDUFV3/FAM210B/NDUFA2/AIFM1/TIMM17A/NDUFA10/DNAJC15/COX2/NDUFA8/PRELID1/NDUFB4/NDUFA7/MICU2/TIMM10/TMEM70/ND6/NDUFS8/CYTB/MFF/ND1	50
CC	GO:0031967	organelle envelope	67/655	437/9716	1.06676e-10	2.10443e-09	1.53124e-09	CENPF/SLC25A5/APOO/CHMP2A/SLC25A31/CACYBP/NDUFC1/LBR/PHF8/NUP93/TIMM17B/PARP1/COX20/ATP5MC3/VDAC3/NDUFB2/NDUFA12/MRPS23/ND3/ATP5F1E/IMMT/PAM16/NDUFB6/MNS1/HOXA7/NDUFS6/NXT2/ND5/XPO1/MTX2/NDUFAF3/NDUFB10/COA1/NUP155/PMPCA/NDUFB5/ARL2/ATP8/TXLNG/NDUFV1/TOMM22/FIS1/ND2/ND4L/TXNL4A/NDUFV3/FAM210B/NDUFA2/AIFM1/TIMM17A/ANXA7/NDUFA10/DNAJC15/COX2/NDUFA8/PRELID1/NDUFB4/NDUFA7/MICU2/RIF1/TIMM10/TMEM70/ND6…	67
CC	GO:0031975	envelope	67/655	437/9716	1.06676e-10	2.10443e-09	1.53124e-09	CENPF/SLC25A5/APOO/CHMP2A/SLC25A31/CACYBP/NDUFC1/LBR/PHF8/NUP93/TIMM17B/PARP1/COX20/ATP5MC3/VDAC3/NDUFB2/NDUFA12/MRPS23/ND3/ATP5F1E/IMMT/PAM16/NDUFB6/MNS1/HOXA7/NDUFS6/NXT2/ND5/XPO1/MTX2/NDUFAF3/NDUFB10/COA1/NUP155/PMPCA/NDUFB5/ARL2/ATP8/TXLNG/NDUFV1/TOMM22/FIS1/ND2/ND4L/TXNL4A/NDUFV3/FAM210B/NDUFA2/AIFM1/TIMM17A/ANXA7/NDUFA10/DNAJC15/COX2/NDUFA8/PRELID1/NDUFB4/NDUFA7/MICU2/RIF1/TIMM10/TMEM70/ND6…	67
CC	GO:0031966	mitochondrial membrane	46/655	250/9716	2.74237e-10	5.17473e-09	3.76526e-09	SLC25A5/APOO/SLC25A31/NDUFC1/TIMM17B/COX20/ATP5MC3/VDAC3/NDUFB2/NDUFA12/ND3/ATP5F1E/IMMT/PAM16/NDUFB6/NDUFS6/ND5/MTX2/NDUFAF3/NDUFB10/COA1/PMPCA/NDUFB5/ATP8/NDUFV1/TOMM22/FIS1/ND2/ND4L/NDUFV3/FAM210B/NDUFA2/TIMM17A/NDUFA10/DNAJC15/COX2/NDUFA8/NDUFB4/NDUFA7/MICU2/TMEM70/ND6/NDUFS8/CYTB/MFF/ND1	46
CC	GO:0005746	mitochondrial respiratory chain	19/655	56/9716	1.71925e-09	3.10898e-08	2.26218e-08	NDUFC1/NDUFB2/NDUFA12/ND3/NDUFB6/NDUFS6/ND5/NDUFB10/NDUFB5/NDUFV1/ND2/ND4L/NDUFV3/NDUFA10/NDUFA8/NDUFB4/NDUFS8/CYTB/ND1	19
CC	GO:0000779	condensed chromosome, centromeric region	14/655	33/9716	8.60762e-09	1.49428e-07	1.08728e-07	CENPF/SGO1/CENPE/CCNB1/PLK1/DSN1/NUF2/BUB1/SPDL1/CENPK/AURKA/SKA2/NCAPD3/MIS18BP1	14
CC	GO:0000502	proteasome complex	17/655	51/9716	1.69153e-08	2.82356e-07	2.05449e-07	PSMD10/PSMG4/PSMG1/ADRM1/PSMB7/PSMD2/PSMD8/PSMB1/PSMD6/PSMC5/VCP/PSMA6/PSMC3IP/PSMD13/PSMD12/PSMB5/POMP	17
CC	GO:1905369	endopeptidase complex	17/655	52/9716	2.35771e-08	3.7898e-07	2.75756e-07	PSMD10/PSMG4/PSMG1/ADRM1/PSMB7/PSMD2/PSMD8/PSMB1/PSMD6/PSMC5/VCP/PSMA6/PSMC3IP/PSMD13/PSMD12/PSMB5/POMP	17
CC	GO:1990204	oxidoreductase complex	19/655	65/9716	2.80213e-08	4.34329e-07	3.16029e-07	NDUFC1/NDUFB2/NDUFA12/ND3/NDUFB6/NDUFS6/ND5/NDUFB10/NDUFB5/NDUFV1/ND2/ND4L/NDUFV3/NDUFA10/NDUFA8/NDUFB4/NDUFS8/CYTB/ND1	19
CC	GO:0005819	spindle	29/655	140/9716	4.01388e-08	6.00698e-07	4.37083e-07	CENPF/SGO1/CALM2/CENPE/TPX2/ASPM/CCNB1/SPAG5/KIF11/PLK1/KIF20B/DSN1/RTRAF/NEK2/SMC1A/KIF22/CDCA8/SPDL1/MAD2L2/PPP2R3C/AURKA/CUL3/NEDD1/SKA2/TUBGCP2/BCCIP/CIAO1/RIF1/HAUS2	29
CC	GO:0005815	microtubule organizing center	50/655	339/9716	1.01246e-07	1.4647e-06	1.06575e-06	CCT4/CENPF/TOP2A/CENPU/CCT5/SGO1/CALM2/CCNB2/TPX2/E2F1/CCNB1/SPAG5/UPF3B/KIF2C/PLK1/CCNB3/KIF20B/CEP63/RTRAF/NEK2/SLF1/PCM1/CENPJ/TUBG1/PCNA/SPDL1/RABL6/SASS6/KIF3A/CEP85/PPP2R3C/ARL2/CDKL2/DHX9/CETN2/CLIP1/AURKA/TRIP4/CCP110/NEDD1/MZT1/PSMB5/HAUS1/IFT88/TUBGCP2/SNAP29/BCCIP/RUVBL2/HAUS2/DCTN6	50
CC	GO:0000785	chromatin	45/655	296/9716	1.85679e-07	2.5995e-06	1.89146e-06	HMGB2/HMGB3/PAX6/CHMP2A/HMGB1/RPA2/CBX3/E2F1/ESCO2/MORF4L1/KDM1A/MCM2/OIP5/PLK1/SETD3/BAZ1B/SLF1/H2AFV/ZC3H8/KIF22/EXOSC5/ASF1B/MAEL/PCNA/MCMBP/ACTR6/SFR1/DHX9/RUVBL1/CHAF1A/EZH2/MIS18A/MCRS1/MSH6/PELP1/SSRP1/SMARCA5/RAD17/NCAPD3/RUVBL2/CBX5/WAPL/RIF1/UBA1/SMARCC1	45
CC	GO:0005813	centrosome	41/655	260/9716	2.42401e-07	3.28757e-06	2.39212e-06	CCT4/CENPF/CCT5/SGO1/CALM2/CCNB2/E2F1/CCNB1/SPAG5/KIF2C/PLK1/CCNB3/KIF20B/CEP63/RTRAF/NEK2/SLF1/PCM1/CENPJ/PCNA/RABL6/SASS6/CEP85/PPP2R3C/ARL2/CDKL2/DHX9/CETN2/CLIP1/AURKA/TRIP4/CCP110/NEDD1/PSMB5/HAUS1/IFT88/SNAP29/BCCIP/RUVBL2/HAUS2/DCTN6	41
CC	GO:0090734	site of DNA damage	13/655	37/9716	4.15082e-07	5.45896e-06	3.97208e-06	OARD1/RPA2/ESCO2/PARP1/SLF1/RNF168/XPC/SMCHD1/VCP/RNF8/CBX5/NBN/RIF1	13
CC	GO:0005874	microtubule	27/655	139/9716	4.65584e-07	5.94304e-06	4.32431e-06	TUBA3E/CCT4/TUBB2B/CCT2/CCT5/CALM2/CENPE/TPX2/CCT3/SPAG5/KIF11/KIF2C/PLK1/CCT7/KIF20B/KIF22/TUBG1/DLG1/KIF3A/DYNLT1/CLIP1/AURKA/CUL3/GTSE1/SKA2/TUBGCP2/HAUS2	27
CC	GO:0000777	condensed chromosome kinetochore	10/655	23/9716	9.2727e-07	1.14982e-05	8.36635e-06	CENPF/CCNB1/PLK1/DSN1/NUF2/BUB1/SPDL1/CENPK/SKA2/MIS18BP1	10
CC	GO:0000922	spindle pole	18/655	73/9716	1.07757e-06	1.29907e-05	9.45236e-06	CENPF/SGO1/CALM2/TPX2/CCNB1/SPAG5/KIF11/PLK1/KIF20B/DSN1/NEK2/SMC1A/SPDL1/AURKA/CUL3/NEDD1/TUBGCP2/BCCIP	18
CC	GO:0000794	condensed nuclear chromosome	14/655	47/9716	1.48119e-06	1.73739e-05	1.26417e-05	CCNB1/PLK1/DSN1/NEK2/NUF2/HORMAD1/RAD51/BUB1/CENPK/RAD1/AURKA/NCAPD3/MIS18BP1/WAPL	14
CC	GO:0000778	condensed nuclear chromosome kinetochore	7/655	11/9716	1.59357e-06	1.82003e-05	1.3243e-05	CCNB1/PLK1/DSN1/NUF2/BUB1/CENPK/MIS18BP1	7
CC	GO:1905368	peptidase complex	17/655	68/9716	1.74161e-06	1.93809e-05	1.41021e-05	PSMD10/PSMG4/PSMG1/ADRM1/PSMB7/PSMD2/PSMD8/PSMB1/PSMD6/PSMC5/VCP/PSMA6/PSMC3IP/PSMD13/PSMD12/PSMB5/POMP	17
CC	GO:0000780	condensed nuclear chromosome, centromeric region	8/655	16/9716	3.24038e-06	3.51582e-05	2.5582e-05	CCNB1/PLK1/DSN1/NUF2/BUB1/CENPK/AURKA/MIS18BP1	8
CC	GO:0101031	chaperone complex	7/655	12/9716	3.60203e-06	3.81288e-05	2.77435e-05	CCT4/CCT2/TCP1/CCT5/CCT3/CCT7/HSP90AB1	7
CC	GO:0000790	nuclear chromatin	29/655	180/9716	9.28291e-06	9.59234e-05	6.97963e-05	HMGB2/HMGB3/PAX6/HMGB1/CBX3/E2F1/ESCO2/MORF4L1/KDM1A/SETD3/H2AFV/ASF1B/MCMBP/ACTR6/SFR1/DHX9/RUVBL1/CHAF1A/EZH2/MCRS1/MSH6/SSRP1/SMARCA5/RAD17/NCAPD3/RUVBL2/CBX5/RIF1/SMARCC1	29
CC	GO:0035861	site of double-strand break	10/655	30/9716	1.57978e-05	0.000159447	0.000116018	RPA2/ESCO2/PARP1/SLF1/RNF168/SMCHD1/VCP/RNF8/NBN/RIF1	10
CC	GO:0005657	replication fork	11/655	37/9716	2.0371e-05	0.000200933	0.000146204	RFC3/RPA2/WDHD1/BAZ1B/POLD2/PCNA/GINS2/RFC4/SMARCA5/NBN/RFC2	11
CC	GO:0005759	mitochondrial matrix	20/655	107/9716	2.57466e-05	0.000248311	0.000180678	CCNB1/MRPS26/MRPL15/MRPS35/PMPCA/MRPS11/GRPEL1/TFAM/TUFM/NDUFA10/DNAJC15/MRPS14/GRSF1/MRPS9/MRPL52/ISCU/MRPL13/C1QBP/MRPL24/MRPL24	20
CC	GO:1990234	transferase complex	50/655	418/9716	4.61519e-05	0.000435433	0.000316832	DERL3/CCNB2/CACYBP/CCNA2/POLE3/CCNB1/CDKN2D/MORF4L1/CDC20/TCEA1/CCNB3/DCUN1D5/SNRPD3/BRCA1/RNF168/POLR2F/POLD2/TRIM37/TRMT6/CUL4A/MAD2L2/RPN2/RUVBL1/PIK3CB/NRBF2/EZH2/LAS1L/RBX1/CUL3/KLHL15/WDR41/WDR5/MCRS1/MEAF6/UBE2N/CUL2/PELP1/POLR3K/ANAPC15/RNF8/GTF2F2/POLE4/BCCIP/ARIH2/RUVBL2/CBX5/PRPSAP1/POLR2D/GTF2A2/GTF2H5	50
CC	GO:0000781	chromosome, telomeric region	14/655	63/9716	5.91676e-05	0.000539365	0.000392456	XRCC6/RPA2/KDM1A/HAT1/THOC3/RAD51/SMCHD1/EZH2/RNF8/THOC1/RAD17/CBX5/NBN/RIF1	14
CC	GO:0000940	condensed chromosome outer kinetochore	6/655	12/9716	5.96532e-05	0.000539365	0.000392456	CENPF/CCNB1/PLK1/BUB1/SPDL1/SKA2	6
CC	GO:0005876	spindle microtubule	9/655	31/9716	0.000142757	0.00126442	0.000920021	CALM2/CENPE/SPAG5/KIF11/PLK1/AURKA/CUL3/SKA2/HAUS2	9
CC	GO:0000313	organellar ribosome	10/655	38/9716	0.000151908	0.00129271	0.000940608	MRPS26/MRPL15/MRPS35/MRPS11/MRPS14/MRPS9/MRPL52/MRPL13/MRPL24/MRPL24	10
CC	GO:0005761	mitochondrial ribosome	10/655	38/9716	0.000151908	0.00129271	0.000940608	MRPS26/MRPL15/MRPS35/MRPS11/MRPS14/MRPS9/MRPL52/MRPL13/MRPL24/MRPL24	10
CC	GO:0044450	microtubule organizing center part	14/655	69/9716	0.000167902	0.00140134	0.00101965	TOP2A/SPAG5/PLK1/CEP63/CENPJ/TUBG1/SASS6/KIF3A/CETN2/CCP110/NEDD1/MZT1/IFT88/BCCIP	14
CC	GO:0005838	proteasome regulatory particle	6/655	14/9716	0.000172461	0.00141223	0.00102757	PSMD10/ADRM1/PSMD2/PSMD8/PSMC5/PSMD12	6
CC	GO:0071013	catalytic step 2 spliceosome	10/655	39/9716	0.000192127	0.00154413	0.00112355	LSM7/SNRPD3/FRG1/XAB2/SNRPA1/EFTUD2/LSM3/DDX23/CWC15/HNRNPM	10
CC	GO:0005681	spliceosomal complex	16/655	90/9716	0.000297692	0.00234906	0.00170924	HTATSF1/LSM7/SNRPD3/SNRPG/FRG1/XAB2/SNRPA1/ZCRB1/LSM6/EFTUD2/TXNL4A/PTBP2/LSM3/DDX23/CWC15/HNRNPM	16
CC	GO:0061695	transferase complex, transferring phosphorus-containing groups	22/655	147/9716	0.000325873	0.00252551	0.00183763	CCNB2/CCNA2/POLE3/CCNB1/CDKN2D/TCEA1/CCNB3/POLR2F/POLD2/MAD2L2/PIK3CB/NRBF2/LAS1L/WDR41/POLR3K/GTF2F2/POLE4/BCCIP/PRPSAP1/POLR2D/GTF2A2/GTF2H5	22
CC	GO:0034708	methyltransferase complex	11/655	50/9716	0.00039819	0.00303183	0.00220604	SNRPD3/TRIM37/TRMT6/RUVBL1/EZH2/LAS1L/WDR5/MCRS1/PELP1/RUVBL2/CBX5	11
CC	GO:0000314	organellar small ribosomal subunit	5/655	11/9716	0.000450072	0.0033107	0.00240895	MRPS26/MRPS35/MRPS11/MRPS14/MRPS9	5
CC	GO:0005763	mitochondrial small ribosomal subunit	5/655	11/9716	0.000450072	0.0033107	0.00240895	MRPS26/MRPS35/MRPS11/MRPS14/MRPS9	5
CC	GO:0005814	centriole	11/655	52/9716	0.00056925	0.00411757	0.00299605	TOP2A/PLK1/CEP63/CENPJ/SASS6/KIF3A/CETN2/CCP110/NEDD1/IFT88/BCCIP	11
CC	GO:0043596	nuclear replication fork	7/655	23/9716	0.000578914	0.00411883	0.00299697	RPA2/WDHD1/BAZ1B/POLD2/PCNA/GINS2/SMARCA5	7
CC	GO:0022624	proteasome accessory complex	6/655	17/9716	0.000596668	0.00417667	0.00303905	PSMD10/ADRM1/PSMD2/PSMD8/PSMC5/PSMD12	6
CC	GO:0005875	microtubule associated complex	14/655	78/9716	0.00063304	0.00436095	0.00317314	CENPE/KIF11/KIF2C/KIF20B/KIF22/CDCA8/KIF3A/DYNLT1/AURKA/HAUS1/WDR34/HAUS2/KIFAP3/DCTN6	14
CC	GO:0005840	ribosome	27/655	209/9716	0.000810065	0.00549325	0.00399703	MRPL20/MRPS5/RPS21/MRPS26/MRPS23/RPS15/MRPL15/RPL26L1/MRPS35/MRPS21/MRPL42/MRPL14/MRPS11/DHX9/RPLP2/MRPS15/MRPS24/MRPS14/MRPS18C/MRPS9/MRPL52/MRPL22/MRPS25/MRPL13/MRPS16/MRPL24/MRPL24	27
CC	GO:0044665	MLL1/2 complex	6/655	18/9716	0.000844433	0.00555279	0.00404035	RUVBL1/LAS1L/WDR5/MCRS1/PELP1/RUVBL2	6
CC	GO:0071339	MLL1 complex	6/655	18/9716	0.000844433	0.00555279	0.00404035	RUVBL1/LAS1L/WDR5/MCRS1/PELP1/RUVBL2	6
CC	GO:0035097	histone methyltransferase complex	9/655	39/9716	0.000923139	0.00597974	0.00435101	TRIM37/RUVBL1/EZH2/LAS1L/WDR5/MCRS1/PELP1/RUVBL2/CBX5	9
CC	GO:0000307	cyclin-dependent protein kinase holoenzyme complex	6/655	21/9716	0.00207418	0.0129023	0.00938801	CCNB2/CCNA2/CCNB1/CDKN2D/CCNB3/BCCIP	6
CC	GO:0051233	spindle midzone	6/655	21/9716	0.00207418	0.0129023	0.00938801	CENPE/PLK1/KIF20B/CDCA8/AURKA/RIF1	6
CC	GO:1902562	H4 histone acetyltransferase complex	7/655	28/9716	0.00208101	0.0129023	0.00938801	POLE3/MORF4L1/RUVBL1/WDR5/MCRS1/POLE4/RUVBL2	7
CC	GO:0032592	integral component of mitochondrial membrane	8/655	36/9716	0.002285	0.0137735	0.0100219	APOO/TIMM17B/IMMT/COA1/FIS1/TMEM70/CYTB/MFF	8
CC	GO:0097525	spliceosomal snRNP complex	8/655	36/9716	0.002285	0.0137735	0.0100219	HTATSF1/LSM7/SNRPD3/SNRPA1/EFTUD2/TXNL4A/LSM3/DDX23	8
CC	GO:0071007	U2-type catalytic step 2 spliceosome	5/655	15/9716	0.00233225	0.0138657	0.010089	SNRPD3/XAB2/SNRPA1/EFTUD2/CWC15	5
CC	GO:0072686	mitotic spindle	10/655	54/9716	0.00289405	0.0169732	0.0123501	CENPE/TPX2/SPAG5/KIF11/KIF20B/RTRAF/SMC1A/KIF22/AURKA/BCCIP	10
CC	GO:0005721	pericentric heterochromatin	4/655	10/9716	0.00309566	0.0179135	0.0130344	ESCO2/BAZ1B/NCAPD3/CBX5	4
CC	GO:0097431	mitotic spindle pole	5/655	16/9716	0.00320635	0.0180073	0.0131026	SPAG5/KIF20B/SMC1A/AURKA/BCCIP	5
CC	GO:1902555	endoribonuclease complex	5/655	16/9716	0.00320635	0.0180073	0.0131026	HSD17B10/DHX9/LAS1L/TSEN34/POP5	5
CC	GO:0030532	small nuclear ribonucleoprotein complex	8/655	38/9716	0.00327783	0.0180073	0.0131026	HTATSF1/LSM7/SNRPD3/SNRPA1/EFTUD2/TXNL4A/LSM3/DDX23	8
CC	GO:0098573	intrinsic component of mitochondrial membrane	8/655	38/9716	0.00327783	0.0180073	0.0131026	APOO/TIMM17B/IMMT/COA1/FIS1/TMEM70/CYTB/MFF	8
CC	GO:1990391	DNA repair complex	6/655	23/9716	0.00343745	0.0186482	0.0135689	XRCC6/PRKDC/KDM1A/XPC/MSH6/MSH2	6
CC	GO:1905348	endonuclease complex	5/655	17/9716	0.00429371	0.0230058	0.0167396	HSD17B10/DHX9/LAS1L/TSEN34/POP5	5
CC	GO:0099513	polymeric cytoskeletal fiber	29/655	260/9716	0.00501386	0.0265368	0.0193088	TUBA3E/CCT4/TUBB2B/CCT2/CCT5/CALM2/CENPE/TPX2/CCT3/SPAG5/KIF11/KIF2C/PLK1/SYNM/CCT7/KIF20B/KIF22/MNS1/TUBG1/DLG1/KIF3A/DYNLT1/CLIP1/AURKA/CUL3/GTSE1/SKA2/TUBGCP2/HAUS2	29
CC	GO:0005871	kinesin complex	7/655	33/9716	0.00559815	0.0292722	0.0212992	CENPE/KIF11/KIF2C/KIF20B/KIF22/KIF3A/KIFAP3	7
CC	GO:0030686	90S preribosome	5/655	19/9716	0.00721173	0.0356207	0.0259186	BOP1/NOC4L/IMP4/UTP6/MPHOSPH10	5
CC	GO:0046540	U4/U6 x U5 tri-snRNP complex	5/655	19/9716	0.00721173	0.0356207	0.0259186	LSM7/SNRPD3/EFTUD2/TXNL4A/LSM3	5
CC	GO:0097526	spliceosomal tri-snRNP complex	5/655	19/9716	0.00721173	0.0356207	0.0259186	LSM7/SNRPD3/EFTUD2/TXNL4A/LSM3	5
CC	GO:0005684	U2-type spliceosomal complex	8/655	43/9716	0.00722264	0.0356207	0.0259186	HTATSF1/LSM7/SNRPD3/XAB2/SNRPA1/EFTUD2/TXNL4A/CWC15	8
CC	GO:0120114	Sm-like protein family complex	8/655	43/9716	0.00722264	0.0356207	0.0259186	HTATSF1/LSM7/SNRPD3/SNRPA1/EFTUD2/TXNL4A/LSM3/DDX23	8
CC	GO:1902911	protein kinase complex	9/655	54/9716	0.00939677	0.0458224	0.0333416	CCNB2/CCNA2/CCNB1/CDKN2D/CCNB3/LAS1L/WDR41/BCCIP/GTF2H5	9
MF	GO:0004386	helicase activity	28/618	93/9529	2.50184e-12	1.32597e-09	1.17981e-09	MCM4/DDX4/RFC3/XRCC6/MCM7/XRCC5/HELLS/MCM6/MCM5/DDX24/MCM2/MCM3/HLTF/DDX10/DDX39A/EIF4A3/DHX9/DDX50/RUVBL1/RFC4/DDX46/GTF2F2/DHX40/CHD7/DDX23/RUVBL2/NBN/RFC2	28
MF	GO:0008137	NADH dehydrogenase (ubiquinone) activity	12/618	18/9529	6.46503e-11	1.14216e-08	1.01626e-08	NDUFA12/ND3/NDUFB7/NDUFS7/ND5/NDUFV1/ND2/ND4L/NDUFB4/NDUFA7/ND6/ND1	12
MF	GO:0050136	NADH dehydrogenase (quinone) activity	12/618	18/9529	6.46503e-11	1.14216e-08	1.01626e-08	NDUFA12/ND3/NDUFB7/NDUFS7/ND5/NDUFV1/ND2/ND4L/NDUFB4/NDUFA7/ND6/ND1	12
MF	GO:0003678	DNA helicase activity	16/618	36/9529	1.74818e-10	2.31634e-08	2.06101e-08	MCM4/RFC3/XRCC6/MCM7/XRCC5/MCM6/MCM5/MCM2/MCM3/DHX9/RUVBL1/RFC4/GTF2F2/RUVBL2/NBN/RFC2	16
MF	GO:0003954	NADH dehydrogenase activity	12/618	20/9529	3.88732e-10	4.12056e-08	3.66636e-08	NDUFA12/ND3/NDUFB7/NDUFS7/ND5/NDUFV1/ND2/ND4L/NDUFB4/NDUFA7/ND6/ND1	12
MF	GO:0016651	oxidoreductase activity, acting on NAD(P)H	18/618	49/9529	5.59214e-10	4.93972e-08	4.39522e-08	NDUFA12/ND3/NDUFB7/NDUFS7/ND5/NDUFV1/ND2/ND4L/AIFM1/TXNDC17/DLD/NDUFS4/GMPR/NDUFB4/NDUFA7/ND6/NDUFS8/ND1	18
MF	GO:0016655	oxidoreductase activity, acting on NAD(P)H, quinone or similar compound as acceptor	12/618	22/9529	1.76834e-09	1.33889e-07	1.19131e-07	NDUFA12/ND3/NDUFB7/NDUFS7/ND5/NDUFV1/ND2/ND4L/NDUFB4/NDUFA7/ND6/ND1	12
MF	GO:0003682	chromatin binding	39/618	244/9529	1.20724e-07	7.99796e-06	7.11636e-06	TOP2A/PAX6/DMRT1/SUPT16H/VRK1/MORF4L1/KDM1A/GMNN/PHF8/WDHD1/UBE2T/ATAD2/SMC1A/RNF168/RAD51/PCNA/TRIM37/MCMBP/ACTR6/DHX9/EZH2/NKAP/TFAM/URI1/MSH6/PELP1/SSRP1/SMARCA5/RNF8/MSH2/RAD17/NCAPD3/CHD7/RUVBL2/CBX5/SUPT5H/SMARCC1/BRD3/RAD21	39
MF	GO:0140097	catalytic activity, acting on DNA	23/618	108/9529	3.05711e-07	1.8003e-05	1.60186e-05	MCM4/TOP2A/UNG/RFC3/XRCC6/MCM7/XRCC5/MCM6/MCM5/MCM2/MCM3/RAD51/POLD2/PCNA/POLA1/DHX9/RUVBL1/RFC4/MPG/GTF2F2/RUVBL2/NBN/RFC2	23
MF	GO:0042393	histone binding	21/618	94/9529	4.29613e-07	2.27695e-05	2.02596e-05	COPRS/SUPT16H/VRK1/MCM2/PHF8/ATAD2/HAT1/BAZ1B/RNF168/BRD7/ASF1B/WDR5/MSH6/CTSL/SSRP1/SMARCA5/RNF8/NCAPD3/CBX5/SMARCC1/BRD3	21
MF	GO:0051082	unfolded protein binding	15/618	53/9529	7.90327e-07	3.80794e-05	3.3882e-05	CCT4/CCT2/TCP1/CCT5/PFDN2/CCT3/CCT7/TRAP1/HSP90AB1/CCT8/DNAJB6/DNAJC3/DNAJA2/PFDN6/CANX	15
MF	GO:0016887	ATPase activity	29/618	193/9529	1.74517e-05	0.000770785	0.000685823	TOP2A/RFC3/CENPE/KIF11/KIF2C/ATAD2/ATP5MC3/KIF20B/ATP5F1E/KIF22/RAD51/MDN1/ATP6V1H/ABCE1/KIF3A/ATP6V1E1/ATP8/SMCHD1/VCP/DHX9/RFC4/MSH6/SMARCA5/MSH2/RAD17/ATP6V1G1/RFC2/ABCF1/ATP2B1	29
MF	GO:0008094	DNA-dependent ATPase activity	10/618	33/9529	2.89494e-05	0.00118025	0.00105015	TOP2A/RFC3/RAD51/DHX9/RFC4/MSH6/SMARCA5/MSH2/RAD17/RFC2	10
MF	GO:0003729	mRNA binding	20/618	115/9529	4.3615e-05	0.00165114	0.00146914	RBM46/CCT5/UPF3B/PABPC4/SRBD1/CPEB1/NCL/EIF2S2/MRPS11/DHX9/RBPMS2/PTBP2/EIF3D/FYTTD1/SSB/SUPT5H/RBPMS/HNRNPM/MRPL13/C1QBP	20
MF	GO:0003688	DNA replication origin binding	6/618	12/9529	4.78874e-05	0.00169202	0.00150551	MCM4/MCM6/MCM5/MCM2/ORC6/DHX9	6
MF	GO:0003697	single-stranded DNA binding	12/618	53/9529	0.000113303	0.00375316	0.00333945	HMGB2/MCM4/RPA2/MCM6/MCM5/MCM2/SMC2/RAD51/XPC/DHX9/TSN/MSH2	12
MF	GO:0047485	protein N-terminus binding	10/618	39/9529	0.000139503	0.00434921	0.00386981	CALM2/MORF4L1/PARP1/NPAT/PDCD10/HYPK/CSNK2A2/NBN/BANF1/SMARCC1	10
MF	GO:0000400	four-way junction DNA binding	5/618	10/9529	0.000216366	0.00603547	0.00537019	HMGB2/HMGB3/HMGB1/MSH6/MSH2	5
MF	GO:0008301	DNA binding, bending	5/618	10/9529	0.000216366	0.00603547	0.00537019	HMGB2/HMGB3/TOP2A/HMGB1/TFAM	5
MF	GO:0000217	DNA secondary structure binding	5/618	11/9529	0.000375562	0.00995239	0.00885535	HMGB2/HMGB3/HMGB1/MSH6/MSH2	5
MF	GO:0003735	structural constituent of ribosome	24/618	178/9529	0.000488262	0.0123228	0.0109645	MRPL20/MRPS5/SRBD1/RPS21/MRPS23/RPS15/MRPL15/RPL26L1/MRPS35/MRPS21/MRPL14/MRPS11/RPLP2/MRPS15/MRPS14/MRPS18C/MRPS9/MRPL52/MRPL22/MRPS25/MRPL13/MRPS16/MRPL24/MRPL24	24
MF	GO:0044877	protein-containing complex binding	50/618	483/9529	0.000616119	0.0148429	0.0132068	CENPF/UNG/CLSPN/BOP1/SUPT16H/XRCC6/CENPE/VRK1/CDC20/PLK1/SYNM/CFL2/PCOLCE2/SMC1A/SLF1/NUF2/PSMG1/ADRM1/FRG1/RNF168/TSG101/PCNA/SPDL1/ABCE1/KIF3A/XPC/EIF2S1/ACTR6/PTCD3/VCP/DHX9/EPCAM/RUVBL1/EZH2/DSTN/MSH6/ANXA7/CTNNAL1/CTSL/SSRP1/SMARCA5/MSH2/NDUFA8/USP14/SMG6/RUVBL2/CBX5/EDF1/ARPC3/C1QBP	50
MF	GO:0003684	damaged DNA binding	9/618	39/9529	0.00069821	0.0160892	0.0143157	UNG/XRCC6/RPA2/XRCC5/PCNA/XPC/MSH6/MSH2/NBN	9
MF	GO:0051536	iron-sulfur cluster binding	9/618	40/9529	0.000850006	0.0173839	0.0154677	PPAT/NDUFS7/POLA1/NDUFV1/ISCA1/NFU1/ISCU/CISD1/NDUFS8	9
MF	GO:0051540	metal cluster binding	9/618	40/9529	0.000850006	0.0173839	0.0154677	PPAT/NDUFS7/POLA1/NDUFV1/ISCA1/NFU1/ISCU/CISD1/NDUFS8	9
MF	GO:0044389	ubiquitin-like protein ligase binding	21/618	153/9529	0.000852793	0.0173839	0.0154677	PAX6/CCT2/RPA2/CACYBP/YWHAE/CCNB1/UBE2T/SLF1/HSP90AB1/TSG101/TRIM37/JAK1/CUL4A/VCP/AURKA/TRIP4/CUL3/UBE2N/CUL2/RNF8/MAP1LC3B	21
MF	GO:0003712	transcription coregulator activity	28/618	236/9529	0.00136084	0.0262255	0.0233347	KDM1A/GMNN/SETD3/BRCA1/RARB/CENPJ/BRD7/TSG101/SAP30/SFR1/DHX9/RUVBL1/EZH2/TADA2A/NCOA2/TRIP4/DRAP1/MED4/LPIN2/NPAT/MED11/URI1/MED19/UXT/RUVBL2/EDF1/RBPMS/C1QBP	28
MF	GO:0032182	ubiquitin-like protein binding	10/618	51/9529	0.0013855	0.0262255	0.0233347	TOP2A/UBA2/DCUN1D5/ADRM1/RNF168/TSG101/BUB3/UBE2N/RNF8/OTUB1	10
MF	GO:0008022	protein C-terminus binding	11/618	61/9529	0.00166563	0.0304409	0.0270855	MKI67/CENPF/TOP2A/XRCC6/CDC20/NCL/DLG1/HRAS/NPAT/MSH2/BANF1	11
MF	GO:0031625	ubiquitin protein ligase binding	19/618	146/9529	0.00275863	0.0483675	0.043036	PAX6/CCT2/RPA2/CACYBP/YWHAE/UBE2T/SLF1/HSP90AB1/TSG101/TRIM37/JAK1/CUL4A/VCP/AURKA/CUL3/UBE2N/CUL2/RNF8/MAP1LC3B	19
MF	GO:0042162	telomeric DNA binding	6/618	23/9529	0.00282904	0.0483675	0.043036	XRCC6/RPA2/XRCC5/KDM1A/NCL/SMG6	6
GO for cluster 3
ONTOLOGY	ID	Description	GeneRatio	BgRatio	pvalue	p.adjust	qvalue	geneID	Count
BP	GO:0006259	DNA metabolic process	123/813	458/8906	3.94602e-30	1.17868e-26	1.05961e-26	SYCE3/SYCP1/TEX12/SPATA22/TOP2A/ESCO2/MEIOC/SMCHD1/TERF2IP/KDM1A/TEX15/UBE2T/CCT2/SFR1/RFC4/CNTD1/CCNB1IP1/MAEL/ASZ1/CCNE2/RAD9B/DMC1/RAD21L1/TDRD5/HMGB2/AUNIP/MND1/RBBP8/CCDC88A/PIWIL2/BRCA1/RAD17/ORC6/RPA2/WDHD1/CCT3/CCT5/CCT4/RNF8/MORF4L1/APLF/DBF4/GINS2/XRCC6/NIPBL/ABRAXAS1/WAPL/RBM17/FANCI/PCNA/RAD51/MIS18A/SLF1/ORC3/NUDT1/MGME1/GTF2H5/MORC2/FBXO4/RMI1/TERF1/FBXW7/PARG/THOC1/CDKN2D/SWAP70/HM…	123
BP	GO:0006281	DNA repair	73/813	249/8906	2.02349e-20	3.02208e-17	2.7168e-17	SYCP1/TEX12/SPATA22/ESCO2/MEIOC/SMCHD1/KDM1A/TEX15/UBE2T/SFR1/RAD9B/DMC1/RAD21L1/AUNIP/RBBP8/BRCA1/RAD17/RPA2/WDHD1/RNF8/MORF4L1/APLF/GINS2/XRCC6/NIPBL/ABRAXAS1/RBM17/FANCI/PCNA/RAD51/SLF1/NUDT1/MGME1/GTF2H5/RMI1/PARG/CDKN2D/HMGB1/DTL/PRKDC/RFWD3/PWWP3A/HINFP/KIF22/USP1/REXO4/RAD51AP1/BCCIP/EYA3/ERCC6/TDP1/MCM6/RIF1/UBE2N/UIMC1/CETN2/PARP1/PARP2/XRCC5/RHNO1/RUVBL1/MCM2/MSH2/KDM2A/VCP/REV1/ASCC3/P…	73
BP	GO:0007059	chromosome segregation	56/813	160/8906	6.97039e-20	6.94018e-17	6.23911e-17	SYCE3/SYCP1/TEX12/SPATA22/TOP2A/HORMAD1/CENPK/ESCO2/MEIOC/NCAPG/TEX15/ECT2/CCNB1IP1/TERB2/MAEL/NUF2/CCNE2/KIF18A/MAJIN/HORMAD2/DMC1/RAD21L1/SPDL1/OIP5/KIF4A/CUL3/SGO1/CDCA8/NIPBL/WAPL/TTK/CENPE/DSN1/MIS18A/SLF1/RMI1/TERF1/FBXW7/SMC2/RAB11A/BUB1/CENPW/KIF22/BUB3/DYNC1LI1/ANAPC15/CDC20/ESCO1/RIOK2/MCMBP/PDS5A/SMC1A/NTMT1/ANAPC5/CHMP2A/SMC6	56
BP	GO:0000280	nuclear division	60/813	183/8906	1.33118e-19	9.94055e-17	8.93639e-17	SYCE3/SYCP2/SYCP1/TEX12/SPATA22/TOP2A/HORMAD1/CENPK/MEIOC/NCAPG/TEX15/BRDT/CNTD1/CCNB1IP1/TERB2/MAEL/NUF2/ASZ1/CCNE2/KIF18A/MAJIN/HORMAD2/DMC1/RAD21L1/MND1/SPDL1/TPX2/PIWIL2/KIF4A/CUL3/SGO1/CDCA8/NIPBL/WAPL/CENPE/RAD51/KIF11/DSN1/SLF1/RMI1/TERF1/KIF20B/SMC2/RAB11A/BUB1/KIF22/RAD1/PSMC3IP/BCCIP/BUB3/MYBL2/DYNC1LI1/ANAPC15/CDC20/NSFL1C/RIOK2/PDS5A/SMC1A/ANAPC5/CHMP2A	60
BP	GO:0098813	nuclear chromosome segregation	50/813	133/8906	2.06341e-19	1.23268e-16	1.10816e-16	SYCE3/SYCP1/TEX12/SPATA22/TOP2A/HORMAD1/CENPK/ESCO2/MEIOC/NCAPG/TEX15/ECT2/CCNB1IP1/TERB2/MAEL/NUF2/CCNE2/KIF18A/MAJIN/HORMAD2/DMC1/RAD21L1/SPDL1/KIF4A/CUL3/SGO1/CDCA8/NIPBL/WAPL/CENPE/DSN1/SLF1/RMI1/TERF1/FBXW7/SMC2/RAB11A/BUB1/KIF22/BUB3/DYNC1LI1/ANAPC15/CDC20/ESCO1/RIOK2/MCMBP/PDS5A/SMC1A/ANAPC5/CHMP2A	50
BP	GO:0006974	cellular response to DNA damage stimulus	96/813	409/8906	5.47246e-19	2.72437e-16	2.44916e-16	SYCP1/TEX12/SPATA22/TOP2A/ESCO2/MEIOC/SMCHD1/CLSPN/KDM1A/TEX15/PSMD10/UBE2T/SFR1/MAEL/RAD9B/DMC1/RAD21L1/AUNIP/HMCES/RBBP8/BRCA1/RAD17/RPA2/WDHD1/RNF8/MORF4L1/APLF/GINS2/XRCC6/NIPBL/ABRAXAS1/RBM17/FANCI/PCNA/RAD51/SLF1/NUDT1/MGME1/GTF2H5/MORC2/FBXO4/RMI1/PARG/THOC1/CDKN2D/HMGB1/DTL/PRKDC/RFWD3/PWWP3A/HINFP/KIF22/USP1/REXO4/E2F1/RAD51AP1/RAD1/BCCIP/EYA3/ERCC6/TDP1/MCM6/RIF1/UBE2N/BAZ1B/OARD1/FMR1/…	96
BP	GO:0048285	organelle fission	63/813	206/8906	8.83745e-19	3.77107e-16	3.39013e-16	SYCE3/SYCP2/SYCP1/TEX12/SPATA22/TOP2A/HORMAD1/CENPK/MEIOC/NCAPG/TEX15/BRDT/CNTD1/CCNB1IP1/TERB2/MAEL/NUF2/ASZ1/CCNE2/KIF18A/MAJIN/HORMAD2/DMC1/RAD21L1/MND1/SPDL1/TPX2/PIWIL2/KIF4A/CUL3/MTFR1/SGO1/CDCA8/NIPBL/WAPL/CENPE/RAD51/KIF11/DSN1/SLF1/RMI1/TERF1/KIF20B/SMC2/RAB11A/BUB1/DDHD2/KIF22/RAD1/PSMC3IP/BCCIP/BUB3/MYBL2/DYNC1LI1/ANAPC15/CDC20/NSFL1C/MFF/RIOK2/PDS5A/SMC1A/ANAPC5/CHMP2A	63
BP	GO:0140013	meiotic nuclear division	34/813	73/8906	5.45833e-17	2.038e-14	1.83213e-14	SYCE3/SYCP2/SYCP1/TEX12/SPATA22/TOP2A/HORMAD1/MEIOC/TEX15/BRDT/CNTD1/CCNB1IP1/TERB2/MAEL/NUF2/ASZ1/CCNE2/KIF18A/MAJIN/HORMAD2/DMC1/RAD21L1/MND1/PIWIL2/SGO1/WAPL/RAD51/RMI1/TERF1/SMC2/BUB1/RAD1/PSMC3IP/CDC20	34
BP	GO:0051321	meiotic cell cycle	37/813	92/8906	8.50192e-16	2.65967e-13	2.391e-13	SYCE3/SYCP2/SYCP1/TEX12/SPATA22/TOP2A/HORMAD1/MEIOC/TEX15/BRDT/CNTD1/CCNB1IP1/TERB2/MAEL/NUF2/ASZ1/CCNE2/KIF18A/MAJIN/HORMAD2/DMC1/RAD21L1/MND1/PIWIL2/SGO1/PDIK1L/WAPL/RAD51/RMI1/TERF1/SMC2/BUB1/RAD1/PSMC3IP/CDC20/SMC1A/MSH6	37
BP	GO:1903046	meiotic cell cycle process	35/813	83/8906	8.90417e-16	2.65967e-13	2.391e-13	SYCE3/SYCP2/SYCP1/TEX12/SPATA22/TOP2A/HORMAD1/MEIOC/TEX15/BRDT/CNTD1/CCNB1IP1/TERB2/MAEL/NUF2/ASZ1/CCNE2/KIF18A/MAJIN/HORMAD2/DMC1/RAD21L1/MND1/PIWIL2/SGO1/WAPL/RAD51/RMI1/TERF1/SMC2/BUB1/RAD1/PSMC3IP/CDC20/MSH6	35
BP	GO:1903047	mitotic cell cycle process	70/813	304/8906	1.26444e-13	3.43353e-11	3.08668e-11	TOP2A/CENPK/CLSPN/CCNB3/NCAPG/CALM2/ECT2/NUF2/CCNE2/KIF18A/ZWINT/PAX6/PHF8/KNTC1/SPDL1/TPX2/RAD17/CCNO/RPA2/KIF4A/CCNB2/CUL3/BRD7/SGO1/CDCA8/NIPBL/TTK/CENPE/RAD51/KIF11/DSN1/SLF1/ANLN/CDKN2D/DTL/PRKDC/RFWD3/KIF20B/SMC2/RAB11A/BUB1/HINFP/KIF22/EZH2/E2F1/BCCIP/BUB3/CALM3/MYBL2/CRLF3/GINS1/MCM6/DYNC1LI1/ANAPC15/CDC20/NSFL1C/USP8/BCL2L1/RB1/MCM2/TAOK1/MSH2/VCP/NPAT/RIOK2/PAFAH1B1/PDS5A/SMC1A/ANAPC5/C…	70
BP	GO:0045132	meiotic chromosome segregation	23/813	45/8906	5.36205e-13	1.3347e-10	1.19988e-10	SYCE3/SYCP1/TEX12/SPATA22/TOP2A/HORMAD1/MEIOC/TEX15/CCNB1IP1/TERB2/MAEL/NUF2/CCNE2/MAJIN/HORMAD2/DMC1/RAD21L1/SGO1/WAPL/RMI1/TERF1/SMC2/BUB1	23
BP	GO:0000278	mitotic cell cycle	80/813	384/8906	6.50366e-13	1.49434e-10	1.34339e-10	TUBA3E/TOP2A/CENPK/MEIOC/CLSPN/CCNB3/NCAPG/CALM2/ECT2/NUF2/PBK/CCNE2/KIF18A/ZWINT/PAX6/PHF8/KNTC1/SPDL1/TPX2/RAD17/CCNO/RPA2/WDHD1/KIF4A/CCNB2/CUL3/BRD7/SGO1/CDCA8/NIPBL/WAPL/TTK/CENPE/RAD51/KIF11/DSN1/SLF1/ANLN/MYBL1/CDKN2D/DTL/PRKDC/RFWD3/KIF20B/SMC2/RAB11A/FZD3/BUB1/CENPW/HINFP/KIF22/EZH2/E2F1/BCCIP/BUB3/CALM3/MYBL2/CRLF3/GINS1/MCM6/DYNC1LI1/ANAPC15/CDC20/CETN2/NSFL1C/USP8/BCL2L1/RB1/MCM2/TAOK…	80
BP	GO:0000819	sister chromatid segregation	34/813	97/8906	1.41877e-12	3.02704e-10	2.72126e-10	TOP2A/HORMAD1/CENPK/ESCO2/NCAPG/NUF2/KIF18A/HORMAD2/SPDL1/KIF4A/CUL3/SGO1/CDCA8/NIPBL/WAPL/CENPE/DSN1/SLF1/FBXW7/SMC2/RAB11A/BUB1/KIF22/BUB3/DYNC1LI1/ANAPC15/CDC20/ESCO1/RIOK2/MCMBP/PDS5A/SMC1A/ANAPC5/CHMP2A	34
BP	GO:0051052	regulation of DNA metabolic process	50/813	194/8906	5.77362e-12	1.14972e-09	1.03358e-09	ESCO2/SMCHD1/KDM1A/TEX15/CCT2/RFC4/AUNIP/CCDC88A/RAD17/RPA2/CCT3/CCT5/CCT4/RNF8/DBF4/ABRAXAS1/WAPL/PCNA/MIS18A/SLF1/ORC3/MORC2/FBXO4/TERF1/FBXW7/PARG/THOC1/PRKDC/PARN/USP1/RAD51AP1/SMG6/ATAD5/EYA3/ERCC6/OTUD4/RFC3/RIF1/UBE2N/GMNN/UIMC1/PARP1/ESCO1/AIFM1/MSH2/TFRC/PDS5A/TSPYL2/SMC1A/MSH6	50
BP	GO:0070192	chromosome organization involved in meiotic cell cycle	19/813	34/8906	7.16771e-12	1.33812e-09	1.20295e-09	SYCE3/SYCP1/TEX12/SPATA22/HORMAD1/MEIOC/TEX15/CCNB1IP1/TERB2/MAEL/CCNE2/MAJIN/HORMAD2/DMC1/RAD21L1/RAD51/TERF1/SMC2/BUB1	19
BP	GO:0007127	meiosis I	23/813	50/8906	9.02147e-12	1.58513e-09	1.425e-09	SYCE3/SYCP1/TEX12/SPATA22/TOP2A/HORMAD1/MEIOC/TEX15/BRDT/CNTD1/CCNB1IP1/TERB2/MAEL/CCNE2/MAJIN/DMC1/RAD21L1/MND1/PIWIL2/RAD51/RMI1/TERF1/PSMC3IP	23
BP	GO:0006310	DNA recombination	40/813	137/8906	1.20972e-11	2.00746e-09	1.80468e-09	SYCE3/SYCP1/TOP2A/SMCHD1/KDM1A/TEX15/SFR1/CNTD1/CCNB1IP1/DMC1/RAD21L1/AUNIP/MND1/RBBP8/BRCA1/RPA2/MORF4L1/GINS2/NIPBL/RAD51/RMI1/THOC1/SWAP70/PRKDC/RFWD3/RAD51AP1/PSMC3IP/MCM6/RIF1/UBE2N/PARP1/XRCC5/RHNO1/RUVBL1/MCM2/MSH2/HMGB3/TFRC/MSH6/SMC6	40
BP	GO:0061982	meiosis I cell cycle process	24/813	55/8906	1.29207e-11	2.03127e-09	1.82608e-09	SYCE3/SYCP1/TEX12/SPATA22/TOP2A/HORMAD1/MEIOC/TEX15/BRDT/CNTD1/CCNB1IP1/TERB2/MAEL/CCNE2/MAJIN/DMC1/RAD21L1/MND1/PIWIL2/RAD51/RMI1/TERF1/PSMC3IP/MSH6	24
BP	GO:0006302	double-strand break repair	38/813	127/8906	1.75818e-11	2.62584e-09	2.36059e-09	ESCO2/MEIOC/SMCHD1/KDM1A/TEX15/SFR1/DMC1/RAD21L1/AUNIP/RBBP8/BRCA1/RPA2/RNF8/MORF4L1/APLF/GINS2/XRCC6/NIPBL/ABRAXAS1/RAD51/SLF1/RMI1/PRKDC/RFWD3/RAD51AP1/EYA3/TDP1/MCM6/RIF1/UBE2N/UIMC1/PARP1/PARP2/XRCC5/MCM2/MSH2/KDM2A/VCP	38
BP	GO:0007017	microtubule-based process	73/813	370/8906	1.06669e-10	1.51724e-08	1.36397e-08	TUBA3E/HSPB11/PPP2R3C/NUF2/KIF18A/RP1/AUNIP/PAX6/KIF21A/HDAC6/SPDL1/KIF3A/SASS6/TPX2/CCDC88A/IFT88/CEP63/TRIM37/PCM1/KIF4A/CCP110/DCTN3/HDGFL3/SGO1/TUBG1/KIF2A/CENPE/KIF11/IFT81/PRC1/TERF1/TRAF3IP1/DNAL1/CEP70/HAUS3/KIZ/KIF20B/ASPM/RAB11A/MAP7D3/CENPW/AP3M2/KIF22/AP3S1/BCCIP/CKAP5/AP3M1/KTN1/MYBL2/FGFR1OP/CEP19/DYNC1LI1/CENPJ/CDC20/FMR1/BBS2/CETN2/NSFL1C/PEX13/TAOK1/MAPRE1/VCP/PAFAH1B1/SLK/SMC1A/…	73
BP	GO:0006260	DNA replication	34/813	117/8906	4.93609e-10	6.70186e-08	6.02486e-08	ESCO2/RFC4/CCNE2/CCDC88A/RAD17/ORC6/RPA2/WDHD1/DBF4/GINS2/WAPL/PCNA/RAD51/ORC3/MGME1/TERF1/FBXW7/THOC1/RFWD3/MCM7/ATAD5/GINS1/MCM6/RFC3/MCM3/RRM1/GMNN/ESCO1/MCM2/MCMBP/PDS5A/TSPYL2/SMC1A/MSH6	34
BP	GO:0007129	synapsis	14/813	23/8906	9.36855e-10	1.21669e-07	1.09378e-07	SYCE3/SYCP1/TEX12/SPATA22/HORMAD1/MEIOC/TEX15/CCNB1IP1/TERB2/MAEL/CCNE2/MAJIN/DMC1/RAD21L1	14
BP	GO:0000070	mitotic sister chromatid segregation	26/813	76/8906	1.15449e-09	1.43686e-07	1.29171e-07	CENPK/NCAPG/NUF2/KIF18A/SPDL1/KIF4A/CUL3/SGO1/CDCA8/NIPBL/CENPE/DSN1/SLF1/SMC2/RAB11A/BUB1/KIF22/BUB3/DYNC1LI1/ANAPC15/CDC20/RIOK2/PDS5A/SMC1A/ANAPC5/CHMP2A	26
BP	GO:0010564	regulation of cell cycle process	55/813	259/8906	1.51643e-09	1.81183e-07	1.62881e-07	HORMAD1/CLSPN/CCNB3/CALM2/ECT2/SPDL1/TPX2/PIWIL2/BRCA1/RAD17/RPA2/TRIM37/CCP110/CUL3/BRD7/DBF4/NIPBL/ABRAXAS1/WAPL/CENPE/KIF11/SLF1/PRC1/FBXW7/CDKN2D/DTL/PRKDC/RFWD3/KIF20B/RAB11A/BUB1/EZH2/E2F1/RAD1/ATAD5/BUB3/CALM3/CRLF3/DYNC1LI1/CENPJ/ANAPC15/CDC20/UIMC1/NSFL1C/RHNO1/BCL2L1/TXLNG/RB1/TAOK1/CSPP1/RIOK2/SMC1A/ANAPC5/MSH6/CHMP2A	55
BP	GO:0051726	regulation of cell cycle	80/813	455/8906	4.20123e-09	4.80604e-07	4.32055e-07	TOP2A/HORMAD1/MEIOC/CLSPN/CCNB3/PSMD10/CALM2/ECT2/CCNE2/RAD9B/ZWINT/KNTC1/SPDL1/TPX2/PIWIL2/BRCA1/RAD17/CCNO/RPA2/TRIM37/CCP110/CCNB2/CUL3/BRD7/DBF4/NIPBL/ABRAXAS1/WAPL/TTK/CENPE/KIF11/SLF1/PRC1/FBXO4/FBXW7/THOC1/CDKN2D/DTL/PRKDC/RFWD3/KIF20B/RAB11A/FZD3/BUB1/HINFP/PPP1R13B/EZH2/E2F1/RAD1/BCCIP/ATAD5/TSG101/BUB3/CALM3/PPM1G/CRLF3/DYNC1LI1/CENPJ/ANAPC15/CDC20/GMNN/UIMC1/NSFL1C/RHNO1/CRY1/BCL2L1/TX…	80
BP	GO:0045786	negative regulation of cell cycle	49/813	224/8906	4.34426e-09	4.80604e-07	4.32055e-07	TOP2A/HORMAD1/MEIOC/CLSPN/RAD9B/ZWINT/KNTC1/SPDL1/BRCA1/RAD17/RPA2/TRIM37/BRD7/ABRAXAS1/WAPL/TTK/FBXO4/FBXW7/THOC1/CDKN2D/DTL/PRKDC/RFWD3/FZD3/BUB1/HINFP/PPP1R13B/EZH2/E2F1/RAD1/TSG101/BUB3/PPM1G/CRLF3/DYNC1LI1/ANAPC15/GMNN/UIMC1/RHNO1/CRY1/BCL2L1/RNF167/RB1/TAOK1/MSH2/SKIL/SMC1A/MSH6/CHMP2A	49
BP	GO:0000226	microtubule cytoskeleton organization	57/813	283/8906	5.99675e-09	6.39724e-07	5.75102e-07	TUBA3E/PPP2R3C/NUF2/KIF18A/RP1/AUNIP/PAX6/HDAC6/SPDL1/KIF3A/SASS6/TPX2/CCDC88A/CEP63/TRIM37/PCM1/KIF4A/CCP110/HDGFL3/SGO1/TUBG1/CENPE/KIF11/PRC1/TERF1/TRAF3IP1/DNAL1/CEP70/HAUS3/KIZ/ASPM/RAB11A/MAP7D3/CENPW/BCCIP/CKAP5/MYBL2/FGFR1OP/CEP19/DYNC1LI1/CENPJ/CDC20/BBS2/CETN2/NSFL1C/TAOK1/MAPRE1/VCP/PAFAH1B1/SLK/SMC1A/NTMT1/MARK3/CLIP1/CCSER2/CNTLN/CHMP2A	57
BP	GO:0071824	protein-DNA complex subunit organization	33/813	123/8906	8.30257e-09	8.55165e-07	7.68779e-07	CENPK/CENPH/BRDT/HIST1H2BA/DMC1/HMGB2/CHAF1A/TAF12/OIP5/NAP1L4/SUPT16H/CENPE/RAD51/MIS18A/ORC3/GTF2H5/UBN1/TERF1/PSMC5/HMGB1/CENPW/CENPT/ASF1B/TBP/MCM6/SMARCA5/GMNN/POLE3/MCM2/PBRM1/SHPRH/TSPYL2/CENPX	33
BP	GO:0045143	homologous chromosome segregation	15/813	30/8906	9.41932e-09	9.3785e-07	8.43112e-07	SYCE3/SYCP1/TEX12/SPATA22/HORMAD1/MEIOC/TEX15/CCNB1IP1/TERB2/MAEL/CCNE2/MAJIN/DMC1/RAD21L1/TERF1	15
BP	GO:0006325	chromatin organization	62/813	326/8906	1.29338e-08	1.22449e-06	1.1008e-06	SYCP1/SMCHD1/KDM1A/YEATS4/BRDT/HIST1H2BA/HMGB2/CHAF1A/HIST1H2AA/PHF8/TAF12/PIWIL2/BRCA1/OIP5/TRIM37/RNF8/BRD7/MORF4L1/NAP1L4/SUPT16H/NIPBL/SUPT7L/MSL1/MSL3/TADA2A/MIS18A/MORC2/PCGF6/HAT1/UBN1/HMGB1/MEAF6/ATAD2B/PWWP3A/ATAD2/EZH2/BRD8/ASF1B/COPRS/EYA3/RIF1/UBE2N/BAZ1B/H2AFV/SMARCA5/FMR1/UIMC1/ZNF451/POLE3/RUVBL1/MBIP/MCM2/PBRM1/HMGB3/WDR5/SHPRH/ARID4B/TSPYL2/CHTOP/POLE4/MRGBP/NSD1	62
BP	GO:0065004	protein-DNA complex assembly	30/813	107/8906	1.31181e-08	1.22449e-06	1.1008e-06	CENPK/CENPH/HIST1H2BA/DMC1/HMGB2/CHAF1A/TAF12/OIP5/NAP1L4/CENPE/RAD51/MIS18A/ORC3/GTF2H5/UBN1/TERF1/PSMC5/HMGB1/CENPW/CENPT/ASF1B/TBP/MCM6/SMARCA5/GMNN/POLE3/MCM2/SHPRH/TSPYL2/CENPX	30
BP	GO:0033044	regulation of chromosome organization	37/813	154/8906	2.66743e-08	2.41443e-06	2.17053e-06	TOP2A/KDM1A/CCT2/PHF8/SPDL1/PIWIL2/BRCA1/CCT3/CCT5/CCT4/CUL3/BRD7/NIPBL/WAPL/CENPE/TADA2A/SLF1/MORC2/FBXO4/TERF1/ATAD2B/PARN/ATAD2/BUB1/SMG6/BUB3/DYNC1LI1/ANAPC15/RIF1/UBE2N/FMR1/ZNF451/MCM2/RIOK2/CHTOP/ANAPC5/NSD1	37
BP	GO:0140014	mitotic nuclear division	32/813	123/8906	3.1303e-08	2.75006e-06	2.47226e-06	CENPK/NCAPG/NUF2/KIF18A/SPDL1/TPX2/KIF4A/CUL3/SGO1/CDCA8/NIPBL/CENPE/KIF11/DSN1/SLF1/KIF20B/SMC2/RAB11A/BUB1/KIF22/BCCIP/BUB3/MYBL2/DYNC1LI1/ANAPC15/CDC20/NSFL1C/RIOK2/PDS5A/SMC1A/ANAPC5/CHMP2A	32
BP	GO:0000075	cell cycle checkpoint	29/813	105/8906	3.31336e-08	2.82772e-06	2.54207e-06	TOP2A/HORMAD1/CLSPN/RAD9B/ZWINT/KNTC1/SPDL1/RAD17/RPA2/ABRAXAS1/TTK/FBXO4/THOC1/DTL/PRKDC/RFWD3/BUB1/HINFP/E2F1/RAD1/BUB3/DYNC1LI1/ANAPC15/UIMC1/RHNO1/CRY1/BCL2L1/TAOK1/MSH2	29
BP	GO:0048232	male gamete generation	37/813	158/8906	5.49093e-08	4.55595e-06	4.09572e-06	SYCE3/SYCP2/SYCP1/HORMAD1/PRDX4/MEIOC/TEX15/BRDT/CNTD1/CCNB1IP1/MAEL/ASZ1/GTSF1/HIST1H2BA/KIF18A/DDX25/DMC1/RAD21L1/TDRD5/ADAD1/RNF17/PIWIL2/PIWIL1/STRBP/PLEKHA1/MNS1/IFT81/CIP2A/CABYR/SPINK2/NECTIN3/BBS2/BCL2L1/SNRPA1/PAFAH1B1/ARID4B/SOD1	37
BP	GO:0022414	reproductive process	75/813	441/8906	5.70232e-08	4.60346e-06	4.13844e-06	SYCE3/SYCP2/SYCP1/TEX12/SPATA22/TOP2A/HORMAD1/PRDX4/MEIOC/DDX4/CLGN/TEX15/BRDT/CCT2/CNTD1/CCNB1IP1/TERB2/MAEL/NUF2/ASZ1/GTSF1/CCNE2/HIST1H2BA/KIF18A/SPESP1/DDX25/MAJIN/HORMAD2/DMC1/RAD21L1/TDRD5/ADAD1/MND1/RNF17/PIWIL2/PIWIL1/STRBP/CCT3/CCT5/CCT4/PLEKHA1/SPA17/SGO1/DND1/PDIK1L/NIPBL/WAPL/MNS1/RAD51/IFT81/NUP107/RMI1/TERF1/CIP2A/MTOR/GGNBP2/PRKDC/SMC2/BUB1/RAD1/PSMC3IP/CABYR/SPINK2/NECTIN3/CDC20/B…	75
BP	GO:0000003	reproduction	75/813	443/8906	6.92071e-08	5.44004e-06	4.89051e-06	SYCE3/SYCP2/SYCP1/TEX12/SPATA22/TOP2A/HORMAD1/PRDX4/MEIOC/DDX4/CLGN/TEX15/BRDT/CCT2/CNTD1/CCNB1IP1/TERB2/MAEL/NUF2/ASZ1/GTSF1/CCNE2/HIST1H2BA/KIF18A/SPESP1/DDX25/MAJIN/HORMAD2/DMC1/RAD21L1/TDRD5/ADAD1/MND1/RNF17/PIWIL2/PIWIL1/STRBP/CCT3/CCT5/CCT4/PLEKHA1/SPA17/SGO1/DND1/PDIK1L/NIPBL/WAPL/MNS1/RAD51/IFT81/NUP107/RMI1/TERF1/CIP2A/MTOR/GGNBP2/PRKDC/SMC2/BUB1/RAD1/PSMC3IP/CABYR/SPINK2/NECTIN3/CDC20/B…	75
BP	GO:0007062	sister chromatid cohesion	15/813	34/8906	7.94307e-08	6.08358e-06	5.46903e-06	HORMAD1/ESCO2/HORMAD2/SGO1/NIPBL/WAPL/SLF1/FBXW7/BUB1/KIF22/CDC20/ESCO1/MCMBP/PDS5A/SMC1A	15
BP	GO:0019953	sexual reproduction	51/813	261/8906	1.07948e-07	8.06104e-06	7.24674e-06	SYCE3/SYCP2/SYCP1/SPATA22/TOP2A/HORMAD1/PRDX4/MEIOC/DDX4/CLGN/TEX15/BRDT/CCT2/CNTD1/CCNB1IP1/MAEL/ASZ1/GTSF1/HIST1H2BA/KIF18A/SPESP1/DDX25/DMC1/RAD21L1/TDRD5/ADAD1/RNF17/PIWIL2/PIWIL1/STRBP/CCT3/CCT5/CCT4/PLEKHA1/SPA17/DND1/MNS1/IFT81/CIP2A/MTOR/CABYR/SPINK2/NECTIN3/BBS2/VDAC2/BCL2L1/MSH2/SNRPA1/PAFAH1B1/ARID4B/SOD1	51
BP	GO:0006275	regulation of DNA replication	18/813	49/8906	1.22008e-07	8.88875e-06	7.99084e-06	ESCO2/RFC4/CCDC88A/RAD17/DBF4/WAPL/PCNA/ORC3/TERF1/FBXW7/ATAD5/RFC3/GMNN/ESCO1/PDS5A/TSPYL2/SMC1A/MSH6	18
BP	GO:0000725	recombinational repair	23/813	76/8906	1.41648e-07	1.00739e-05	9.05627e-06	SMCHD1/KDM1A/TEX15/SFR1/DMC1/RAD21L1/AUNIP/RBBP8/BRCA1/RPA2/MORF4L1/GINS2/NIPBL/RAD51/RMI1/RFWD3/RAD51AP1/MCM6/RIF1/UBE2N/PARP1/RHNO1/MCM2	23
BP	GO:0007276	gamete generation	43/813	208/8906	2.15523e-07	1.48741e-05	1.33716e-05	SYCE3/SYCP2/SYCP1/SPATA22/TOP2A/HORMAD1/PRDX4/MEIOC/DDX4/TEX15/BRDT/CNTD1/CCNB1IP1/MAEL/ASZ1/GTSF1/HIST1H2BA/KIF18A/DDX25/DMC1/RAD21L1/TDRD5/ADAD1/RNF17/PIWIL2/PIWIL1/STRBP/PLEKHA1/DND1/MNS1/IFT81/CIP2A/MTOR/CABYR/SPINK2/NECTIN3/BBS2/BCL2L1/MSH2/SNRPA1/PAFAH1B1/ARID4B/SOD1	43
BP	GO:0006261	DNA-dependent DNA replication	22/813	72/8906	2.19103e-07	1.48741e-05	1.33716e-05	RFC4/CCNE2/ORC6/WDHD1/DBF4/PCNA/RAD51/ORC3/MGME1/FBXW7/THOC1/RFWD3/MCM7/GINS1/MCM6/RFC3/MCM3/GMNN/MCM2/MCMBP/SMC1A/MSH6	22
BP	GO:0009314	response to radiation	36/813	164/8906	4.6166e-07	3.0644e-05	2.75484e-05	KDM1A/ECT2/PBK/RP1/RNF8/XRCC6/NIPBL/ABRAXAS1/PCNA/GTF2H5/FBXO4/EIF2S1/FBXL3/CDKN2D/DTL/PRKDC/RFWD3/DDHD2/USP1/RAD51AP1/RAD1/EYA3/ERCC6/UIMC1/PARP1/KRAS/RHNO1/CRY1/BCL2L1/POLE3/MSH2/REV1/SMC1A/PER3/TANK/MSH6	36
BP	GO:0000724	double-strand break repair via homologous recombination	22/813	75/8906	4.84302e-07	3.1448e-05	2.82712e-05	SMCHD1/KDM1A/TEX15/SFR1/DMC1/RAD21L1/AUNIP/RBBP8/BRCA1/RPA2/MORF4L1/GINS2/NIPBL/RAD51/RMI1/RFWD3/RAD51AP1/MCM6/RIF1/UBE2N/PARP1/MCM2	22
BP	GO:0010212	response to ionizing radiation	20/813	64/8906	5.19413e-07	3.30103e-05	2.96757e-05	KDM1A/ECT2/RNF8/XRCC6/NIPBL/ABRAXAS1/GTF2H5/FBXO4/PRKDC/RFWD3/RAD51AP1/RAD1/EYA3/ERCC6/UIMC1/RHNO1/BCL2L1/POLE3/MSH2/TANK	20
BP	GO:2001020	regulation of response to DNA damage stimulus	28/813	112/8906	5.55549e-07	3.45714e-05	3.10791e-05	SMCHD1/KDM1A/TEX15/PSMD10/AUNIP/RPA2/RNF8/ABRAXAS1/PCNA/SLF1/FBXO4/PARG/THOC1/CDKN2D/PRKDC/RFWD3/USP1/RAD51AP1/EYA3/ERCC6/RIF1/UBE2N/FMR1/UIMC1/PARP1/CRY1/BCL2L1/SKIL	28
BP	GO:0018394	peptidyl-lysine acetylation	21/813	70/8906	5.81535e-07	3.54499e-05	3.18688e-05	YEATS4/TAF12/PIWIL2/BRCA1/BRD7/MORF4L1/SUPT7L/MSL1/MSL3/TADA2A/MEAF6/BRD8/ZNF451/ESCO1/POLE3/RUVBL1/MBIP/WDR5/HINT2/POLE4/MRGBP	21
BP	GO:0007283	spermatogenesis	34/813	152/8906	6.04855e-07	3.61341e-05	3.24839e-05	SYCE3/SYCP1/HORMAD1/PRDX4/MEIOC/BRDT/CNTD1/CCNB1IP1/MAEL/ASZ1/GTSF1/HIST1H2BA/DDX25/DMC1/RAD21L1/TDRD5/ADAD1/RNF17/PIWIL2/PIWIL1/STRBP/PLEKHA1/MNS1/IFT81/CIP2A/CABYR/SPINK2/NECTIN3/BBS2/BCL2L1/SNRPA1/PAFAH1B1/ARID4B/SOD1	34
BP	GO:0044770	cell cycle phase transition	37/813	173/8906	6.34588e-07	3.67712e-05	3.30567e-05	CLSPN/CCNB3/CALM2/CCNE2/PHF8/SPDL1/RAD17/CCNO/RPA2/CCNB2/CUL3/BRD7/DBF4/ABRAXAS1/CENPE/CDKN2D/DTL/PRKDC/RFWD3/RAB11A/BUB1/HINFP/EZH2/E2F1/ATAD5/BUB3/CALM3/CRLF3/DYNC1LI1/ANAPC15/UIMC1/RB1/TAOK1/NPAT/RIOK2/ANAPC5/CHMP2A	37
BP	GO:0006457	protein folding	24/813	88/8906	6.52451e-07	3.67712e-05	3.30567e-05	PRDX4/CLGN/PDCD5/CCT2/CCT3/CCT5/CCT4/VBP1/DNAJB6/TCP1/DNAJA2/CCT8/PDIA3/PFDN2/PPIG/PPIF/CDC37L1/DNAJC3/PDIA4/PFDN4/FKBP4/DNAJC1/CANX/PFDN6	24
BP	GO:0006473	protein acetylation	24/813	88/8906	6.52451e-07	3.67712e-05	3.30567e-05	ESCO2/YEATS4/TAF12/PIWIL2/BRCA1/BRD7/MORF4L1/SUPT7L/MSL1/MSL3/TADA2A/MEAF6/NAA30/BRD8/ZNF451/ESCO1/POLE3/RUVBL1/MBIP/TAOK1/WDR5/HINT2/POLE4/MRGBP	24
BP	GO:0034508	centromere complex assembly	9/813	15/8906	1.27337e-06	7.04362e-05	6.3321e-05	CENPK/CENPH/OIP5/CENPE/MIS18A/CENPW/CENPT/POLE3/CENPX	9
BP	GO:0016573	histone acetylation	19/813	62/8906	1.39637e-06	7.36628e-05	6.62216e-05	YEATS4/TAF12/PIWIL2/BRCA1/BRD7/MORF4L1/SUPT7L/MSL1/MSL3/TADA2A/MEAF6/BRD8/ZNF451/POLE3/RUVBL1/MBIP/WDR5/POLE4/MRGBP	19
BP	GO:0010948	negative regulation of cell cycle process	26/813	104/8906	1.40568e-06	7.36628e-05	6.62216e-05	HORMAD1/CLSPN/SPDL1/RAD17/RPA2/TRIM37/BRD7/ABRAXAS1/WAPL/FBXW7/CDKN2D/DTL/PRKDC/RFWD3/BUB1/EZH2/RAD1/BUB3/DYNC1LI1/ANAPC15/UIMC1/RB1/TAOK1/SMC1A/MSH6/CHMP2A	26
BP	GO:0051054	positive regulation of DNA metabolic process	26/813	104/8906	1.40568e-06	7.36628e-05	6.62216e-05	SMCHD1/CCT2/RFC4/CCT3/CCT5/CCT4/RNF8/DBF4/ABRAXAS1/PCNA/SLF1/MORC2/FBXO4/PRKDC/PARN/ATAD5/EYA3/ERCC6/OTUD4/RFC3/RIF1/UBE2N/UIMC1/PARP1/MSH2/TFRC	26
BP	GO:0007131	reciprocal meiotic recombination	10/813	19/8906	1.63671e-06	8.28618e-05	7.44914e-05	SYCE3/SYCP1/TOP2A/CNTD1/CCNB1IP1/DMC1/MND1/RAD51/RMI1/PSMC3IP	10
BP	GO:0035825	homologous recombination	10/813	19/8906	1.63671e-06	8.28618e-05	7.44914e-05	SYCE3/SYCP1/TOP2A/CNTD1/CCNB1IP1/DMC1/MND1/RAD51/RMI1/PSMC3IP	10
BP	GO:0016071	mRNA metabolic process	50/813	278/8906	1.95336e-06	9.72446e-05	8.74213e-05	RBM46/UPF3B/MEIOC/SNRPG/WBP4/NUDT21/ZCRB1/SRRM1/SSB/DND1/SECISBP2/RBM17/WBP11/PTBP2/SRSF12/DDX39A/FXR1/NCBP1/CSTF3/PARN/LSM3/ALKBH5/SNRPD1/E2F1/CWC15/LSM6/SMG6/TDRD3/CNOT1/SRRT/FXR2/FMR1/TRMT6/SNRPD3/HTATSF1/SF3A3/UPF2/SNRPA1/CASC3/LSM1/BCAS2/SAMD4B/LSM7/POLR2D/RBMX2/ELAVL1/POLR2I/SUPT5H/LSM8/SAFB	50
BP	GO:0018393	internal peptidyl-lysine acetylation	19/813	64/8906	2.38468e-06	0.000116771	0.000104975	YEATS4/TAF12/PIWIL2/BRCA1/BRD7/MORF4L1/SUPT7L/MSL1/MSL3/TADA2A/MEAF6/BRD8/ZNF451/POLE3/RUVBL1/MBIP/WDR5/POLE4/MRGBP	19
BP	GO:0008156	negative regulation of DNA replication	9/813	16/8906	2.67501e-06	0.000128875	0.000115857	RAD17/WAPL/TERF1/FBXW7/GMNN/PDS5A/TSPYL2/SMC1A/MSH6	9
BP	GO:0044772	mitotic cell cycle phase transition	33/813	155/8906	2.84048e-06	0.000134675	0.00012107	CLSPN/CCNB3/CALM2/CCNE2/PHF8/SPDL1/RAD17/CCNO/RPA2/CCNB2/CUL3/BRD7/CENPE/CDKN2D/DTL/PRKDC/RFWD3/RAB11A/BUB1/HINFP/EZH2/E2F1/BUB3/CALM3/CRLF3/DYNC1LI1/ANAPC15/RB1/TAOK1/NPAT/RIOK2/ANAPC5/CHMP2A	33
BP	GO:0022412	cellular process involved in reproduction in multicellular organism	29/813	129/8906	3.63868e-06	0.000169824	0.000152669	SYCP2/SYCP1/TOP2A/HORMAD1/MEIOC/TEX15/BRDT/CCNB1IP1/MAEL/ASZ1/HIST1H2BA/KIF18A/SPESP1/DDX25/DMC1/TDRD5/ADAD1/RNF17/PIWIL2/PIWIL1/DND1/MTOR/CABYR/SPINK2/NECTIN3/BBS2/BCL2L1/MSH2/PAFAH1B1	29
BP	GO:0007140	male meiotic nuclear division	8/813	13/8906	3.95859e-06	0.000179156	0.000161058	SYCP2/MEIOC/TEX15/BRDT/MAEL/ASZ1/KIF18A/DMC1	8
BP	GO:0051383	kinetochore organization	8/813	13/8906	3.95859e-06	0.000179156	0.000161058	CENPK/CENPH/NUF2/CENPE/SMC2/CENPW/CENPT/CENPX	8
BP	GO:0044703	multi-organism reproductive process	51/813	293/8906	4.1515e-06	0.000185083	0.000166386	SYCE3/SYCP2/SYCP1/SPATA22/TOP2A/HORMAD1/PRDX4/MEIOC/DDX4/CLGN/TEX15/BRDT/CCT2/CNTD1/CCNB1IP1/MAEL/ASZ1/GTSF1/HIST1H2BA/KIF18A/SPESP1/DDX25/DMC1/RAD21L1/TDRD5/ADAD1/RNF17/PIWIL2/PIWIL1/STRBP/CCT3/CCT5/CCT4/PLEKHA1/SPA17/DND1/MNS1/IFT81/CIP2A/MTOR/CABYR/SPINK2/NECTIN3/BBS2/VDAC2/BCL2L1/MSH2/SNRPA1/PAFAH1B1/ARID4B/SOD1	51
BP	GO:0006475	internal protein amino acid acetylation	19/813	67/8906	5.07336e-06	0.000222855	0.000200343	YEATS4/TAF12/PIWIL2/BRCA1/BRD7/MORF4L1/SUPT7L/MSL1/MSL3/TADA2A/MEAF6/BRD8/ZNF451/POLE3/RUVBL1/MBIP/WDR5/POLE4/MRGBP	19
BP	GO:0006282	regulation of DNA repair	19/813	68/8906	6.44821e-06	0.000275154	0.000247359	SMCHD1/KDM1A/TEX15/AUNIP/RPA2/RNF8/ABRAXAS1/PCNA/SLF1/PARG/PRKDC/USP1/RAD51AP1/EYA3/ERCC6/RIF1/UBE2N/UIMC1/PARP1	19
BP	GO:0006403	RNA localization	19/813	68/8906	6.44821e-06	0.000275154	0.000247359	CCT2/DDX25/CCT4/SSB/NUP93/NUP107/TERF1/THOC1/DDX39A/NCBP1/PARN/NUP88/ABCE1/PHAX/FYTTD1/RIOK2/CHTOP/RAE1/POLR2D	19
BP	GO:0070925	organelle assembly	61/813	381/8906	7.97464e-06	0.00033462	0.000300818	IQCB1/CENPK/CENPH/FARP2/RP1/KIF3A/SASS6/TPX2/CCDC88A/SNAP29/CCNO/IFT88/CEP63/TRIM37/PCM1/KIF4A/CCP110/VDAC3/CEP83/MNS1/CENPE/KIF11/IFT81/EIF2S1/TRAF3IP1/DNAL1/CEP70/IQUB/HAUS3/ULK2/CFL2/TMEM107/RAB11A/CENPW/LSM3/CPLANE1/CENPT/MDN1/MAP1LC3B/BCCIP/TSG101/MYBL2/CEP19/CNOT1/RAB14/CENPJ/CDC20/BBS2/CETN2/NSFL1C/ATG3/RB1CC1/CEP290/PAFAH1B1/SMC1A/CENPX/NEK1/IFT74/ATP6V1D/DDX6/CHMP2A	61
BP	GO:2001252	positive regulation of chromosome organization	20/813	75/8906	8.06583e-06	0.00033462	0.000300818	KDM1A/CCT2/PIWIL2/BRCA1/CCT3/CCT5/CCT4/CUL3/BRD7/NIPBL/SLF1/MORC2/FBXO4/TERF1/PARN/RIF1/UBE2N/FMR1/CHTOP/ANAPC5	20
BP	GO:0006342	chromatin silencing	12/813	31/8906	8.49745e-06	0.000347697	0.000312574	SMCHD1/PHF8/MORF4L1/MSL3/MORC2/HAT1/ATAD2B/ATAD2/EZH2/RIF1/SMARCA5/POLE3	12
BP	GO:0043543	protein acylation	24/813	101/8906	9.16381e-06	0.000369896	0.00033253	ESCO2/YEATS4/TAF12/PIWIL2/BRCA1/BRD7/MORF4L1/SUPT7L/MSL1/MSL3/TADA2A/MEAF6/NAA30/BRD8/ZNF451/ESCO1/POLE3/RUVBL1/MBIP/TAOK1/WDR5/HINT2/POLE4/MRGBP	24
BP	GO:0032504	multicellular organism reproduction	44/813	247/8906	1.04248e-05	0.000415186	0.000373246	SYCE3/SYCP2/SYCP1/SPATA22/TOP2A/HORMAD1/PRDX4/MEIOC/DDX4/TEX15/BRDT/CNTD1/CCNB1IP1/MAEL/ASZ1/GTSF1/HIST1H2BA/KIF18A/SPESP1/DDX25/DMC1/RAD21L1/TDRD5/ADAD1/RNF17/PIWIL2/PIWIL1/STRBP/PLEKHA1/DND1/MNS1/IFT81/CIP2A/MTOR/CABYR/SPINK2/NECTIN3/BBS2/BCL2L1/MSH2/SNRPA1/PAFAH1B1/ARID4B/SOD1	44
BP	GO:0048609	multicellular organismal reproductive process	43/813	240/8906	1.13165e-05	0.000444768	0.000399839	SYCE3/SYCP2/SYCP1/SPATA22/TOP2A/HORMAD1/PRDX4/MEIOC/DDX4/TEX15/BRDT/CNTD1/CCNB1IP1/MAEL/ASZ1/GTSF1/HIST1H2BA/KIF18A/DDX25/DMC1/RAD21L1/TDRD5/ADAD1/RNF17/PIWIL2/PIWIL1/STRBP/PLEKHA1/DND1/MNS1/IFT81/CIP2A/MTOR/CABYR/SPINK2/NECTIN3/BBS2/BCL2L1/MSH2/SNRPA1/PAFAH1B1/ARID4B/SOD1	43
BP	GO:0016569	covalent chromatin modification	35/813	180/8906	1.21887e-05	0.000472827	0.000425063	KDM1A/YEATS4/TAF12/PIWIL2/BRCA1/TRIM37/RNF8/BRD7/MORF4L1/NIPBL/SUPT7L/MSL1/MSL3/TADA2A/MORC2/PCGF6/MEAF6/EZH2/BRD8/COPRS/EYA3/RIF1/UBE2N/FMR1/UIMC1/ZNF451/POLE3/RUVBL1/MBIP/WDR5/ARID4B/CHTOP/POLE4/MRGBP/NSD1	35
BP	GO:0006396	RNA processing	67/813	438/8906	1.36161e-05	0.000521427	0.000468754	BRDT/DDX24/ADAD1/SNRPG/BUD23/PIWIL2/WBP4/NUDT21/ZCRB1/SRRM1/SSB/ADAD2/DKC1/RBM17/RTRAF/WBP11/PTBP2/GTF2H5/LYAR/SRSF12/MPHOSPH10/DDX39A/NCBP1/CSTF3/TRMT1L/PARN/EXOSC8/LSM3/ALKBH5/SNRPD1/THUMPD3/REXO4/MDN1/CWC15/LSM6/TDRD3/PAPOLA/SRRT/RBFA/FMR1/TRNT1/TRMT6/SNRPD3/UTP6/LARP7/FAM207A/RRP15/HTATSF1/HSD17B10/SF3A3/DDX10/MAGOHB/SNRPA1/RIOK2/GRSF1/CASC3/LSM1/BCAS2/LAS1L/RP9/LSM7/POLR2D/RBMX2/SUPT5H/LSM8/…	67
BP	GO:0070647	protein modification by small protein conjugation or removal	61/813	389/8906	1.54841e-05	0.000585456	0.000526315	KDM1A/PSMD10/NAE1/UBE2T/UBA2/HDAC6/BRCA1/TRIM37/USP9X/UBE2F/RNF8/CUL3/DZIP3/FBXO9/SENP5/PJA2/FANCI/COPS3/FBXL20/FBXO4/UBE2K/PCGF6/FBXW7/DTL/RBX1/FBXO11/UBXN1/USP1/UFL1/RNF34/CDC16/DCUN1D5/OTUD4/UBE2J2/UBE2N/CDC20/KLHL8/UIMC1/UBE2G2/USP8/ATG3/NHLRC3/HECTD1/DCAF17/ARIH2/CRY1/RNF167/SIAH1/SOCS7/COPS8/RNF146/USP42/UBA3/ANAPC10/UBA5/VCP/SHPRH/UBE3A/USP33/ANAPC5/TANK	61
BP	GO:0051303	establishment of chromosome localization	14/813	43/8906	1.57713e-05	0.000588861	0.000529376	MEIOC/TERB2/NUF2/KIF18A/MAJIN/RAD21L1/SPDL1/CUL3/CDCA8/CENPE/TERF1/RAB11A/KIF22/CHMP2A	14
BP	GO:0000731	DNA synthesis involved in DNA repair	8/813	15/8906	1.67541e-05	0.000617834	0.000555422	SYCP1/TEX12/SPATA22/PCNA/CDKN2D/DTL/VCP/REV1	8
BP	GO:0016570	histone modification	34/813	176/8906	1.86953e-05	0.000681009	0.000612216	KDM1A/YEATS4/TAF12/PIWIL2/BRCA1/TRIM37/RNF8/BRD7/MORF4L1/NIPBL/SUPT7L/MSL1/MSL3/TADA2A/PCGF6/MEAF6/EZH2/BRD8/COPRS/EYA3/RIF1/UBE2N/FMR1/UIMC1/ZNF451/POLE3/RUVBL1/MBIP/WDR5/ARID4B/CHTOP/POLE4/MRGBP/NSD1	34
BP	GO:0031570	DNA integrity checkpoint	19/813	73/8906	1.97421e-05	0.000710476	0.000638706	TOP2A/CLSPN/RAD9B/RAD17/RPA2/ABRAXAS1/FBXO4/THOC1/DTL/PRKDC/RFWD3/HINFP/E2F1/RAD1/UIMC1/RHNO1/CRY1/TAOK1/MSH2	19
BP	GO:0000077	DNA damage checkpoint	18/813	67/8906	2.03592e-05	0.000723964	0.000650832	CLSPN/RAD9B/RAD17/RPA2/ABRAXAS1/FBXO4/THOC1/DTL/PRKDC/RFWD3/HINFP/E2F1/RAD1/UIMC1/RHNO1/CRY1/TAOK1/MSH2	18
BP	GO:0000209	protein polyubiquitination	23/813	99/8906	2.07754e-05	0.000728287	0.000654718	UBE2T/HDAC6/BRCA1/RNF8/CUL3/DZIP3/FBXO4/UBE2K/DTL/RNF34/CDC16/UBE2J2/UBE2N/UBE2G2/NHLRC3/HECTD1/ARIH2/RNF167/RNF146/ANAPC10/SHPRH/UBE3A/ANAPC5	23
BP	GO:0034502	protein localization to chromosome	14/813	44/8906	2.12122e-05	0.000728287	0.000654718	ESCO2/CCT2/SPDL1/RPA2/CCT3/CCT5/CCT4/NIPBL/WAPL/SLF1/TERF1/EZH2/BUB3/MSH2	14
BP	GO:0050000	chromosome localization	14/813	44/8906	2.12122e-05	0.000728287	0.000654718	MEIOC/TERB2/NUF2/KIF18A/MAJIN/RAD21L1/SPDL1/CUL3/CDCA8/CENPE/TERF1/RAB11A/KIF22/CHMP2A	14
BP	GO:0010638	positive regulation of organelle organization	45/813	263/8906	2.39168e-05	0.000811811	0.000729805	KDM1A/PDCD5/CCT2/RP1/HDAC6/CCDC88A/PIWIL2/BRCA1/DSTN/CCT3/CCT5/CCP110/CCT4/CUL3/BRD7/NIPBL/MNS1/WASF1/SLF1/MORC2/FBXO4/TERF1/FBXW7/MTOR/SWAP70/CFL2/PARN/ARPC5/DDHD2/ACTR3/ARPC5L/CNOT1/CENPJ/RIF1/UBE2N/FMR1/PFDN2/NSFL1C/MFF/KATNBL1/NCKAP1/CLIP1/CHTOP/ANAPC5/ARPC1A	45
BP	GO:0018205	peptidyl-lysine modification	29/813	142/8906	2.59867e-05	0.000872161	0.000784058	YEATS4/UBA2/HDAC6/TAF12/PIWIL2/BRCA1/BRD7/MORF4L1/SUPT7L/MSL1/SENP5/MSL3/TADA2A/MEAF6/EZH2/BRD8/RIF1/ZNF451/ESCO1/POLE3/RUVBL1/MBIP/SETD3/WDR5/ARID4B/HINT2/POLE4/MRGBP/NSD1	29
BP	GO:1901987	regulation of cell cycle phase transition	27/813	128/8906	2.68178e-05	0.000890052	0.000800142	CLSPN/CCNB3/SPDL1/RAD17/RPA2/CUL3/BRD7/DBF4/ABRAXAS1/CENPE/CDKN2D/DTL/PRKDC/RFWD3/RAB11A/BUB1/EZH2/E2F1/ATAD5/BUB3/DYNC1LI1/ANAPC15/UIMC1/RB1/TAOK1/RIOK2/ANAPC5	27
BP	GO:0010608	posttranscriptional regulation of gene expression	34/813	180/8906	3.04925e-05	0.00100089	0.000899784	RBM46/UPF3B/MEIOC/MAEL/DDX25/EIF5B/PIWIL2/NUDT21/DND1/SECISBP2/EIF5/FBXO4/MRPL13/EIF2S1/SRP9/NCL/MTOR/PAIP2B/PAIP1/FXR1/PARN/E2F1/SMG6/CNOT1/FXR2/FMR1/NCK1/DHX29/DNAJC3/SAMD4B/DNAJC1/POLR2D/ELAVL1/EIF4E2	34
BP	GO:0051783	regulation of nuclear division	20/813	82/8906	3.36923e-05	0.0010939	0.000983398	HORMAD1/SPDL1/PIWIL2/CUL3/NIPBL/CENPE/KIF11/SLF1/KIF20B/BUB1/RAD1/BUB3/DYNC1LI1/ANAPC15/CDC20/NSFL1C/RIOK2/SMC1A/ANAPC5/CHMP2A	20
BP	GO:0044786	cell cycle DNA replication	10/813	25/8906	3.47968e-05	0.00111761	0.00100472	DBF4/RAD51/ORC3/FBXW7/GINS1/MCM6/GMNN/MCM2/SMC1A/MSH6	10
BP	GO:0071426	ribonucleoprotein complex export from nucleus	12/813	35/8906	3.56409e-05	0.00112062	0.00100742	DDX25/SSB/NUP107/THOC1/DDX39A/NUP88/ABCE1/FYTTD1/RIOK2/CHTOP/RAE1/POLR2D	12
BP	GO:0071479	cellular response to ionizing radiation	12/813	35/8906	3.56409e-05	0.00112062	0.00100742	KDM1A/ECT2/XRCC6/NIPBL/GTF2H5/FBXO4/RAD51AP1/RAD1/RHNO1/BCL2L1/POLE3/TANK	12
BP	GO:0007346	regulation of mitotic cell cycle	39/813	220/8906	3.69296e-05	0.00114905	0.00103298	TOP2A/MEIOC/CLSPN/CCNB3/ZWINT/KNTC1/SPDL1/TPX2/RAD17/RPA2/CUL3/BRD7/NIPBL/TTK/CENPE/KIF11/SLF1/DTL/PRKDC/RFWD3/KIF20B/RAB11A/FZD3/BUB1/EZH2/E2F1/BUB3/DYNC1LI1/ANAPC15/NSFL1C/BCL2L1/RB1/TAOK1/MSH2/POLDIP2/RIOK2/SMC1A/ANAPC5/CHMP2A	39
BP	GO:0000723	telomere maintenance	18/813	70/8906	3.87817e-05	0.00117011	0.00105191	TERF2IP/CCT2/CCNE2/RPA2/CCT3/CCT5/CCT4/XRCC6/RAD51/FBXO4/TERF1/PRKDC/ACD/PARN/SMG6/RIF1/XRCC5/SMC6	18
BP	GO:0032200	telomere organization	18/813	70/8906	3.87817e-05	0.00117011	0.00105191	TERF2IP/CCT2/CCNE2/RPA2/CCT3/CCT5/CCT4/XRCC6/RAD51/FBXO4/TERF1/PRKDC/ACD/PARN/SMG6/RIF1/XRCC5/SMC6	18
BP	GO:0071897	DNA biosynthetic process	18/813	70/8906	3.87817e-05	0.00117011	0.00105191	SYCP1/TEX12/SPATA22/CCT2/RFC4/CCT3/CCT5/CCT4/PCNA/FBXO4/TERF1/CDKN2D/DTL/PARN/SMG6/RFC3/VCP/REV1	18
BP	GO:0051983	regulation of chromosome segregation	15/813	52/8906	3.99817e-05	0.00119425	0.00107361	HORMAD1/ECT2/SPDL1/CUL3/NIPBL/WAPL/CENPE/SLF1/BUB1/BUB3/DYNC1LI1/ANAPC15/RIOK2/ANAPC5/SMC6	15
BP	GO:0016458	gene silencing	20/813	83/8906	4.06555e-05	0.00119797	0.00107696	SMCHD1/MAEL/PHF8/PIWIL2/PIWIL1/MORF4L1/DND1/MSL3/MORC2/HAT1/FXR1/ATAD2B/ATAD2/EZH2/CNOT1/RIF1/SMARCA5/FMR1/POLE3/ELAVL1	20
BP	GO:0051236	establishment of RNA localization	16/813	58/8906	4.09083e-05	0.00119797	0.00107696	DDX25/SSB/NUP93/NUP107/TERF1/THOC1/DDX39A/NCBP1/NUP88/ABCE1/PHAX/FYTTD1/RIOK2/CHTOP/RAE1/POLR2D	16
BP	GO:0006511	ubiquitin-dependent protein catabolic process	51/813	318/8906	4.25759e-05	0.0012347	0.00110998	PSMD10/PBK/HDAC6/DERL3/USP9X/RNF8/CUL3/FBXO9/PSMD1/COPS3/FBXL20/FBXO4/UBE2K/FBXW7/FBXL3/PSMC5/DTL/UBXN4/PSMA3/RBX1/UBXN1/USP1/TSG101/UFL1/RNF34/PSMD12/UBE2J2/UBE2N/CDC20/KLHL8/UBE2G2/NSFL1C/USP8/NHLRC3/ARIH2/PSMC6/ARMC8/RNF167/CUL2/PSMD2/SIAH1/STYX/PSMA6/RNF146/USP42/ANAPC10/VCP/UBE3A/USP33/ANAPC5/FAF2	51
BP	GO:1901988	negative regulation of cell cycle phase transition	18/813	71/8906	4.76012e-05	0.00136716	0.00122906	CLSPN/SPDL1/RAD17/RPA2/BRD7/ABRAXAS1/CDKN2D/DTL/PRKDC/RFWD3/BUB1/EZH2/BUB3/DYNC1LI1/ANAPC15/UIMC1/RB1/TAOK1	18
BP	GO:0071166	ribonucleoprotein complex localization	12/813	36/8906	4.90692e-05	0.0013959	0.00125489	DDX25/SSB/NUP107/THOC1/DDX39A/NUP88/ABCE1/FYTTD1/RIOK2/CHTOP/RAE1/POLR2D	12
BP	GO:0032446	protein modification by small protein conjugation	50/813	312/8906	5.16013e-05	0.00145279	0.00130603	KDM1A/PSMD10/NAE1/UBE2T/UBA2/HDAC6/BRCA1/TRIM37/UBE2F/RNF8/CUL3/DZIP3/FBXO9/PJA2/FANCI/FBXL20/FBXO4/UBE2K/PCGF6/FBXW7/DTL/RBX1/FBXO11/UBXN1/UFL1/RNF34/CDC16/DCUN1D5/UBE2J2/UBE2N/CDC20/KLHL8/UBE2G2/ATG3/NHLRC3/HECTD1/DCAF17/ARIH2/CRY1/RNF167/SIAH1/SOCS7/RNF146/UBA3/ANAPC10/UBA5/VCP/SHPRH/UBE3A/ANAPC5	50
BP	GO:0006304	DNA modification	11/813	31/8906	5.2528e-05	0.00145279	0.00130603	MAEL/ASZ1/TDRD5/PIWIL2/MIS18A/CDADC1/EZH2/OTUD4/PARP1/PARP2/ASCC3	11
BP	GO:0051028	mRNA transport	11/813	31/8906	5.2528e-05	0.00145279	0.00130603	DDX25/NUP93/NUP107/THOC1/DDX39A/NCBP1/NUP88/FYTTD1/CHTOP/RAE1/POLR2D	11
BP	GO:0040029	regulation of gene expression, epigenetic	22/813	98/8906	5.47719e-05	0.00150095	0.00134933	SMCHD1/MAEL/PHF8/HDAC6/BRCA1/MORF4L1/DND1/MSL3/MORC2/PCGF6/HAT1/FXR1/ATAD2B/ATAD2/EZH2/CNOT1/RIF1/SMARCA5/FMR1/POLE3/ARID4B/ELAVL1	22
BP	GO:0006405	RNA export from nucleus	13/813	42/8906	5.78263e-05	0.00157025	0.00141162	DDX25/SSB/NUP107/THOC1/DDX39A/NUP88/ABCE1/PHAX/FYTTD1/RIOK2/CHTOP/RAE1/POLR2D	13
BP	GO:0045814	negative regulation of gene expression, epigenetic	12/813	37/8906	6.66599e-05	0.00179381	0.00161261	SMCHD1/PHF8/MORF4L1/MSL3/MORC2/HAT1/ATAD2B/ATAD2/EZH2/RIF1/SMARCA5/POLE3	12
BP	GO:0019941	modification-dependent protein catabolic process	51/813	324/8906	7.02259e-05	0.0018729	0.0016837	PSMD10/PBK/HDAC6/DERL3/USP9X/RNF8/CUL3/FBXO9/PSMD1/COPS3/FBXL20/FBXO4/UBE2K/FBXW7/FBXL3/PSMC5/DTL/UBXN4/PSMA3/RBX1/UBXN1/USP1/TSG101/UFL1/RNF34/PSMD12/UBE2J2/UBE2N/CDC20/KLHL8/UBE2G2/NSFL1C/USP8/NHLRC3/ARIH2/PSMC6/ARMC8/RNF167/CUL2/PSMD2/SIAH1/STYX/PSMA6/RNF146/USP42/ANAPC10/VCP/UBE3A/USP33/ANAPC5/FAF2	51
BP	GO:0060271	cilium assembly	27/813	135/8906	7.16186e-05	0.00189314	0.0017019	IQCB1/RP1/KIF3A/CCDC88A/SNAP29/CCNO/IFT88/PCM1/CCP110/VDAC3/CEP83/MNS1/IFT81/TRAF3IP1/DNAL1/CEP70/IQUB/TMEM107/CPLANE1/CEP19/CENPJ/BBS2/ATG3/CEP290/NEK1/IFT74/ATP6V1D	27
BP	GO:0007093	mitotic cell cycle checkpoint	17/813	67/8906	7.5969e-05	0.00199052	0.00178944	TOP2A/CLSPN/ZWINT/KNTC1/SPDL1/RAD17/RPA2/TTK/PRKDC/RFWD3/BUB1/BUB3/DYNC1LI1/ANAPC15/BCL2L1/TAOK1/MSH2	17
BP	GO:0050657	nucleic acid transport	15/813	55/8906	8.18432e-05	0.00210746	0.00189457	DDX25/SSB/NUP93/NUP107/THOC1/DDX39A/NCBP1/NUP88/ABCE1/PHAX/FYTTD1/RIOK2/CHTOP/RAE1/POLR2D	15
BP	GO:0050658	RNA transport	15/813	55/8906	8.18432e-05	0.00210746	0.00189457	DDX25/SSB/NUP93/NUP107/THOC1/DDX39A/NCBP1/NUP88/ABCE1/PHAX/FYTTD1/RIOK2/CHTOP/RAE1/POLR2D	15
BP	GO:0043632	modification-dependent macromolecule catabolic process	51/813	326/8906	8.25905e-05	0.00210853	0.00189553	PSMD10/PBK/HDAC6/DERL3/USP9X/RNF8/CUL3/FBXO9/PSMD1/COPS3/FBXL20/FBXO4/UBE2K/FBXW7/FBXL3/PSMC5/DTL/UBXN4/PSMA3/RBX1/UBXN1/USP1/TSG101/UFL1/RNF34/PSMD12/UBE2J2/UBE2N/CDC20/KLHL8/UBE2G2/NSFL1C/USP8/NHLRC3/ARIH2/PSMC6/ARMC8/RNF167/CUL2/PSMD2/SIAH1/STYX/PSMA6/RNF146/USP42/ANAPC10/VCP/UBE3A/USP33/ANAPC5/FAF2	51
BP	GO:0007130	synaptonemal complex assembly	6/813	10/8906	8.65337e-05	0.00217207	0.00195265	SYCE3/SYCP1/TEX12/HORMAD1/MEIOC/RAD21L1	6
BP	GO:0051382	kinetochore assembly	6/813	10/8906	8.65337e-05	0.00217207	0.00195265	CENPK/CENPH/CENPE/CENPW/CENPT/CENPX	6
BP	GO:0051301	cell division	29/813	152/8906	9.56503e-05	0.0023809	0.00214039	TOP2A/CALM2/ECT2/PAX6/SPDL1/ORC6/KIF4A/CCP110/DCTN3/RNF8/CUL3/DSN1/PRC1/ANLN/KIF20B/ASPM/RAB11A/CALM3/CDC16/CENPJ/CDC20/USP8/BCL2L1/ARPP19/ANAPC10/CSPP1/CCAR1/PAFAH1B1/CHMP2A	29
BP	GO:0033047	regulation of mitotic sister chromatid segregation	11/813	33/8906	0.000101265	0.00249983	0.0022473	SPDL1/CUL3/NIPBL/CENPE/SLF1/BUB1/BUB3/DYNC1LI1/ANAPC15/RIOK2/ANAPC5	11
BP	GO:0031146	SCF-dependent proteasomal ubiquitin-dependent protein catabolic process	9/813	23/8906	0.000106079	0.0025972	0.00233484	CUL3/FBXO9/FBXL20/FBXO4/FBXW7/FBXL3/RBX1/CUL2/STYX	9
BP	GO:0045739	positive regulation of DNA repair	12/813	39/8906	0.000118587	0.00287982	0.00258891	SMCHD1/RNF8/ABRAXAS1/PCNA/SLF1/PRKDC/EYA3/ERCC6/RIF1/UBE2N/UIMC1/PARP1	12
BP	GO:1902850	microtubule cytoskeleton organization involved in mitosis	16/813	63/8906	0.000121354	0.00292325	0.00262796	NUF2/PAX6/SPDL1/TPX2/KIF4A/CENPE/KIF11/RAB11A/BCCIP/MYBL2/CDC20/NSFL1C/VCP/PAFAH1B1/SMC1A/CHMP2A	16
BP	GO:0006417	regulation of translation	25/813	125/8906	0.000131287	0.00313723	0.00282032	UPF3B/DDX25/EIF5B/PIWIL2/SECISBP2/EIF5/MRPL13/EIF2S1/SRP9/NCL/MTOR/PAIP2B/PAIP1/FXR1/CNOT1/FXR2/FMR1/NCK1/DHX29/DNAJC3/SAMD4B/DNAJC1/POLR2D/ELAVL1/EIF4E2	25
BP	GO:0006402	mRNA catabolic process	20/813	90/8906	0.000137101	0.00325018	0.00292185	RBM46/UPF3B/MEIOC/SSB/DND1/SECISBP2/FXR1/PARN/LSM3/E2F1/SMG6/CNOT1/FXR2/FMR1/UPF2/LSM1/SAMD4B/LSM7/POLR2D/ELAVL1	20
BP	GO:0006323	DNA packaging	21/813	97/8906	0.000139648	0.00328447	0.00295268	SYCP1/TOP2A/SMCHD1/NCAPG/HIST1H2BA/HMGB2/CHAF1A/OIP5/NAP1L4/NIPBL/WAPL/MIS18A/UBN1/HMGB1/SMC2/ASF1B/SMARCA5/POLE3/MCM2/SHPRH/TSPYL2	21
BP	GO:0060249	anatomical structure homeostasis	28/813	148/8906	0.000145997	0.00340698	0.00306281	IQCB1/TERF2IP/CCT2/CCNE2/RP1/RPA2/CCT3/CCT5/CCT4/XRCC6/RAD51/FBXO4/TERF1/PRKDC/ACD/CFL2/PARN/SMG6/ERCC6/RIF1/BBS2/XRCC5/KRAS/ATP6AP1/TAOK1/TFRC/SOD1/SMC6	28
BP	GO:0007051	spindle organization	19/813	84/8906	0.000156277	0.0036186	0.00325307	NUF2/AUNIP/TPX2/KIF4A/CENPE/KIF11/HAUS3/KIZ/ASPM/RAB11A/CENPW/BCCIP/CKAP5/MYBL2/CDC20/VCP/SMC1A/NTMT1/CHMP2A	19
BP	GO:0043161	proteasome-mediated ubiquitin-dependent protein catabolic process	34/813	195/8906	0.000160392	0.00368532	0.00331304	PSMD10/PBK/DERL3/CUL3/FBXO9/PSMD1/FBXL20/FBXO4/UBE2K/FBXW7/FBXL3/PSMC5/UBXN4/RBX1/UBXN1/UFL1/RNF34/PSMD12/UBE2J2/CDC20/UBE2G2/NSFL1C/NHLRC3/ARIH2/PSMC6/ARMC8/CUL2/PSMD2/SIAH1/STYX/ANAPC10/VCP/ANAPC5/FAF2	34
BP	GO:0044782	cilium organization	28/813	149/8906	0.000164551	0.00375201	0.00337299	IQCB1/HSPB11/RP1/KIF3A/CCDC88A/SNAP29/CCNO/IFT88/PCM1/CCP110/VDAC3/CEP83/MNS1/IFT81/TRAF3IP1/DNAL1/CEP70/IQUB/TMEM107/CPLANE1/CEP19/CENPJ/BBS2/ATG3/CEP290/NEK1/IFT74/ATP6V1D	28
BP	GO:0006120	mitochondrial electron transport, NADH to ubiquinone	7/813	15/8906	0.000172061	0.00388706	0.0034944	NDUFB6/NDUFV1/ISCU/NDUFA10/ND2/NDUFA8/NDUFC2	7
BP	GO:0006301	postreplication repair	6/813	11/8906	0.000175679	0.00388706	0.0034944	PCNA/DTL/UBE2N/MSH2/VCP/REV1	6
BP	GO:0034724	DNA replication-independent nucleosome organization	6/813	11/8906	0.000175679	0.00388706	0.0034944	OIP5/SUPT16H/MIS18A/UBN1/ASF1B/POLE3	6
BP	GO:0070193	synaptonemal complex organization	6/813	11/8906	0.000175679	0.00388706	0.0034944	SYCE3/SYCP1/TEX12/HORMAD1/MEIOC/RAD21L1	6
BP	GO:0071103	DNA conformation change	24/813	120/8906	0.00017782	0.00390551	0.00351099	SYCP1/TOP2A/SMCHD1/NCAPG/HIST1H2BA/HMGB2/CHAF1A/OIP5/GINS2/NAP1L4/NIPBL/WAPL/MIS18A/UBN1/HMGB1/SMC2/ASF1B/MCM6/SMARCA5/POLE3/MCM2/HMGB3/SHPRH/TSPYL2	24
BP	GO:0033045	regulation of sister chromatid segregation	12/813	41/8906	0.000201875	0.00440146	0.00395684	SPDL1/CUL3/NIPBL/WAPL/CENPE/SLF1/BUB1/BUB3/DYNC1LI1/ANAPC15/RIOK2/ANAPC5	12
BP	GO:2001022	positive regulation of response to DNA damage stimulus	14/813	53/8906	0.000203853	0.00441239	0.00396666	SMCHD1/RNF8/ABRAXAS1/PCNA/SLF1/PRKDC/EYA3/ERCC6/RIF1/UBE2N/FMR1/UIMC1/PARP1/SKIL	14
BP	GO:0006401	RNA catabolic process	22/813	107/8906	0.000216094	0.00464369	0.0041746	RBM46/UPF3B/MEIOC/HFM1/SSB/DND1/SECISBP2/FXR1/PARN/EXOSC8/LSM3/E2F1/SMG6/CNOT1/FXR2/FMR1/UPF2/LSM1/SAMD4B/LSM7/POLR2D/ELAVL1	22
BP	GO:0006406	mRNA export from nucleus	9/813	25/8906	0.000224321	0.00468564	0.00421231	DDX25/NUP107/THOC1/DDX39A/NUP88/FYTTD1/CHTOP/RAE1/POLR2D	9
BP	GO:0007091	metaphase/anaphase transition of mitotic cell cycle	9/813	25/8906	0.000224321	0.00468564	0.00421231	SPDL1/CUL3/CENPE/BUB1/BUB3/DYNC1LI1/ANAPC15/RIOK2/ANAPC5	9
BP	GO:0030071	regulation of mitotic metaphase/anaphase transition	9/813	25/8906	0.000224321	0.00468564	0.00421231	SPDL1/CUL3/CENPE/BUB1/BUB3/DYNC1LI1/ANAPC15/RIOK2/ANAPC5	9
BP	GO:0071427	mRNA-containing ribonucleoprotein complex export from nucleus	9/813	25/8906	0.000224321	0.00468564	0.00421231	DDX25/NUP107/THOC1/DDX39A/NUP88/FYTTD1/CHTOP/RAE1/POLR2D	9
BP	GO:0071478	cellular response to radiation	17/813	73/8906	0.000236204	0.0048996	0.00440466	KDM1A/ECT2/PBK/RP1/XRCC6/NIPBL/PCNA/GTF2H5/FBXO4/EIF2S1/RAD51AP1/RAD1/PARP1/RHNO1/BCL2L1/POLE3/TANK	17
BP	GO:0051603	proteolysis involved in cellular protein catabolic process	55/813	375/8906	0.000250772	0.0051659	0.00464406	PSMD10/PBK/HDAC6/DERL3/USP9X/RNF8/CUL3/CTSV/FBXO9/PSMD1/COPS3/FBXL20/FBXO4/UBE2K/FBXW7/FBXL3/PSMC5/DTL/UBXN4/PSMA3/RBX1/UBXN1/USP1/TSG101/UFL1/RNF34/NGLY1/PSMD12/UBE2J2/UBE2N/CDC20/KLHL8/UBE2G2/NSFL1C/USP8/NHLRC3/ARIH2/PSMC6/ARMC8/RNF167/CUL2/PSMD2/SIAH1/STYX/PSMA6/RNF146/USP42/ANAPC10/VCP/DNAJC3/UBE3A/USP33/ANAPC5/PSMB1/FAF2	55
BP	GO:0051304	chromosome separation	12/813	42/8906	0.000259494	0.00530897	0.00477267	TOP2A/SPDL1/CUL3/TTK/CENPE/RMI1/BUB1/BUB3/DYNC1LI1/ANAPC15/RIOK2/ANAPC5	12
BP	GO:0016567	protein ubiquitination	44/813	282/8906	0.000266917	0.00542368	0.0048758	KDM1A/PSMD10/UBE2T/HDAC6/BRCA1/TRIM37/RNF8/CUL3/DZIP3/FBXO9/PJA2/FANCI/FBXL20/FBXO4/UBE2K/PCGF6/FBXW7/DTL/FBXO11/UBXN1/UFL1/RNF34/CDC16/DCUN1D5/UBE2J2/UBE2N/CDC20/KLHL8/UBE2G2/ATG3/NHLRC3/HECTD1/DCAF17/ARIH2/CRY1/RNF167/SIAH1/SOCS7/RNF146/ANAPC10/VCP/SHPRH/UBE3A/ANAPC5	44
BP	GO:0034248	regulation of cellular amide metabolic process	27/813	146/8906	0.000280912	0.00566948	0.00509677	UPF3B/DDX25/EIF5B/PIWIL2/SECISBP2/EIF5/MRPL13/EIF2S1/SRP9/NCL/MTOR/PAIP2B/PAIP1/FXR1/ORMDL2/CNOT1/FXR2/FMR1/ORMDL1/NCK1/DHX29/DNAJC3/SAMD4B/DNAJC1/POLR2D/ELAVL1/EIF4E2	27
BP	GO:0010965	regulation of mitotic sister chromatid separation	9/813	26/8906	0.000315574	0.00628412	0.00564932	SPDL1/CUL3/CENPE/BUB1/BUB3/DYNC1LI1/ANAPC15/RIOK2/ANAPC5	9
BP	GO:0051306	mitotic sister chromatid separation	9/813	26/8906	0.000315574	0.00628412	0.00564932	SPDL1/CUL3/CENPE/BUB1/BUB3/DYNC1LI1/ANAPC15/RIOK2/ANAPC5	9
BP	GO:0006397	mRNA processing	33/813	194/8906	0.000319607	0.00632228	0.00568363	SNRPG/WBP4/NUDT21/ZCRB1/SRRM1/RBM17/WBP11/PTBP2/SRSF12/DDX39A/NCBP1/CSTF3/LSM3/ALKBH5/SNRPD1/CWC15/LSM6/TDRD3/SRRT/FMR1/SNRPD3/HTATSF1/SF3A3/SNRPA1/CASC3/LSM1/BCAS2/LSM7/POLR2D/RBMX2/SUPT5H/LSM8/SAFB	33
BP	GO:0007281	germ cell development	21/813	103/8906	0.000336865	0.00661985	0.00595113	SYCP1/HORMAD1/MEIOC/CCNB1IP1/HIST1H2BA/DDX25/DMC1/TDRD5/ADAD1/RNF17/PIWIL2/PIWIL1/DND1/MTOR/CABYR/SPINK2/NECTIN3/BBS2/BCL2L1/MSH2/PAFAH1B1	21
BP	GO:0015931	nucleobase-containing compound transport	15/813	62/8906	0.000349241	0.00681818	0.00612943	DDX25/SSB/NUP93/NUP107/THOC1/DDX39A/NCBP1/NUP88/ABCE1/PHAX/FYTTD1/RIOK2/CHTOP/RAE1/POLR2D	15
BP	GO:1901990	regulation of mitotic cell cycle phase transition	22/813	111/8906	0.00037304	0.00723551	0.00650461	CLSPN/CCNB3/SPDL1/RAD17/RPA2/CUL3/BRD7/CENPE/DTL/PRKDC/RFWD3/RAB11A/BUB1/EZH2/E2F1/BUB3/DYNC1LI1/ANAPC15/RB1/TAOK1/RIOK2/ANAPC5	22
BP	GO:0007088	regulation of mitotic nuclear division	16/813	69/8906	0.000376531	0.00725612	0.00652313	SPDL1/CUL3/NIPBL/CENPE/KIF11/SLF1/KIF20B/BUB1/BUB3/DYNC1LI1/ANAPC15/NSFL1C/RIOK2/SMC1A/ANAPC5/CHMP2A	16
BP	GO:0006611	protein export from nucleus	14/813	56/8906	0.000380164	0.00727916	0.00654384	DDX25/SSB/NUP107/THOC1/DDX39A/YWHAE/NUP88/ABCE1/STYX/FYTTD1/RIOK2/CHTOP/RAE1/POLR2D	14
BP	GO:0007286	spermatid development	15/813	63/8906	0.000420455	0.00794873	0.00714578	SYCP1/MEIOC/CCNB1IP1/HIST1H2BA/DDX25/DMC1/TDRD5/ADAD1/RNF17/PIWIL1/CABYR/SPINK2/NECTIN3/BBS2/PAFAH1B1	15
BP	GO:2001251	negative regulation of chromosome organization	15/813	63/8906	0.000420455	0.00794873	0.00714578	TOP2A/PHF8/SPDL1/BRCA1/WAPL/TERF1/ATAD2B/ATAD2/BUB1/SMG6/BUB3/DYNC1LI1/ANAPC15/ZNF451/MCM2	15
BP	GO:0051656	establishment of organelle localization	32/813	189/8906	0.00042651	0.00801248	0.00720309	MEIOC/TERB2/NUF2/KIF18A/MAJIN/RAD21L1/PAX6/SPDL1/SNAP29/CUL3/CEP83/CDCA8/CENPE/ARFGAP3/FBXL20/TERF1/RAB11A/AP3M2/KIF22/NUP88/SNX4/AP3S1/BCCIP/AP3M1/CEP19/NSFL1C/SAR1A/ATP6AP1/ABCE1/RIOK2/PAFAH1B1/CHMP2A	32
BP	GO:0007080	mitotic metaphase plate congression	9/813	27/8906	0.000435449	0.00802893	0.00721787	NUF2/KIF18A/SPDL1/CUL3/CDCA8/CENPE/RAB11A/KIF22/CHMP2A	9
BP	GO:0044784	metaphase/anaphase transition of cell cycle	9/813	27/8906	0.000435449	0.00802893	0.00721787	SPDL1/CUL3/CENPE/BUB1/BUB3/DYNC1LI1/ANAPC15/RIOK2/ANAPC5	9
BP	GO:1902099	regulation of metaphase/anaphase transition of cell cycle	9/813	27/8906	0.000435449	0.00802893	0.00721787	SPDL1/CUL3/CENPE/BUB1/BUB3/DYNC1LI1/ANAPC15/RIOK2/ANAPC5	9
BP	GO:0007339	binding of sperm to zona pellucida	7/813	17/8906	0.00044172	0.0080946	0.00727691	CLGN/CCT2/CCT3/CCT5/CCT4/SPA17/VDAC2	7
BP	GO:0080135	regulation of cellular response to stress	45/813	298/8906	0.000477887	0.00870396	0.00782472	SMCHD1/KDM1A/TEX15/PSMD10/PBK/AUNIP/HDAC6/DERL3/RPA2/RNF8/ABRAXAS1/PJA2/PCNA/SLF1/FBXO4/FBXW7/PARG/THOC1/CDKN2D/PRKDC/RFWD3/FUT8/UBXN1/USP1/RAD51AP1/EYA3/ERCC6/PAWR/RIF1/UBE2N/FMR1/UIMC1/UBE2G2/PARP1/HYOU1/CRY1/BCL2L1/MAP3K3/INPP5F/TAOK1/PAFAH1B1/SKIL/MAPKAP1/DNAJC3/SOD1	45
BP	GO:0045930	negative regulation of mitotic cell cycle	22/813	113/8906	0.00048367	0.00875589	0.0078714	TOP2A/MEIOC/CLSPN/ZWINT/KNTC1/SPDL1/RAD17/RPA2/BRD7/TTK/PRKDC/RFWD3/FZD3/BUB1/EZH2/BUB3/DYNC1LI1/ANAPC15/BCL2L1/RB1/TAOK1/MSH2	22
BP	GO:0051310	metaphase plate congression	10/813	33/8906	0.000501561	0.00901026	0.00810008	MEIOC/NUF2/KIF18A/SPDL1/CUL3/CDCA8/CENPE/RAB11A/KIF22/CHMP2A	10
BP	GO:0048515	spermatid differentiation	15/813	64/8906	0.000503754	0.00901026	0.00810008	SYCP1/MEIOC/CCNB1IP1/HIST1H2BA/DDX25/DMC1/TDRD5/ADAD1/RNF17/PIWIL1/CABYR/SPINK2/NECTIN3/BBS2/PAFAH1B1	15
BP	GO:0033365	protein localization to organelle	53/813	368/8906	0.000507	0.00901435	0.00810375	ESCO2/PDCD5/TIMM17B/CCT2/ECT2/PAX6/SPDL1/CCDC88A/RPA2/PCM1/CCT3/CCT5/CCT4/PAM16/CEP83/SSB/NIPBL/WAPL/SUPT7L/HSPA4/SLF1/NUP107/FBXO4/ANLN/SRP9/TERF1/FBXW7/KIF20B/TMEM107/RAB11A/YWHAE/CPLANE1/EZH2/SNX16/NUP88/TIMM23/TSG101/BUB3/SRP14/BBS2/NSFL1C/ARFRP1/MFF/PEX13/MSH2/KPNA2/VTI1B/PMPCA/KPNA3/ATP6V1D/RTN4/CNTLN/APPL1	53
BP	GO:0007018	microtubule-based movement	23/813	121/8906	0.000519085	0.0091746	0.00824781	HSPB11/KIF18A/KIF21A/KIF3A/IFT88/KIF4A/KIF2A/CENPE/KIF11/IFT81/TRAF3IP1/KIF20B/AP3M2/KIF22/AP3S1/AP3M1/KTN1/DYNC1LI1/FMR1/BBS2/PAFAH1B1/SOD1/IFT74	23
BP	GO:0051053	negative regulation of DNA metabolic process	15/813	65/8906	0.000600754	0.0104939	0.00943382	SMCHD1/AUNIP/RAD17/WAPL/TERF1/FBXW7/THOC1/SMG6/RIF1/GMNN/MSH2/PDS5A/TSPYL2/SMC1A/MSH6	15
BP	GO:0051168	nuclear export	15/813	65/8906	0.000600754	0.0104939	0.00943382	DDX25/SSB/NUP107/THOC1/DDX39A/YWHAE/NUP88/ABCE1/PHAX/STYX/FYTTD1/RIOK2/CHTOP/RAE1/POLR2D	15
BP	GO:0006333	chromatin assembly or disassembly	18/813	86/8906	0.000631627	0.010969	0.00986096	SMCHD1/HIST1H2BA/HMGB2/CHAF1A/OIP5/NAP1L4/SUPT16H/MIS18A/UBN1/HMGB1/ASF1B/BAZ1B/SMARCA5/POLE3/MCM2/PBRM1/SHPRH/TSPYL2	18
BP	GO:0042752	regulation of circadian rhythm	12/813	46/8906	0.000649302	0.0112108	0.0100783	TOP2A/PIWIL2/FBXW7/MTOR/FBXL3/PRKDC/EZH2/CIPC/CRY1/KDM2A/PER3/PSPC1	12
BP	GO:1902369	negative regulation of RNA catabolic process	8/813	23/8906	0.000657961	0.0112713	0.0101327	RBM46/MEIOC/DND1/SECISBP2/PARN/E2F1/FMR1/ELAVL1	8
BP	GO:0006270	DNA replication initiation	7/813	18/8906	0.000666313	0.0112713	0.0101327	CCNE2/ORC6/ORC3/MCM7/MCM6/MCM3/MCM2	7
BP	GO:0033260	nuclear DNA replication	7/813	18/8906	0.000666313	0.0112713	0.0101327	DBF4/RAD51/ORC3/GINS1/MCM6/GMNN/MCM2	7
BP	GO:0006413	translational initiation	11/813	40/8906	0.000667901	0.0112713	0.0101327	EIF5B/EIF2S2/EIF5/EIF2S1/PAIP2B/PAIP1/ABCE1/EIF3J/DHX29/DNAJC3/POLR2D	11
BP	GO:0090307	mitotic spindle assembly	9/813	29/8906	0.000787625	0.0131432	0.0118155	TPX2/KIF4A/KIF11/RAB11A/BCCIP/MYBL2/CDC20/SMC1A/CHMP2A	9
BP	GO:1905818	regulation of chromosome separation	9/813	29/8906	0.000787625	0.0131432	0.0118155	SPDL1/CUL3/CENPE/BUB1/BUB3/DYNC1LI1/ANAPC15/RIOK2/ANAPC5	9
BP	GO:0022900	electron transport chain	14/813	60/8906	0.000805539	0.0133675	0.0120171	NDUFB6/NDUFV1/ISCU/NDUFA10/ND5/COX2/ND2/NDUFS4/NDUFA8/NDUFA7/NDUFC2/ND4L/NDUFA5/SDHB	14
BP	GO:0070199	establishment of protein localization to chromosome	6/813	14/8906	0.000898173	0.0147409	0.0132518	CCT2/CCT3/CCT5/CCT4/NIPBL/TERF1	6
BP	GO:1901998	toxin transport	6/813	14/8906	0.000898173	0.0147409	0.0132518	CCT2/CCT3/CCT5/CCT4/TRIP4/COPB2	6
BP	GO:0006446	regulation of translational initiation	8/813	24/8906	0.000908896	0.0148354	0.0133367	EIF5B/EIF5/EIF2S1/PAIP2B/PAIP1/DHX29/DNAJC3/POLR2D	8
BP	GO:0031503	protein-containing complex localization	19/813	96/8906	0.00093204	0.0151305	0.013602	HSPB11/DDX25/IFT88/SSB/DLG3/IFT81/NUP107/TRAF3IP1/THOC1/DDX39A/RAB11A/NUP88/ABCE1/FYTTD1/RIOK2/CHTOP/RAE1/IFT74/POLR2D	19
BP	GO:0044257	cellular protein catabolic process	55/813	396/8906	0.000970555	0.01562	0.0140421	PSMD10/PBK/HDAC6/DERL3/USP9X/RNF8/CUL3/CTSV/FBXO9/PSMD1/COPS3/FBXL20/FBXO4/UBE2K/FBXW7/FBXL3/PSMC5/DTL/UBXN4/PSMA3/RBX1/UBXN1/USP1/TSG101/UFL1/RNF34/NGLY1/PSMD12/UBE2J2/UBE2N/CDC20/KLHL8/UBE2G2/NSFL1C/USP8/NHLRC3/ARIH2/PSMC6/ARMC8/RNF167/CUL2/PSMD2/SIAH1/STYX/PSMA6/RNF146/USP42/ANAPC10/VCP/DNAJC3/UBE3A/USP33/ANAPC5/PSMB1/FAF2	55
BP	GO:1901976	regulation of cell cycle checkpoint	7/813	19/8906	0.000972652	0.01562	0.0140421	RPA2/FBXO4/THOC1/RFWD3/DYNC1LI1/ANAPC15/CRY1	7
BP	GO:0006336	DNA replication-independent nucleosome assembly	5/813	10/8906	0.00106801	0.0168791	0.015174	OIP5/MIS18A/UBN1/ASF1B/POLE3	5
BP	GO:0043968	histone H2A acetylation	5/813	10/8906	0.00106801	0.0168791	0.015174	YEATS4/MORF4L1/MSL3/BRD8/RUVBL1	5
BP	GO:1900117	regulation of execution phase of apoptosis	5/813	10/8906	0.00106801	0.0168791	0.015174	FZD3/RNF34/TP53BP2/BCL2L1/AIFM1	5
BP	GO:0022904	respiratory electron transport chain	13/813	55/8906	0.00107873	0.0169588	0.0152457	NDUFB6/NDUFV1/ISCU/NDUFA10/ND5/COX2/ND2/NDUFA8/NDUFA7/NDUFC2/ND4L/NDUFA5/SDHB	13
BP	GO:1901991	negative regulation of mitotic cell cycle phase transition	14/813	62/8906	0.0011375	0.0177823	0.015986	CLSPN/SPDL1/RAD17/RPA2/BRD7/PRKDC/RFWD3/BUB1/EZH2/BUB3/DYNC1LI1/ANAPC15/RB1/TAOK1	14
BP	GO:0043414	macromolecule methylation	20/813	105/8906	0.00114302	0.0177823	0.015986	MAEL/ASZ1/TDRD5/BUD23/PIWIL2/MIS18A/TRMT1L/THUMPD3/EZH2/COPRS/RIF1/TRMT6/SNRPD3/HSD17B10/SETD3/WDR5/ARID4B/NTMT1/CHTOP/NSD1	20
BP	GO:0032210	regulation of telomere maintenance via telomerase	8/813	25/8906	0.00123105	0.0190525	0.0171279	CCT2/CCT3/CCT5/CCT4/FBXO4/TERF1/PARN/SMG6	8
BP	GO:0043487	regulation of RNA stability	11/813	43/8906	0.00128971	0.0196775	0.0176897	RBM46/MEIOC/DND1/FXR1/PARN/E2F1/SMG6/FXR2/FMR1/SAMD4B/ELAVL1	11
BP	GO:0034249	negative regulation of cellular amide metabolic process	13/813	56/8906	0.00128992	0.0196775	0.0176897	MRPL13/EIF2S1/SRP9/NCL/PAIP2B/FXR1/ORMDL2/CNOT1/FXR2/FMR1/ORMDL1/SAMD4B/EIF4E2	13
BP	GO:0032259	methylation	20/813	106/8906	0.00129119	0.0196775	0.0176897	MAEL/ASZ1/TDRD5/BUD23/PIWIL2/MIS18A/TRMT1L/THUMPD3/EZH2/COPRS/RIF1/TRMT6/SNRPD3/HSD17B10/SETD3/WDR5/ARID4B/NTMT1/CHTOP/NSD1	20
BP	GO:0035036	sperm-egg recognition	7/813	20/8906	0.00137977	0.0207104	0.0186183	CLGN/CCT2/CCT3/CCT5/CCT4/SPA17/VDAC2	7
BP	GO:0098930	axonal transport	7/813	20/8906	0.00137977	0.0207104	0.0186183	KIF3A/AP3M2/AP3S1/AP3M1/FMR1/PAFAH1B1/SOD1	7
BP	GO:1902373	negative regulation of mRNA catabolic process	7/813	20/8906	0.00137977	0.0207104	0.0186183	RBM46/MEIOC/DND1/SECISBP2/E2F1/FMR1/ELAVL1	7
BP	GO:0007052	mitotic spindle organization	12/813	50/8906	0.001442	0.0215363	0.0193608	NUF2/TPX2/KIF4A/CENPE/KIF11/RAB11A/BCCIP/MYBL2/CDC20/VCP/SMC1A/CHMP2A	12
BP	GO:0090068	positive regulation of cell cycle process	19/813	100/8906	0.00155097	0.0230485	0.0207202	ECT2/PIWIL2/BRCA1/CUL3/DBF4/NIPBL/SLF1/DTL/KIF20B/RAB11A/EZH2/ATAD5/CRLF3/DYNC1LI1/CENPJ/NSFL1C/RHNO1/CSPP1/ANAPC5	19
BP	GO:0042773	ATP synthesis coupled electron transport	11/813	44/8906	0.00158051	0.0232601	0.0209104	NDUFB6/NDUFV1/ISCU/NDUFA10/ND5/COX2/ND2/NDUFA8/NDUFA7/NDUFC2/ND4L	11
BP	GO:0031023	microtubule organizing center organization	15/813	71/8906	0.00158078	0.0232601	0.0209104	KIF3A/SASS6/CEP63/TRIM37/CCP110/SGO1/KIF11/HAUS3/CKAP5/CENPJ/CETN2/NSFL1C/PAFAH1B1/CNTLN/CHMP2A	15
BP	GO:0034728	nucleosome organization	17/813	86/8906	0.00172237	0.0252192	0.0226717	BRDT/HIST1H2BA/HMGB2/CHAF1A/OIP5/NAP1L4/SUPT16H/MIS18A/UBN1/HMGB1/ASF1B/SMARCA5/POLE3/MCM2/PBRM1/SHPRH/TSPYL2	17
BP	GO:0008380	RNA splicing	27/813	164/8906	0.00178639	0.025932	0.0233124	BRDT/SNRPG/WBP4/ZCRB1/RBM17/RTRAF/WBP11/PTBP2/SRSF12/DDX39A/NCBP1/LSM3/SNRPD1/CWC15/LSM6/FMR1/SNRPD3/HTATSF1/SF3A3/MAGOHB/SNRPA1/BCAS2/RP9/LSM7/RBMX2/LSM8/ZNF638	27
BP	GO:1902275	regulation of chromatin organization	16/813	79/8906	0.00178841	0.025932	0.0233124	KDM1A/PHF8/PIWIL2/BRCA1/BRD7/NIPBL/TADA2A/MORC2/ATAD2B/ATAD2/RIF1/UBE2N/FMR1/ZNF451/CHTOP/NSD1	16
BP	GO:2000001	regulation of DNA damage checkpoint	5/813	11/8906	0.00181162	0.0261416	0.0235009	RPA2/FBXO4/THOC1/RFWD3/CRY1	5
BP	GO:0044728	DNA methylation or demethylation	7/813	21/8906	0.00190862	0.0274088	0.0246401	MAEL/ASZ1/TDRD5/PIWIL2/MIS18A/EZH2/OTUD4	7
BP	GO:0000375	RNA splicing, via transesterification reactions	22/813	125/8906	0.00194827	0.0275805	0.0247944	SNRPG/WBP4/ZCRB1/RBM17/WBP11/PTBP2/SRSF12/DDX39A/NCBP1/LSM3/SNRPD1/CWC15/LSM6/FMR1/SNRPD3/HTATSF1/SF3A3/SNRPA1/BCAS2/LSM7/RBMX2/LSM8	22
BP	GO:0000377	RNA splicing, via transesterification reactions with bulged adenosine as nucleophile	22/813	125/8906	0.00194827	0.0275805	0.0247944	SNRPG/WBP4/ZCRB1/RBM17/WBP11/PTBP2/SRSF12/DDX39A/NCBP1/LSM3/SNRPD1/CWC15/LSM6/FMR1/SNRPD3/HTATSF1/SF3A3/SNRPA1/BCAS2/LSM7/RBMX2/LSM8	22
BP	GO:0000398	mRNA splicing, via spliceosome	22/813	125/8906	0.00194827	0.0275805	0.0247944	SNRPG/WBP4/ZCRB1/RBM17/WBP11/PTBP2/SRSF12/DDX39A/NCBP1/LSM3/SNRPD1/CWC15/LSM6/FMR1/SNRPD3/HTATSF1/SF3A3/SNRPA1/BCAS2/LSM7/RBMX2/LSM8	22
BP	GO:0006305	DNA alkylation	6/813	16/8906	0.00204245	0.0283759	0.0255094	MAEL/ASZ1/TDRD5/PIWIL2/MIS18A/EZH2	6
BP	GO:0006306	DNA methylation	6/813	16/8906	0.00204245	0.0283759	0.0255094	MAEL/ASZ1/TDRD5/PIWIL2/MIS18A/EZH2	6
BP	GO:0007064	mitotic sister chromatid cohesion	6/813	16/8906	0.00204245	0.0283759	0.0255094	SGO1/NIPBL/SLF1/CDC20/PDS5A/SMC1A	6
BP	GO:0032212	positive regulation of telomere maintenance via telomerase	6/813	16/8906	0.00204245	0.0283759	0.0255094	CCT2/CCT3/CCT5/CCT4/FBXO4/PARN	6
BP	GO:0010498	proteasomal protein catabolic process	34/813	224/8906	0.00207266	0.0286622	0.0257669	PSMD10/PBK/DERL3/CUL3/FBXO9/PSMD1/FBXL20/FBXO4/UBE2K/FBXW7/FBXL3/PSMC5/UBXN4/RBX1/UBXN1/UFL1/RNF34/PSMD12/UBE2J2/CDC20/UBE2G2/NSFL1C/NHLRC3/ARIH2/PSMC6/ARMC8/CUL2/PSMD2/SIAH1/STYX/ANAPC10/VCP/ANAPC5/FAF2	34
BP	GO:1905269	positive regulation of chromatin organization	10/813	39/8906	0.0020829	0.028671	0.0257748	KDM1A/PIWIL2/BRCA1/BRD7/NIPBL/MORC2/RIF1/UBE2N/FMR1/CHTOP	10
BP	GO:0007098	centrosome cycle	14/813	67/8906	0.00249522	0.034134	0.0306859	KIF3A/SASS6/CEP63/TRIM37/CCP110/SGO1/KIF11/HAUS3/CKAP5/CENPJ/CETN2/NSFL1C/CNTLN/CHMP2A	14
BP	GO:1903827	regulation of cellular protein localization	33/813	218/8906	0.00250263	0.034134	0.0306859	KDM1A/PDCD5/CCT2/ECT2/CCNE2/DERL3/CCDC88A/CCT3/CCT5/CCT4/NIPBL/WAPL/FBXO4/TERF1/FBXW7/KIF20B/YWHAE/TSG101/UBE2G2/WNK3/PARP1/NSFL1C/SAR1A/BCL2L1/MFF/GDI1/CEP290/RIOK2/VTI1B/RTN4/PPFIA1/TMEM59/APPL1	33
BP	GO:0032392	DNA geometric change	7/813	22/8906	0.00258184	0.0348957	0.0313706	TOP2A/HMGB2/GINS2/HMGB1/MCM6/MCM2/HMGB3	7
BP	GO:1902017	regulation of cilium assembly	7/813	22/8906	0.00258184	0.0348957	0.0313706	RP1/CCDC88A/CCP110/VDAC3/MNS1/CENPJ/ATG3	7
BP	GO:0000726	non-recombinational repair	9/813	34/8906	0.00272376	0.0366481	0.032946	SMCHD1/AUNIP/RBBP8/XRCC6/PRKDC/REXO4/RIF1/XRCC5/KDM2A	9
BP	GO:1904356	regulation of telomere maintenance via telomere lengthening	8/813	28/8906	0.00276578	0.0370465	0.0333042	CCT2/CCT3/CCT5/CCT4/FBXO4/TERF1/PARN/SMG6	8
BP	GO:0000910	cytokinesis	15/813	75/8906	0.0027949	0.0372695	0.0335047	CALM2/ECT2/KIF4A/CCP110/DCTN3/CUL3/PRC1/ANLN/KIF20B/RAB11A/CALM3/USP8/BCL2L1/CSPP1/CHMP2A	15
BP	GO:0006119	oxidative phosphorylation	13/813	61/8906	0.00292746	0.0386918	0.0347832	NDUFB6/NDUFV1/ISCU/NDUFA10/ND5/COX2/ND2/NDUFA8/NDUFA7/NDUFC2/ND4L/MSH2/VCP	13
BP	GO:0009411	response to UV	13/813	61/8906	0.00292746	0.0386918	0.0347832	KDM1A/PBK/PCNA/EIF2S1/CDKN2D/DTL/USP1/ERCC6/PARP1/RHNO1/MSH2/REV1/MSH6	13
BP	GO:0045787	positive regulation of cell cycle	23/813	138/8906	0.00322327	0.0424137	0.0381292	MEIOC/PSMD10/ECT2/PIWIL2/BRCA1/CUL3/DBF4/NIPBL/SLF1/THOC1/DTL/KIF20B/RAB11A/EZH2/ATAD5/CRLF3/DYNC1LI1/CENPJ/NSFL1C/RHNO1/CSPP1/POLDIP2/ANAPC5	23
BP	GO:0009628	response to abiotic stimulus	49/813	363/8906	0.00326116	0.0427241	0.0384082	KDM1A/ECT2/PBK/RP1/HSF2/RNF8/XRCC6/NIPBL/ABRAXAS1/PCNA/GTF2H5/FBXO4/EIF2S1/MTOR/FBXL3/CDKN2D/DNAJA2/DTL/PRKDC/RFWD3/YWHAE/DDHD2/ATP6V1G1/USP1/RAD51AP1/RAD1/RNF34/EYA3/ERCC6/UIMC1/PARP1/KRAS/HYOU1/RHNO1/CRY1/BCL2L1/POLE3/RBBP7/MSH2/VCP/REV1/DNAJC3/SMC1A/SOD1/PER3/POLR2D/TANK/NPEPPS/MSH6	49
BP	GO:0031058	positive regulation of histone modification	9/813	35/8906	0.00337552	0.0440292	0.0395815	KDM1A/PIWIL2/BRCA1/BRD7/NIPBL/RIF1/UBE2N/FMR1/CHTOP	9
BP	GO:0009988	cell-cell recognition	7/813	23/8906	0.00342353	0.0442688	0.0397969	CLGN/CCT2/CCT3/CCT5/CCT4/SPA17/VDAC2	7
BP	GO:0010332	response to gamma radiation	7/813	23/8906	0.00342353	0.0442688	0.0397969	KDM1A/XRCC6/GTF2H5/PRKDC/ERCC6/BCL2L1/POLE3	7
BP	GO:0043966	histone H3 acetylation	8/813	29/8906	0.00351936	0.0451173	0.0405597	TAF12/PIWIL2/SUPT7L/ZNF451/POLE3/MBIP/WDR5/POLE4	8
BP	GO:1903312	negative regulation of mRNA metabolic process	8/813	29/8906	0.00351936	0.0451173	0.0405597	RBM46/MEIOC/DND1/SECISBP2/E2F1/FMR1/ELAVL1/SUPT5H	8
BP	GO:0032465	regulation of cytokinesis	10/813	42/8906	0.00375295	0.0477024	0.0428837	CALM2/ECT2/CCP110/CUL3/PRC1/KIF20B/RAB11A/CALM3/BCL2L1/CSPP1	10
BP	GO:2000779	regulation of double-strand break repair	10/813	42/8906	0.00375295	0.0477024	0.0428837	SMCHD1/KDM1A/TEX15/AUNIP/RPA2/SLF1/PRKDC/RAD51AP1/RIF1/PARP1	10
BP	GO:0017148	negative regulation of translation	11/813	49/8906	0.00394278	0.0499028	0.0448618	MRPL13/EIF2S1/SRP9/NCL/PAIP2B/FXR1/CNOT1/FXR2/FMR1/SAMD4B/EIF4E2	11
CC	GO:0044427	chromosomal part	117/852	493/9716	6.47547e-25	2.99167e-22	2.33117e-22	SYCP2/SYCP1/TEX12/HORMAD1/CENPK/ESCO2/SMCHD1/CENPH/KDM1A/NCAPG/SFR1/RFC4/CCNB1IP1/TERB2/MAEL/NUF2/HIST1H2BA/KIF18A/RAD9B/MAJIN/HORMAD2/DMC1/RAD21L1/HMGB2/CHAF1A/ZWINT/HIST1H2AA/AUNIP/PAX6/HMCES/KNTC1/SPDL1/PIWIL2/RAD17/ORC6/CDK3/OIP5/RPA2/WDHD1/RNF8/MORF4L1/SGO1/CDCA8/GINS2/XRCC6/NIPBL/WAPL/CENPE/PCNA/RAD51/DSN1/MIS18A/SLF1/ORC3/NUP107/MORC2/HAT1/RMI1/TERF1/THOC1/CFDP1/HMGB1/ACD/ZC3H8/RFWD3/SMC2/…	117
CC	GO:0000228	nuclear chromosome	73/852	294/9716	6.57809e-17	1.51954e-14	1.18406e-14	SYCP2/SYCP1/TEX12/TOP2A/HORMAD1/CENPK/ESCO2/SMCHD1/KDM1A/SFR1/CCNB1IP1/TERB2/NUF2/HIST1H2BA/RAD9B/MAJIN/HORMAD2/DMC1/RAD21L1/HMGB2/CHAF1A/HIST1H2AA/PAX6/RAD17/ORC6/CDK3/RPA2/WDHD1/MORF4L1/GINS2/XRCC6/NIPBL/WAPL/PCNA/RAD51/DSN1/ORC3/TERF1/THOC1/HMGB1/ACD/SMC2/BUB1/EZH2/BRD8/ASF1B/E2F1/RAD51AP1/RAD1/TBP/CBX3/PAWR/GINS1/RIF1/BAZ1B/H2AFV/SMARCA5/TRIM24/MIS18BP1/POLE3/RUVBL1/SETD3/MCM2/HMGXB4/PBRM1/RB…	73
CC	GO:0044454	nuclear chromosome part	70/852	282/9716	3.01985e-16	4.65057e-14	3.62382e-14	SYCP2/SYCP1/TEX12/HORMAD1/CENPK/ESCO2/SMCHD1/KDM1A/SFR1/CCNB1IP1/TERB2/NUF2/HIST1H2BA/RAD9B/MAJIN/HORMAD2/RAD21L1/HMGB2/CHAF1A/HIST1H2AA/PAX6/RAD17/ORC6/CDK3/RPA2/WDHD1/MORF4L1/GINS2/XRCC6/NIPBL/WAPL/PCNA/RAD51/DSN1/ORC3/TERF1/THOC1/HMGB1/ACD/BUB1/EZH2/BRD8/ASF1B/E2F1/RAD51AP1/RAD1/TBP/CBX3/PAWR/GINS1/RIF1/BAZ1B/H2AFV/SMARCA5/TRIM24/MIS18BP1/POLE3/RUVBL1/SETD3/MCM2/HMGXB4/PBRM1/RBBP7/HMGB3/MCMBP/…	70
CC	GO:0005815	microtubule organizing center	76/852	339/9716	6.18536e-15	7.14409e-13	5.56682e-13	CENPU/IQCB1/TOP2A/UPF3B/CCNB3/CALM2/PPP2R3C/CCNE2/CNTRL/AUNIP/SPDL1/KIF3A/SASS6/TPX2/CCDC88A/SNAP29/IFT88/CEP63/PCM1/CCT5/CCP110/DCTN3/CCT4/NUDT21/CCNB2/CEP83/SGO1/TUBG1/CEP85/CDKL2/PCNA/RTRAF/SLF1/IFT81/OFD1/TRAF3IP1/CEP70/DTL/HAUS3/KIZ/KIF20B/RAB11A/DDHD2/TRIP4/CKAP2L/CCDC77/E2F1/BCCIP/CALM3/CKAP5/CDC16/EYA3/FGFR1OP/CEP19/CCDC66/DYNC1LI1/CENPJ/BBS2/CETN2/HIPK1/ARFGEF2/PXK/BCL2L1/PRKACB/MPLKIP/D…	76
CC	GO:0098687	chromosomal region	45/852	148/9716	3.0034e-14	2.58444e-12	2.01385e-12	CENPK/ESCO2/SMCHD1/CENPH/KDM1A/TERB2/NUF2/KIF18A/MAJIN/DMC1/ZWINT/KNTC1/SPDL1/PIWIL2/RAD17/CDK3/OIP5/RPA2/RNF8/SGO1/CDCA8/XRCC6/CENPE/RAD51/DSN1/MIS18A/NUP107/HAT1/TERF1/THOC1/CFDP1/ACD/BUB1/CENPW/EZH2/CENPT/BUB3/CKAP5/DYNC1LI1/RIF1/BAZ1B/MIS18BP1/PAFAH1B1/SMC1A/SMC6	45
CC	GO:0005813	centrosome	63/852	260/9716	3.35642e-14	2.58444e-12	2.01385e-12	IQCB1/CCNB3/CALM2/PPP2R3C/CCNE2/CNTRL/AUNIP/SASS6/CCDC88A/SNAP29/IFT88/CEP63/PCM1/CCT5/CCP110/DCTN3/CCT4/NUDT21/CCNB2/SGO1/CEP85/CDKL2/PCNA/RTRAF/SLF1/IFT81/OFD1/TRAF3IP1/CEP70/DTL/HAUS3/KIZ/KIF20B/RAB11A/TRIP4/CKAP2L/CCDC77/E2F1/BCCIP/CALM3/CKAP5/CDC16/EYA3/FGFR1OP/CEP19/CCDC66/DYNC1LI1/CENPJ/CETN2/HIPK1/BCL2L1/PRKACB/MPLKIP/DCTN6/CSPP1/CEP290/PAFAH1B1/BCAS2/CLIP1/NEK1/IFT74/ATP6V1D/CNTLN	63
CC	GO:0000793	condensed chromosome	29/852	85/9716	5.27694e-11	3.48278e-09	2.71385e-09	SYCP2/SYCP1/TEX12/TOP2A/HORMAD1/CENPK/NCAPG/CCNB1IP1/NUF2/RAD9B/HORMAD2/DMC1/RAD21L1/SPDL1/SGO1/WAPL/CENPE/RAD51/DSN1/CFDP1/SMC2/BUB1/RAD1/RIF1/BAZ1B/SMARCA5/MIS18BP1/SMC1A/SMC6	29
CC	GO:1990234	transferase complex	77/852	418/9716	1.56293e-10	9.02593e-09	7.03319e-09	TCEA1/CCNB3/YEATS4/CCNE2/DERL3/TAF12/BRCA1/CCNO/TRIM37/RNF8/CCNB2/CUL3/MORF4L1/FBXO9/SUPT7L/MSL1/MSL3/FBXL20/PIK3CB/GTF2H5/FBXO4/PCGF6/POLR2F/FBXW7/FBXL3/CDKN2D/DTL/POLR3G/MEAF6/NRBF2/NAA30/RBX1/FBXO11/GTF2A2/EZH2/BRD8/ORMDL2/BCCIP/CDC16/BRAP/TBP/DCUN1D5/UBE2J2/ANAPC15/UBE2N/CDC20/KLHL8/POLR3B/ORMDL1/TRMT6/ANAPC11/ATG3/SNRPD3/DCAF17/ARIH2/POLE3/RUVBL1/ARMC8/CUL2/MBIP/TEX10/WDR41/SOCS7/CACYBP/RBBP…	77
CC	GO:0000775	chromosome, centromeric region	26/852	86/9716	9.84933e-09	5.05599e-07	3.93973e-07	CENPK/ESCO2/CENPH/NUF2/KIF18A/ZWINT/KNTC1/SPDL1/OIP5/SGO1/CDCA8/CENPE/DSN1/MIS18A/NUP107/CFDP1/BUB1/CENPW/CENPT/BUB3/CKAP5/DYNC1LI1/BAZ1B/MIS18BP1/PAFAH1B1/SMC1A	26
CC	GO:0000776	kinetochore	21/852	64/9716	5.33438e-08	2.46448e-06	1.92038e-06	CENPK/CENPH/NUF2/KIF18A/ZWINT/KNTC1/SPDL1/SGO1/CENPE/DSN1/NUP107/CFDP1/BUB1/CENPW/CENPT/BUB3/CKAP5/DYNC1LI1/MIS18BP1/PAFAH1B1/SMC1A	21
CC	GO:0005819	spindle	33/852	140/9716	9.73708e-08	3.76778e-06	2.93594e-06	IQCB1/CALM2/PPP2R3C/ECT2/KIF18A/AUNIP/KNTC1/SPDL1/TPX2/CUL3/SGO1/CDCA8/CENPE/RTRAF/KIF11/DSN1/HAUS3/KIF20B/ASPM/RAB11A/KIF22/CKAP2L/BCCIP/CALM3/CKAP5/CDC16/CEP19/DYNC1LI1/RIF1/CSPP1/KATNBL1/PAFAH1B1/SMC1A	33
CC	GO:0005730	nucleolus	70/852	422/9716	9.78645e-08	3.76778e-06	2.93594e-06	TOP2A/TCEA1/UPF3B/UBE2T/DDX24/REXO5/RDM1/ADAD1/VRK1/PHF8/BTBD10/RAD17/ORC6/BRWD1/CCT5/DCTN3/CDCA8/XRCC6/SENP5/DSN1/NOL4/PIK3CB/GTF2H5/LYAR/TERF1/NCL/MPHOSPH10/FBXW7/CDK8/SURF2/ZC3H15/DTL/PRKDC/GTF3C3/KIF20B/PARN/SMC2/THUMPD3/REXO4/MDN1/FRG1/SMG6/TSG101/CKAP5/SNU13/SESN1/ERCC6/UBE2N/TAF1B/SMARCA5/OARD1/FMR1/SAP30L/PARP1/PARP2/MTX2/AKAP11/WDR3/UTP6/FAM207A/DNTTIP1/MBIP/RBM28/SUPT20H/KATNBL1/TSPYL2/…	70
CC	GO:0000794	condensed nuclear chromosome	17/852	47/9716	2.00856e-07	7.13812e-06	5.56217e-06	SYCP2/SYCP1/TEX12/HORMAD1/CENPK/CCNB1IP1/NUF2/RAD9B/HORMAD2/DMC1/RAD21L1/WAPL/RAD51/DSN1/BUB1/RAD1/MIS18BP1	17
CC	GO:0000785	chromatin	52/852	296/9716	7.79489e-07	2.22356e-05	1.73264e-05	ESCO2/KDM1A/SFR1/MAEL/HIST1H2BA/HMGB2/CHAF1A/HIST1H2AA/PAX6/RAD17/OIP5/RPA2/MORF4L1/NIPBL/WAPL/PCNA/MIS18A/SLF1/ORC3/MORC2/HMGB1/ZC3H8/KIF22/EZH2/BRD8/ASF1B/E2F1/RAD51AP1/TBP/CBX3/PAWR/RIF1/BAZ1B/H2AFV/SMARCA5/TRIM24/ESCO1/RUVBL1/SETD3/MCM2/HMGXB4/PBRM1/RBBP7/HMGB3/MCMBP/NCOA3/PDS5A/SHPRH/BRD9/NSD1/MSH6/CHMP2A	52
CC	GO:0031967	organelle envelope	69/852	437/9716	8.1753e-07	2.22356e-05	1.73264e-05	CLGN/SLC25A31/TIMM17B/YEATS4/TERB2/OTULINL/MAJIN/PHF8/HCCS/NDUFB6/ATP5F1E/VDAC3/PAM16/MNS1/MPC2/MTMR6/WASF1/NUP93/COX7B/APOO/NUP107/MACO1/NDUFV1/CEP70/GTF3C3/ND3/LEMD3/COX17/NUP88/TIMM23/NDUFA10/ND5/COX2/ND2/BRAP/NDUFA8/ATP5MC3/NDUFB10/RIF1/NDUFA7/NDUFC2/NUP58/PARP1/MRPS23/ND4L/COA1/MTX2/WDR3/VDAC2/BCL2L1/TXLNG/MFF/NDUFAF4/ATP8/MFN1/NDUFA5/TMEM70/CACYBP/AIFM1/SDHD/SDHD/NDUFC1/PAFAH1B1/SLC25A5/PMP…	69
CC	GO:0031975	envelope	69/852	437/9716	8.1753e-07	2.22356e-05	1.73264e-05	CLGN/SLC25A31/TIMM17B/YEATS4/TERB2/OTULINL/MAJIN/PHF8/HCCS/NDUFB6/ATP5F1E/VDAC3/PAM16/MNS1/MPC2/MTMR6/WASF1/NUP93/COX7B/APOO/NUP107/MACO1/NDUFV1/CEP70/GTF3C3/ND3/LEMD3/COX17/NUP88/TIMM23/NDUFA10/ND5/COX2/ND2/BRAP/NDUFA8/ATP5MC3/NDUFB10/RIF1/NDUFA7/NDUFC2/NUP58/PARP1/MRPS23/ND4L/COA1/MTX2/WDR3/VDAC2/BCL2L1/TXLNG/MFF/NDUFAF4/ATP8/MFN1/NDUFA5/TMEM70/CACYBP/AIFM1/SDHD/SDHD/NDUFC1/PAFAH1B1/SLC25A5/PMP…	69
CC	GO:1905368	peptidase complex	20/852	68/9716	8.18193e-07	2.22356e-05	1.73264e-05	PSMD10/TAF12/PSMD1/PSMD6/PSMC5/PSMG1/PSMA3/PSMG4/PSMC3IP/SEC11C/PSMD12/SEC11A/SPCS3/PSMC6/PSMD2/PSMA6/SUPT20H/PSMD13/VCP/PSMB1	20
CC	GO:0000795	synaptonemal complex	9/852	16/9716	1.91155e-06	4.64809e-05	3.62189e-05	SYCP2/SYCP1/TEX12/HORMAD1/CCNB1IP1/HORMAD2/RAD21L1/WAPL/RAD51	9
CC	GO:0099086	synaptonemal structure	9/852	16/9716	1.91155e-06	4.64809e-05	3.62189e-05	SYCP2/SYCP1/TEX12/HORMAD1/CCNB1IP1/HORMAD2/RAD21L1/WAPL/RAD51	9
CC	GO:0000151	ubiquitin ligase complex	31/852	145/9716	2.27896e-06	5.2644e-05	4.10213e-05	DERL3/BRCA1/RNF8/CUL3/FBXO9/FBXL20/FBXO4/PCGF6/FBXW7/FBXL3/DTL/RBX1/FBXO11/CDC16/BRAP/DCUN1D5/UBE2J2/ANAPC15/UBE2N/CDC20/KLHL8/ANAPC11/ATG3/DCAF17/ARIH2/ARMC8/CUL2/CACYBP/ANAPC10/ANAPC5/DCAF5	31
CC	GO:0005874	microtubule	30/852	139/9716	2.69579e-06	5.93073e-05	4.62135e-05	TUBA3E/CCT2/CALM2/KIF18A/KIF21A/HDAC6/KNTC1/KIF3A/TPX2/CCT3/KIF4A/CCT5/CCT4/CUL3/TUBG1/KIF2A/CENPE/KIF11/KIF20B/RAB11A/KIF22/GTSE1/CALM3/CKAP5/CDC16/DYNLT1/MAPRE1/CSPP1/PAFAH1B1/CLIP1	30
CC	GO:0000781	chromosome, telomeric region	18/852	63/9716	4.57801e-06	9.61381e-05	7.49128e-05	SMCHD1/KDM1A/TERB2/MAJIN/DMC1/RAD17/CDK3/RPA2/RNF8/XRCC6/RAD51/HAT1/TERF1/THOC1/ACD/EZH2/RIF1/SMC6	18
CC	GO:0019866	organelle inner membrane	35/852	184/9716	8.54634e-06	0.00017167	0.000133769	SLC25A31/TIMM17B/TERB2/MAJIN/HCCS/NDUFB6/ATP5F1E/PAM16/MPC2/COX7B/APOO/NDUFV1/ND3/LEMD3/TIMM23/NDUFA10/ND5/COX2/ND2/NDUFA8/ATP5MC3/NDUFB10/NDUFA7/NDUFC2/ND4L/COA1/ATP8/NDUFA5/SDHD/SDHD/NDUFC1/SLC25A5/PMPCA/SDHB/PTPMT1	35
CC	GO:0000922	spindle pole	19/852	73/9716	1.1227e-05	0.000216119	0.000168404	CALM2/AUNIP/KNTC1/SPDL1/TPX2/CUL3/SGO1/KIF11/DSN1/KIF20B/RAB11A/BCCIP/CALM3/CKAP5/CEP19/DYNC1LI1/CSPP1/KATNBL1/SMC1A	19
CC	GO:1902562	H4 histone acetyltransferase complex	11/852	28/9716	1.17599e-05	0.000217324	0.000169343	YEATS4/MORF4L1/MSL1/MSL3/BRD8/POLE3/RUVBL1/MBIP/WDR5/POLE4/MRGBP	11
CC	GO:0000790	nuclear chromatin	34/852	180/9716	1.33989e-05	0.0002341	0.000182416	ESCO2/KDM1A/SFR1/HIST1H2BA/HMGB2/CHAF1A/HIST1H2AA/PAX6/RAD17/MORF4L1/NIPBL/HMGB1/EZH2/BRD8/ASF1B/E2F1/RAD51AP1/TBP/CBX3/PAWR/RIF1/H2AFV/SMARCA5/TRIM24/RUVBL1/SETD3/HMGXB4/PBRM1/RBBP7/HMGB3/MCMBP/NCOA3/BRD9/MSH6	34
CC	GO:0005743	mitochondrial inner membrane	32/852	165/9716	1.36812e-05	0.0002341	0.000182416	SLC25A31/TIMM17B/HCCS/NDUFB6/ATP5F1E/PAM16/MPC2/COX7B/APOO/NDUFV1/ND3/TIMM23/NDUFA10/ND5/COX2/ND2/NDUFA8/ATP5MC3/NDUFB10/NDUFA7/NDUFC2/ND4L/COA1/ATP8/NDUFA5/SDHD/SDHD/NDUFC1/SLC25A5/PMPCA/SDHB/PTPMT1	32
CC	GO:0044450	microtubule organizing center part	18/852	69/9716	1.83967e-05	0.000288604	0.000224886	TOP2A/KIF3A/SASS6/CCDC88A/IFT88/CEP63/CCP110/CEP83/TUBG1/OFD1/BCCIP/CKAP5/CEP19/CENPJ/CETN2/CEP290/NEK1/CNTLN	18
CC	GO:0098800	inner mitochondrial membrane protein complex	20/852	82/9716	1.89526e-05	0.000288604	0.000224886	TIMM17B/NDUFB6/ATP5F1E/PAM16/APOO/NDUFV1/ND3/TIMM23/NDUFA10/ND5/ND2/NDUFA8/ATP5MC3/NDUFB10/ND4L/ATP8/NDUFA5/NDUFC1/SDHB/PTPMT1	20
CC	GO:0000123	histone acetyltransferase complex	15/852	51/9716	1.93652e-05	0.000288604	0.000224886	YEATS4/TAF12/MORF4L1/SUPT7L/MSL1/MSL3/MEAF6/BRD8/POLE3/RUVBL1/MBIP/SUPT20H/WDR5/POLE4/MRGBP	15
CC	GO:0000502	proteasome complex	15/852	51/9716	1.93652e-05	0.000288604	0.000224886	PSMD10/PSMD1/PSMD6/PSMC5/PSMG1/PSMA3/PSMG4/PSMC3IP/PSMD12/PSMC6/PSMD2/PSMA6/PSMD13/VCP/PSMB1	15
CC	GO:0005814	centriole	15/852	52/9716	2.50396e-05	0.000330957	0.000257889	TOP2A/KIF3A/SASS6/CCDC88A/IFT88/CEP63/CCP110/CEP83/OFD1/BCCIP/CEP19/CENPJ/CETN2/CEP290/CNTLN	15
CC	GO:1905369	endopeptidase complex	15/852	52/9716	2.50396e-05	0.000330957	0.000257889	PSMD10/PSMD1/PSMD6/PSMC5/PSMG1/PSMA3/PSMG4/PSMC3IP/PSMD12/PSMC6/PSMD2/PSMA6/PSMD13/VCP/PSMB1	15
CC	GO:0031248	protein acetyltransferase complex	16/852	58/9716	2.50725e-05	0.000330957	0.000257889	YEATS4/TAF12/MORF4L1/SUPT7L/MSL1/MSL3/MEAF6/NAA30/BRD8/POLE3/RUVBL1/MBIP/SUPT20H/WDR5/POLE4/MRGBP	16
CC	GO:1902493	acetyltransferase complex	16/852	58/9716	2.50725e-05	0.000330957	0.000257889	YEATS4/TAF12/MORF4L1/SUPT7L/MSL1/MSL3/MEAF6/NAA30/BRD8/POLE3/RUVBL1/MBIP/SUPT20H/WDR5/POLE4/MRGBP	16
CC	GO:0005875	microtubule associated complex	19/852	78/9716	3.10741e-05	0.0003913	0.000304909	KIF18A/RP1/KIF21A/HDAC6/KIF3A/KIF4A/DCTN3/CDCA8/CENPE/KIF11/HAUS3/KIF20B/KIF22/KIFAP3/SNX4/DYNC1LI1/DYNLT1/DCTN6/PAFAH1B1	19
CC	GO:0005747	mitochondrial respiratory chain complex I	12/852	36/9716	3.30318e-05	0.0003913	0.000304909	NDUFB6/NDUFV1/ND3/NDUFA10/ND5/ND2/NDUFA8/NDUFB10/ND4L/NDUFA5/NDUFC1/PTPMT1	12
CC	GO:0030964	NADH dehydrogenase complex	12/852	36/9716	3.30318e-05	0.0003913	0.000304909	NDUFB6/NDUFV1/ND3/NDUFA10/ND5/ND2/NDUFA8/NDUFB10/ND4L/NDUFA5/NDUFC1/PTPMT1	12
CC	GO:0045271	respiratory chain complex I	12/852	36/9716	3.30318e-05	0.0003913	0.000304909	NDUFB6/NDUFV1/ND3/NDUFA10/ND5/ND2/NDUFA8/NDUFB10/ND4L/NDUFA5/NDUFC1/PTPMT1	12
CC	GO:0090734	site of DNA damage	12/852	37/9716	4.50272e-05	0.000520065	0.000405245	ESCO2/SMCHD1/AUNIP/RPA2/RNF8/SLF1/RFWD3/RIF1/OARD1/PARP1/VCP/SMC6	12
CC	GO:0036464	cytoplasmic ribonucleoprotein granule	21/852	94/9716	4.87293e-05	0.000538585	0.000419677	DDX4/MAEL/ASZ1/DDX25/TDRD5/PIWIL2/EIF2S1/NCL/FXR1/LSM3/CNOT1/FXR2/FMR1/UPF2/VCP/LSM1/SAMD4B/CHTOP/POLR2D/ELAVL1/DDX6	21
CC	GO:0035770	ribonucleoprotein granule	22/852	101/9716	4.89623e-05	0.000538585	0.000419677	DDX4/MAEL/ASZ1/DDX25/TDRD5/PIWIL2/EIF2S1/NCL/FXR1/LSM3/CNOT1/FXR2/FMR1/UPF2/VCP/GRSF1/LSM1/SAMD4B/CHTOP/POLR2D/ELAVL1/DDX6	22
CC	GO:0031966	mitochondrial membrane	41/852	250/9716	6.06439e-05	0.000651569	0.000507716	SLC25A31/TIMM17B/HCCS/NDUFB6/ATP5F1E/VDAC3/PAM16/MPC2/WASF1/COX7B/APOO/NDUFV1/ND3/TIMM23/NDUFA10/ND5/COX2/ND2/NDUFA8/ATP5MC3/NDUFB10/NDUFA7/NDUFC2/ND4L/COA1/MTX2/VDAC2/BCL2L1/MFF/NDUFAF4/ATP8/MFN1/NDUFA5/TMEM70/SDHD/SDHD/NDUFC1/SLC25A5/PMPCA/SDHB/PTPMT1	41
CC	GO:0031461	cullin-RING ubiquitin ligase complex	19/852	82/9716	6.51792e-05	0.000684382	0.000533284	CUL3/FBXO9/FBXL20/FBXO4/FBXW7/FBXL3/DTL/RBX1/CDC16/ANAPC15/CDC20/KLHL8/ANAPC11/DCAF17/CUL2/CACYBP/ANAPC10/ANAPC5/DCAF5	19
CC	GO:0098798	mitochondrial protein complex	26/852	136/9716	0.000110416	0.00113361	0.000883332	TIMM17B/NDUFB6/ATP5F1E/PAM16/APOO/MRPL13/NDUFV1/ND3/TIMM23/NDUFA10/ND5/ND2/NDUFA8/ATP5MC3/NDUFB10/ND4L/MTX2/HSD17B10/ATP8/NDUFA5/NDUFC1/MRPL52/HADHA/PMPCA/SDHB/PTPMT1	26
CC	GO:0044455	mitochondrial membrane part	25/852	130/9716	0.000134858	0.00135444	0.00105541	TIMM17B/NDUFB6/ATP5F1E/PAM16/COX7B/APOO/NDUFV1/ND3/TIMM23/NDUFA10/ND5/ND2/NDUFA8/ATP5MC3/NDUFB10/ND4L/COA1/MTX2/MFF/ATP8/NDUFA5/TMEM70/NDUFC1/SDHB/PTPMT1	25
CC	GO:0005740	mitochondrial envelope	43/852	277/9716	0.000147976	0.00144853	0.00112873	SLC25A31/TIMM17B/HCCS/NDUFB6/ATP5F1E/VDAC3/PAM16/MPC2/WASF1/COX7B/APOO/NDUFV1/ND3/COX17/TIMM23/NDUFA10/ND5/COX2/ND2/NDUFA8/ATP5MC3/NDUFB10/NDUFA7/NDUFC2/ND4L/COA1/MTX2/VDAC2/BCL2L1/MFF/NDUFAF4/ATP8/MFN1/NDUFA5/TMEM70/AIFM1/SDHD/SDHD/NDUFC1/SLC25A5/PMPCA/SDHB/PTPMT1	43
CC	GO:0035861	site of double-strand break	10/852	30/9716	0.000150497	0.00144853	0.00112873	ESCO2/SMCHD1/RPA2/RNF8/SLF1/RFWD3/RIF1/PARP1/VCP/SMC6	10
CC	GO:0072686	mitotic spindle	14/852	54/9716	0.000166094	0.00156603	0.00122028	IQCB1/ECT2/KIF18A/TPX2/CENPE/RTRAF/KIF11/HAUS3/KIF20B/KIF22/CKAP2L/BCCIP/KATNBL1/SMC1A	14
CC	GO:0044429	mitochondrial part	53/852	367/9716	0.00018112	0.00167355	0.00130407	SLC25A31/TIMM17B/HCCS/NDUFB6/ATP5F1E/VDAC3/PAM16/MPC2/WASF1/LACTB2/COX7B/APOO/MRPL13/NDUFV1/CBR4/ND3/COX17/ISCU/TIMM23/NDUFA10/ND5/COX2/ND2/NDUFA8/ATP5MC3/NDUFB10/NDUFA7/NDUFC2/ND4L/COA1/MTX2/VDAC2/BCL2L1/MFF/HSD17B10/NDUFAF4/ATP8/MFN1/NDUFA5/TMEM70/AIFM1/SDHD/SDHD/POLDIP2/NDUFC1/MRPL52/GRSF1/HADHA/ALAS1/SLC25A5/PMPCA/SDHB/PTPMT1	53
CC	GO:0005876	spindle microtubule	10/852	31/9716	0.00020489	0.00185607	0.00144628	CALM2/KIF18A/KNTC1/CUL3/CENPE/KIF11/RAB11A/CALM3/CDC16/PAFAH1B1	10
CC	GO:0005746	mitochondrial respiratory chain	14/852	56/9716	0.000251802	0.00223716	0.00174324	NDUFB6/COX7B/NDUFV1/ND3/NDUFA10/ND5/ND2/NDUFA8/NDUFB10/ND4L/NDUFA5/NDUFC1/SDHB/PTPMT1	14
CC	GO:0101031	chaperone complex	6/852	12/9716	0.000260016	0.00226655	0.00176614	CCT2/CCT3/CCT5/CCT4/TCP1/PPP5C	6
CC	GO:0070469	respiratory chain	16/852	70/9716	0.000285916	0.00244617	0.00190611	NDUFB6/COX7B/NDUFV1/ND3/NDUFA10/ND5/COX2/ND2/NDUFA8/NDUFB10/NDUFC2/ND4L/NDUFA5/NDUFC1/SDHB/PTPMT1	16
CC	GO:0098803	respiratory chain complex	14/852	57/9716	0.000307318	0.00258147	0.00201153	NDUFB6/NDUFV1/ND3/NDUFA10/ND5/COX2/ND2/NDUFA8/NDUFB10/ND4L/NDUFA5/NDUFC1/SDHB/PTPMT1	14
CC	GO:0035267	NuA4 histone acetyltransferase complex	6/852	13/9716	0.000447183	0.00362453	0.00282431	YEATS4/MORF4L1/MSL3/BRD8/RUVBL1/MRGBP	6
CC	GO:0043189	H4/H2A histone acetyltransferase complex	6/852	13/9716	0.000447183	0.00362453	0.00282431	YEATS4/MORF4L1/MSL3/BRD8/RUVBL1/MRGBP	6
CC	GO:0000152	nuclear ubiquitin ligase complex	9/852	29/9716	0.000587981	0.00460419	0.00358768	BRCA1/PCGF6/RBX1/CDC16/ANAPC15/CDC20/ANAPC11/ANAPC10/ANAPC5	9
CC	GO:0019005	SCF ubiquitin ligase complex	9/852	29/9716	0.000587981	0.00460419	0.00358768	CUL3/FBXO9/FBXL20/FBXO4/FBXW7/FBXL3/RBX1/CUL2/CACYBP	9
CC	GO:0005838	proteasome regulatory particle	6/852	14/9716	0.000724811	0.00558105	0.00434887	PSMD10/PSMD1/PSMC5/PSMD12/PSMC6/PSMD2	6
CC	GO:0005686	U2 snRNP	5/852	10/9716	0.000887944	0.00672508	0.00524032	SNRPD3/HTATSF1/SF3A3/SNRPA1/RBMX2	5
CC	GO:0005657	replication fork	10/852	37/9716	0.00099166	0.00738947	0.00575803	RFC4/HMCES/RPA2/WDHD1/GINS2/PCNA/RFC3/BAZ1B/SMARCA5/BCAS2	10
CC	GO:0016604	nuclear body	45/852	321/9716	0.00103345	0.00757863	0.00590543	CCNB3/OIP5/RPA2/S100PBP/STK17A/NUDT21/PHF7/MORF4L1/DBF4/ABRAXAS1/PCNA/DSN1/ORC3/RMI1/UBN1/TERF1/THOC1/DDX39A/MTOR/FBXL3/SURF2/ZC3H8/HINFP/TRIP4/KIF22/REXO4/CWC15/RNF34/RIF1/BAZ1B/UIMC1/HIPK1/PTEN/SNRPD3/SF3A3/SNRPA1/NPAT/BCAS2/TCF20/ZC3H18/CHTOP/ELF2/POLR2D/PSPC1/SMC6	45
CC	GO:1904115	axon cytoplasm	7/852	20/9716	0.00108813	0.00785497	0.00612075	KIF3A/AP3M2/AP3S1/AP3M1/FMR1/PAFAH1B1/SOD1	7
CC	GO:0005680	anaphase-promoting complex	6/852	15/9716	0.00111902	0.00795364	0.00619764	CDC16/ANAPC15/CDC20/ANAPC11/ANAPC10/ANAPC5	6
CC	GO:1990204	oxidoreductase complex	14/852	65/9716	0.00126003	0.00882018	0.00687287	NDUFB6/NDUFV1/CBR4/ND3/NDUFA10/ND5/ND2/NDUFA8/NDUFB10/ND4L/NDUFA5/NDUFC1/SDHB/PTPMT1	14
CC	GO:0000778	condensed nuclear chromosome kinetochore	5/852	11/9716	0.00151089	0.0104184	0.00811822	CENPK/NUF2/DSN1/BUB1/MIS18BP1	5
CC	GO:0000779	condensed chromosome, centromeric region	9/852	33/9716	0.00164575	0.0110194	0.00858652	CENPK/NUF2/SPDL1/SGO1/CENPE/DSN1/CFDP1/BUB1/MIS18BP1	9
CC	GO:0005871	kinesin complex	9/852	33/9716	0.00164575	0.0110194	0.00858652	KIF18A/KIF21A/KIF3A/KIF4A/CENPE/KIF11/KIF20B/KIF22/KIFAP3	9
CC	GO:0005681	spliceosomal complex	17/852	90/9716	0.00187682	0.012387	0.00965222	SNRPG/ZCRB1/PDCD7/PTBP2/LSM3/FRG1/CWC15/LSM6/SNRPD3/HTATSF1/SF3A3/SNRPA1/BCAS2/LSM7/RALY/RBMX2/LSM8	17
CC	GO:0005635	nuclear envelope	26/852	163/9716	0.00195204	0.012702	0.00989765	CLGN/YEATS4/TERB2/OTULINL/MAJIN/PHF8/MNS1/MTMR6/NUP93/NUP107/MACO1/CEP70/GTF3C3/LEMD3/NUP88/BRAP/RIF1/NUP58/PARP1/MRPS23/WDR3/TXLNG/CACYBP/PAFAH1B1/RTN4/CHMP2A	26
CC	GO:0035869	ciliary transition zone	7/852	22/9716	0.00204928	0.0131496	0.0102464	IQCB1/RP1/KIF3A/TRAF3IP1/TMEM107/CPLANE1/CEP290	7
CC	GO:0022624	proteasome accessory complex	6/852	17/9716	0.00237538	0.0150332	0.0117142	PSMD10/PSMD1/PSMC5/PSMD12/PSMC6/PSMD2	6
CC	GO:0000777	condensed chromosome kinetochore	7/852	23/9716	0.00272608	0.0167926	0.0130852	CENPK/NUF2/SPDL1/DSN1/CFDP1/BUB1/MIS18BP1	7
CC	GO:0043596	nuclear replication fork	7/852	23/9716	0.00272608	0.0167926	0.0130852	RPA2/WDHD1/GINS2/PCNA/BAZ1B/SMARCA5/BCAS2	7
CC	GO:0005929	cilium	32/852	221/9716	0.00316437	0.019236	0.0149891	IQCB1/HSPB11/RP1/CNTRL/KIF3A/CCDC88A/SNAP29/IFT88/CCDC181/CUL3/CEP83/GSTM3/MNS1/IFT81/LYAR/OFD1/TRAF3IP1/IQUB/TMEM107/BBS5/EPS15/CPLANE1/IFT57/CEP19/CENPJ/IFT20/BBS2/PRKACB/CEP290/PAFAH1B1/IFT74/ATP6V1D	32
CC	GO:0018995	host	5/852	13/9716	0.00362762	0.0214867	0.0167428	TOP2A/PI4KA/FMR1/DYNLT1/KPNA2	5
CC	GO:0043657	host cell	5/852	13/9716	0.00362762	0.0214867	0.0167428	TOP2A/PI4KA/FMR1/DYNLT1/KPNA2	5
CC	GO:0061695	transferase complex, transferring phosphorus-containing groups	23/852	147/9716	0.00442275	0.0258647	0.0201543	TCEA1/CCNB3/CCNE2/TAF12/CCNO/CCNB2/PIK3CB/GTF2H5/POLR2F/CDKN2D/POLR3G/NRBF2/GTF2A2/BCCIP/TBP/POLR3B/POLE3/WDR41/SOCS7/LAS1L/MNAT1/POLE4/POLR2D	23
CC	GO:0044215	other organism	5/852	14/9716	0.00524029	0.0295245	0.0230061	TOP2A/PI4KA/FMR1/DYNLT1/KPNA2	5
CC	GO:0044216	other organism cell	5/852	14/9716	0.00524029	0.0295245	0.0230061	TOP2A/PI4KA/FMR1/DYNLT1/KPNA2	5
CC	GO:0044217	other organism part	5/852	14/9716	0.00524029	0.0295245	0.0230061	TOP2A/PI4KA/FMR1/DYNLT1/KPNA2	5
CC	GO:0045171	intercellular bridge	8/852	32/9716	0.00530775	0.0295444	0.0230216	IQCB1/TPX2/KIF4A/CDCA8/GSTM3/THOC1/HAUS3/PRKACB	8
CC	GO:0016469	proton-transporting two-sector ATPase complex	9/852	39/9716	0.00561882	0.03054	0.0237974	ATP5F1E/ATP6V1G1/ATP5MC3/ATP6AP1/ATP8/ATP6V1H/ATP6V0B/ATP6V1D/ATP6AP2	9
CC	GO:0071013	catalytic step 2 spliceosome	9/852	39/9716	0.00561882	0.03054	0.0237974	LSM3/FRG1/CWC15/SNRPD3/SF3A3/SNRPA1/BCAS2/LSM7/RALY	9
CC	GO:0120111	neuron projection cytoplasm	7/852	26/9716	0.00580104	0.0311637	0.0242834	KIF3A/AP3M2/AP3S1/AP3M1/FMR1/PAFAH1B1/SOD1	7
CC	GO:0033176	proton-transporting V-type ATPase complex	6/852	20/9716	0.00592387	0.0314578	0.0245126	ATP6V1G1/ATP6AP1/ATP6V1H/ATP6V0B/ATP6V1D/ATP6AP2	6
CC	GO:0000784	nuclear chromosome, telomeric region	10/852	47/9716	0.00661987	0.0343638	0.026777	SMCHD1/KDM1A/TERB2/MAJIN/CDK3/XRCC6/RAD51/TERF1/THOC1/ACD	10
CC	GO:1904949	ATPase complex	10/852	47/9716	0.00661987	0.0343638	0.026777	RFC4/BRD8/ATAD5/SMARCA5/RUVBL1/HMGXB4/PBRM1/RBBP7/VCP/BRD9	10
CC	GO:0030117	membrane coat	11/852	55/9716	0.00733105	0.0372192	0.0290019	AP1S2/AP3M2/EPS15/AP3S1/AP3M1/COPB2/SAR1A/ARCN1/AFTPH/AP2B1/CHMP2A	11
CC	GO:0048475	coated membrane	11/852	55/9716	0.00733105	0.0372192	0.0290019	AP1S2/AP3M2/EPS15/AP3S1/AP3M1/COPB2/SAR1A/ARCN1/AFTPH/AP2B1/CHMP2A	11
CC	GO:0000307	cyclin-dependent protein kinase holoenzyme complex	6/852	21/9716	0.0076894	0.0386141	0.0300889	CCNB3/CCNE2/CCNO/CCNB2/CDKN2D/BCCIP	6
CC	GO:0005885	Arp2/3 protein complex	4/852	10/9716	0.00801804	0.0398316	0.0310376	ARPC5/ACTR3/ARPC5L/ARPC1A	4
CC	GO:0000780	condensed nuclear chromosome, centromeric region	5/852	16/9716	0.00986554	0.0484881	0.0377829	CENPK/NUF2/DSN1/BUB1/MIS18BP1	5
MF	GO:0015631	tubulin binding	38/811	167/9529	1.28296e-08	6.91515e-06	6.1312e-06	PDCD5/KIF18A/RP1/KIF21A/HDAC6/KIF3A/CCDC88A/CCDC181/KIF4A/CCT5/HDGFL3/KIF2A/CENPE/KIF11/IFT81/PRC1/TERF1/TRAF3IP1/DNAL1/CEP70/KIF20B/RAB11A/MAP7D3/KIF22/MAP1LC3B/BCCIP/CKAP5/CCDC66/CENPJ/CACYBP/TAOK1/MAPRE1/PAFAH1B1/CLIP1/CCSER2/IFT74/PHF6/APPL1	38
MF	GO:0004386	helicase activity	25/811	93/9529	1.36741e-07	3.08187e-05	2.73248e-05	HELLS/DDX4/DDX24/RFC4/HFM1/DDX25/HLTF/DHX40/XRCC6/DDX39A/MCM7/DDX46/DDX42/GINS1/MCM6/RFC3/MCM3/XRCC5/RUVBL1/DHX29/MCM2/DDX10/ASCC3/DDX1/DDX6	25
MF	GO:0042393	histone binding	25/811	94/9529	1.71532e-07	3.08187e-05	2.73248e-05	BRDT/HIST1H2BA/VRK1/PHF8/RNF8/BRD7/SUPT16H/MSL3/HAT1/ATAD2B/ATAD2/HINFP/ASF1B/COPRS/BAZ1B/SMARCA5/FMR1/UIMC1/SAP30L/TRIM24/MCM2/WDR5/BRD9/MSH6/PHF6	25
MF	GO:0044389	ubiquitin-like protein ligase binding	33/811	153/9529	4.40931e-07	4.84655e-05	4.29711e-05	UBE2T/CCT2/PAX6/HDAC6/RPA2/TRIM37/RNF8/CUL3/DLG3/PSMD1/SLF1/UBE2K/FBXW7/YWHAE/TRIP4/UBXN1/MAP1LC3B/TSG101/RNF34/UBE2J2/UBE2N/JAK1/PRKACB/CUL2/CACYBP/VCP/SHPRH/PER3/TANK/RTN4/EIF4E2/FAF2/SMC6	33
MF	GO:0031625	ubiquitin protein ligase binding	32/811	146/9529	4.49587e-07	4.84655e-05	4.29711e-05	UBE2T/CCT2/PAX6/HDAC6/RPA2/TRIM37/RNF8/CUL3/DLG3/PSMD1/SLF1/UBE2K/FBXW7/YWHAE/UBXN1/MAP1LC3B/TSG101/RNF34/UBE2J2/UBE2N/JAK1/PRKACB/CUL2/CACYBP/VCP/SHPRH/PER3/TANK/RTN4/EIF4E2/FAF2/SMC6	32
MF	GO:0016655	oxidoreductase activity, acting on NAD(P)H, quinone or similar compound as acceptor	10/811	22/9529	4.73147e-06	0.000363208	0.000322032	NDUFV1/CBR4/ND3/ND5/ND2/NDUFA7/NDUFC2/ND4L/NDUFS7/NDUFS3	10
MF	GO:0008137	NADH dehydrogenase (ubiquinone) activity	9/811	18/9529	5.39085e-06	0.000363208	0.000322032	NDUFV1/ND3/ND5/ND2/NDUFA7/NDUFC2/ND4L/NDUFS7/NDUFS3	9
MF	GO:0050136	NADH dehydrogenase (quinone) activity	9/811	18/9529	5.39085e-06	0.000363208	0.000322032	NDUFV1/ND3/ND5/ND2/NDUFA7/NDUFC2/ND4L/NDUFS7/NDUFS3	9
MF	GO:0008017	microtubule binding	26/811	122/9529	9.18046e-06	0.000507675	0.000450121	KIF18A/RP1/KIF21A/HDAC6/KIF3A/CCDC88A/CCDC181/KIF4A/HDGFL3/KIF2A/CENPE/KIF11/PRC1/TERF1/TRAF3IP1/KIF20B/RAB11A/MAP7D3/KIF22/MAP1LC3B/CKAP5/CCDC66/MAPRE1/PAFAH1B1/CLIP1/CCSER2	26
MF	GO:0003729	mRNA binding	25/811	115/9529	9.41883e-06	0.000507675	0.000450121	RBM46/UPF3B/CPEB1/PIWIL2/CCT5/NUDT21/SSB/DND1/EIF2S2/SECISBP2/PTBP2/MRPL13/NCL/FXR1/SRBD1/CSTF3/RBPMS2/FXR2/FMR1/FYTTD1/SAMD4B/ELAVL1/DDX6/SUPT5H/DAZAP1	25
MF	GO:0016887	ATPase activity	35/811	193/9529	1.31448e-05	0.000644096	0.000571077	TOP2A/SMCHD1/RFC4/ABCA5/KIF18A/DMC1/KIF21A/KIF3A/RAD17/KIF4A/ATP5F1E/CENPE/RAD51/KIF11/MORC2/ATAD2B/KIF20B/ATAD2/ATP6V1G1/KIF22/MDN1/ATAD5/ATP5MC3/ERCC6/RFC3/SMARCA5/ATP6AP1/ABCE1/PSMC6/ATP8/ATP6V1H/MSH2/VCP/ATP6V1D/MSH6	35
MF	GO:0003954	NADH dehydrogenase activity	9/811	20/9529	1.59254e-05	0.000715315	0.000634221	NDUFV1/ND3/ND5/ND2/NDUFA7/NDUFC2/ND4L/NDUFS7/NDUFS3	9
MF	GO:0003697	single-stranded DNA binding	15/811	53/9529	2.25357e-05	0.000867626	0.000769265	DMC1/HMGB2/HMCES/CDK3/RPA2/RAD51/TERF1/MYEF2/SMC2/REXO4/RAD51AP1/TDP1/MCM6/MCM2/MSH2	15
MF	GO:0051082	unfolded protein binding	15/811	53/9529	2.25357e-05	0.000867626	0.000769265	CLGN/CCT2/CCT3/CCT5/CCT4/DNAJB6/TCP1/DNAJA2/CCT8/PFDN2/CDC37L1/DNAJC3/PFDN4/CANX/PFDN6	15
MF	GO:0140030	modification-dependent protein binding	17/811	67/9529	3.13698e-05	0.00112722	0.000999431	BRDT/PHF8/HDAC6/BRD7/DZIP3/ABRAXAS1/MSL3/ATAD2B/EPS15/UBXN1/FMR1/UIMC1/TRIM24/VCP/WDR5/BRD9/MSH6	17
MF	GO:0003682	chromatin binding	40/811	244/9529	3.82951e-05	0.00129007	0.00114381	TOP2A/NKAP/KDM1A/UBE2T/VRK1/PAX6/PHF8/RAD17/TRIM37/WDHD1/NUDT21/RNF8/MORF4L1/SUPT16H/NIPBL/MSL1/PCNA/RAD51/MORC2/ATAD2B/PWWP3A/URI1/ATAD2/HINFP/EZH2/ERCC6/SMARCA5/GMNN/SAP30L/TRIM24/DNTTIP1/PBRM1/MSH2/MCMBP/SKIL/SMC1A/IFT74/SUPT5H/MSH6/SAFB	40
MF	GO:0019787	ubiquitin-like protein transferase activity	36/811	212/9529	4.3492e-05	0.00137895	0.00122262	UBE2T/CCNB1IP1/BRCA1/TRIM37/UBE2F/RNF8/CUL3/DZIP3/PJA2/FBXO4/UBE2K/FBXL3/DTL/RFWD3/RBX1/UFL1/RNF34/BRAP/RNF19A/UBE2J2/UBE2N/UBE2G2/ANAPC11/ZNF451/ATG3/NHLRC3/HECTD1/ARIH2/TRIM24/RNF167/SIAH1/RNF146/HERC1/SHPRH/UBE3A/ANAPC5	36
MF	GO:0008301	DNA binding, bending	6/811	10/9529	5.81229e-05	0.00173913	0.00154197	TOP2A/HMGB2/TERF1/HMGB1/SAP30L/HMGB3	6
MF	GO:0042162	telomeric DNA binding	9/811	23/9529	6.1305e-05	0.00173913	0.00154197	KDM1A/RPA2/XRCC6/TERF1/NCL/SMG6/XRCC5/UPF2/HMBOX1	9
MF	GO:0003678	DNA helicase activity	11/811	36/9529	0.000130843	0.00352623	0.00312646	RFC4/XRCC6/MCM7/GINS1/MCM6/RFC3/MCM3/XRCC5/RUVBL1/MCM2/ASCC3	11
MF	GO:0016651	oxidoreductase activity, acting on NAD(P)H	13/811	49/9529	0.000162964	0.00418274	0.00370856	NDUFV1/CBR4/ND3/ND5/ND2/NDUFS4/NDUFA7/NDUFC2/ND4L/NDUFS7/NDUFS3/AIFM1/DLD	13
MF	GO:0008094	DNA-dependent ATPase activity	10/811	33/9529	0.000285146	0.00698609	0.00619409	TOP2A/RFC4/DMC1/RAD17/RAD51/ERCC6/RFC3/SMARCA5/MSH2/MSH6	10
MF	GO:0004842	ubiquitin-protein transferase activity	32/811	199/9529	0.000319827	0.00743871	0.0065954	UBE2T/CCNB1IP1/BRCA1/TRIM37/RNF8/CUL3/DZIP3/PJA2/FBXO4/UBE2K/FBXL3/DTL/RFWD3/RBX1/RNF34/BRAP/RNF19A/UBE2J2/UBE2N/UBE2G2/ANAPC11/NHLRC3/HECTD1/ARIH2/TRIM24/RNF167/SIAH1/RNF146/HERC1/SHPRH/UBE3A/ANAPC5	32
MF	GO:0003743	translation initiation factor activity	14/811	59/9529	0.000331223	0.00743871	0.0065954	EIF5B/TAF12/EIF2S2/EIF5/EIF2B3/EIF2S1/GTF2A2/EIF1B/EIF4E/EIF2B4/EIF3J/DHX29/EIF4G3/EIF4E2	14
MF	GO:0045182	translation regulator activity	7/811	18/9529	0.000434434	0.00936639	0.00830454	CPEB1/PAIP2B/PAIP1/FXR1/FXR2/FMR1/SAMD4B	7
MF	GO:0048487	beta-tubulin binding	6/811	14/9529	0.000616894	0.0127887	0.0113389	PDCD5/HDAC6/CCT5/TAOK1/IFT74/APPL1	6
MF	GO:0140097	catalytic activity, acting on DNA	20/811	108/9529	0.00069208	0.013816	0.0122497	TOP2A/RFC4/DMC1/APLF/XRCC6/PCNA/RAD51/MGME1/TERF1/MCM7/TDP1/GINS1/MCM6/RFC3/MCM3/XRCC5/RUVBL1/MCM2/REV1/ASCC3	20
MF	GO:0000400	four-way junction DNA binding	5/811	10/9529	0.00077312	0.0148826	0.0131954	HMGB2/HMGB1/MSH2/HMGB3/MSH6	5
MF	GO:0032182	ubiquitin-like protein binding	12/811	51/9529	0.000943099	0.0175286	0.0155415	TOP2A/UBA2/HDAC6/RNF8/FBXW7/UBXN1/TSG101/BUB3/DCUN1D5/UBE2N/NSFL1C/FAF2	12
MF	GO:0000217	DNA secondary structure binding	5/811	11/9529	0.0013185	0.0229249	0.0203259	HMGB2/HMGB1/MSH2/HMGB3/MSH6	5
MF	GO:0034237	protein kinase A regulatory subunit binding	5/811	11/9529	0.0013185	0.0229249	0.0203259	PJA2/ACBD3/GSKIP/ARFGEF2/PRKACB	5
MF	GO:0008135	translation factor activity, RNA binding	17/811	92/9529	0.00174142	0.029332	0.0260067	TCEA1/EIF5B/TAF12/EIF2S2/EIF5/EIF2B3/EIF2S1/TSFM/GTF2A2/EIF1B/EIF4E/EIF2B4/EIF3J/DHX29/EIF4G3/SUPT5H/EIF4E2	17
MF	GO:0043130	ubiquitin binding	10/811	41/9529	0.00185022	0.0302203	0.0267942	TOP2A/HDAC6/RNF8/FBXW7/UBXN1/TSG101/BUB3/UBE2N/NSFL1C/FAF2	10
MF	GO:0061659	ubiquitin-like protein ligase activity	20/811	120/9529	0.0026282	0.0416647	0.0369412	CCNB1IP1/TRIM37/RNF8/DZIP3/PJA2/FBXO4/UBE2K/RBX1/RNF34/BRAP/ZNF451/NHLRC3/ARIH2/TRIM24/RNF167/SIAH1/RNF146/SHPRH/UBE3A/ANAPC5	20
MF	GO:0061630	ubiquitin protein ligase activity	19/811	113/9529	0.00300019	0.0450263	0.0399218	CCNB1IP1/TRIM37/RNF8/DZIP3/PJA2/FBXO4/UBE2K/RBX1/RNF34/BRAP/NHLRC3/ARIH2/TRIM24/RNF167/SIAH1/RNF146/SHPRH/UBE3A/ANAPC5	19
MF	GO:0003712	transcription coregulator activity	33/811	236/9529	0.00300732	0.0450263	0.0399218	KDM1A/SAP30/SFR1/TAF12/BRCA1/BRD7/SUPT7L/TADA2A/URI1/UXT/MED4/MED11/HINFP/TRIP4/EZH2/REXO4/MED19/TSG101/CENPJ/GMNN/MED22/ZNF451/TRIM24/RUVBL1/SETD3/SUPT20H/NPAT/SPEN/CCAR1/NCOA3/LPIN2/MED10/NSD1	33
GO for cluster 4
ONTOLOGY	ID	Description	GeneRatio	BgRatio	pvalue	p.adjust	qvalue	geneID	Count
BP	GO:0048285	organelle fission	35/564	206/8906	6.34e-08	0.000120541	0.000114681	WEE2/BRDT/MAEL/GDAP1/MX1/TEX12/BUB1/CENPE/SYCP2/MAD1L1/PTTG1/NAA10/LCMT1/KIF20B/AURKA/AAAS/SPDL1/EHMT2/RAD1/ANAPC15/RAB11A/NCAPG/ANAPC4/MFF/UBB/NSFL1C/BUB3/CUL3/BOD1/CHMP5/SMC2/BAG6/CDKN1B/DNM1L/NSL1	35
BP	GO:0007005	mitochondrion organization	35/564	208/8906	8.14e-08	0.000120541	0.000114681	ATG7/ADGRG6/PDCD5/GDAP1/MX1/HSPA4/COX20/TIMM17B/IMMT/PSMD10/TOMM34/ATG3/POLDIP2/TIMM23/ALKBH7/MFF/NDUFB5/CHCHD6/SH3GLB1/FOXRED1/RAB29/PRELID1/APOO/HEBP2/TMEM11/AIP/NDUFA8/PARP1/PAM16/DNM1L/NDUFA9/TIMM13/TIMM10/NDUFS8/SLC25A4	35
BP	GO:0051603	proteolysis involved in cellular protein catabolic process	51/564	375/8906	1.34e-07	0.000131888	0.000125476	PRKCG/UCHL1/NHLRC3/GLMN/PSMA4/CUL4A/PBK/UBE2C/AURKA/USP2/CRBN/UCHL3/RMND5A/CCDC22/PSMD10/UBE2D4/RBX1/UBXN1/PSMB7/ANAPC4/COPS3/PSMA7/NEMF/LONP1/UBB/NSFL1C/ADRM1/UBE2L6/NGLY1/CTSA/CUL3/PSMB2/MDM2/PSMA6/ARMC8/RNF167/CTSV/RNF168/PSMB5/PSMA3/BAG6/FBXO9/RNF115/PSMF1/PSMC2/USP9X/PSMD2/UBE2N/PSMC5/USP8/UBE2H	51
BP	GO:0006605	protein targeting	24/564	120/8906	3.68e-07	0.000204793	0.000194837	PDCD5/GDAP1/HSPA4/RAB27A/VTI1B/TIMM17B/SRP68/HRAS/TOMM34/PMM2/SRP9/TIMM23/MFF/ZDHHC4/ITGB1BP1/GCC2/AIP/SRP72/ZDHHC3/GOLGA7/PAM16/TIMM13/TIMM10/SRP54	24
BP	GO:0000280	nuclear division	31/564	183/8906	3.9e-07	0.000204793	0.000194837	WEE2/BRDT/MAEL/TEX12/BUB1/CENPE/SYCP2/MAD1L1/PTTG1/NAA10/LCMT1/KIF20B/AURKA/AAAS/SPDL1/EHMT2/RAD1/ANAPC15/RAB11A/NCAPG/ANAPC4/UBB/NSFL1C/BUB3/CUL3/BOD1/CHMP5/SMC2/BAG6/CDKN1B/NSL1	31
BP	GO:0019941	modification-dependent protein catabolic process	45/564	324/8906	4.15e-07	0.000204793	0.000194837	UCHL1/NHLRC3/GLMN/PSMA4/CUL4A/PBK/UBE2C/AURKA/USP2/CRBN/UCHL3/RMND5A/CCDC22/PSMD10/UBE2D4/RBX1/UBXN1/ANAPC4/COPS3/PSMA7/NEMF/LONP1/NSFL1C/ADRM1/UBE2L6/CUL3/PSMB2/MDM2/PSMA6/ARMC8/RNF167/RNF168/PSMB5/PSMA3/BAG6/FBXO9/RNF115/PSMF1/PSMC2/USP9X/PSMD2/UBE2N/PSMC5/USP8/UBE2H	45
BP	GO:0043632	modification-dependent macromolecule catabolic process	45/564	326/8906	4.95e-07	0.000209598	0.000199408	UCHL1/NHLRC3/GLMN/PSMA4/CUL4A/PBK/UBE2C/AURKA/USP2/CRBN/UCHL3/RMND5A/CCDC22/PSMD10/UBE2D4/RBX1/UBXN1/ANAPC4/COPS3/PSMA7/NEMF/LONP1/NSFL1C/ADRM1/UBE2L6/CUL3/PSMB2/MDM2/PSMA6/ARMC8/RNF167/RNF168/PSMB5/PSMA3/BAG6/FBXO9/RNF115/PSMF1/PSMC2/USP9X/PSMD2/UBE2N/PSMC5/USP8/UBE2H	45
BP	GO:0006511	ubiquitin-dependent protein catabolic process	44/564	318/8906	6.24e-07	0.000230946	0.000219718	UCHL1/NHLRC3/GLMN/PSMA4/CUL4A/PBK/UBE2C/AURKA/USP2/CRBN/UCHL3/RMND5A/CCDC22/PSMD10/UBE2D4/RBX1/UBXN1/ANAPC4/COPS3/PSMA7/NEMF/NSFL1C/ADRM1/UBE2L6/CUL3/PSMB2/MDM2/PSMA6/ARMC8/RNF167/RNF168/PSMB5/PSMA3/BAG6/FBXO9/RNF115/PSMF1/PSMC2/USP9X/PSMD2/UBE2N/PSMC5/USP8/UBE2H	44
BP	GO:0044257	cellular protein catabolic process	51/564	396/8906	7.43e-07	0.000244622	0.00023273	PRKCG/UCHL1/NHLRC3/GLMN/PSMA4/CUL4A/PBK/UBE2C/AURKA/USP2/CRBN/UCHL3/RMND5A/CCDC22/PSMD10/UBE2D4/RBX1/UBXN1/PSMB7/ANAPC4/COPS3/PSMA7/NEMF/LONP1/UBB/NSFL1C/ADRM1/UBE2L6/NGLY1/CTSA/CUL3/PSMB2/MDM2/PSMA6/ARMC8/RNF167/CTSV/RNF168/PSMB5/PSMA3/BAG6/FBXO9/RNF115/PSMF1/PSMC2/USP9X/PSMD2/UBE2N/PSMC5/USP8/UBE2H	51
BP	GO:0006120	mitochondrial electron transport, NADH to ubiquinone	8/564	15/8906	1.07e-06	0.000297829	0.000283349	ISCU/NDUFC2/NDUFV1/NDUFA8/ND2/NDUFS6/NDUFS8/ND4	8
BP	GO:0033365	protein localization to organelle	48/564	368/8906	1.11e-06	0.000297829	0.000283349	KPNA7/F2/PDCD5/GDAP1/ATP6V1D/HSPA4/CCT4/MRNIP/VTI1B/KIF20B/NUP85/AURKA/TIMM17B/SPDL1/SRP68/RAB11A/HRAS/TOMM34/PMM2/SRP9/TIMM23/MFF/FGF9/NUP133/KPNA2/RPA2/NSFL1C/BUB3/SH3GLB1/NUP88/CCT2/BOD1/MDM2/SUPT7L/CCDC88A/GCC2/ESCO2/ARL2/BAG6/AIP/PLRG1/KAT7/SRP72/PAM16/SSB/TIMM13/TIMM10/SRP54	48
BP	GO:0010965	regulation of mitotic sister chromatid separation	10/564	26/8906	2.02e-06	0.000459916	0.000437557	BUB1/CENPE/MAD1L1/PTTG1/LCMT1/SPDL1/ANAPC15/ANAPC4/BUB3/CUL3	10
BP	GO:0051306	mitotic sister chromatid separation	10/564	26/8906	2.02e-06	0.000459916	0.000437557	BUB1/CENPE/MAD1L1/PTTG1/LCMT1/SPDL1/ANAPC15/ANAPC4/BUB3/CUL3	10
BP	GO:0007059	chromosome segregation	27/564	160/8906	2.38e-06	0.000503424	0.000478949	MAEL/TEX12/BUB1/CENPE/MAD1L1/PTTG1/NAA10/TTK/LCMT1/SPDL1/EHMT2/ANAPC15/RAB11A/NCAPG/OIP5/ANAPC4/CENPW/BUB3/CUL3/BOD1/CHMP5/SMC2/ESCO2/BAG6/CIAO1/NSL1/BANF1	27
BP	GO:0033047	regulation of mitotic sister chromatid segregation	11/564	33/8906	3.21e-06	0.000633119	0.000602339	BUB1/CENPE/MAD1L1/PTTG1/NAA10/LCMT1/SPDL1/ANAPC15/ANAPC4/BUB3/CUL3	11
BP	GO:0000070	mitotic sister chromatid segregation	17/564	76/8906	3.81e-06	0.000699007	0.000665023	BUB1/CENPE/MAD1L1/PTTG1/NAA10/LCMT1/SPDL1/ANAPC15/RAB11A/NCAPG/ANAPC4/BUB3/CUL3/BOD1/CHMP5/SMC2/NSL1	17
BP	GO:0030163	protein catabolic process	55/564	465/8906	4.01e-06	0.000699007	0.000665023	ATG7/PRKCG/UCHL1/NHLRC3/GLMN/PSMA4/CUL4A/PBK/UBE2C/AURKA/USP2/CRBN/UCHL3/RMND5A/CCDC22/LYPLA1/PSMD10/UBE2D4/RBX1/UBXN1/PSMB7/ANAPC4/COPS3/PSMA7/NEMF/LONP1/UBB/NSFL1C/ADRM1/UBE2L6/NGLY1/BACE2/CTSA/CUL3/PSMB2/MDM2/PSMA6/ARMC8/RNF167/CTSV/RNF168/PSMB5/PSMA3/BAG6/CDKN1B/FBXO9/RNF115/PSMF1/PSMC2/USP9X/PSMD2/UBE2N/PSMC5/USP8/UBE2H	55
BP	GO:1905818	regulation of chromosome separation	10/564	29/8906	6.4e-06	0.00105303	0.00100183	BUB1/CENPE/MAD1L1/PTTG1/LCMT1/SPDL1/ANAPC15/ANAPC4/BUB3/CUL3	10
BP	GO:0140014	mitotic nuclear division	22/564	123/8906	7.81e-06	0.00121819	0.00115896	BUB1/CENPE/MAD1L1/PTTG1/NAA10/LCMT1/KIF20B/AURKA/AAAS/SPDL1/ANAPC15/RAB11A/NCAPG/ANAPC4/NSFL1C/BUB3/CUL3/BOD1/CHMP5/SMC2/CDKN1B/NSL1	22
BP	GO:0010638	positive regulation of organelle organization	36/564	263/8906	8.59e-06	0.0012733	0.00121139	KPNA7/LMOD3/PDCD5/CCT4/MNS1/PRKD2/PFDN2/PIP4K2A/CLIP1/DSTN/BAIAP2/HRAS/FER/ANAPC4/CFL2/MFF/SWAP70/NSFL1C/SH3GLB1/ARPC1A/CCT2/CUL3/ITGB1BP1/CCDC88A/JARID2/ARPC1B/ARL2/MTOR/CDKN1B/KAT7/CENPJ/UBE2N/ARPC5/ARPC3/RHOC/GRN	36
BP	GO:0033048	negative regulation of mitotic sister chromatid segregation	8/564	19/8906	9.97e-06	0.00140714	0.00133873	BUB1/MAD1L1/PTTG1/NAA10/LCMT1/SPDL1/ANAPC15/BUB3	8
BP	GO:0006626	protein targeting to mitochondrion	11/564	37/8906	1.12e-05	0.00143027	0.00136073	PDCD5/GDAP1/HSPA4/TIMM17B/TOMM34/TIMM23/MFF/AIP/PAM16/TIMM13/TIMM10	11
BP	GO:0051783	regulation of nuclear division	17/564	82/8906	1.13e-05	0.00143027	0.00136073	WEE2/BUB1/CENPE/MAD1L1/PTTG1/NAA10/LCMT1/KIF20B/SPDL1/RAD1/ANAPC15/ANAPC4/NSFL1C/BUB3/CUL3/CHMP5/CDKN1B	17
BP	GO:0051495	positive regulation of cytoskeleton organization	20/564	108/8906	1.18e-05	0.00143027	0.00136073	LMOD3/PFDN2/CLIP1/DSTN/BAIAP2/HRAS/FER/CFL2/SWAP70/NSFL1C/ARPC1A/ITGB1BP1/ARPC1B/ARL2/MTOR/CDKN1B/CENPJ/ARPC5/ARPC3/RHOC	20
BP	GO:0007091	metaphase/anaphase transition of mitotic cell cycle	9/564	25/8906	1.26e-05	0.00143027	0.00136073	BUB1/CENPE/MAD1L1/LCMT1/SPDL1/ANAPC15/ANAPC4/BUB3/CUL3	9
BP	GO:0030071	regulation of mitotic metaphase/anaphase transition	9/564	25/8906	1.26e-05	0.00143027	0.00136073	BUB1/CENPE/MAD1L1/LCMT1/SPDL1/ANAPC15/ANAPC4/BUB3/CUL3	9
BP	GO:0033046	negative regulation of sister chromatid segregation	8/564	20/8906	1.57e-05	0.0017235	0.00163971	BUB1/MAD1L1/PTTG1/NAA10/LCMT1/SPDL1/ANAPC15/BUB3	8
BP	GO:0007088	regulation of mitotic nuclear division	15/564	69/8906	2.04e-05	0.00215529	0.0020505	BUB1/CENPE/MAD1L1/PTTG1/NAA10/LCMT1/KIF20B/SPDL1/ANAPC15/ANAPC4/NSFL1C/BUB3/CUL3/CHMP5/CDKN1B	15
BP	GO:0051985	negative regulation of chromosome segregation	8/564	21/8906	2.4e-05	0.00237278	0.00225742	BUB1/MAD1L1/PTTG1/NAA10/LCMT1/SPDL1/ANAPC15/BUB3	8
BP	GO:0072655	establishment of protein localization to mitochondrion	12/564	47/8906	2.5e-05	0.00237278	0.00225742	PDCD5/GDAP1/HSPA4/TIMM17B/TOMM34/TIMM23/MFF/SH3GLB1/AIP/PAM16/TIMM13/TIMM10	12
BP	GO:0044784	metaphase/anaphase transition of cell cycle	9/564	27/8906	2.57e-05	0.00237278	0.00225742	BUB1/CENPE/MAD1L1/LCMT1/SPDL1/ANAPC15/ANAPC4/BUB3/CUL3	9
BP	GO:1902099	regulation of metaphase/anaphase transition of cell cycle	9/564	27/8906	2.57e-05	0.00237278	0.00225742	BUB1/CENPE/MAD1L1/LCMT1/SPDL1/ANAPC15/ANAPC4/BUB3/CUL3	9
BP	GO:0090150	establishment of protein localization to membrane	18/564	96/8906	2.69e-05	0.00237278	0.00225742	PDCD5/HSPA4/SRP68/RAB11A/HRAS/SRP9/MFF/ZDHHC4/SH3GLB1/ITGB1BP1/BAG6/PREPL/SRP72/ZDHHC3/GOLGA7/TIMM13/TIMM10/SRP54	18
BP	GO:2000816	negative regulation of mitotic sister chromatid separation	7/564	16/8906	2.72e-05	0.00237278	0.00225742	BUB1/MAD1L1/PTTG1/LCMT1/SPDL1/ANAPC15/BUB3	7
BP	GO:0098813	nuclear chromosome segregation	22/564	133/8906	2.81e-05	0.00238096	0.0022652	MAEL/TEX12/BUB1/CENPE/MAD1L1/PTTG1/NAA10/LCMT1/SPDL1/EHMT2/ANAPC15/RAB11A/NCAPG/ANAPC4/BUB3/CUL3/BOD1/CHMP5/SMC2/ESCO2/BAG6/NSL1	22
BP	GO:0006457	protein folding	17/564	88/8906	3e-05	0.00246915	0.00234911	PDCD5/CCT4/PFDN2/EMC3/CLGN/PRDX4/TCP1/SH3GLB1/CCT2/CCT8/DNAJA2/AIP/TRAP1/PPIC/GRPEL1/FKBP4/PDIA4	17
BP	GO:0000819	sister chromatid segregation	18/564	97/8906	3.11e-05	0.00249241	0.00237124	BUB1/CENPE/MAD1L1/PTTG1/NAA10/LCMT1/SPDL1/ANAPC15/RAB11A/NCAPG/ANAPC4/BUB3/CUL3/BOD1/CHMP5/SMC2/ESCO2/NSL1	18
BP	GO:0033045	regulation of sister chromatid segregation	11/564	41/8906	3.29e-05	0.00256295	0.00243834	BUB1/CENPE/MAD1L1/PTTG1/NAA10/LCMT1/SPDL1/ANAPC15/ANAPC4/BUB3/CUL3	11
BP	GO:0051784	negative regulation of nuclear division	9/564	28/8906	3.57e-05	0.00268286	0.00255243	BUB1/MAD1L1/PTTG1/NAA10/LCMT1/SPDL1/RAD1/ANAPC15/BUB3	9
BP	GO:0072594	establishment of protein localization to organelle	28/564	195/8906	3.62e-05	0.00268286	0.00255243	KPNA7/PDCD5/GDAP1/HSPA4/CCT4/VTI1B/NUP85/TIMM17B/SRP68/RAB11A/TOMM34/PMM2/SRP9/TIMM23/MFF/FGF9/NUP133/KPNA2/SH3GLB1/NUP88/CCT2/GCC2/AIP/SRP72/PAM16/TIMM13/TIMM10/SRP54	28
BP	GO:1903047	mitotic cell cycle process	38/564	304/8906	3.95e-05	0.00278773	0.0026522	WEE2/TRIM36/CCNI/BUB1/CENPE/MAD1L1/PTTG1/CUL4A/CRADD/MRNIP/CCNB2/NAA10/TTK/LCMT1/KIF20B/AURKA/AAAS/SPDL1/ANAPC15/RAB11A/HRAS/NCAPG/ANAPC4/RPA2/NSFL1C/BUB3/CUL3/BOD1/CHMP5/MDM2/RTF2/SMC2/CDKN1B/PLRG1/NSL1/USP8/BACH1/RHOC	38
BP	GO:0000278	mitotic cell cycle	45/564	384/8906	3.95e-05	0.00278773	0.0026522	WEE2/TRIM36/CCNI/BUB1/CENPE/MAD1L1/PTTG1/CUL4A/WDHD1/CRADD/MRNIP/CCNB2/NAA10/PBK/TTK/LCMT1/KIF20B/AURKA/AAAS/SPDL1/USP2/ANAPC15/RAB11A/HRAS/FER/GADD45GIP1/NCAPG/ANAPC4/POLDIP2/RPA2/NSFL1C/CENPW/BUB3/CUL3/BOD1/CHMP5/MDM2/RTF2/SMC2/CDKN1B/PLRG1/NSL1/USP8/BACH1/RHOC	45
BP	GO:0051304	chromosome separation	11/564	42/8906	4.2e-05	0.00289571	0.00275493	BUB1/CENPE/MAD1L1/PTTG1/TTK/LCMT1/SPDL1/ANAPC15/ANAPC4/BUB3/CUL3	11
BP	GO:1905819	negative regulation of chromosome separation	7/564	17/8906	4.38e-05	0.00294758	0.00280428	BUB1/MAD1L1/PTTG1/LCMT1/SPDL1/ANAPC15/BUB3	7
BP	GO:0070585	protein localization to mitochondrion	12/564	50/8906	4.87e-05	0.0032047	0.0030489	PDCD5/GDAP1/HSPA4/TIMM17B/TOMM34/TIMM23/MFF/SH3GLB1/AIP/PAM16/TIMM13/TIMM10	12
BP	GO:0006886	intracellular protein transport	52/564	471/8906	5.06e-05	0.00325169	0.0030936	KPNA7/PDCD5/GDAP1/DDX25/HSPA4/RAB27A/BCAP29/CLTA/VTI1B/KIF20B/NUP85/TIMM17B/VPS29/SRP68/RAB11A/HRAS/TOMM34/PMM2/SRP9/TIMM23/MFF/VPS26B/FGF9/GLE1/NUP133/ZDHHC4/KPNA2/ARF5/AP2S1/RAB29/POLR2D/NUP88/ITGB1BP1/AP3S1/RAE1/TMED2/GCC2/GGA2/AIP/CSE1L/CLTB/IWS1/TOMM22/SRP72/ZDHHC3/GOLGA7/PAM16/SSB/SNX5/TIMM13/TIMM10/SRP54	52
BP	GO:0045839	negative regulation of mitotic nuclear division	8/564	23/8906	5.16e-05	0.00325169	0.0030936	BUB1/MAD1L1/PTTG1/NAA10/LCMT1/SPDL1/ANAPC15/BUB3	8
BP	GO:0051028	mRNA transport	9/564	31/8906	8.79e-05	0.00542499	0.00516124	DDX25/NUP93/NUP85/GLE1/NUP133/POLR2D/NUP88/RAE1/IWS1	9
BP	GO:0006406	mRNA export from nucleus	8/564	25/8906	0.000101617	0.00602184	0.00572908	DDX25/NUP85/GLE1/NUP133/POLR2D/NUP88/RAE1/IWS1	8
BP	GO:0071427	mRNA-containing ribonucleoprotein complex export from nucleus	8/564	25/8906	0.000101617	0.00602184	0.00572908	DDX25/NUP85/GLE1/NUP133/POLR2D/NUP88/RAE1/IWS1	8
BP	GO:0010498	proteasomal protein catabolic process	29/564	224/8906	0.000175731	0.00986478	0.00938518	PRKCG/NHLRC3/GLMN/PSMA4/CUL4A/PBK/UBE2C/AURKA/CRBN/RMND5A/PSMD10/RBX1/UBXN1/ANAPC4/PSMA7/NEMF/UBB/NSFL1C/CUL3/PSMB2/MDM2/ARMC8/PSMB5/BAG6/FBXO9/PSMF1/PSMD2/PSMC5/UBE2H	29
BP	GO:0007006	mitochondrial membrane organization	10/564	41/8906	0.000179351	0.00986478	0.00938518	PDCD5/HSPA4/IMMT/ALKBH7/CHCHD6/SH3GLB1/APOO/HEBP2/TIMM13/TIMM10	10
BP	GO:0007094	mitotic spindle assembly checkpoint	6/564	15/8906	0.00019196	0.00986478	0.00938518	BUB1/MAD1L1/LCMT1/SPDL1/ANAPC15/BUB3	6
BP	GO:0031577	spindle checkpoint	6/564	15/8906	0.00019196	0.00986478	0.00938518	BUB1/MAD1L1/LCMT1/SPDL1/ANAPC15/BUB3	6
BP	GO:0045841	negative regulation of mitotic metaphase/anaphase transition	6/564	15/8906	0.00019196	0.00986478	0.00938518	BUB1/MAD1L1/LCMT1/SPDL1/ANAPC15/BUB3	6
BP	GO:0071173	spindle assembly checkpoint	6/564	15/8906	0.00019196	0.00986478	0.00938518	BUB1/MAD1L1/LCMT1/SPDL1/ANAPC15/BUB3	6
BP	GO:0071174	mitotic spindle checkpoint	6/564	15/8906	0.00019196	0.00986478	0.00938518	BUB1/MAD1L1/LCMT1/SPDL1/ANAPC15/BUB3	6
BP	GO:0043248	proteasome assembly	5/564	10/8906	0.000193101	0.00986478	0.00938518	PSMG1/PSMD10/ECPAS/ADRM1/POMP	5
BP	GO:0006396	RNA processing	47/564	438/8906	0.000230285	0.011565	0.0110028	ESRP1/BRDT/ADAD2/RBMX2/DDX10/RTRAF/LSM1/POP5/LYAR/ALKBH5/NUDT21/SRSF12/BCAS2/RSL1D1/TRMT6/GRSF1/LAS1L/EXOSC1/CWC15/POLR2D/EXOSC8/PTBP2/MAP2K1/EXOSC9/XAB2/EXOSC5/RRP1/KRR1/RBM17/RBM42/PLRG1/WBP11/RTCB/FASTK/HTATSF1/IWS1/RAMAC/FIP1L1/MRPS9/SF3A3/SMU1/SSB/RP9/SLU7/NCBP2/SNRPD3/TXNL4A	47
BP	GO:0043161	proteasome-mediated ubiquitin-dependent protein catabolic process	26/564	195/8906	0.00023494	0.0116021	0.0110381	NHLRC3/GLMN/PSMA4/CUL4A/PBK/UBE2C/AURKA/CRBN/RMND5A/PSMD10/RBX1/UBXN1/ANAPC4/PSMA7/NEMF/NSFL1C/CUL3/PSMB2/MDM2/ARMC8/PSMB5/BAG6/FBXO9/PSMD2/PSMC5/UBE2H	26
BP	GO:0007093	mitotic cell cycle checkpoint	13/564	67/8906	0.000244588	0.0117114	0.011142	WEE2/BUB1/MAD1L1/CRADD/MRNIP/TTK/LCMT1/SPDL1/ANAPC15/HRAS/RPA2/BUB3/MDM2	13
BP	GO:0071426	ribonucleoprotein complex export from nucleus	9/564	35/8906	0.000245058	0.0117114	0.011142	DDX25/NUP85/GLE1/NUP133/POLR2D/NUP88/RAE1/IWS1/SSB	9
BP	GO:0008380	RNA splicing	23/564	164/8906	0.000253306	0.0119134	0.0113342	ESRP1/BRDT/RBMX2/RTRAF/SRSF12/BCAS2/CWC15/PTBP2/XAB2/RBM17/RBM42/PLRG1/WBP11/RTCB/FASTK/HTATSF1/SF3A3/SMU1/RP9/SLU7/NCBP2/SNRPD3/TXNL4A	23
BP	GO:1902905	positive regulation of supramolecular fiber organization	16/564	95/8906	0.000276587	0.0128051	0.0121826	LMOD3/CLIP1/DSTN/BAIAP2/FER/CFL2/SWAP70/ARPC1A/ITGB1BP1/ARPC1B/ARL2/MTOR/CDKN1B/ARPC5/ARPC3/RHOC	16
BP	GO:1902100	negative regulation of metaphase/anaphase transition of cell cycle	6/564	16/8906	0.0002908	0.013256	0.0126115	BUB1/MAD1L1/LCMT1/SPDL1/ANAPC15/BUB3	6
BP	GO:0007346	regulation of mitotic cell cycle	28/564	220/8906	0.000301728	0.0135458	0.0128872	WEE2/BUB1/CENPE/MAD1L1/PTTG1/CUL4A/CRADD/MRNIP/NAA10/TTK/LCMT1/KIF20B/SPDL1/USP2/ANAPC15/RAB11A/HRAS/GADD45GIP1/ANAPC4/POLDIP2/RPA2/NSFL1C/BUB3/CUL3/CHMP5/MDM2/CDKN1B/PLRG1	28
BP	GO:0071166	ribonucleoprotein complex localization	9/564	36/8906	0.000308674	0.0136508	0.0129871	DDX25/NUP85/GLE1/NUP133/POLR2D/NUP88/RAE1/IWS1/SSB	9
BP	GO:0051983	regulation of chromosome segregation	11/564	52/8906	0.000332535	0.0144189	0.0137179	BUB1/CENPE/MAD1L1/PTTG1/NAA10/LCMT1/SPDL1/ANAPC15/ANAPC4/BUB3/CUL3	11
BP	GO:0016071	mRNA metabolic process	33/564	278/8906	0.000335776	0.0144189	0.0137179	PNLDC1/DND1/RBM46/RBMX2/LSM1/CSDE1/ALKBH5/NUDT21/SRSF12/BCAS2/TRMT6/FXR1/CWC15/POLR2D/PTBP2/XAB2/EXOSC5/RBM17/RBM42/PLRG1/WBP11/HTATSF1/IWS1/TOB1/FIP1L1/SECISBP2/SF3A3/SMU1/SSB/SLU7/NCBP2/SNRPD3/TXNL4A	33
BP	GO:0045333	cellular respiration	16/564	97/8906	0.000353299	0.0149546	0.0142276	ISCU/ACO1/NDUFA7/ACO2/PRELID1/IDH3G/NDUFC2/NDUFV1/NDUFA8/ND1/ND2/MDH2/NDUFS6/NDUFA5/NDUFS8/ND4	16
BP	GO:0006839	mitochondrial transport	15/564	90/8906	0.000478151	0.0199544	0.0189843	PDCD5/GDAP1/HSPA4/TIMM17B/TOMM34/TIMM23/ALKBH7/MFF/SH3GLB1/MPC2/HEBP2/AIP/PAM16/TIMM13/TIMM10	15
BP	GO:0006612	protein targeting to membrane	10/564	46/8906	0.000489582	0.0201477	0.0191681	SRP68/HRAS/SRP9/MFF/ZDHHC4/ITGB1BP1/SRP72/ZDHHC3/GOLGA7/SRP54	10
BP	GO:1901990	regulation of mitotic cell cycle phase transition	17/564	111/8906	0.000572391	0.0232328	0.0221033	BUB1/CENPE/MAD1L1/CUL4A/CRADD/MRNIP/LCMT1/SPDL1/ANAPC15/RAB11A/ANAPC4/RPA2/BUB3/CUL3/MDM2/CDKN1B/PLRG1	17
BP	GO:0140013	meiotic nuclear division	13/564	73/8906	0.000586303	0.0234759	0.0223346	WEE2/BRDT/MAEL/TEX12/BUB1/SYCP2/PTTG1/AURKA/EHMT2/RAD1/UBB/SMC2/BAG6	13
BP	GO:0045930	negative regulation of mitotic cell cycle	17/564	113/8906	0.000705978	0.0278909	0.0265349	WEE2/BUB1/MAD1L1/PTTG1/CRADD/MRNIP/NAA10/TTK/LCMT1/SPDL1/ANAPC15/HRAS/GADD45GIP1/RPA2/BUB3/MDM2/CDKN1B	17
BP	GO:0000075	cell cycle checkpoint	16/564	105/8906	0.0008713	0.0339692	0.0323177	WEE2/BUB1/MAD1L1/CUL4A/CRADD/MRNIP/TTK/LCMT1/SPDL1/RAD1/ANAPC15/HRAS/RPA2/BUB3/MDM2/BABAM1	16
BP	GO:0006282	regulation of DNA repair	12/564	68/8906	0.00102684	0.0390066	0.0371103	PRKCG/CUL4A/MRNIP/PCNA/MGMT/RPA2/PARG/PPP4C/RNF168/BABAM1/PARP1/UBE2N	12
BP	GO:0006403	RNA localization	12/564	68/8906	0.00102684	0.0390066	0.0371103	DDX25/CCT4/NUP93/NUP85/GLE1/NUP133/POLR2D/NUP88/CCT2/RAE1/IWS1/SSB	12
BP	GO:0006405	RNA export from nucleus	9/564	42/8906	0.00104007	0.0390093	0.0371128	DDX25/NUP85/GLE1/NUP133/POLR2D/NUP88/RAE1/IWS1/SSB	9
BP	GO:1901987	regulation of cell cycle phase transition	18/564	128/8906	0.00112111	0.0415232	0.0395045	BUB1/CENPE/MAD1L1/CUL4A/CRADD/MRNIP/LCMT1/SPDL1/ANAPC15/RAB11A/ANAPC4/RPA2/BUB3/CUL3/MDM2/BABAM1/CDKN1B/PLRG1	18
BP	GO:0007080	mitotic metaphase plate congression	7/564	27/8906	0.0011465	0.0419394	0.0399004	CENPE/MAD1L1/SPDL1/RAB11A/CUL3/BOD1/CHMP5	7
BP	GO:0007007	inner mitochondrial membrane organization	5/564	14/8906	0.00124	0.0448065	0.0426281	IMMT/CHCHD6/APOO/TIMM13/TIMM10	5
BP	GO:0015980	energy derivation by oxidation of organic compounds	19/564	141/8906	0.00138864	0.0495729	0.0471628	GYG1/PRKAG2/ISCU/ACO1/NDUFA7/ACO2/PRELID1/IDH3G/MTOR/NDUFC2/NDUFV1/NDUFA8/ND1/ND2/MDH2/NDUFS6/NDUFA5/NDUFS8/ND4	19
CC	GO:0031967	organelle envelope	63/598	437/9716	1.23e-10	2.76e-08	2.34e-08	GDAP1/DTX2/MX1/SLC25A31/HCCS/SLC25A5/MAD1L1/MNS1/NUP93/NUP85/COX20/CLGN/ROGDI/TIMM17B/AAAS/IMMT/TOMM34/TIMM23/MFF/NDUFB5/BRAP/GLE1/NUP133/TMEM97/CHCHD6/MYO6/MTMR6/FOXRED1/VDAC3/NUP88/NDUFA7/TOR3A/VDAC1/PRELID1/APOO/TXLNG/MPC2/ARL2/TMEM11/NDUFC2/PLRG1/NDUFV1/ANXA7/RTCB/NDUFA8/TOMM22/COX17/MRPL19/PARP1/PAM16/ND1/ND2/NDUFS6/NDUFA9/TIMM13/NDUFA5/TIMM10/PTPMT1/TXNL4A/NDUFS8/ND4/SLC25A4/ND3	63
CC	GO:0031975	envelope	63/598	437/9716	1.23e-10	2.76e-08	2.34e-08	GDAP1/DTX2/MX1/SLC25A31/HCCS/SLC25A5/MAD1L1/MNS1/NUP93/NUP85/COX20/CLGN/ROGDI/TIMM17B/AAAS/IMMT/TOMM34/TIMM23/MFF/NDUFB5/BRAP/GLE1/NUP133/TMEM97/CHCHD6/MYO6/MTMR6/FOXRED1/VDAC3/NUP88/NDUFA7/TOR3A/VDAC1/PRELID1/APOO/TXLNG/MPC2/ARL2/TMEM11/NDUFC2/PLRG1/NDUFV1/ANXA7/RTCB/NDUFA8/TOMM22/COX17/MRPL19/PARP1/PAM16/ND1/ND2/NDUFS6/NDUFA9/TIMM13/NDUFA5/TIMM10/PTPMT1/TXNL4A/NDUFS8/ND4/SLC25A4/ND3	63
CC	GO:0044429	mitochondrial part	55/598	367/9716	4.69e-10	7.02e-08	5.97e-08	GDAP1/CBR4/MX1/SLC25A31/HCCS/SLC25A5/ALAS1/PITRM1/COX20/TIMM17B/IMMT/TOMM34/ISCU/POLDIP2/TIMM23/ALKBH7/MFF/NDUFB5/CHCHD6/LONP1/GRSF1/FOXRED1/VDAC3/NDUFA7/VDAC1/PRELID1/MRPL13/HADHA/APOO/MPC2/MRPL2/ARL2/TMEM11/NDUFC2/NDUFV1/NDUFA8/TOMM22/COX17/MRPL19/MRPS9/PAM16/ND1/MRPS14/ND2/GRPEL1/NDUFS6/NDUFA9/TIMM13/NDUFA5/TIMM10/PTPMT1/NDUFS8/ND4/SLC25A4/ND3	55
CC	GO:0098798	mitochondrial protein complex	27/598	136/9716	4.59e-08	5.15e-06	4.38e-06	TIMM17B/IMMT/TIMM23/NDUFB5/CHCHD6/FOXRED1/MRPL13/HADHA/APOO/MRPL2/NDUFV1/NDUFA8/MRPL19/MRPS9/PAM16/ND1/MRPS14/ND2/NDUFS6/NDUFA9/TIMM13/NDUFA5/TIMM10/PTPMT1/NDUFS8/ND4/ND3	27
CC	GO:0005747	mitochondrial respiratory chain complex I	13/598	36/9716	9.91e-08	6.36e-06	5.41e-06	NDUFB5/FOXRED1/NDUFV1/NDUFA8/ND1/ND2/NDUFS6/NDUFA9/NDUFA5/PTPMT1/NDUFS8/ND4/ND3	13
CC	GO:0030964	NADH dehydrogenase complex	13/598	36/9716	9.91e-08	6.36e-06	5.41e-06	NDUFB5/FOXRED1/NDUFV1/NDUFA8/ND1/ND2/NDUFS6/NDUFA9/NDUFA5/PTPMT1/NDUFS8/ND4/ND3	13
CC	GO:0045271	respiratory chain complex I	13/598	36/9716	9.91e-08	6.36e-06	5.41e-06	NDUFB5/FOXRED1/NDUFV1/NDUFA8/ND1/ND2/NDUFS6/NDUFA9/NDUFA5/PTPMT1/NDUFS8/ND4/ND3	13
CC	GO:0000502	proteasome complex	15/598	51/9716	2.32e-07	1.18e-05	1e-05	PSMA4/PSMG1/PSMD10/PSMB7/PSMA7/ADRM1/PSMB2/PSMA6/PSMB5/PSMA3/PSMF1/PSMC2/PSMD2/PSMC5/POMP	15
CC	GO:0005743	mitochondrial inner membrane	29/598	165/9716	2.36e-07	1.18e-05	1e-05	SLC25A31/HCCS/SLC25A5/COX20/TIMM17B/IMMT/TIMM23/NDUFB5/CHCHD6/FOXRED1/NDUFA7/APOO/MPC2/TMEM11/NDUFC2/NDUFV1/NDUFA8/PAM16/ND1/ND2/NDUFS6/NDUFA9/TIMM13/NDUFA5/PTPMT1/NDUFS8/ND4/SLC25A4/ND3	29
CC	GO:1905369	endopeptidase complex	15/598	52/9716	3.08e-07	1.37e-05	1.17e-05	PSMA4/PSMG1/PSMD10/PSMB7/PSMA7/ADRM1/PSMB2/PSMA6/PSMB5/PSMA3/PSMF1/PSMC2/PSMD2/PSMC5/POMP	15
CC	GO:0005740	mitochondrial envelope	40/598	277/9716	3.36e-07	1.37e-05	1.17e-05	GDAP1/MX1/SLC25A31/HCCS/SLC25A5/COX20/TIMM17B/IMMT/TOMM34/TIMM23/MFF/NDUFB5/CHCHD6/FOXRED1/VDAC3/NDUFA7/VDAC1/PRELID1/APOO/MPC2/ARL2/TMEM11/NDUFC2/NDUFV1/NDUFA8/TOMM22/COX17/PAM16/ND1/ND2/NDUFS6/NDUFA9/TIMM13/NDUFA5/TIMM10/PTPMT1/NDUFS8/ND4/SLC25A4/ND3	40
CC	GO:0098800	inner mitochondrial membrane protein complex	19/598	82/9716	3.78e-07	1.42e-05	1.2e-05	TIMM17B/IMMT/TIMM23/NDUFB5/CHCHD6/FOXRED1/APOO/NDUFV1/NDUFA8/PAM16/ND1/ND2/NDUFS6/NDUFA9/NDUFA5/PTPMT1/NDUFS8/ND4/ND3	19
CC	GO:0031966	mitochondrial membrane	36/598	250/9716	1.41e-06	4.86e-05	4.13e-05	GDAP1/MX1/SLC25A31/HCCS/SLC25A5/COX20/TIMM17B/IMMT/TOMM34/TIMM23/MFF/NDUFB5/CHCHD6/FOXRED1/VDAC3/NDUFA7/VDAC1/APOO/MPC2/TMEM11/NDUFC2/NDUFV1/NDUFA8/TOMM22/PAM16/ND1/ND2/NDUFS6/NDUFA9/TIMM13/NDUFA5/PTPMT1/NDUFS8/ND4/SLC25A4/ND3	36
CC	GO:1990234	transferase complex	51/598	418/9716	1.72e-06	5.53e-05	4.71e-05	TBPL2/POLR3G/GLMN/CCNI/CUL4A/CCNB2/NAA10/PRKAG2/NAA30/CRBN/RMND5A/MSL3/POLD2/UBE2D4/ANAPC15/RBX1/ATG3/GTF2E2/ANAPC4/POLE4/TRMT6/PELP1/BRAP/WDR41/YPEL5/POLR3C/MYO6/LAS1L/UBE2L6/POLR2D/CUL3/SUPT7L/ARMC8/NRBF2/MEAF6/JARID2/RNF168/TCEA1/DCUN1D5/CDKN1B/NAA35/PLRG1/FBXO9/KAT7/GOLGA7/UBE2I/UBE2N/CCNH/DPY30/ANAPC11/SNRPD3	51
CC	GO:0019866	organelle inner membrane	29/598	184/9716	2.44e-06	7.3e-05	6.21e-05	SLC25A31/HCCS/SLC25A5/COX20/TIMM17B/IMMT/TIMM23/NDUFB5/CHCHD6/FOXRED1/NDUFA7/APOO/MPC2/TMEM11/NDUFC2/NDUFV1/NDUFA8/PAM16/ND1/ND2/NDUFS6/NDUFA9/TIMM13/NDUFA5/PTPMT1/NDUFS8/ND4/SLC25A4/ND3	29
CC	GO:1905368	peptidase complex	15/598	68/9716	1.21e-05	0.000318721	0.000271236	PSMA4/PSMG1/PSMD10/PSMB7/PSMA7/ADRM1/PSMB2/PSMA6/PSMB5/PSMA3/PSMF1/PSMC2/PSMD2/PSMC5/POMP	15
CC	GO:0044455	mitochondrial membrane part	22/598	130/9716	1.27e-05	0.000318721	0.000271236	GDAP1/TIMM17B/IMMT/TIMM23/MFF/NDUFB5/CHCHD6/FOXRED1/APOO/TMEM11/NDUFV1/NDUFA8/PAM16/ND1/ND2/NDUFS6/NDUFA9/NDUFA5/PTPMT1/NDUFS8/ND4/ND3	22
CC	GO:0033176	proton-transporting V-type ATPase complex	8/598	20/9716	1.28e-05	0.000318721	0.000271236	ATP6V1D/ATP6V1C1/ATP6V1G1/ATP6V0D1/ATP6V1H/ATP6AP2/ATP6V0B/ATP6V0C	8
CC	GO:0005746	mitochondrial respiratory chain	13/598	56/9716	2.58e-05	0.000610778	0.000519781	NDUFB5/FOXRED1/NDUFV1/NDUFA8/ND1/ND2/NDUFS6/NDUFA9/NDUFA5/PTPMT1/NDUFS8/ND4/ND3	13
CC	GO:1990204	oxidoreductase complex	14/598	65/9716	3.15e-05	0.000676252	0.0005755	CBR4/NDUFB5/FOXRED1/NDUFV1/NDUFA8/ND1/ND2/NDUFS6/NDUFA9/NDUFA5/PTPMT1/NDUFS8/ND4/ND3	14
CC	GO:0098803	respiratory chain complex	13/598	57/9716	3.16e-05	0.000676252	0.0005755	NDUFB5/FOXRED1/NDUFV1/NDUFA8/ND1/ND2/NDUFS6/NDUFA9/NDUFA5/PTPMT1/NDUFS8/ND4/ND3	13
CC	GO:0005839	proteasome core complex	7/598	17/9716	3.65e-05	0.000744786	0.000633823	PSMA4/PSMB7/PSMA7/PSMB2/PSMA6/PSMB5/PSMA3	7
CC	GO:0005635	nuclear envelope	24/598	163/9716	5.61e-05	0.00109536	0.000932167	DTX2/MX1/MAD1L1/MNS1/NUP93/NUP85/CLGN/ROGDI/AAAS/BRAP/GLE1/NUP133/TMEM97/MYO6/MTMR6/NUP88/TOR3A/TXLNG/PLRG1/ANXA7/RTCB/MRPL19/PARP1/TXNL4A	24
CC	GO:0070469	respiratory chain	14/598	70/9716	7.49e-05	0.00140168	0.00119285	NDUFB5/FOXRED1/NDUFC2/NDUFV1/NDUFA8/ND1/ND2/NDUFS6/NDUFA9/NDUFA5/PTPMT1/NDUFS8/ND4/ND3	14
CC	GO:0000151	ubiquitin ligase complex	21/598	145/9716	0.000204294	0.00366912	0.00312247	GLMN/CUL4A/CRBN/RMND5A/UBE2D4/ANAPC15/RBX1/ATG3/ANAPC4/BRAP/YPEL5/UBE2L6/CUL3/ARMC8/RNF168/DCUN1D5/CDKN1B/PLRG1/FBXO9/UBE2N/ANAPC11	21
CC	GO:0005684	U2-type spliceosomal complex	10/598	43/9716	0.000217758	0.00376051	0.00320025	RBMX2/BCAS2/CWC15/XAB2/PLRG1/HTATSF1/SF3A3/SMU1/SNRPD3/TXNL4A	10
CC	GO:0043596	nuclear replication fork	7/598	23/9716	0.000332448	0.00552849	0.00470482	GINS2/WDHD1/PCNA/POLD2/BCAS2/RPA2/PLRG1	7
CC	GO:0005815	microtubule organizing center	37/598	339/9716	0.000461998	0.00738798	0.00628727	CCDC146/AK5/DBH/ATP6V1D/CCDC88C/OFD1/TXNDC9/RTRAF/CCT4/CCNB2/DCTN6/PCNA/KIF20B/BNIP2/CLIP1/AURKA/DAAM1/AAAS/SPDL1/NUDT21/RAB11A/BCAS2/PPP2R3C/SASS6/NEK1/KIF3A/ITGB1BP1/BOD1/CCDC88A/CIR1/SDCCAG8/KATNAL1/PSMB5/ARL2/TUBGCP2/CENPJ/DYNC1I2	37
CC	GO:0071013	catalytic step 2 spliceosome	9/598	39/9716	0.000477174	0.00738798	0.00628727	BCAS2/ESS2/FRG1/CWC15/RALY/XAB2/PLRG1/SF3A3/SNRPD3	9
CC	GO:0000775	chromosome, centromeric region	14/598	86/9716	0.000707784	0.0105932	0.00901493	BUB1/CENPE/MAD1L1/NUP85/AURKA/SPDL1/OIP5/NUP133/CENPW/BUB3/BOD1/CENPT/ESCO2/NSL1	14
CC	GO:0005759	mitochondrial matrix	16/598	107/9716	0.000797167	0.0115461	0.00982586	CBR4/ALAS1/PITRM1/ISCU/POLDIP2/ALKBH7/LONP1/GRSF1/MRPL13/HADHA/MRPL2/MRPL19/MRPS9/MRPS14/GRPEL1/NDUFA9	16
CC	GO:0080008	Cul4-RING E3 ubiquitin ligase complex	6/598	20/9716	0.00097608	0.0136956	0.0116552	GLMN/CUL4A/CRBN/RBX1/CDKN1B/PLRG1	6
CC	GO:0005838	proteasome regulatory particle	5/598	14/9716	0.00109095	0.0148372	0.0126267	PSMD10/ADRM1/PSMC2/PSMD2/PSMC5	5
CC	GO:0005681	spliceosomal complex	14/598	90/9716	0.00112353	0.0148372	0.0126267	RBMX2/BCAS2/ESS2/FRG1/CWC15/PTBP2/RALY/XAB2/PLRG1/HTATSF1/SF3A3/SMU1/SNRPD3/TXNL4A	14
CC	GO:0032592	integral component of mitochondrial membrane	8/598	36/9716	0.00127791	0.0163938	0.0139513	GDAP1/TIMM17B/IMMT/TIMM23/MFF/CHCHD6/APOO/TMEM11	8
CC	GO:0005813	centrosome	29/598	260/9716	0.00132534	0.0165299	0.0140672	ATP6V1D/CCDC88C/OFD1/TXNDC9/RTRAF/CCT4/CCNB2/DCTN6/PCNA/KIF20B/BNIP2/CLIP1/AURKA/AAAS/NUDT21/RAB11A/BCAS2/PPP2R3C/SASS6/NEK1/BOD1/CCDC88A/CIR1/SDCCAG8/KATNAL1/PSMB5/ARL2/CENPJ/DYNC1I2	29
CC	GO:0005657	replication fork	8/598	37/9716	0.00154414	0.018365	0.0156289	GINS2/WDHD1/PCNA/POLD2/RFC3/BCAS2/RPA2/PLRG1	8
CC	GO:0071007	U2-type catalytic step 2 spliceosome	5/598	15/9716	0.00155428	0.018365	0.0156289	BCAS2/CWC15/XAB2/PLRG1/SNRPD3	5
CC	GO:0000776	kinetochore	11/598	64/9716	0.00164199	0.018904	0.0160876	BUB1/CENPE/MAD1L1/NUP85/SPDL1/NUP133/CENPW/BUB3/BOD1/CENPT/NSL1	11
CC	GO:0098573	intrinsic component of mitochondrial membrane	8/598	38/9716	0.00185247	0.020794	0.017696	GDAP1/TIMM17B/IMMT/TIMM23/MFF/CHCHD6/APOO/TMEM11	8
CC	GO:0016469	proton-transporting two-sector ATPase complex	8/598	39/9716	0.00220739	0.0231064	0.0196639	ATP6V1D/ATP6V1C1/ATP6V1G1/ATP6V0D1/ATP6V1H/ATP6AP2/ATP6V0B/ATP6V0C	8
CC	GO:0005686	U2 snRNP	4/598	10/9716	0.00221286	0.0231064	0.0196639	RBMX2/HTATSF1/SF3A3/SNRPD3	4
CC	GO:0005885	Arp2/3 protein complex	4/598	10/9716	0.00221286	0.0231064	0.0196639	ARPC1A/ARPC1B/ARPC5/ARPC3	4
CC	GO:0005643	nuclear pore	7/598	31/9716	0.00231952	0.0236697	0.0201432	MAD1L1/NUP93/NUP85/AAAS/GLE1/NUP133/NUP88	7
CC	GO:0031305	integral component of mitochondrial inner membrane	6/598	24/9716	0.00274538	0.0273928	0.0233117	TIMM17B/IMMT/TIMM23/CHCHD6/APOO/TMEM11	6
CC	GO:0022624	proteasome accessory complex	5/598	17/9716	0.00289005	0.0276092	0.0234958	PSMD10/ADRM1/PSMC2/PSMD2/PSMC5	5
CC	GO:1905354	exoribonuclease complex	5/598	17/9716	0.00289005	0.0276092	0.0234958	LAS1L/EXOSC1/EXOSC8/EXOSC9/EXOSC5	5
CC	GO:0016471	vacuolar proton-transporting V-type ATPase complex	4/598	11/9716	0.00330937	0.0301758	0.02568	ATP6V1C1/ATP6V1G1/ATP6V1H/ATP6AP2	4
CC	GO:0000779	condensed chromosome, centromeric region	7/598	33/9716	0.00338614	0.0301758	0.02568	BUB1/CENPE/AURKA/SPDL1/NUP133/BOD1/NSL1	7
CC	GO:0005758	mitochondrial intermembrane space	7/598	33/9716	0.00338614	0.0301758	0.02568	TIMM23/PRELID1/ARL2/NDUFA8/COX17/TIMM13/TIMM10	7
CC	GO:0031304	intrinsic component of mitochondrial inner membrane	6/598	25/9716	0.00342754	0.0301758	0.02568	TIMM17B/IMMT/TIMM23/CHCHD6/APOO/TMEM11	6
CC	GO:0098687	chromosomal region	18/598	148/9716	0.00421755	0.036417	0.0309913	BUB1/CENPE/MAD1L1/CDK3/NUP85/AURKA/SPDL1/OIP5/NUP133/RPA2/CENPW/XRCC6/BUB3/BOD1/CENPT/ESCO2/NSL1/HAT1	18
CC	GO:0000940	condensed chromosome outer kinetochore	4/598	12/9716	0.0047248	0.039609	0.0337078	BUB1/SPDL1/NUP133/BOD1	4
CC	GO:0000922	spindle pole	11/598	73/9716	0.00476366	0.039609	0.0337078	MAD1L1/KIF20B/BNIP2/AURKA/AAAS/SPDL1/RAB11A/CUL3/BOD1/KATNAL1/TUBGCP2	11
CC	GO:0000793	condensed chromosome	12/598	85/9716	0.00560253	0.045737	0.0389228	TEX12/BUB1/CENPE/SYCP2/AURKA/SPDL1/RAD1/NCAPG/NUP133/BOD1/SMC2/NSL1	12
MF	GO:0003954	NADH dehydrogenase activity	10/592	20/9529	8.32e-08	4.38e-05	4.3e-05	NDUFA7/NDUFC2/NDUFS7/NDUFV1/NDUFB7/ND1/ND2/NDUFA9/ND4/ND3	10
MF	GO:0016655	oxidoreductase activity, acting on NAD(P)H, quinone or similar compound as acceptor	10/592	22/9529	2.6e-07	5e-05	4.92e-05	CBR4/NDUFA7/NDUFC2/NDUFS7/NDUFV1/NDUFB7/ND1/ND2/ND4/ND3	10
MF	GO:0008137	NADH dehydrogenase (ubiquinone) activity	9/592	18/9529	3.8e-07	5e-05	4.92e-05	NDUFA7/NDUFC2/NDUFS7/NDUFV1/NDUFB7/ND1/ND2/ND4/ND3	9
MF	GO:0050136	NADH dehydrogenase (quinone) activity	9/592	18/9529	3.8e-07	5e-05	4.92e-05	NDUFA7/NDUFC2/NDUFS7/NDUFV1/NDUFB7/ND1/ND2/ND4/ND3	9
MF	GO:0016651	oxidoreductase activity, acting on NAD(P)H	14/592	49/9529	9.73e-07	0.000102327	0.000100545	CBR4/GMPR/NDUFA7/ECSIT/NDUFC2/NDUFS7/NDUFV1/NDUFB7/ND1/ND2/NDUFA9/NDUFS8/ND4/ND3	14
MF	GO:0004298	threonine-type endopeptidase activity	7/592	18/9529	6e-05	0.00451048	0.00443195	PSMA4/PSMB7/PSMA7/PSMB2/PSMA6/PSMB5/PSMA3	7
MF	GO:0070003	threonine-type peptidase activity	7/592	18/9529	6e-05	0.00451048	0.00443195	PSMA4/PSMB7/PSMA7/PSMB2/PSMA6/PSMB5/PSMA3	7
MF	GO:0051539	4 iron, 4 sulfur cluster binding	7/592	22/9529	0.000258519	0.0169977	0.0167017	ISCU/ACO1/ACO2/NDUFS7/NDUFV1/ISCA2/NDUFS8	7
MF	GO:0051082	unfolded protein binding	11/592	53/9529	0.00033718	0.0197063	0.0193632	CCT4/PFDN2/CLGN/TCP1/CCT2/CCT8/DNAJA2/AIP/TRAP1/PPIC/PFDN1	11
MF	GO:0061650	ubiquitin-like protein conjugating enzyme activity	7/592	24/9529	0.000470479	0.0247472	0.0243163	UBE2C/UBE2D4/UBE2L6/UBE2F/UBE2I/UBE2N/UBE2H	7
MF	GO:0051536	iron-sulfur cluster binding	9/592	40/9529	0.000623232	0.0273183	0.0268427	ISCU/ACO1/GLRX5/ACO2/NDUFS7/NDUFV1/ISCA1/ISCA2/NDUFS8	9
MF	GO:0051540	metal cluster binding	9/592	40/9529	0.000623232	0.0273183	0.0268427	ISCU/ACO1/GLRX5/ACO2/NDUFS7/NDUFV1/ISCA1/ISCA2/NDUFS8	9
MF	GO:0043130	ubiquitin binding	9/592	41/9529	0.000755301	0.0305607	0.0300286	UBXN1/NSFL1C/BUB3/ADRM1/MDM2/RNF168/ASCC2/UBE2N/OTUB1	9
MF	GO:0032182	ubiquitin-like protein binding	10/592	51/9529	0.000998431	0.0375125	0.0368594	UBXN1/NSFL1C/BUB3/ADRM1/MDM2/RNF168/DCUN1D5/ASCC2/UBE2N/OTUB1	10
GO for cluster 5
ONTOLOGY	ID	Description	GeneRatio	BgRatio	pvalue	p.adjust	qvalue	geneID	Count
BP	GO:0016071	mRNA metabolic process	21/181	278/8906	1.91643e-07	0.000305247	0.000247468	TRA2B/BTG2/ZFP36/TRA2A/PNRC2/SNIP1/ZC3H12A/ZFP36L1/SRSF6/RBBP6/SRSF3/PABPC4/SRSF2/LUC7L/SYF2/RBM22/PCF11/SRSF10/ZNRD1/PHF5A/TXNL4B	21
BP	GO:0034248	regulation of cellular amide metabolic process	15/181	146/8906	2.42741e-07	0.000305247	0.000247468	EIF5/CCN1/BTG2/ZFP36/ETF1/CPEB4/ZC3H12A/EPHA4/PPP1R15A/PPP1R15B/ZFP36L1/SERP1/NR1H4/DAPK3/TNRC6C	15
BP	GO:0051726	regulation of cell cycle	26/181	455/8906	1.50499e-06	0.00126168	0.00102286	HES1/BTG2/GADD45B/CALM1/HSP90AB1/PPP1R10/CCNG2/CDKN1A/GADD45A/EZH2/IRF1/PLK2/GADD45G/SKIL/ZFP36L1/JUNB/MEPCE/DDIT3/USP22/SYF2/FBXW7/VPS4B/DBF4/WHAMM/DAPK3/WAC	26
BP	GO:0060548	negative regulation of cell death	22/181	356/8906	2.94734e-06	0.00178414	0.00144643	BAG3/KITLG/CCN1/MCL1/HSP90AB1/DNAJA1/HSPA5/ARF4/PPP1R10/DNAJB6/TOX3/ZC3H12A/PLK2/HSPB1/SRSF6/PIM3/GABRB2/NR1H4/BCL10/VPS4B/PTTG1IP/SHC1	22
BP	GO:1903311	regulation of mRNA metabolic process	11/181	96/8906	3.547e-06	0.00178414	0.00144643	TRA2B/BTG2/ZFP36/TRA2A/ZC3H12A/ZFP36L1/SRSF6/SRSF3/PABPC4/SRSF2/SRSF10	11
BP	GO:0043066	negative regulation of apoptotic process	20/181	316/8906	6.01703e-06	0.00186605	0.00151284	BAG3/KITLG/CCN1/MCL1/HSP90AB1/DNAJA1/HSPA5/ARF4/PPP1R10/DNAJB6/TOX3/ZC3H12A/PLK2/HSPB1/PIM3/GABRB2/NR1H4/BCL10/PTTG1IP/SHC1	20
BP	GO:0000375	RNA splicing, via transesterification reactions	12/181	125/8906	8.23141e-06	0.00186605	0.00151284	TRA2B/TRA2A/SNIP1/SRSF6/SRSF3/SRSF2/LUC7L/SYF2/RBM22/SRSF10/PHF5A/TXNL4B	12
BP	GO:0000377	RNA splicing, via transesterification reactions with bulged adenosine as nucleophile	12/181	125/8906	8.23141e-06	0.00186605	0.00151284	TRA2B/TRA2A/SNIP1/SRSF6/SRSF3/SRSF2/LUC7L/SYF2/RBM22/SRSF10/PHF5A/TXNL4B	12
BP	GO:0000398	mRNA splicing, via spliceosome	12/181	125/8906	8.23141e-06	0.00186605	0.00151284	TRA2B/TRA2A/SNIP1/SRSF6/SRSF3/SRSF2/LUC7L/SYF2/RBM22/SRSF10/PHF5A/TXNL4B	12
BP	GO:0006417	regulation of translation	12/181	125/8906	8.23141e-06	0.00186605	0.00151284	EIF5/BTG2/ZFP36/ETF1/CPEB4/ZC3H12A/PPP1R15A/PPP1R15B/ZFP36L1/SERP1/DAPK3/TNRC6C	12
BP	GO:0043069	negative regulation of programmed cell death	20/181	324/8906	8.74547e-06	0.00186605	0.00151284	BAG3/KITLG/CCN1/MCL1/HSP90AB1/DNAJA1/HSPA5/ARF4/PPP1R10/DNAJB6/TOX3/ZC3H12A/PLK2/HSPB1/PIM3/GABRB2/NR1H4/BCL10/PTTG1IP/SHC1	20
BP	GO:0006397	mRNA processing	15/181	194/8906	8.90364e-06	0.00186605	0.00151284	TRA2B/TRA2A/SNIP1/ZFP36L1/SRSF6/RBBP6/SRSF3/SRSF2/LUC7L/SYF2/RBM22/PCF11/SRSF10/PHF5A/TXNL4B	15
BP	GO:0010608	posttranscriptional regulation of gene expression	14/181	180/8906	1.67535e-05	0.00324115	0.00262765	EIF5/BTG2/ZFP36/ETF1/SNIP1/CPEB4/ZC3H12A/PPP1R15A/PPP1R15B/ZFP36L1/SERP1/PABPC4/DAPK3/TNRC6C	14
BP	GO:0045604	regulation of epidermal cell differentiation	6/181	30/8906	2.56657e-05	0.00461066	0.00373793	HES1/MAFF/EZH2/ZFP36L1/SRSF6/MAFG	6
BP	GO:0038066	p38MAPK cascade	5/181	19/8906	3.02702e-05	0.00465987	0.00377783	ZFP36/GADD45B/ZC3H12A/GADD45G/ZFP36L1	5
BP	GO:1903313	positive regulation of mRNA metabolic process	6/181	31/8906	3.12926e-05	0.00465987	0.00377783	TRA2B/BTG2/ZFP36/TRA2A/ZC3H12A/ZFP36L1	6
BP	GO:0006595	polyamine metabolic process	4/181	10/8906	3.14981e-05	0.00465987	0.00377783	SMS/SAT1/AMD1/AZIN1	4
BP	GO:0035295	tube development	21/181	390/8906	4.06382e-05	0.00567806	0.00460328	HES1/CCN1/DCN/UBB/TIPARP/ZC3H12A/EPHA4/SAT1/PLK2/HSPB1/ZFP36L1/SRSF6/JUNB/CDH2/ASXL1/BCL10/HEY1/FBXW7/LUZP1/EP300/SHC1	21
BP	GO:0035914	skeletal muscle cell differentiation	6/181	33/8906	4.55102e-05	0.00572291	0.00463965	EGR1/FOS/EGR2/BTG2/ATF3/MAFF	6
BP	GO:0044106	cellular amine metabolic process	6/181	33/8906	4.55102e-05	0.00572291	0.00463965	SMS/SIRT4/SAT1/AMD1/NR1H4/AZIN1	6
BP	GO:0017148	negative regulation of translation	7/181	49/8906	5.32668e-05	0.00637933	0.00517182	BTG2/ZFP36/CPEB4/ZC3H12A/ZFP36L1/DAPK3/TNRC6C	7
BP	GO:0000122	negative regulation of transcription by RNA polymerase II	17/181	284/8906	6.30562e-05	0.00720847	0.00584401	DNAJB1/EGR1/HES1/BAG3/ZFP36/CRYM/DNAJB4/MEF2A/EZH2/RTF1/JUNB/MEPCE/NR1H4/HEY1/BHLHE40/EP300/RNF8	17
BP	GO:0045292	mRNA cis splicing, via spliceosome	4/181	12/8906	7.19113e-05	0.00786334	0.00637493	SRSF6/SRSF3/RBM22/SRSF10	4
BP	GO:0051253	negative regulation of RNA metabolic process	23/181	475/8906	8.91245e-05	0.00898312	0.00728274	DNAJB1/EGR1/HES1/BAG3/ZFP36/CRYM/DNAJB4/MEF2A/MORF4L1/ZC3H12A/EZH2/IRF1/RTF1/SRSF6/JUNB/MEPCE/NR1H4/HEY1/SMARCA5/BHLHE40/EP300/RNF8/SHC1	23
BP	GO:0009308	amine metabolic process	6/181	37/8906	8.92954e-05	0.00898312	0.00728274	SMS/SIRT4/SAT1/AMD1/NR1H4/AZIN1	6
BP	GO:0061061	muscle structure development	14/181	211/8906	9.67713e-05	0.00904243	0.00733083	EGR1/FOS/HES1/EGR2/BTG2/ATF3/MAFF/MEF2A/EZH2/ZFP36L1/SERP1/CDH2/HEY1/EP300	14
BP	GO:0050684	regulation of mRNA processing	7/181	54/8906	0.000100818	0.00904243	0.00733083	TRA2B/TRA2A/ZFP36L1/SRSF6/SRSF3/SRSF2/SRSF10	7
BP	GO:0032516	positive regulation of phosphoprotein phosphatase activity	4/181	13/8906	0.000102227	0.00904243	0.00733083	CALM1/HSP90AB1/PPP1R15A/PPP1R15B	4
BP	GO:0048024	regulation of mRNA splicing, via spliceosome	6/181	38/8906	0.000104267	0.00904243	0.00733083	TRA2B/TRA2A/SRSF6/SRSF3/SRSF2/SRSF10	6
BP	GO:0080135	regulation of cellular response to stress	17/181	298/8906	0.000114106	0.00956589	0.00775521	GADD45B/MCL1/DNAJA1/PPP1R10/ZC3H12A/EPHA4/PPP1R15A/PPP1R15B/PLK2/KLHL15/GADD45G/SKIL/HSPB1/PCNA/FBXW7/PTTG1IP/RNF8	17
BP	GO:0045682	regulation of epidermis development	6/181	39/8906	0.000121166	0.0096591	0.00783077	HES1/MAFF/EZH2/ZFP36L1/SRSF6/MAFG	6
BP	GO:0008380	RNA splicing	12/181	164/8906	0.000122899	0.0096591	0.00783077	TRA2B/TRA2A/SNIP1/SRSF6/SRSF3/SRSF2/LUC7L/SYF2/RBM22/SRSF10/PHF5A/TXNL4B	12
BP	GO:0034249	negative regulation of cellular amide metabolic process	7/181	56/8906	0.000127587	0.00972365	0.00788311	BTG2/ZFP36/CPEB4/ZC3H12A/ZFP36L1/DAPK3/TNRC6C	7
BP	GO:1902533	positive regulation of intracellular signal transduction	20/181	396/8906	0.000150934	0.0109625	0.00888742	HES1/KITLG/GADD45B/CALM1/DCN/MCL1/HSP90AB1/UBB/HBEGF/ZC3H12A/EPHA4/EZH2/GADD45G/SKIL/CDH2/BCL10/MAPRE2/FBXW7/EP300/SHC1	20
BP	GO:0000381	regulation of alternative mRNA splicing, via spliceosome	5/181	26/8906	0.000152559	0.0109625	0.00888742	TRA2B/SRSF6/SRSF3/SRSF2/SRSF10	5
BP	GO:0043484	regulation of RNA splicing	7/181	58/8906	0.000159856	0.0111677	0.00905384	TRA2B/TRA2A/SRSF6/SRSF3/SRSF2/RBM22/SRSF10	7
BP	GO:0045786	negative regulation of cell cycle	14/181	224/8906	0.000182268	0.0123893	0.0100442	BTG2/HSP90AB1/PPP1R10/CDKN1A/EZH2/IRF1/PLK2/SKIL/ZFP36L1/DDIT3/SYF2/FBXW7/WHAMM/WAC	14
BP	GO:0001701	in utero embryonic development	12/181	174/8906	0.000214793	0.0136396	0.0110578	HES1/CCN1/MAFF/SBDS/RTF1/SKIL/ZFP36L1/RBBP6/JUNB/SYF2/ETNK2/MAFG	12
BP	GO:0072359	circulatory system development	20/181	407/8906	0.000217693	0.0136396	0.0110578	HES1/CCN1/DCN/TIPARP/CDKN1A/MEF2A/ZC3H12A/SAT1/PLK2/CACYBP/HSPB1/ZFP36L1/JUNB/CDH2/ASXL1/HEY1/FBXW7/LUZP1/EP300/SHC1	20
BP	GO:0035966	response to topologically incorrect protein	7/181	61/8906	0.000220366	0.0136396	0.0110578	BAG3/ATF3/HSPA5/KLHL15/SERP1/DDIT3/EP300	7
BP	GO:0035239	tube morphogenesis	17/181	315/8906	0.000222356	0.0136396	0.0110578	HES1/CCN1/DCN/TIPARP/ZC3H12A/EPHA4/SAT1/PLK2/HSPB1/ZFP36L1/JUNB/CDH2/BCL10/HEY1/FBXW7/LUZP1/SHC1	17
BP	GO:0045892	negative regulation of transcription, DNA-templated	21/181	442/8906	0.000239125	0.0136682	0.011081	DNAJB1/EGR1/HES1/BAG3/ZFP36/CRYM/DNAJB4/MEF2A/MORF4L1/EZH2/IRF1/RTF1/JUNB/MEPCE/NR1H4/HEY1/SMARCA5/BHLHE40/EP300/RNF8/SHC1	21
BP	GO:1902679	negative regulation of RNA biosynthetic process	21/181	442/8906	0.000239125	0.0136682	0.011081	DNAJB1/EGR1/HES1/BAG3/ZFP36/CRYM/DNAJB4/MEF2A/MORF4L1/EZH2/IRF1/RTF1/JUNB/MEPCE/NR1H4/HEY1/SMARCA5/BHLHE40/EP300/RNF8/SHC1	21
BP	GO:1903507	negative regulation of nucleic acid-templated transcription	21/181	442/8906	0.000239125	0.0136682	0.011081	DNAJB1/EGR1/HES1/BAG3/ZFP36/CRYM/DNAJB4/MEF2A/MORF4L1/EZH2/IRF1/RTF1/JUNB/MEPCE/NR1H4/HEY1/SMARCA5/BHLHE40/EP300/RNF8/SHC1	21
BP	GO:0048514	blood vessel morphogenesis	14/181	233/8906	0.00027427	0.0153286	0.0124271	HES1/CCN1/DCN/TIPARP/ZC3H12A/SAT1/PLK2/HSPB1/ZFP36L1/JUNB/CDH2/HEY1/FBXW7/SHC1	14
BP	GO:0001568	blood vessel development	15/181	264/8906	0.00030418	0.0166307	0.0134828	HES1/CCN1/DCN/TIPARP/ZC3H12A/SAT1/PLK2/HSPB1/ZFP36L1/JUNB/CDH2/HEY1/FBXW7/LUZP1/SHC1	15
BP	GO:0007519	skeletal muscle tissue development	7/181	65/8906	0.000328459	0.0175761	0.0142492	EGR1/FOS/EGR2/BTG2/ATF3/MAFF/EP300	7
BP	GO:0060538	skeletal muscle organ development	7/181	66/8906	0.000361218	0.018628	0.015102	EGR1/FOS/EGR2/BTG2/ATF3/MAFF/EP300	7
BP	GO:0021954	central nervous system neuron development	5/181	31/8906	0.000362931	0.018628	0.015102	BTG2/HSP90AB1/UBB/EPHA4/CRK	5
BP	GO:0043009	chordate embryonic development	15/181	270/8906	0.000386695	0.0191715	0.0155426	HES1/CCN1/MAFF/SBDS/RTF1/SKIL/ZFP36L1/RBBP6/JUNB/SYF2/BCL10/ETNK2/LUZP1/EP300/MAFG	15
BP	GO:0006457	protein folding	8/181	88/8906	0.000400784	0.0191715	0.0155426	DNAJB1/HSP90AB1/DNAJA1/HSPA5/DNAJB6/DNAJB4/HSPB1/TCP1	8
BP	GO:0010922	positive regulation of phosphatase activity	4/181	18/8906	0.000404011	0.0191715	0.0155426	CALM1/HSP90AB1/PPP1R15A/PPP1R15B	4
BP	GO:0061014	positive regulation of mRNA catabolic process	4/181	18/8906	0.000404011	0.0191715	0.0155426	BTG2/ZFP36/ZC3H12A/ZFP36L1	4
BP	GO:0009792	embryo development ending in birth or egg hatching	15/181	273/8906	0.000434717	0.0200719	0.0162726	HES1/CCN1/MAFF/SBDS/RTF1/SKIL/ZFP36L1/RBBP6/JUNB/SYF2/BCL10/ETNK2/LUZP1/EP300/MAFG	15
BP	GO:0006986	response to unfolded protein	6/181	49/8906	0.000438948	0.0200719	0.0162726	BAG3/ATF3/HSPA5/SERP1/DDIT3/EP300	6
BP	GO:0043068	positive regulation of programmed cell death	13/181	217/8906	0.000467109	0.0202255	0.0163971	CCN1/GADD45B/MCL1/ATF3/DNAJA1/UBB/CDKN1A/ZC3H12A/GADD45G/SKIL/BCL10/FBXW7/DAPK3	13
BP	GO:0001944	vasculature development	15/181	276/8906	0.000487773	0.0202255	0.0163971	HES1/CCN1/DCN/TIPARP/ZC3H12A/SAT1/PLK2/HSPB1/ZFP36L1/JUNB/CDH2/HEY1/FBXW7/LUZP1/SHC1	15
BP	GO:0051050	positive regulation of transport	17/181	337/8906	0.000488278	0.0202255	0.0163971	BAG3/CALM1/MEF2A/ZC3H12A/SPP1/SERP1/CDH2/YWHAE/RBM22/ACSL3/ATP1B1/NR1H4/FBXW7/VPS4B/ARC/ABCA1/AZIN1	17
BP	GO:0006913	nucleocytoplasmic transport	10/181	138/8906	0.000490226	0.0202255	0.0163971	BAG3/EGR2/CDKN1A/ZC3H12A/SRSF3/YWHAE/RBM22/KPNA2/BACH2/PTTG1IP	10
BP	GO:0051169	nuclear transport	10/181	138/8906	0.000490226	0.0202255	0.0163971	BAG3/EGR2/CDKN1A/ZC3H12A/SRSF3/YWHAE/RBM22/KPNA2/BACH2/PTTG1IP	10
BP	GO:0000380	alternative mRNA splicing, via spliceosome	5/181	33/8906	0.00049056	0.0202255	0.0163971	TRA2B/SRSF6/SRSF3/SRSF2/SRSF10	5
BP	GO:0072358	cardiovascular system development	15/181	278/8906	0.000526147	0.0213429	0.017303	HES1/CCN1/DCN/TIPARP/ZC3H12A/SAT1/PLK2/HSPB1/ZFP36L1/JUNB/CDH2/HEY1/FBXW7/LUZP1/SHC1	15
BP	GO:0000165	MAPK cascade	16/181	309/8906	0.000539951	0.0215552	0.0174751	KITLG/CCN1/ZFP36/GADD45B/ATF3/DNAJA1/MEF2A/ZC3H12A/EPHA4/EZH2/GADD45G/ZFP36L1/CDH2/YWHAE/FBXW7/SHC1	16
BP	GO:2001242	regulation of intrinsic apoptotic signaling pathway	7/181	71/8906	0.000566462	0.0218762	0.0177353	MCL1/DNAJA1/UBB/SKIL/HSPB1/FBXW7/PTTG1IP	7
BP	GO:0071496	cellular response to external stimulus	9/181	116/8906	0.000571141	0.0218762	0.0177353	FOS/BAG3/MAP1LC3B/ATF3/HSPA5/CDKN1A/ZC3H12A/IRF1/BCL10	9
BP	GO:0051052	regulation of DNA metabolic process	12/181	194/8906	0.00058061	0.0218762	0.0177353	HSP90AB1/PPP1R10/CDKN1A/TFRC/KLHL15/RBBP6/PCNA/TSPYL2/FBXW7/DBF4/RNF8/RLF	12
BP	GO:0007167	enzyme linked receptor protein signaling pathway	18/181	374/8906	0.000582785	0.0218762	0.0177353	EGR1/FOS/HES1/CCN1/DCN/HSP90AB1/TIPARP/HBEGF/ERBB3/EPHA4/EFNB2/SKIL/HSPB1/NR1H4/FBXW7/CRK/EP300/SHC1	18
BP	GO:0010942	positive regulation of cell death	13/181	225/8906	0.00065811	0.0238696	0.0193515	CCN1/GADD45B/MCL1/ATF3/DNAJA1/UBB/CDKN1A/ZC3H12A/GADD45G/SKIL/BCL10/FBXW7/DAPK3	13
BP	GO:0051345	positive regulation of hydrolase activity	12/181	197/8906	0.000665709	0.0238696	0.0193515	CCN1/CALM1/HSP90AB1/ARF4/EPHA4/PPP1R15A/EZH2/PPP1R15B/PCNA/BCL10/MAPRE2/CRK	12
BP	GO:0009790	embryo development	19/181	411/8906	0.000670427	0.0238696	0.0193515	TRA2B/HES1/KITLG/CCN1/TOP1/MAFF/SBDS/TUBB2B/RTF1/SKIL/ZFP36L1/RBBP6/JUNB/SYF2/BCL10/ETNK2/LUZP1/EP300/MAFG	19
BP	GO:0001890	placenta development	6/181	53/8906	0.000673854	0.0238696	0.0193515	HES1/CCN1/HSP90AB1/ZFP36L1/JUNB/ETNK2	6
BP	GO:0051170	import into nucleus	7/181	74/8906	0.000728369	0.0253312	0.0205364	BAG3/CDKN1A/ZC3H12A/RBM22/KPNA2/BACH2/PTTG1IP	7
BP	GO:0097190	apoptotic signaling pathway	14/181	257/8906	0.000735259	0.0253312	0.0205364	BAG3/KITLG/MCL1/ATF3/DNAJA1/UBB/CDKN1A/SKIL/HSPB1/BCL10/FBXW7/PTTG1IP/EP300/DAPK3	14
BP	GO:0023014	signal transduction by protein phosphorylation	16/181	320/8906	0.000788409	0.0259029	0.0209999	KITLG/CCN1/ZFP36/GADD45B/ATF3/DNAJA1/MEF2A/ZC3H12A/EPHA4/EZH2/GADD45G/ZFP36L1/CDH2/YWHAE/FBXW7/SHC1	16
BP	GO:0000278	mitotic cell cycle	18/181	384/8906	0.000793381	0.0259029	0.0209999	HES1/TUBB4B/BTG2/CALM1/PPP1R10/CCNG2/SBDS/CDKN1A/TUBB2B/EZH2/PLK2/ZFP36L1/MEPCE/USP22/SYF2/VPS4B/TUBA3E/DAPK3	18
BP	GO:0071495	cellular response to endogenous stimulus	21/181	485/8906	0.000817986	0.0259029	0.0209999	EGR1/FOS/HES1/CCN1/ZFP36/HSP90AB1/DNAJA1/CPEB4/EPHA4/SPP1/EZH2/DENND4C/SKIL/ZFP36L1/JUNB/GABRB2/NR1H4/FBXO32/EP300/RAP1B/SHC1	21
BP	GO:0040029	regulation of gene expression, epigenetic	8/181	98/8906	0.000826107	0.0259029	0.0209999	ZFP36/SNIP1/MORF4L1/ZC3H12A/EZH2/SMARCA5/EP300/TNRC6C	8
BP	GO:0051248	negative regulation of protein metabolic process	18/181	386/8906	0.000842561	0.0259029	0.0209999	BTG2/ZFP36/GADD45B/ATF3/HSP90AB1/DNAJA1/DNAJB6/CPEB4/ZC3H12A/EPHA4/PPP1R15A/PPP1R15B/ZFP36L1/YWHAE/AZIN1/DAPK3/TNRC6C/WAC	18
BP	GO:0042035	regulation of cytokine biosynthetic process	5/181	37/8906	0.000843725	0.0259029	0.0209999	EGR1/ZFP36/IRF1/HSPB1/BCL10	5
BP	GO:0009309	amine biosynthetic process	3/181	10/8906	0.00089183	0.0259029	0.0209999	SMS/AMD1/AZIN1	3
BP	GO:0042401	cellular biogenic amine biosynthetic process	3/181	10/8906	0.00089183	0.0259029	0.0209999	SMS/AMD1/AZIN1	3
BP	GO:0046827	positive regulation of protein export from nucleus	3/181	10/8906	0.00089183	0.0259029	0.0209999	BAG3/YWHAE/RBM22	3
BP	GO:0051085	chaperone cofactor-dependent protein refolding	3/181	10/8906	0.00089183	0.0259029	0.0209999	DNAJB1/HSPA5/DNAJB4	3
BP	GO:0061157	mRNA destabilization	3/181	10/8906	0.00089183	0.0259029	0.0209999	ZFP36/ZC3H12A/ZFP36L1	3
BP	GO:1900745	positive regulation of p38MAPK cascade	3/181	10/8906	0.00089183	0.0259029	0.0209999	GADD45B/ZC3H12A/GADD45G	3
BP	GO:0009894	regulation of catabolic process	17/181	356/8906	0.000905552	0.0259029	0.0209999	BAG3/BTG2/ZFP36/DCN/MCL1/HSP90AB1/UBB/TIPARP/ZC3H12A/EPHA4/PLK2/ZFP36L1/PABPC4/FBXW7/AZIN1/PTTG1IP/WAC	17
BP	GO:0035967	cellular response to topologically incorrect protein	6/181	56/8906	0.000906295	0.0259029	0.0209999	BAG3/ATF3/HSPA5/KLHL15/SERP1/EP300	6
BP	GO:0060711	labyrinthine layer development	4/181	22/8906	0.000906344	0.0259029	0.0209999	HES1/CCN1/ZFP36L1/JUNB	4
BP	GO:0006325	chromatin organization	16/181	326/8906	0.000961076	0.0271585	0.0220178	TOP1/HIST2H2AC/SPTY2D1/MORF4L1/EZH2/RTF1/USP22/ASXL1/ING1/NR1H4/TSPYL2/SMARCA5/EP300/RNF8/RLF/WAC	16
BP	GO:0009913	epidermal cell differentiation	7/181	79/8906	0.00107763	0.0292035	0.0236757	HES1/MAFF/EZH2/ZFP36L1/SRSF6/KRT10/MAFG	7
BP	GO:0006368	transcription elongation from RNA polymerase II promoter	4/181	23/8906	0.00107989	0.0292035	0.0236757	EZH2/ELL2/RTF1/RNF8	4
BP	GO:0006576	cellular biogenic amine metabolic process	4/181	23/8906	0.00107989	0.0292035	0.0236757	SMS/SAT1/AMD1/AZIN1	4
BP	GO:0061077	chaperone-mediated protein folding	4/181	23/8906	0.00107989	0.0292035	0.0236757	DNAJB1/HSPA5/DNAJB4/HSPB1	4
BP	GO:0031331	positive regulation of cellular catabolic process	10/181	154/8906	0.00115087	0.0307919	0.0249635	BAG3/BTG2/ZFP36/DCN/ZC3H12A/PLK2/ZFP36L1/FBXW7/PTTG1IP/WAC	10
BP	GO:0050779	RNA destabilization	3/181	11/8906	0.001208	0.0315072	0.0255434	ZFP36/ZC3H12A/ZFP36L1	3
BP	GO:0060716	labyrinthine layer blood vessel development	3/181	11/8906	0.001208	0.0315072	0.0255434	HES1/CCN1/JUNB	3
BP	GO:1903320	regulation of protein modification by small protein conjugation or removal	8/181	104/8906	0.00121972	0.0315072	0.0255434	EGR1/HSP90AB1/DNAJA1/UBB/ZC3H12A/BCL10/FBXW7/PTTG1IP	8
BP	GO:0032269	negative regulation of cellular protein metabolic process	17/181	366/8906	0.00122772	0.0315072	0.0255434	BTG2/ZFP36/GADD45B/ATF3/HSP90AB1/DNAJA1/DNAJB6/CPEB4/ZC3H12A/EPHA4/PPP1R15A/PPP1R15B/ZFP36L1/YWHAE/DAPK3/TNRC6C/WAC	17
BP	GO:0035307	positive regulation of protein dephosphorylation	4/181	24/8906	0.00127549	0.0320786	0.0260066	CALM1/HSP90AB1/PPP1R15A/PPP1R15B	4
BP	GO:0043618	regulation of transcription from RNA polymerase II promoter in response to stress	4/181	24/8906	0.00127549	0.0320786	0.0260066	DNAJB1/EGR1/BAG3/ATF3	4
BP	GO:0097193	intrinsic apoptotic signaling pathway	9/181	130/8906	0.00129415	0.0322257	0.0261259	MCL1/DNAJA1/UBB/CDKN1A/SKIL/HSPB1/FBXW7/PTTG1IP/EP300	9
BP	GO:0031329	regulation of cellular catabolic process	15/181	305/8906	0.00135656	0.0328286	0.0266146	BAG3/BTG2/ZFP36/DCN/MCL1/HSP90AB1/UBB/ZC3H12A/EPHA4/PLK2/ZFP36L1/PABPC4/FBXW7/PTTG1IP/WAC	15
BP	GO:0009408	response to heat	5/181	41/8906	0.00135853	0.0328286	0.0266146	BAG3/HSP90AB1/DNAJA1/HSPA5/YWHAE	5
BP	GO:0032612	interleukin-1 production	5/181	41/8906	0.00135853	0.0328286	0.0266146	EGR1/ZC3H12A/HSPB1/NR1H4/ABCA1	5
BP	GO:0043065	positive regulation of apoptotic process	12/181	214/8906	0.00137058	0.0328286	0.0266146	CCN1/GADD45B/MCL1/ATF3/DNAJA1/UBB/ZC3H12A/GADD45G/SKIL/BCL10/FBXW7/DAPK3	12
BP	GO:0071407	cellular response to organic cyclic compound	10/181	158/8906	0.00139793	0.0331678	0.0268896	DNAJA1/TIPARP/ZC3H12A/SPP1/EZH2/ZFP36L1/GABRB2/FBXO32/EP300/RAP1B	10
BP	GO:0007050	cell cycle arrest	6/181	61/8906	0.00142547	0.0332481	0.0269547	HSP90AB1/CDKN1A/IRF1/SKIL/DDIT3/WHAMM	6
BP	GO:0006396	RNA processing	19/181	438/8906	0.00142775	0.0332481	0.0269547	CCNL1/TRA2B/TRA2A/SBDS/SNIP1/BUD23/ZC3H12A/ZFP36L1/SRSF6/RBBP6/SRSF3/SRSF2/LUC7L/SYF2/RBM22/PCF11/SRSF10/PHF5A/TXNL4B	19
BP	GO:0016458	gene silencing	7/181	83/8906	0.00144214	0.033275	0.0269766	ZFP36/SNIP1/MORF4L1/ZC3H12A/EZH2/SMARCA5/TNRC6C	7
BP	GO:2001244	positive regulation of intrinsic apoptotic signaling pathway	4/181	25/8906	0.00149458	0.0341716	0.0277034	MCL1/UBB/SKIL/FBXW7	4
BP	GO:0030856	regulation of epithelial cell differentiation	6/181	62/8906	0.00155204	0.0347003	0.0281321	HES1/MAFF/EZH2/ZFP36L1/SRSF6/MAFG	6
BP	GO:0006458	'de novo' protein folding	3/181	12/8906	0.0015867	0.0347003	0.0281321	DNAJB1/HSPA5/DNAJB4	3
BP	GO:0006541	glutamine metabolic process	3/181	12/8906	0.0015867	0.0347003	0.0281321	SIRT4/NR1H4/GLUL	3
BP	GO:0051084	'de novo' posttranslational protein folding	3/181	12/8906	0.0015867	0.0347003	0.0281321	DNAJB1/HSPA5/DNAJB4	3
BP	GO:0060674	placenta blood vessel development	3/181	12/8906	0.0015867	0.0347003	0.0281321	HES1/CCN1/JUNB	3
BP	GO:0009896	positive regulation of catabolic process	11/181	189/8906	0.00160796	0.0348622	0.0282633	BAG3/BTG2/ZFP36/DCN/TIPARP/ZC3H12A/PLK2/ZFP36L1/FBXW7/PTTG1IP/WAC	11
BP	GO:1903707	negative regulation of hemopoiesis	6/181	63/8906	0.00168698	0.0362629	0.0293988	HES1/ZFP36/ZC3H12A/IRF1/ZFP36L1/FBXW7	6
BP	GO:0007346	regulation of mitotic cell cycle	12/181	220/8906	0.00173397	0.0367441	0.029789	HES1/BTG2/PPP1R10/CDKN1A/EZH2/PLK2/ZFP36L1/MEPCE/USP22/SYF2/VPS4B/DAPK3	12
BP	GO:0042108	positive regulation of cytokine biosynthetic process	4/181	26/8906	0.00173859	0.0367441	0.029789	EGR1/IRF1/HSPB1/BCL10	4
BP	GO:0006479	protein methylation	6/181	64/8906	0.00183066	0.0380504	0.030848	BTG2/ETF1/EZH2/RTF1/NR1H4/RLF	6
BP	GO:0008213	protein alkylation	6/181	64/8906	0.00183066	0.0380504	0.030848	BTG2/ETF1/EZH2/RTF1/NR1H4/RLF	6
BP	GO:0035304	regulation of protein dephosphorylation	5/181	44/8906	0.00187447	0.0383276	0.0310728	CALM1/HSP90AB1/PPP1R15A/PPP1R15B/YWHAE	5
BP	GO:0042089	cytokine biosynthetic process	5/181	44/8906	0.00187447	0.0383276	0.0310728	EGR1/ZFP36/IRF1/HSPB1/BCL10	5
BP	GO:0048534	hematopoietic or lymphoid organ development	16/181	349/8906	0.00195171	0.0394662	0.0319958	EGR1/FOS/HES1/KITLG/ZFP36/TIPARP/SBDS/ZC3H12A/IRF1/TFRC/ZFP36L1/JUNB/PABPC4/ASXL1/FBXW7/EP300	16
BP	GO:0045787	positive regulation of cell cycle	9/181	138/8906	0.00196154	0.0394662	0.0319958	HES1/HSP90AB1/PPP1R10/CDKN1A/EZH2/MEPCE/USP22/VPS4B/DBF4	9
BP	GO:0043620	regulation of DNA-templated transcription in response to stress	4/181	27/8906	0.00200892	0.0396168	0.0321179	DNAJB1/EGR1/BAG3/ATF3	4
BP	GO:0031401	positive regulation of protein modification process	20/181	486/8906	0.00201137	0.0396168	0.0321179	HES1/KITLG/CCN1/GADD45B/CALM1/HSP90AB1/UBB/HBEGF/ZC3H12A/EPHA4/PPP1R15A/EZH2/PPP1R15B/RTF1/GADD45G/CDH2/BCL10/FBXW7/PTTG1IP/SHC1	20
BP	GO:0010657	muscle cell apoptotic process	3/181	13/8906	0.00203204	0.0396168	0.0321179	BAG3/PPP1R10/ZC3H12A	3
BP	GO:0010660	regulation of muscle cell apoptotic process	3/181	13/8906	0.00203204	0.0396168	0.0321179	BAG3/PPP1R10/ZC3H12A	3
BP	GO:0048608	reproductive structure development	9/181	139/8906	0.0020614	0.0398292	0.0322901	HES1/KITLG/CCN1/HSP90AB1/UBB/TIPARP/ZFP36L1/JUNB/ETNK2	9
BP	GO:0034620	cellular response to unfolded protein	5/181	45/8906	0.0020746	0.0398292	0.0322901	BAG3/ATF3/HSPA5/SERP1/EP300	5
BP	GO:0061458	reproductive system development	9/181	140/8906	0.00216528	0.0412552	0.0334462	HES1/KITLG/CCN1/HSP90AB1/UBB/TIPARP/ZFP36L1/JUNB/ETNK2	9
BP	GO:0048568	embryonic organ development	9/181	141/8906	0.0022733	0.0425735	0.0345149	TRA2B/HES1/KITLG/CCN1/TUBB2B/ZFP36L1/RBBP6/JUNB/SYF2	9
BP	GO:0042107	cytokine metabolic process	5/181	46/8906	0.00228989	0.0425735	0.0345149	EGR1/ZFP36/IRF1/HSPB1/BCL10	5
BP	GO:0046889	positive regulation of lipid biosynthetic process	4/181	28/8906	0.00230698	0.0425735	0.0345149	CCN1/SIRT4/ACSL3/NR1H4	4
BP	GO:0034097	response to cytokine	15/181	322/8906	0.00230869	0.0425735	0.0345149	EGR1/ZFP36/MCL1/HSP90AB1/ZC3H12A/IRF1/TFRC/CACYBP/ZFP36L1/SRSF3/JUNB/NR1H4/SMARCA5/YTHDF3/DAPK3	15
BP	GO:0060341	regulation of cellular localization	16/181	355/8906	0.00231911	0.0425735	0.0345149	BAG3/CALM1/HSP90AB1/DNAJA1/PCDH17/ZC3H12A/ZFP36L1/CDH2/YWHAE/RBM22/ACSL3/NR1H4/FBXW7/ARC/RAP1B/MAP1B	16
BP	GO:0048646	anatomical structure formation involved in morphogenesis	18/181	424/8906	0.00241349	0.0439851	0.0356593	HES1/EGR2/CCN1/DCN/MEF2A/ZC3H12A/SAT1/PLK2/RTF1/SKIL/HSPB1/JUNB/BCL10/HEY1/FBXW7/LUZP1/EP300/SHC1	18
BP	GO:0033993	response to lipid	13/181	260/8906	0.00244226	0.0440983	0.0357511	ZFP36/DNAJA1/ZC3H12A/SPP1/ZFP36L1/JUNB/ASXL1/NR1H4/BCL10/VPS4B/ABCA1/FBXO32/EP300	13
BP	GO:0045444	fat cell differentiation	7/181	91/8906	0.00245478	0.0440983	0.0357511	HES1/EGR2/ZFP36/ZC3H12A/ZFP36L1/ASXL1/EP300	7
BP	GO:0033120	positive regulation of RNA splicing	3/181	14/8906	0.00254781	0.0445603	0.0361257	TRA2B/TRA2A/RBM22	3
BP	GO:0051646	mitochondrion localization	3/181	14/8906	0.00254781	0.0445603	0.0361257	UBB/MEF2A/MAP1B	3
BP	GO:1900744	regulation of p38MAPK cascade	3/181	14/8906	0.00254781	0.0445603	0.0361257	GADD45B/ZC3H12A/GADD45G	3
BP	GO:1901700	response to oxygen-containing compound	20/181	496/8906	0.00255136	0.0445603	0.0361257	EGR1/FOS/TRA2B/ZFP36/CPEB4/ZC3H12A/EPHA4/SPP1/EZH2/PPP1R15B/DENND4C/ZFP36L1/JUNB/ASXL1/NR1H4/BCL10/ABCA1/FBXO32/RAP1B/SHC1	20
BP	GO:0007517	muscle organ development	8/181	117/8906	0.00258396	0.0448184	0.0363349	EGR1/FOS/EGR2/BTG2/ATF3/MAFF/SERP1/EP300	8
BP	GO:0014013	regulation of gliogenesis	4/181	29/8906	0.00263416	0.0450674	0.0365368	HES1/EPHA4/EZH2/CDH2	4
BP	GO:0035306	positive regulation of dephosphorylation	4/181	29/8906	0.00263416	0.0450674	0.0365368	CALM1/HSP90AB1/PPP1R15A/PPP1R15B	4
BP	GO:0044770	cell cycle phase transition	10/181	173/8906	0.00273661	0.0465039	0.0377014	CALM1/CCNG2/CDKN1A/EZH2/PLK2/ZFP36L1/MEPCE/SYF2/VPS4B/DBF4	10
BP	GO:0071214	cellular response to abiotic stimulus	8/181	119/8906	0.00287164	0.0470915	0.0381778	EGR1/BAG3/CDKN1A/IRF1/ZFP36L1/PCNA/BCL10/EP300	8
BP	GO:0104004	cellular response to environmental stimulus	8/181	119/8906	0.00287164	0.0470915	0.0381778	EGR1/BAG3/CDKN1A/IRF1/ZFP36L1/PCNA/BCL10/EP300	8
BP	GO:2001235	positive regulation of apoptotic signaling pathway	6/181	70/8906	0.00289647	0.0470915	0.0381778	MCL1/ATF3/UBB/SKIL/BCL10/FBXW7	6
BP	GO:0009628	response to abiotic stimulus	16/181	363/8906	0.00289733	0.0470915	0.0381778	EGR1/FOS/BAG3/HSP90AB1/DNAJA1/HSPA5/CDKN1A/IRF1/ZFP36L1/JUNB/PCNA/YWHAE/BCL10/BHLHE40/EP300/RNF8	16
BP	GO:0048511	rhythmic process	7/181	94/8906	0.00295064	0.0470915	0.0381778	EGR1/EGR2/TOP1/EZH2/FBXW7/BHLHE40/EP300	7
BP	GO:0051403	stress-activated MAPK cascade	7/181	94/8906	0.00295064	0.0470915	0.0381778	ZFP36/GADD45B/DNAJA1/ZC3H12A/EPHA4/GADD45G/ZFP36L1	7
BP	GO:0060429	epithelium development	18/181	432/8906	0.00295196	0.0470915	0.0381778	HES1/CCN1/MAFF/HBEGF/EPHA4/EZH2/SKIL/ZFP36L1/SRSF6/RBBP6/PCNA/CDH2/BCL10/KRT10/LUZP1/EP300/MAFG/RAP1B	18
BP	GO:0043666	regulation of phosphoprotein phosphatase activity	4/181	30/8906	0.0029918	0.0470915	0.0381778	CALM1/HSP90AB1/PPP1R15A/PPP1R15B	4
BP	GO:0046824	positive regulation of nucleocytoplasmic transport	4/181	30/8906	0.0029918	0.0470915	0.0381778	BAG3/ZC3H12A/YWHAE/RBM22	4
BP	GO:0030097	hemopoiesis	15/181	331/8906	0.00300492	0.0470915	0.0381778	EGR1/FOS/HES1/KITLG/ZFP36/TIPARP/ZC3H12A/IRF1/TFRC/ZFP36L1/JUNB/PABPC4/ASXL1/FBXW7/EP300	15
BP	GO:0010562	positive regulation of phosphorus metabolic process	18/181	433/8906	0.00302583	0.0470915	0.0381778	HES1/KITLG/CCN1/GADD45B/CALM1/HSP90AB1/HBEGF/ZC3H12A/EPHA4/PPP1R15A/EZH2/PPP1R15B/GADD45G/CDH2/ACSL3/NR1H4/FBXW7/SHC1	18
BP	GO:0045937	positive regulation of phosphate metabolic process	18/181	433/8906	0.00302583	0.0470915	0.0381778	HES1/KITLG/CCN1/GADD45B/CALM1/HSP90AB1/HBEGF/ZC3H12A/EPHA4/PPP1R15A/EZH2/PPP1R15B/GADD45G/CDH2/ACSL3/NR1H4/FBXW7/SHC1	18
BP	GO:0006275	regulation of DNA replication	5/181	49/8906	0.00303333	0.0470915	0.0381778	RBBP6/PCNA/TSPYL2/FBXW7/DBF4	5
BP	GO:0009612	response to mechanical stimulus	5/181	49/8906	0.00303333	0.0470915	0.0381778	FOS/BAG3/IRF1/JUNB/BCL10	5
BP	GO:0016570	histone modification	10/181	176/8906	0.00309915	0.0474276	0.0384503	MORF4L1/EZH2/RTF1/USP22/ASXL1/NR1H4/EP300/RNF8/RLF/WAC	10
BP	GO:0045596	negative regulation of cell differentiation	12/181	236/8906	0.00310567	0.0474276	0.0384503	HES1/ZFP36/ZC3H12A/EPHA4/EZH2/IRF1/SKIL/ZFP36L1/SRSF6/ASXL1/HEY1/FBXW7	12
BP	GO:0043406	positive regulation of MAP kinase activity	6/181	71/8906	0.00311155	0.0474276	0.0384503	KITLG/GADD45B/EPHA4/EZH2/GADD45G/SHC1	6
BP	GO:1902175	regulation of oxidative stress-induced intrinsic apoptotic signaling pathway	3/181	15/8906	0.00313751	0.0475351	0.0385374	MCL1/HSPB1/FBXW7	3
BP	GO:0061013	regulation of mRNA catabolic process	5/181	50/8906	0.00331586	0.0493878	0.0400394	BTG2/ZFP36/ZC3H12A/ZFP36L1/PABPC4	5
BP	GO:0010632	regulation of epithelial cell migration	7/181	96/8906	0.00332157	0.0493878	0.0400394	DCN/HBEGF/ZC3H12A/PLK2/HSPB1/MAPRE2/FBXW7	7
BP	GO:0048872	homeostasis of number of cells	7/181	96/8906	0.00332157	0.0493878	0.0400394	KITLG/EZH2/SKIL/ZFP36L1/CDH2/ASXL1/BCL10	7
BP	GO:0006606	protein import into nucleus	6/181	72/8906	0.00333834	0.0493878	0.0400394	BAG3/CDKN1A/ZC3H12A/RBM22/KPNA2/PTTG1IP	6
BP	GO:0006354	DNA-templated transcription, elongation	4/181	31/8906	0.00338127	0.0494412	0.0400827	EZH2/ELL2/RTF1/RNF8	4
BP	GO:0034605	cellular response to heat	4/181	31/8906	0.00338127	0.0494412	0.0400827	BAG3/HSP90AB1/HSPA5/YWHAE	4
MF	GO:0001671	ATPase activator activity	6/218	14/9529	3.44901e-07	0.000102146	8.50043e-05	DNAJB1/DNAJA1/DNAJB6/DNAJB4/ATP1B1/AHSA1	6
MF	GO:0060590	ATPase regulator activity	7/218	23/9529	5.34795e-07	0.000102146	8.50043e-05	DNAJB1/BAG3/DNAJA1/DNAJB6/DNAJB4/ATP1B1/AHSA1	7
MF	GO:0000976	transcription regulatory region sequence-specific DNA binding	24/218	371/9529	3.93793e-06	0.000296591	0.000246819	EGR1/FOS/HES1/FOSB/IER2/EGR2/ATF3/TOP1/TOX3/MXD1/MAFF/MEF2A/SRF/EZH2/IRF1/SKIL/JUNB/NR1H4/BACH2/HEY1/CEBPZ/BHLHE40/EP300/MAFG	24
MF	GO:0000977	RNA polymerase II regulatory region sequence-specific DNA binding	23/218	347/9529	4.23148e-06	0.000296591	0.000246819	EGR1/FOS/HES1/FOSB/IER2/EGR2/ATF3/TOP1/TOX3/MXD1/MAFF/MEF2A/EZH2/IRF1/SKIL/JUNB/NR1H4/BACH2/HEY1/CEBPZ/BHLHE40/EP300/MAFG	23
MF	GO:0000987	proximal promoter sequence-specific DNA binding	19/218	250/9529	4.29692e-06	0.000296591	0.000246819	FOS/HES1/FOSB/EGR2/ATF3/TOP1/TOX3/MXD1/MAFF/MEF2A/SRF/EZH2/IRF1/SKIL/JUNB/CEBPZ/BHLHE40/EP300/MAFG	19
MF	GO:0001012	RNA polymerase II regulatory region DNA binding	23/218	349/9529	4.6585e-06	0.000296591	0.000246819	EGR1/FOS/HES1/FOSB/IER2/EGR2/ATF3/TOP1/TOX3/MXD1/MAFF/MEF2A/EZH2/IRF1/SKIL/JUNB/NR1H4/BACH2/HEY1/CEBPZ/BHLHE40/EP300/MAFG	23
MF	GO:0003690	double-stranded DNA binding	26/218	439/9529	7.61886e-06	0.000384666	0.000320113	EGR1/FOS/HES1/FOSB/IER2/EGR2/ATF3/TOP1/TOX3/MXD1/MAFF/MEF2A/SRF/EZH2/IRF1/SKIL/AFF4/JUNB/PCNA/NR1H4/BACH2/HEY1/CEBPZ/BHLHE40/EP300/MAFG	26
MF	GO:0001067	regulatory region nucleic acid binding	25/218	417/9529	9.36355e-06	0.000384666	0.000320113	EGR1/FOS/HES1/FOSB/IER2/EGR2/ATF3/TOP1/TIPARP/TOX3/MXD1/MAFF/MEF2A/SRF/EZH2/IRF1/SKIL/JUNB/NR1H4/BACH2/HEY1/CEBPZ/BHLHE40/EP300/MAFG	25
MF	GO:0044212	transcription regulatory region DNA binding	25/218	417/9529	9.36355e-06	0.000384666	0.000320113	EGR1/FOS/HES1/FOSB/IER2/EGR2/ATF3/TOP1/TIPARP/TOX3/MXD1/MAFF/MEF2A/SRF/EZH2/IRF1/SKIL/JUNB/NR1H4/BACH2/HEY1/CEBPZ/BHLHE40/EP300/MAFG	25
MF	GO:1990837	sequence-specific double-stranded DNA binding	24/218	392/9529	1.00698e-05	0.000384666	0.000320113	EGR1/FOS/HES1/FOSB/IER2/EGR2/ATF3/TOP1/TOX3/MXD1/MAFF/MEF2A/SRF/EZH2/IRF1/SKIL/JUNB/NR1H4/BACH2/HEY1/CEBPZ/BHLHE40/EP300/MAFG	24
MF	GO:0000978	RNA polymerase II proximal promoter sequence-specific DNA binding	18/218	244/9529	1.17009e-05	0.000406341	0.000338151	FOS/HES1/FOSB/EGR2/ATF3/TOP1/TOX3/MXD1/MAFF/MEF2A/EZH2/IRF1/SKIL/JUNB/CEBPZ/BHLHE40/EP300/MAFG	18
MF	GO:0051087	chaperone binding	7/218	44/9529	5.55541e-05	0.00176847	0.0014717	DNAJB1/HES1/BAG3/DNAJA1/DNAJB6/DNAJB4/AHSA1	7
MF	GO:0031072	heat shock protein binding	7/218	46/9529	7.46429e-05	0.00213419	0.00177604	DNAJB1/HSP90AB1/DNAJA1/HSPA5/DNAJB6/CHORDC1/AHSA1	7
MF	GO:0000981	DNA-binding transcription factor activity, RNA polymerase II-specific	20/218	334/9529	7.82163e-05	0.00213419	0.00177604	EGR1/FOS/NR4A1/HES1/FOSB/IER2/EGR2/ATF3/MXD1/MEF2A/SRF/IRF1/SKIL/JUNB/NR1H4/BACH2/HEY1/CEBPZ/BHLHE40/MAFG	20
MF	GO:0019904	protein domain specific binding	17/218	259/9529	9.02574e-05	0.00229855	0.00191282	TRA2B/CALM1/MCL1/HSP90AB1/TOP1/DNAJA1/HSPA5/EPHA4/CACYBP/YWHAE/YWHAZ/ACSL3/LRRFIP2/BCL10/BHLHE40/CRK/DAPK3	17
MF	GO:0019901	protein kinase binding	18/218	288/9529	0.000104944	0.00250553	0.00208506	CALM1/HSP90AB1/CCNG2/CDKN1A/MEF2A/EPHA4/PPP1R15A/RND3/HSPB1/RBBP6/PCNA/CDH2/ACSL3/ATP1B1/BCL10/MAPRE2/CRK/SHC1	18
MF	GO:0019900	kinase binding	19/218	317/9529	0.000117205	0.00263366	0.00219169	CALM1/HSP90AB1/CCNG2/CDKN1A/MEF2A/EPHA4/PPP1R15A/JAKMIP2/RND3/HSPB1/RBBP6/PCNA/CDH2/ACSL3/ATP1B1/BCL10/MAPRE2/CRK/SHC1	19
MF	GO:0003682	chromatin binding	16/218	244/9529	0.000147381	0.00312775	0.00260287	EGR1/FOS/EGR2/TOP1/TOX3/MEF2A/MORF4L1/ZC3H12A/EZH2/SKIL/PCNA/ASXL1/SMARCA5/EP300/RNF8/WAC	16
MF	GO:0051082	unfolded protein binding	7/218	53/9529	0.000187697	0.0037737	0.00314042	DNAJB1/HSP90AB1/DNAJA1/HSPA5/DNAJB6/DNAJB4/TCP1	7
MF	GO:0036002	pre-mRNA binding	4/218	14/9529	0.000222742	0.00425438	0.00354043	TRA2B/SRSF6/RBM22/EP300	4
MF	GO:0003729	mRNA binding	10/218	115/9529	0.000293148	0.00517988	0.00431062	TRA2B/ZFP36/ETF1/SNIP1/CPEB4/ZC3H12A/ZFP36L1/PABPC4/LUC7L/PCF11	10
MF	GO:0030515	snoRNA binding	4/218	15/9529	0.000298318	0.00517988	0.00431062	NOP56/NOP58/NUFIP1/DDX21	4
MF	GO:0051117	ATPase binding	5/218	27/9529	0.000320347	0.00532054	0.00442768	DNAJB1/NOP58/NUFIP1/ATP1B1/ABCA1	5
MF	GO:0030234	enzyme regulator activity	24/218	490/9529	0.000339621	0.00540563	0.00449848	DNAJB1/CCNL1/EIF5/BAG3/CALM1/HSP90AB1/DNAJA1/PPP1R10/CCNG2/DNAJB6/DNAJB4/CDKN1A/PPP1R15A/PPP1R15B/HSPB1/PCNA/ATP1B1/PSME4/BCL10/FBXW7/DBF4/AZIN1/SIPA1L2/AHSA1	24
MF	GO:0045309	protein phosphorylated amino acid binding	5/218	29/9529	0.000454019	0.00671229	0.00558587	RTF1/YWHAE/FBXW7/CRK/SHC1	5
MF	GO:0051219	phosphoprotein binding	6/218	44/9529	0.000456857	0.00671229	0.00558587	TOX3/RTF1/YWHAE/FBXW7/CRK/SHC1	6
MF	GO:0031625	ubiquitin protein ligase binding	11/218	146/9529	0.000511	0.00722971	0.00601646	EGR2/MAP1LC3B/HSP90AB1/DNAJA1/HSPA5/CDKN1A/CACYBP/YWHAE/BCL10/FBXW7/RNF8	11
MF	GO:0044389	ubiquitin-like protein ligase binding	11/218	153/9529	0.000757657	0.0103366	0.00860197	EGR2/MAP1LC3B/HSP90AB1/DNAJA1/HSPA5/CDKN1A/CACYBP/YWHAE/BCL10/FBXW7/RNF8	11
MF	GO:0008135	translation factor activity, RNA binding	8/218	92/9529	0.00118077	0.0155536	0.0129435	EIF5/EIF1/ETF1/EIF1B/EIF4A1/CPEB4/TCEA3/GTF2B	8
MF	GO:0033613	activating transcription factor binding	5/218	36/9529	0.00126566	0.016116	0.0134115	FOS/EGR2/MEF2A/BHLHE40/EP300	5
MF	GO:0035035	histone acetyltransferase binding	3/218	11/9529	0.00170121	0.0209633	0.0174454	EGR1/MEF2A/PCNA	3
MF	GO:0001228	DNA-binding transcription activator activity, RNA polymerase II-specific	11/218	172/9529	0.001962	0.0234214	0.019491	EGR1/FOS/FOSB/IER2/EGR2/MEF2A/IRF1/JUNB/NR1H4/CEBPZ/MAFG	11
MF	GO:0008047	enzyme activator activity	13/218	227/9529	0.0021271	0.0246227	0.0204907	DNAJB1/CALM1/DNAJA1/DNAJB6/DNAJB4/CDKN1A/ATP1B1/PSME4/BCL10/DBF4/AZIN1/SIPA1L2/AHSA1	13
MF	GO:0035925	mRNA 3'-UTR AU-rich region binding	3/218	12/9529	0.00223022	0.0250572	0.0208522	ZFP36/ZC3H12A/ZFP36L1	3
MF	GO:0003730	mRNA 3'-UTR binding	5/218	42/9529	0.00255586	0.0278954	0.0232141	ZFP36/CPEB4/ZC3H12A/ZFP36L1/PABPC4	5
MF	GO:0070063	RNA polymerase binding	4/218	26/9529	0.0026824	0.0284632	0.0236867	ZFP36/RTF1/PCF11/WAC	4
MF	GO:0044183	protein binding involved in protein folding	3/218	13/9529	0.00285069	0.0294314	0.0244924	HSP90AB1/HSPA5/HSPB1	3
MF	GO:0001102	RNA polymerase II activating transcription factor binding	4/218	27/9529	0.00309319	0.0310947	0.0258765	FOS/EGR2/BHLHE40/EP300	4
MF	GO:0017091	AU-rich element binding	3/218	14/9529	0.0035674	0.0340686	0.0283514	ZFP36/ZC3H12A/ZFP36L1	3
MF	GO:0046875	ephrin receptor binding	3/218	14/9529	0.0035674	0.0340686	0.0283514	EFNB2/CRK/SHC1	3
MF	GO:0001098	basal transcription machinery binding	4/218	29/9529	0.00403946	0.0367399	0.0305744	RTF1/NOP58/PCF11/WAC	4
MF	GO:0001099	basal RNA polymerase II transcription machinery binding	4/218	29/9529	0.00403946	0.0367399	0.0305744	RTF1/NOP58/PCF11/WAC	4
MF	GO:0001085	RNA polymerase II transcription factor binding	6/218	69/9529	0.00483467	0.0419737	0.0349299	FOS/EGR2/MEF2A/NOP58/BHLHE40/EP300	6
MF	GO:0043021	ribonucleoprotein complex binding	6/218	69/9529	0.00483467	0.0419737	0.0349299	EIF1/EIF1B/SBDS/CPEB4/ZC3H12A/EZH2	6
MF	GO:0001227	DNA-binding transcription repressor activity, RNA polymerase II-specific	7/218	94/9529	0.00566469	0.0480869	0.0400172	HES1/ATF3/MXD1/SKIL/BACH2/HEY1/BHLHE40	7
MF	GO:0042826	histone deacetylase binding	5/218	51/9529	0.00597946	0.0496555	0.0413226	HES1/HSP90AB1/MEF2A/YWHAE/KPNA2	5
GO for cluster 6
ONTOLOGY	ID	Description	GeneRatio	BgRatio	pvalue	p.adjust	qvalue	geneID	Count
CC	GO:0005740	mitochondrial envelope	9/63	277/9716	6.70632e-05	0.00554558	0.00473864	ATP5F1E/ND4L/ND6/NDUFB4/IFI27L2/ATP8/NDUFC1/COX7B/GATM	9
CC	GO:0070469	respiratory chain	5/63	70/9716	8.53851e-05	0.00554558	0.00473864	ND4L/ND6/NDUFB4/NDUFC1/COX7B	5
CC	GO:0044429	mitochondrial part	10/63	367/9716	0.000111792	0.00554558	0.00473864	ATP5F1E/ND4L/ND6/NDUFB4/IFI27L2/ATP8/NDUFC1/COX7B/TFAM/GATM	10
CC	GO:0098800	inner mitochondrial membrane protein complex	5/63	82/9716	0.000181354	0.00554558	0.00473864	ATP5F1E/ND4L/NDUFB4/ATP8/NDUFC1	5
CC	GO:0044455	mitochondrial membrane part	6/63	130/9716	0.000185966	0.00554558	0.00473864	ATP5F1E/ND4L/NDUFB4/ATP8/NDUFC1/COX7B	6
CC	GO:0031966	mitochondrial membrane	8/63	250/9716	0.000195726	0.00554558	0.00473864	ATP5F1E/ND4L/ND6/NDUFB4/IFI27L2/ATP8/NDUFC1/COX7B	8
CC	GO:0005746	mitochondrial respiratory chain	4/63	56/9716	0.000457998	0.0111228	0.00950432	ND4L/NDUFB4/NDUFC1/COX7B	4
CC	GO:0005743	mitochondrial inner membrane	6/63	165/9716	0.000668625	0.0142083	0.0121408	ATP5F1E/ND4L/NDUFB4/ATP8/NDUFC1/COX7B	6
CC	GO:0000118	histone deacetylase complex	3/63	29/9716	0.000841819	0.015901	0.0135873	MORF4L1/CBX5/RBBP7	3
CC	GO:0019866	organelle inner membrane	6/63	184/9716	0.0011801	0.0200617	0.0171425	ATP5F1E/ND4L/NDUFB4/ATP8/NDUFC1/COX7B	6
CC	GO:0005747	mitochondrial respiratory chain complex I	3/63	36/9716	0.00159268	0.0200952	0.0171711	ND4L/NDUFB4/NDUFC1	3
CC	GO:0030964	NADH dehydrogenase complex	3/63	36/9716	0.00159268	0.0200952	0.0171711	ND4L/NDUFB4/NDUFC1	3
CC	GO:0045271	respiratory chain complex I	3/63	36/9716	0.00159268	0.0200952	0.0171711	ND4L/NDUFB4/NDUFC1	3
CC	GO:0098798	mitochondrial protein complex	5/63	136/9716	0.00183062	0.0200952	0.0171711	ATP5F1E/ND4L/NDUFB4/ATP8/NDUFC1	5
CC	GO:0031967	organelle envelope	9/63	437/9716	0.00189131	0.0200952	0.0171711	ATP5F1E/ND4L/ND6/NDUFB4/IFI27L2/ATP8/NDUFC1/COX7B/GATM	9
CC	GO:0031975	envelope	9/63	437/9716	0.00189131	0.0200952	0.0171711	ATP5F1E/ND4L/ND6/NDUFB4/IFI27L2/ATP8/NDUFC1/COX7B/GATM	9
CC	GO:0005840	ribosome	6/63	209/9716	0.00225809	0.0225809	0.0192951	RPS29/RPS21/RPS14/RPS17/RPL36/RPLP2	6
CC	GO:0005753	mitochondrial proton-transporting ATP synthase complex	2/63	14/9716	0.00358125	0.0338229	0.0289013	ATP5F1E/ATP8	2
CC	GO:0045259	proton-transporting ATP synthase complex	2/63	17/9716	0.00528565	0.0472926	0.040411	ATP5F1E/ATP8	2
CC	GO:0016342	catenin complex	2/63	18/9716	0.00592163	0.047975	0.0409941	CDH2/CDH7	2
CC	GO:0098803	respiratory chain complex	3/63	57/9716	0.00592632	0.047975	0.0409941	ND4L/NDUFB4/NDUFC1	3
MF	GO:0008137	NADH dehydrogenase (ubiquinone) activity	3/63	18/9529	0.000209388	0.0162277	0.0150482	ND4L/ND6/NDUFB4	3
MF	GO:0050136	NADH dehydrogenase (quinone) activity	3/63	18/9529	0.000209388	0.0162277	0.0150482	ND4L/ND6/NDUFB4	3
MF	GO:0003954	NADH dehydrogenase activity	3/63	20/9529	0.00028978	0.0162277	0.0150482	ND4L/ND6/NDUFB4	3
MF	GO:0016655	oxidoreductase activity, acting on NAD(P)H, quinone or similar compound as acceptor	3/63	22/9529	0.000387783	0.0162869	0.0151031	ND4L/ND6/NDUFB4	3
MF	GO:0003735	structural constituent of ribosome	6/63	178/9529	0.00109816	0.0368982	0.0342164	RPS29/RPS21/RPS14/RPS17/RPL36/RPLP2	6
MF	GO:0045296	cadherin binding	3/63	35/9529	0.00155025	0.0434071	0.0402522	CDH2/CDH7/CTNNAL1	3
MF	GO:0042803	protein homodimerization activity	8/63	344/9529	0.00181924	0.0436618	0.0404884	S100A10/CDH2/TOX3/SYT10/CDH7/FGFR2/CRYM/CBX5	8
GO for cluster 7
ONTOLOGY	ID	Description	GeneRatio	BgRatio	pvalue	p.adjust	qvalue	geneID	Count
BP	GO:0040012	regulation of locomotion	22/100	414/8906	7.0664e-10	1.07728e-06	8.25503e-07	AQP1/SFRP1/RARRES2/SLC9A3R1/KDR/CTSH/PTGER4/TGFB2/ANXA5/RACK1/LMO4/PRR5L/CLDN1/LEF1/NRP1/DAB2/LGALS3/TPM1/CLIC4/PTPRG/TIMP1/ARRDC3	22
BP	GO:2000145	regulation of cell motility	21/100	384/8906	1.09759e-09	1.07728e-06	8.25503e-07	AQP1/SFRP1/RARRES2/SLC9A3R1/KDR/CTSH/PTGER4/TGFB2/ANXA5/RACK1/LMO4/PRR5L/CLDN1/LEF1/NRP1/DAB2/LGALS3/TPM1/CLIC4/PTPRG/TIMP1	21
BP	GO:0051270	regulation of cellular component movement	21/100	405/8906	2.87385e-09	1.4528e-06	1.11325e-06	AQP1/SFRP1/RARRES2/SLC9A3R1/KDR/CTSH/PTGER4/TGFB2/ANXA5/RACK1/LMO4/PRR5L/CLDN1/LEF1/NRP1/DAB2/LGALS3/TPM1/CLIC4/PTPRG/TIMP1	21
BP	GO:0030334	regulation of cell migration	20/100	366/8906	2.96036e-09	1.4528e-06	1.11325e-06	AQP1/SFRP1/RARRES2/SLC9A3R1/KDR/CTSH/PTGER4/TGFB2/RACK1/LMO4/PRR5L/CLDN1/LEF1/NRP1/DAB2/LGALS3/TPM1/CLIC4/PTPRG/TIMP1	20
BP	GO:0009887	animal organ morphogenesis	19/100	353/8906	1.00102e-08	3.93e-06	3.01149e-06	AQP1/COL12A1/CPE/SLC9A3R1/CTSH/TGFB2/TCF21/HAND2/LEF1/NRP1/COL5A2/DAB2/ALDH1A2/ESR1/CSGALNACT1/TGM2/TPM1/ARID5B/COL1A2	19
BP	GO:0060429	epithelium development	19/100	432/8906	2.50622e-07	8.19952e-05	6.28314e-05	AQP1/SLC9A3R1/KDR/CTSH/TGFB2/TCF21/LHX2/HAND2/LMO4/LEF1/NRP1/DAB2/ALDH1A2/ESR1/LGALS3/TGM2/CDK6/CLIC4/EPCAM	19
BP	GO:0048729	tissue morphogenesis	14/100	234/8906	3.01126e-07	8.44442e-05	6.4708e-05	COL12A1/SLC9A3R1/CTSH/TCF21/LHX2/HAND2/LMO4/LEF1/NRP1/DAB2/ALDH1A2/ESR1/TGM2/TPM1	14
BP	GO:0002009	morphogenesis of an epithelium	12/100	186/8906	1.02121e-06	0.00025058	0.000192015	SLC9A3R1/CTSH/TCF21/LHX2/HAND2/LMO4/LEF1/NRP1/DAB2/ALDH1A2/ESR1/TGM2	12
BP	GO:0048762	mesenchymal cell differentiation	8/100	73/8906	1.40324e-06	0.000306063	0.00023453	SFRP1/TGFB2/TCF21/HAND2/LEF1/NRP1/DAB2/ALDH1A2	8
BP	GO:0072359	circulatory system development	17/100	407/8906	2.38945e-06	0.000469048	0.000359423	AQP1/CPE/KDR/CTSH/TGFB2/TCF21/HAND2/LMO4/LEF1/NRP1/ALDH1A2/TPM1/CLIC4/PDLIM3/PDLIM5/PDLIM4/COL1A2	17
BP	GO:0048646	anatomical structure formation involved in morphogenesis	17/100	424/8906	4.1597e-06	0.000742318	0.000568825	AQP1/COL12A1/KDR/CTSH/TGFB2/TCF21/MYOF/LHX2/HAND2/LMO4/LEF1/NRP1/COL5A2/ALDH1A2/TGM2/TPM1/CLIC4	17
BP	GO:0035295	tube development	16/100	390/8906	6.18401e-06	0.000968636	0.000742247	AQP1/RARRES2/KDR/CTSH/TGFB2/TCF21/LHX2/HAND2/LMO4/LEF1/NRP1/ALDH1A2/ESR1/TGM2/CLIC4/EPCAM	16
BP	GO:0001655	urogenital system development	9/100	118/8906	6.4148e-06	0.000968636	0.000742247	AQP1/CTSH/TCF21/NRP1/ALDH1A2/ESR1/EPCAM/ARID5B/CENPF	9
BP	GO:0001101	response to acid chemical	8/100	90/8906	6.91833e-06	0.000970049	0.000743331	AQP1/SFRP1/KDR/CTSH/PTGER4/COL5A2/ALDH1A2/COL1A2	8
BP	GO:0071229	cellular response to acid chemical	7/100	65/8906	7.44184e-06	0.000973888	0.000746273	AQP1/SFRP1/KDR/PTGER4/COL5A2/ALDH1A2/COL1A2	7
BP	GO:0060485	mesenchyme development	8/100	93/8906	8.84162e-06	0.00108476	0.000831229	SFRP1/TGFB2/TCF21/HAND2/LEF1/NRP1/DAB2/ALDH1A2	8
BP	GO:0051241	negative regulation of multicellular organismal process	17/100	460/8906	1.2277e-05	0.00141763	0.0010863	PTGDS/SFRP1/PTGER4/TGFB2/LRRC17/ANXA5/LHX2/HAND2/LEF1/NRP1/COL5A2/CST3/CDK6/PTPRG/TIMP1/DIXDC1/ARRDC3	17
BP	GO:0048863	stem cell differentiation	7/100	72/8906	1.47692e-05	0.00161066	0.00123422	SFRP1/TGFB2/HAND2/NRP1/ALDH1A2/ESR1/EPCAM	7
BP	GO:0040013	negative regulation of locomotion	9/100	132/8906	1.59926e-05	0.00165229	0.00126612	SFRP1/SLC9A3R1/PTGER4/NRP1/TPM1/CLIC4/PTPRG/TIMP1/ARRDC3	9
BP	GO:0048732	gland development	9/100	133/8906	1.69955e-05	0.00166811	0.00127824	SLC9A3R1/TGFB2/HAND2/LMO4/LEF1/NRP1/ESR1/TGM2/ARID5B	9
BP	GO:0030335	positive regulation of cell migration	11/100	207/8906	1.90026e-05	0.00177629	0.00136114	AQP1/RARRES2/KDR/CTSH/TGFB2/RACK1/CLDN1/LEF1/NRP1/DAB2/LGALS3	11
BP	GO:0001503	ossification	9/100	137/8906	2.15615e-05	0.00192387	0.00147423	SFRP1/PTGER4/TGFB2/HAND2/LEF1/CSGALNACT1/CDK6/ISG15/COL1A2	9
BP	GO:0072001	renal system development	8/100	107/8906	2.48743e-05	0.00212297	0.00162679	AQP1/CTSH/TCF21/NRP1/ALDH1A2/EPCAM/ARID5B/CENPF	8
BP	GO:2000147	positive regulation of cell motility	11/100	215/8906	2.70526e-05	0.00221268	0.00169554	AQP1/RARRES2/KDR/CTSH/TGFB2/RACK1/CLDN1/LEF1/NRP1/DAB2/LGALS3	11
BP	GO:0051272	positive regulation of cellular component movement	11/100	219/8906	3.20827e-05	0.00251913	0.00193036	AQP1/RARRES2/KDR/CTSH/TGFB2/RACK1/CLDN1/LEF1/NRP1/DAB2/LGALS3	11
BP	GO:0008284	positive regulation of cell proliferation	13/100	306/8906	3.4832e-05	0.00262982	0.00201518	AQP1/SFRP1/KDR/CTSH/TGFB2/LHX2/CLDN1/LEF1/ALDH1A2/ESR1/CDK6/EPCAM/TIMP1	13
BP	GO:0060562	epithelial tube morphogenesis	8/100	114/8906	3.93766e-05	0.00286282	0.00219373	CTSH/TCF21/LHX2/HAND2/LMO4/LEF1/NRP1/ESR1	8
BP	GO:0044092	negative regulation of molecular function	14/100	358/8906	4.24937e-05	0.00289994	0.00222217	AQP1/SERPING1/SLC9A3R1/TIMP3/TGFB2/LHX2/HAND2/LEF1/SH2D4A/DAB2/ESR1/SH3BP5/IFI6/TIMP1	14
BP	GO:0009725	response to hormone	12/100	268/8906	4.28417e-05	0.00289994	0.00222217	AQP1/SFRP1/RARRES2/TIMP3/CTSH/PTGER4/TGFB2/ANXA5/TCF21/DAB2/ESR1/TIMP1	12
BP	GO:0040017	positive regulation of locomotion	11/100	228/8906	4.64397e-05	0.00298038	0.00228381	AQP1/RARRES2/KDR/CTSH/TGFB2/RACK1/CLDN1/LEF1/NRP1/DAB2/LGALS3	11
BP	GO:0035239	tube morphogenesis	13/100	315/8906	4.70667e-05	0.00298038	0.00228381	AQP1/KDR/CTSH/TGFB2/TCF21/LHX2/HAND2/LMO4/LEF1/NRP1/ESR1/TGM2/CLIC4	13
BP	GO:0001667	ameboidal-type cell migration	9/100	156/8906	6.0188e-05	0.00369216	0.00282923	KDR/CTSH/TGFB2/HAND2/PRR5L/NRP1/PTPRG/TIMP1/ARID5B	9
BP	GO:0007423	sensory organ development	10/100	196/8906	6.56599e-05	0.00390577	0.00299292	AQP1/SLC9A3R1/CYTL1/TGFB2/LHX2/HAND2/LEF1/NRP1/COL5A2/ALDH1A2	10
BP	GO:0022603	regulation of anatomical structure morphogenesis	14/100	379/8906	7.88635e-05	0.00455321	0.00348904	AQP1/SLC9A3R1/KDR/CTSH/TGFB2/HAND2/ARC/NRP1/COL5A2/DAB2/ESR1/CST3/TPM1/S100A10	14
BP	GO:0010951	negative regulation of endopeptidase activity	6/100	65/8906	8.33475e-05	0.00461103	0.00353334	AQP1/SERPING1/TIMP3/LEF1/IFI6/TIMP1	6
BP	GO:0007507	heart development	10/100	202/8906	8.45629e-05	0.00461103	0.00353334	CPE/TGFB2/HAND2/LMO4/NRP1/ALDH1A2/TPM1/PDLIM3/PDLIM5/PDLIM4	10
BP	GO:0071495	cellular response to endogenous stimulus	16/100	485/8906	8.99203e-05	0.00477064	0.00365565	AQP1/SFRP1/RARRES2/EEF1A1/VIM/CTSH/PTGER4/TGFB2/ANXA5/TCF21/LEF1/COL5A2/DAB2/ESR1/MAPK13/COL1A2	16
BP	GO:0051271	negative regulation of cellular component movement	8/100	129/8906	9.4995e-05	0.00490724	0.00376033	SFRP1/SLC9A3R1/PTGER4/NRP1/TPM1/CLIC4/PTPRG/TIMP1	8
BP	GO:0010466	negative regulation of peptidase activity	6/100	67/8906	9.88964e-05	0.00497778	0.00381438	AQP1/SERPING1/TIMP3/LEF1/IFI6/TIMP1	6
BP	GO:1901700	response to oxygen-containing compound	16/100	496/8906	0.000116981	0.00574082	0.00439908	AQP1/SFRP1/RARRES2/VIM/CTSH/PTGER4/TGFB2/ANXA5/RACK1/COL5A2/ALDH1A2/ESR1/MAPK13/TPM1/HMGB2/COL1A2	16
BP	GO:0001822	kidney development	7/100	101/8906	0.000132276	0.0061623	0.00472206	AQP1/CTSH/TCF21/NRP1/EPCAM/ARID5B/CENPF	7
BP	GO:0043588	skin development	7/100	101/8906	0.000132276	0.0061623	0.00472206	TGFB2/LHX2/CLDN1/COL5A2/CLIC4/ARRDC3/COL1A2	7
BP	GO:0061138	morphogenesis of a branching epithelium	6/100	71/8906	0.000136891	0.0061623	0.00472206	CTSH/TCF21/LEF1/NRP1/ESR1/TGM2	6
BP	GO:0022612	gland morphogenesis	5/100	45/8906	0.000138126	0.0061623	0.00472206	SLC9A3R1/TGFB2/NRP1/ESR1/TGM2	5
BP	GO:0033993	response to lipid	11/100	260/8906	0.000150926	0.00636665	0.00487864	AQP1/SFRP1/VIM/CTSH/PTGER4/TGFB2/TCF21/DAB2/ALDH1A2/ESR1/HMGB2	11
BP	GO:0048566	embryonic digestive tract development	3/100	10/8906	0.00015568	0.00636665	0.00487864	RARRES2/TGFB2/ALDH1A2	3
BP	GO:0051882	mitochondrial depolarization	3/100	10/8906	0.00015568	0.00636665	0.00487864	KDR/RACK1/IFI6	3
BP	GO:0051900	regulation of mitochondrial depolarization	3/100	10/8906	0.00015568	0.00636665	0.00487864	KDR/RACK1/IFI6	3
BP	GO:0001501	skeletal system development	9/100	178/8906	0.000165851	0.0066442	0.00509133	COL12A1/CYTL1/HAPLN1/LRRC17/HAND2/COL5A2/CSGALNACT1/ARID5B/COL1A2	9
BP	GO:0001568	blood vessel development	11/100	264/8906	0.000172593	0.006776	0.00519232	AQP1/KDR/CTSH/TGFB2/TCF21/HAND2/LEF1/NRP1/ALDH1A2/CLIC4/COL1A2	11
BP	GO:0001954	positive regulation of cell-matrix adhesion	4/100	26/8906	0.00018505	0.00700228	0.00536572	KDR/NRP1/CDK6/S100A10	4
BP	GO:0051346	negative regulation of hydrolase activity	8/100	142/8906	0.000185491	0.00700228	0.00536572	AQP1/SERPING1/TIMP3/TGFB2/LEF1/SH2D4A/IFI6/TIMP1	8
BP	GO:0030278	regulation of ossification	6/100	76/8906	0.000199736	0.00739775	0.00566876	SFRP1/PTGER4/TGFB2/HAND2/CDK6/ISG15	6
BP	GO:0061437	renal system vasculature development	3/100	11/8906	0.000212316	0.00757775	0.00580669	AQP1/TCF21/NRP1	3
BP	GO:0061440	kidney vasculature development	3/100	11/8906	0.000212316	0.00757775	0.00580669	AQP1/TCF21/NRP1	3
BP	GO:0001763	morphogenesis of a branching structure	6/100	79/8906	0.00024717	0.00845601	0.00647969	CTSH/TCF21/LEF1/NRP1/ESR1/TGM2	6
BP	GO:0051291	protein heterooligomerization	4/100	28/8906	0.000249111	0.00845601	0.00647969	CLDN1/C1QTNF6/S100A10/COL1A2	4
BP	GO:0030336	negative regulation of cell migration	7/100	112/8906	0.000251995	0.00845601	0.00647969	SFRP1/SLC9A3R1/PTGER4/TPM1/CLIC4/PTPRG/TIMP1	7
BP	GO:0001944	vasculature development	11/100	276/8906	0.000254154	0.00845601	0.00647969	AQP1/KDR/CTSH/TGFB2/TCF21/HAND2/LEF1/NRP1/ALDH1A2/CLIC4/COL1A2	11
BP	GO:0048545	response to steroid hormone	6/100	80/8906	0.000264811	0.00866373	0.00663885	AQP1/SFRP1/TGFB2/TCF21/DAB2/ESR1	6
BP	GO:0072358	cardiovascular system development	11/100	278/8906	0.000270505	0.00870493	0.00667043	AQP1/KDR/CTSH/TGFB2/TCF21/HAND2/LEF1/NRP1/ALDH1A2/CLIC4/COL1A2	11
BP	GO:0030199	collagen fibril organization	3/100	12/8906	0.000280783	0.00888996	0.00681221	TGFB2/COL5A2/COL1A2	3
BP	GO:2000146	negative regulation of cell motility	7/100	115/8906	0.000296532	0.00923956	0.0070801	SFRP1/SLC9A3R1/PTGER4/TPM1/CLIC4/PTPRG/TIMP1	7
BP	GO:0010811	positive regulation of cell-substrate adhesion	5/100	53/8906	0.000302217	0.00926956	0.00710309	KDR/NRP1/CCDC80/CDK6/S100A10	5
BP	GO:1901701	cellular response to oxygen-containing compound	13/100	384/8906	0.000341283	0.0103067	0.00789786	AQP1/SFRP1/RARRES2/VIM/PTGER4/ANXA5/RACK1/COL5A2/ALDH1A2/ESR1/MAPK13/TPM1/COL1A2	13
BP	GO:0051248	negative regulation of protein metabolic process	13/100	386/8906	0.000358801	0.0106075	0.00812831	AQP1/SERPING1/SFRP1/SLC9A3R1/TIMP3/RACK1/PRR5L/LEF1/SH3BP5/CST3/IFI6/TIMP1/ISG15	13
BP	GO:0003254	regulation of membrane depolarization	3/100	13/8906	0.000362048	0.0106075	0.00812831	KDR/RACK1/IFI6	3
BP	GO:0010717	regulation of epithelial to mesenchymal transition	4/100	31/8906	0.000373067	0.0107696	0.00825252	SFRP1/TGFB2/LEF1/DAB2	4
BP	GO:0048754	branching morphogenesis of an epithelial tube	5/100	56/8906	0.00039173	0.0111444	0.00853978	CTSH/TCF21/LEF1/NRP1/ESR1	5
BP	GO:0071363	cellular response to growth factor stimulus	10/100	246/8906	0.000420614	0.0115248	0.00883122	SFRP1/EEF1A1/KDR/TGFB2/MYOF/RACK1/LEF1/NRP1/DAB2/COL1A2	10
BP	GO:0048144	fibroblast proliferation	4/100	32/8906	0.000422712	0.0115248	0.00883122	AQP1/SFRP1/ESR1/CDK6	4
BP	GO:0048145	regulation of fibroblast proliferation	4/100	32/8906	0.000422712	0.0115248	0.00883122	AQP1/SFRP1/ESR1/CDK6	4
BP	GO:0070848	response to growth factor	10/100	248/8906	0.0004484	0.0118049	0.00904586	SFRP1/EEF1A1/KDR/TGFB2/MYOF/RACK1/LEF1/NRP1/DAB2/COL1A2	10
BP	GO:0016055	Wnt signaling pathway	8/100	162/8906	0.000454196	0.0118049	0.00904586	SFRP1/CPE/SLC9A3R1/RSPO1/WNT2B/LEF1/DAB2/DIXDC1	8
BP	GO:0033144	negative regulation of intracellular steroid hormone receptor signaling pathway	3/100	14/8906	0.000457041	0.0118049	0.00904586	SFRP1/TCF21/DAB2	3
BP	GO:0051894	positive regulation of focal adhesion assembly	3/100	14/8906	0.000457041	0.0118049	0.00904586	KDR/NRP1/S100A10	3
BP	GO:0060021	roof of mouth development	4/100	33/8906	0.0004769	0.0121578	0.00931633	TCF21/HAND2/LEF1/ARID5B	4
BP	GO:0198738	cell-cell signaling by wnt	8/100	164/8906	0.000492992	0.012407	0.00950723	SFRP1/CPE/SLC9A3R1/RSPO1/WNT2B/LEF1/DAB2/DIXDC1	8
BP	GO:0061448	connective tissue development	6/100	91/8906	0.00053194	0.0131658	0.0100887	COL12A1/CYTL1/HAND2/CSGALNACT1/ARID5B/ARRDC3	6
BP	GO:0051093	negative regulation of developmental process	12/100	351/8906	0.000536557	0.0131658	0.0100887	SFRP1/TGFB2/LRRC17/LHX2/HAND2/LEF1/NRP1/COL5A2/CST3/CDK6/TIMP1/DIXDC1	12
BP	GO:2001233	regulation of apoptotic signaling pathway	8/100	167/8906	0.000556198	0.0132422	0.0101473	SFRP1/SLC9A3R1/TIMP3/CTSH/RACK1/NRP1/LGALS3/IFI6	8
BP	GO:0007435	salivary gland morphogenesis	3/100	15/8906	0.000566657	0.0132422	0.0101473	TGFB2/NRP1/TGM2	3
BP	GO:0030521	androgen receptor signaling pathway	3/100	15/8906	0.000566657	0.0132422	0.0101473	SFRP1/TCF21/DAB2	3
BP	GO:0050918	positive chemotaxis	3/100	15/8906	0.000566657	0.0132422	0.0101473	KDR/NRP1/LGALS3	3
BP	GO:0061061	muscle structure development	9/100	211/8906	0.000583867	0.0134839	0.0103325	TCF21/MYOF/LEF1/TPM1/PDLIM3/PDLIM5/ARID5B/PDLIM4/CENPF	9
BP	GO:0097190	apoptotic signaling pathway	10/100	257/8906	0.0005931	0.0135378	0.0103738	SFRP1/SLC9A3R1/TIMP3/CTSH/TGFB2/RACK1/NRP1/HINT1/LGALS3/IFI6	10
BP	GO:0060548	negative regulation of cell death	12/100	356/8906	0.000608627	0.0137326	0.010523	AQP1/SFRP1/KDR/CTSH/RACK1/HAND2/LEF1/NRP1/DAB2/LGALS3/IFI6/IER3	12
BP	GO:0043065	positive regulation of apoptotic process	9/100	214/8906	0.000646459	0.0143684	0.0110102	SFRP1/SLC9A3R1/TIMP3/CTSH/TGFB2/ANXA5/RACK1/ALDH1A2/TGM2	9
BP	GO:0009790	embryo development	13/100	411/8906	0.000651444	0.0143684	0.0110102	COL12A1/RARRES2/SLC9A3R1/TGFB2/LHX2/HAND2/LMO4/LEF1/NRP1/COL5A2/BTF3/ALDH1A2/TPM1	13
BP	GO:0003007	heart morphogenesis	6/100	95/8906	0.000669033	0.0145924	0.0111819	CPE/TGFB2/HAND2/NRP1/ALDH1A2/TPM1	6
BP	GO:0030198	extracellular matrix organization	6/100	96/8906	0.000707239	0.0152441	0.0116813	TGFB2/COL5A2/CCDC80/CSGALNACT1/CST3/COL1A2	6
BP	GO:0043068	positive regulation of programmed cell death	9/100	217/8906	0.000714448	0.0152441	0.0116813	SFRP1/SLC9A3R1/TIMP3/CTSH/TGFB2/ANXA5/RACK1/ALDH1A2/TGM2	9
BP	GO:0032269	negative regulation of cellular protein metabolic process	12/100	366/8906	0.000777438	0.0161635	0.0123858	AQP1/SERPING1/SFRP1/SLC9A3R1/TIMP3/RACK1/PRR5L/LEF1/SH3BP5/IFI6/TIMP1/ISG15	12
BP	GO:0003205	cardiac chamber development	5/100	65/8906	0.000782239	0.0161635	0.0123858	CPE/HAND2/LMO4/NRP1/TPM1	5
BP	GO:0071383	cellular response to steroid hormone stimulus	5/100	65/8906	0.000782239	0.0161635	0.0123858	AQP1/SFRP1/TCF21/DAB2/ESR1	5
BP	GO:0043066	negative regulation of apoptotic process	11/100	316/8906	0.00079761	0.0163095	0.0124976	AQP1/SFRP1/KDR/CTSH/HAND2/LEF1/NRP1/DAB2/LGALS3/IFI6/IER3	11
BP	GO:0052547	regulation of peptidase activity	7/100	136/8906	0.000815672	0.0164985	0.0126425	AQP1/SERPING1/TIMP3/CTSH/LEF1/IFI6/TIMP1	7
BP	GO:0014066	regulation of phosphatidylinositol 3-kinase signaling	4/100	38/8906	0.000824112	0.0164985	0.0126425	SLC9A3R1/KDR/TGFB2/PRR5L	4
BP	GO:0097191	extrinsic apoptotic signaling pathway	6/100	99/8906	0.000832068	0.0164985	0.0126425	SFRP1/TIMP3/TGFB2/NRP1/LGALS3/IFI6	6
BP	GO:0032870	cellular response to hormone stimulus	9/100	223/8906	0.000868015	0.0170391	0.0130568	AQP1/SFRP1/RARRES2/CTSH/PTGER4/ANXA5/TCF21/DAB2/ESR1	9
BP	GO:2001236	regulation of extrinsic apoptotic signaling pathway	5/100	67/8906	0.000898588	0.0174646	0.0133828	SFRP1/TIMP3/NRP1/LGALS3/IFI6	5
BP	GO:0010942	positive regulation of cell death	9/100	225/8906	0.000924813	0.0177981	0.0136384	SFRP1/SLC9A3R1/TIMP3/CTSH/TGFB2/ANXA5/RACK1/ALDH1A2/TGM2	9
BP	GO:0043069	negative regulation of programmed cell death	11/100	324/8906	0.000979307	0.0179257	0.0137361	AQP1/SFRP1/KDR/CTSH/HAND2/LEF1/NRP1/DAB2/LGALS3/IFI6/IER3	11
BP	GO:0007155	cell adhesion	14/100	485/8906	0.000984149	0.0179257	0.0137361	CDH11/IGFBP7/KDR/HAPLN1/TGFB2/NT5E/CLDN1/LEF1/NRP1/CCDC80/TGM2/CDK6/EPCAM/S100A10	14
BP	GO:0007431	salivary gland development	3/100	18/8906	0.000991685	0.0179257	0.0137361	TGFB2/NRP1/TGM2	3
BP	GO:0010862	positive regulation of pathway-restricted SMAD protein phosphorylation	3/100	18/8906	0.000991685	0.0179257	0.0137361	TGFB2/DAB2/RBPMS	3
BP	GO:0033619	membrane protein proteolysis	3/100	18/8906	0.000991685	0.0179257	0.0137361	TIMP3/CTSH/TIMP1	3
BP	GO:1901890	positive regulation of cell junction assembly	3/100	18/8906	0.000991685	0.0179257	0.0137361	KDR/NRP1/S100A10	3
BP	GO:1901654	response to ketone	4/100	40/8906	0.00100297	0.0179257	0.0137361	AQP1/SFRP1/PTGER4/TGFB2	4
BP	GO:0048568	embryonic organ development	7/100	141/8906	0.00100916	0.0179257	0.0137361	RARRES2/SLC9A3R1/TGFB2/HAND2/LEF1/COL5A2/ALDH1A2	7
BP	GO:1905114	cell surface receptor signaling pathway involved in cell-cell signaling	8/100	183/8906	0.00101363	0.0179257	0.0137361	SFRP1/CPE/SLC9A3R1/RSPO1/WNT2B/LEF1/DAB2/DIXDC1	8
BP	GO:0022610	biological adhesion	14/100	490/8906	0.00108671	0.0188838	0.0144703	CDH11/IGFBP7/KDR/HAPLN1/TGFB2/NT5E/CLDN1/LEF1/NRP1/CCDC80/TGM2/CDK6/EPCAM/S100A10	14
BP	GO:0050673	epithelial cell proliferation	7/100	143/8906	0.00109599	0.0188838	0.0144703	SFRP1/KDR/TGFB2/CLDN1/ALDH1A2/ESR1/CDK6	7
BP	GO:2001235	positive regulation of apoptotic signaling pathway	5/100	70/8906	0.00109667	0.0188838	0.0144703	SFRP1/SLC9A3R1/TIMP3/CTSH/RACK1	5
BP	GO:0071417	cellular response to organonitrogen compound	8/100	186/8906	0.00112596	0.0192197	0.0147277	AQP1/SFRP1/RARRES2/VIM/ANXA5/COL5A2/MAPK13/COL1A2	8
BP	GO:0010718	positive regulation of epithelial to mesenchymal transition	3/100	19/8906	0.00116807	0.0195976	0.0150173	TGFB2/LEF1/DAB2	3
BP	GO:1903393	positive regulation of adherens junction organization	3/100	19/8906	0.00116807	0.0195976	0.0150173	KDR/NRP1/S100A10	3
BP	GO:0048514	blood vessel morphogenesis	9/100	233/8906	0.00118309	0.0196815	0.0150816	AQP1/KDR/CTSH/TGFB2/TCF21/HAND2/LEF1/NRP1/CLIC4	9
BP	GO:0043086	negative regulation of catalytic activity	9/100	235/8906	0.00125604	0.0207194	0.0158769	AQP1/SERPING1/TIMP3/TGFB2/LEF1/SH2D4A/SH3BP5/IFI6/TIMP1	9
BP	GO:0001525	angiogenesis	8/100	190/8906	0.00129101	0.0211188	0.0161829	AQP1/KDR/CTSH/TGFB2/TCF21/LEF1/NRP1/CLIC4	8
BP	GO:0030518	intracellular steroid hormone receptor signaling pathway	4/100	43/8906	0.00131999	0.0214143	0.0164094	SFRP1/TCF21/DAB2/ESR1	4
BP	GO:0048146	positive regulation of fibroblast proliferation	3/100	20/8906	0.00136306	0.0217535	0.0166693	AQP1/ESR1/CDK6	3
BP	GO:1902041	regulation of extrinsic apoptotic signaling pathway via death domain receptors	3/100	20/8906	0.00136306	0.0217535	0.0166693	SFRP1/TIMP3/LGALS3	3
BP	GO:0035690	cellular response to drug	6/100	109/8906	0.00137438	0.0217573	0.0166722	AQP1/SFRP1/VIM/KDR/RACK1/MAPK13	6
BP	GO:0043401	steroid hormone mediated signaling pathway	4/100	44/8906	0.0014396	0.0226075	0.0173237	SFRP1/TCF21/DAB2/ESR1	4
BP	GO:0030855	epithelial cell differentiation	9/100	241/8906	0.00149699	0.0233222	0.0178714	SLC9A3R1/KDR/TCF21/LEF1/DAB2/ESR1/LGALS3/CDK6/CLIC4	9
BP	GO:0071396	cellular response to lipid	8/100	195/8906	0.00152389	0.0235542	0.0180492	AQP1/SFRP1/VIM/PTGER4/TCF21/DAB2/ALDH1A2/ESR1	8
BP	GO:0035272	exocrine system development	3/100	21/8906	0.00157734	0.0241209	0.0184834	TGFB2/NRP1/TGM2	3
BP	GO:0042493	response to drug	9/100	243/8906	0.00158512	0.0241209	0.0184834	AQP1/SFRP1/VIM/KDR/TGFB2/RACK1/MAPK13/SYT10/HMGB2	9
BP	GO:0007417	central nervous system development	10/100	296/8906	0.00173875	0.0262551	0.0201188	AQP1/CDH11/HAPLN1/LHX2/LMO4/LEF1/NRP1/ALDH1A2/DIXDC1/CENPF	10
BP	GO:0043062	extracellular structure organization	6/100	115/8906	0.00180947	0.026261	0.0201233	TGFB2/COL5A2/CCDC80/CSGALNACT1/CST3/COL1A2	6
BP	GO:0048010	vascular endothelial growth factor receptor signaling pathway	3/100	22/8906	0.0018116	0.026261	0.0201233	KDR/MYOF/NRP1	3
BP	GO:0060324	face development	3/100	22/8906	0.0018116	0.026261	0.0201233	LEF1/ALDH1A2/ARID5B	3
BP	GO:0060393	regulation of pathway-restricted SMAD protein phosphorylation	3/100	22/8906	0.0018116	0.026261	0.0201233	TGFB2/DAB2/RBPMS	3
BP	GO:0007389	pattern specification process	7/100	156/8906	0.00181322	0.026261	0.0201233	SFRP1/LHX2/HAND2/ARC/LEF1/NRP1/ALDH1A2	7
BP	GO:0001837	epithelial to mesenchymal transition	4/100	47/8906	0.00184354	0.026261	0.0201233	SFRP1/TGFB2/LEF1/DAB2	4
BP	GO:0010563	negative regulation of phosphorus metabolic process	8/100	201/8906	0.00184616	0.026261	0.0201233	SFRP1/SLC9A3R1/TIMP3/TGFB2/RACK1/PRR5L/SH2D4A/SH3BP5	8
BP	GO:0045936	negative regulation of phosphate metabolic process	8/100	201/8906	0.00184616	0.026261	0.0201233	SFRP1/SLC9A3R1/TIMP3/TGFB2/RACK1/PRR5L/SH2D4A/SH3BP5	8
BP	GO:0045785	positive regulation of cell adhesion	7/100	157/8906	0.00188067	0.0265594	0.020352	KDR/TGFB2/NRP1/CCDC80/TGM2/CDK6/S100A10	7
BP	GO:0060070	canonical Wnt signaling pathway	6/100	118/8906	0.00206274	0.0287693	0.0220454	SFRP1/SLC9A3R1/RSPO1/LEF1/DAB2/DIXDC1	6
BP	GO:0043392	negative regulation of DNA binding	3/100	23/8906	0.00206647	0.0287693	0.0220454	LHX2/HAND2/LEF1	3
BP	GO:0070371	ERK1 and ERK2 cascade	6/100	119/8906	0.00215286	0.029761	0.0228053	SLC9A3R1/TIMP3/KDR/CTSH/HAND2/NRP1	6
BP	GO:0030522	intracellular receptor signaling pathway	5/100	82/8906	0.00222407	0.0305304	0.0233949	SFRP1/TCF21/DAB2/ALDH1A2/ESR1	5
BP	GO:0016049	cell growth	7/100	162/8906	0.00224767	0.0306401	0.0234789	SFRP1/IGFBP7/TGFB2/RACK1/LHX2/LEF1/NRP1	7
BP	GO:0030307	positive regulation of cell growth	4/100	50/8906	0.00232001	0.0310706	0.0238088	SFRP1/TGFB2/LEF1/NRP1	4
BP	GO:0045861	negative regulation of proteolysis	6/100	121/8906	0.002342	0.0310706	0.0238088	AQP1/SERPING1/TIMP3/LEF1/IFI6/TIMP1	6
BP	GO:0050678	regulation of epithelial cell proliferation	6/100	121/8906	0.002342	0.0310706	0.0238088	SFRP1/KDR/TGFB2/CLDN1/ALDH1A2/CDK6	6
BP	GO:0051899	membrane depolarization	3/100	24/8906	0.00234256	0.0310706	0.0238088	KDR/RACK1/IFI6	3
BP	GO:0010035	response to inorganic substance	7/100	164/8906	0.00240907	0.0317383	0.0243205	AQP1/KDR/ANXA5/RACK1/MAPK13/SYT10/CLIC4	7
BP	GO:0003231	cardiac ventricle development	4/100	51/8906	0.00249603	0.0326647	0.0250304	CPE/HAND2/LMO4/TPM1	4
BP	GO:0034330	cell junction organization	6/100	123/8906	0.0025434	0.0330643	0.0253365	CDH11/KDR/TGFB2/CLDN1/NRP1/S100A10	6
BP	GO:0048008	platelet-derived growth factor receptor signaling pathway	3/100	25/8906	0.00264046	0.0338773	0.0259595	SLC9A3R1/NRP1/ARID5B	3
BP	GO:0060389	pathway-restricted SMAD protein phosphorylation	3/100	25/8906	0.00264046	0.0338773	0.0259595	TGFB2/DAB2/RBPMS	3
BP	GO:0003206	cardiac chamber morphogenesis	4/100	52/8906	0.00268102	0.0341743	0.0261872	CPE/HAND2/NRP1/TPM1	4
BP	GO:1901699	cellular response to nitrogen compound	8/100	214/8906	0.00272937	0.0345661	0.0264874	AQP1/SFRP1/RARRES2/VIM/ANXA5/COL5A2/MAPK13/COL1A2	8
BP	GO:0048598	embryonic morphogenesis	8/100	215/8906	0.00280902	0.0353468	0.0270856	COL12A1/SLC9A3R1/LHX2/HAND2/LMO4/LEF1/COL5A2/ALDH1A2	8
BP	GO:0003002	regionalization	6/100	126/8906	0.00286962	0.0354971	0.0272008	SFRP1/LHX2/ARC/LEF1/NRP1/ALDH1A2	6
BP	GO:0072659	protein localization to plasma membrane	6/100	126/8906	0.00286962	0.0354971	0.0272008	NSG1/SLC9A3R1/RACK1/DAB2/LGALS3/S100A10	6
BP	GO:0014065	phosphatidylinositol 3-kinase signaling	4/100	53/8906	0.00287521	0.0354971	0.0272008	SLC9A3R1/KDR/TGFB2/PRR5L	4
BP	GO:0001656	metanephros development	3/100	26/8906	0.00296073	0.0360989	0.0276619	AQP1/CTSH/TCF21	3
BP	GO:0034103	regulation of tissue remodeling	3/100	26/8906	0.00296073	0.0360989	0.0276619	SFRP1/HAND2/CST3	3
BP	GO:0007167	enzyme linked receptor protein signaling pathway	11/100	374/8906	0.00305665	0.0370383	0.0283818	RARRES2/SLC9A3R1/KDR/TGFB2/MYOF/LEF1/NRP1/DAB2/RBPMS/ARID5B/COL1A2	11
BP	GO:0001952	regulation of cell-matrix adhesion	4/100	54/8906	0.00307882	0.037078	0.0284122	KDR/NRP1/CDK6/S100A10	4
BP	GO:0030036	actin cytoskeleton organization	10/100	321/8906	0.00314211	0.0376095	0.0288194	AQP1/SLC9A3R1/PTGER4/NRP1/TPM1/PDLIM3/PDLIM5/DIXDC1/PDLIM4/S100A10	10
BP	GO:0034614	cellular response to reactive oxygen species	4/100	55/8906	0.00329206	0.038708	0.0296612	AQP1/RACK1/MAPK13/TPM1	4
BP	GO:0014032	neural crest cell development	3/100	27/8906	0.0033039	0.038708	0.0296612	HAND2/NRP1/ALDH1A2	3
BP	GO:0033143	regulation of intracellular steroid hormone receptor signaling pathway	3/100	27/8906	0.0033039	0.038708	0.0296612	SFRP1/TCF21/DAB2	3
BP	GO:0051336	regulation of hydrolase activity	11/100	378/8906	0.00331631	0.038708	0.0296612	AQP1/SERPING1/TIMP3/CTSH/TGFB2/RACK1/LEF1/SH2D4A/IFI6/TIMP1/S100A10	11
BP	GO:0010810	regulation of cell-substrate adhesion	5/100	90/8906	0.00333882	0.038708	0.0296612	KDR/NRP1/CCDC80/CDK6/S100A10	5
BP	GO:0030900	forebrain development	6/100	130/8906	0.00335219	0.038708	0.0296612	AQP1/LHX2/LEF1/NRP1/ALDH1A2/DIXDC1	6
BP	GO:0030111	regulation of Wnt signaling pathway	6/100	131/8906	0.00348177	0.0397367	0.0304495	SFRP1/SLC9A3R1/RSPO1/LEF1/DAB2/DIXDC1	6
BP	GO:0052548	regulation of endopeptidase activity	6/100	131/8906	0.00348177	0.0397367	0.0304495	AQP1/SERPING1/TIMP3/LEF1/IFI6/TIMP1	6
BP	GO:0072657	protein localization to membrane	8/100	224/8906	0.00361064	0.0402564	0.0308478	NSG1/CPE/SLC9A3R1/RACK1/DAB2/SSR3/LGALS3/S100A10	8
BP	GO:0030155	regulation of cell adhesion	9/100	275/8906	0.00365806	0.0402564	0.0308478	KDR/TGFB2/LEF1/NRP1/CCDC80/TGM2/CDK6/EPCAM/S100A10	9
BP	GO:0030279	negative regulation of ossification	3/100	28/8906	0.00367048	0.0402564	0.0308478	SFRP1/HAND2/CDK6	3
BP	GO:0051893	regulation of focal adhesion assembly	3/100	28/8906	0.00367048	0.0402564	0.0308478	KDR/NRP1/S100A10	3
BP	GO:0090109	regulation of cell-substrate junction assembly	3/100	28/8906	0.00367048	0.0402564	0.0308478	KDR/NRP1/S100A10	3
BP	GO:1901655	cellular response to ketone	3/100	28/8906	0.00367048	0.0402564	0.0308478	AQP1/SFRP1/PTGER4	3
BP	GO:0030100	regulation of endocytosis	5/100	92/8906	0.00367086	0.0402564	0.0308478	RSPO1/RACK1/ARC/DAB2/LGALS3	5
BP	GO:0001654	eye development	6/100	133/8906	0.00375207	0.0409184	0.031355	AQP1/TGFB2/LHX2/NRP1/COL5A2/ALDH1A2	6
BP	GO:0030162	regulation of proteolysis	9/100	277/8906	0.00383707	0.0416142	0.0318882	AQP1/SERPING1/TIMP3/CTSH/RACK1/LEF1/DAB2/IFI6/TIMP1	9
BP	GO:0030177	positive regulation of Wnt signaling pathway	4/100	58/8906	0.0039918	0.0428582	0.0328414	SFRP1/RSPO1/DAB2/DIXDC1	4
BP	GO:0048880	sensory system development	6/100	135/8906	0.00403768	0.0428582	0.0328414	AQP1/TGFB2/LHX2/NRP1/COL5A2/ALDH1A2	6
BP	GO:0150063	visual system development	6/100	135/8906	0.00403768	0.0428582	0.0328414	AQP1/TGFB2/LHX2/NRP1/COL5A2/ALDH1A2	6
BP	GO:0043154	negative regulation of cysteine-type endopeptidase activity involved in apoptotic process	3/100	29/8906	0.00406094	0.0428582	0.0328414	AQP1/LEF1/IFI6	3
BP	GO:0048864	stem cell development	3/100	29/8906	0.00406094	0.0428582	0.0328414	HAND2/NRP1/ALDH1A2	3
BP	GO:0040007	growth	10/100	334/8906	0.00416746	0.0434084	0.033263	SFRP1/COL12A1/IGFBP7/TGFB2/RACK1/LHX2/LEF1/NRP1/ESR1/ARID5B	10
BP	GO:0009611	response to wounding	7/100	181/8906	0.00416924	0.0434084	0.033263	AQP1/SERPING1/TGFB2/ANXA5/MYOF/CLDN1/TIMP1	7
BP	GO:0001558	regulation of cell growth	6/100	136/8906	0.00418639	0.0434084	0.033263	SFRP1/IGFBP7/TGFB2/RACK1/LEF1/NRP1	6
BP	GO:0021537	telencephalon development	5/100	95/8906	0.00421249	0.0434084	0.033263	AQP1/LHX2/LEF1/NRP1/DIXDC1	5
BP	GO:0034332	adherens junction organization	4/100	59/8906	0.00424575	0.0434084	0.033263	CDH11/KDR/NRP1/S100A10	4
BP	GO:0097237	cellular response to toxic substance	4/100	59/8906	0.00424575	0.0434084	0.033263	AQP1/KDR/RACK1/MAPK13	4
BP	GO:0010632	regulation of epithelial cell migration	5/100	96/8906	0.00440509	0.0445733	0.0341557	KDR/CTSH/TGFB2/NRP1/PTPRG	5
BP	GO:0051050	positive regulation of transport	10/100	337/8906	0.00443812	0.0445733	0.0341557	AQP1/CADM1/PTGER4/TGFB2/RACK1/ARC/PRR5L/DAB2/LGALS3/SYT10	10
BP	GO:0014031	mesenchymal cell development	3/100	30/8906	0.00447574	0.0445733	0.0341557	HAND2/NRP1/ALDH1A2	3
BP	GO:0051881	regulation of mitochondrial membrane potential	3/100	30/8906	0.00447574	0.0445733	0.0341557	KDR/RACK1/IFI6	3
BP	GO:0070301	cellular response to hydrogen peroxide	3/100	30/8906	0.00447574	0.0445733	0.0341557	AQP1/RACK1/MAPK13	3
BP	GO:0001933	negative regulation of protein phosphorylation	6/100	138/8906	0.00449593	0.0445733	0.0341557	SFRP1/SLC9A3R1/TIMP3/RACK1/PRR5L/SH3BP5	6
BP	GO:0000902	cell morphogenesis	11/100	394/8906	0.00453858	0.04477	0.0343064	COL12A1/CDH11/SLC9A3R1/KDR/TGFB2/LHX2/ARC/LEF1/NRP1/TPM1/S100A10	11
BP	GO:0003208	cardiac ventricle morphogenesis	3/100	31/8906	0.00491531	0.0475308	0.036422	CPE/HAND2/TPM1	3
BP	GO:0014068	positive regulation of phosphatidylinositol 3-kinase signaling	3/100	31/8906	0.00491531	0.0475308	0.036422	KDR/TGFB2/PRR5L	3
BP	GO:0048259	regulation of receptor-mediated endocytosis	3/100	31/8906	0.00491531	0.0475308	0.036422	RSPO1/ARC/DAB2	3
BP	GO:2000117	negative regulation of cysteine-type endopeptidase activity	3/100	31/8906	0.00491531	0.0475308	0.036422	AQP1/LEF1/IFI6	3
BP	GO:0045596	negative regulation of cell differentiation	8/100	236/8906	0.00494377	0.0475717	0.0364533	SFRP1/LRRC17/LHX2/HAND2/NRP1/COL5A2/CDK6/DIXDC1	8
BP	GO:0030029	actin filament-based process	10/100	343/8906	0.00502113	0.0480803	0.0368431	AQP1/SLC9A3R1/PTGER4/NRP1/TPM1/PDLIM3/PDLIM5/DIXDC1/PDLIM4/S100A10	10
BP	GO:0014706	striated muscle tissue development	6/100	142/8906	0.00516535	0.0488158	0.0374066	TGFB2/TCF21/LEF1/ALDH1A2/TPM1/CENPF	6
BP	GO:0050650	chondroitin sulfate proteoglycan biosynthetic process	2/100	10/8906	0.00529688	0.0488158	0.0374066	CYTL1/CSGALNACT1	2
BP	GO:0051043	regulation of membrane protein ectodomain proteolysis	2/100	10/8906	0.00529688	0.0488158	0.0374066	TIMP3/TIMP1	2
BP	GO:0060445	branching involved in salivary gland morphogenesis	2/100	10/8906	0.00529688	0.0488158	0.0374066	NRP1/TGM2	2
BP	GO:0060536	cartilage morphogenesis	2/100	10/8906	0.00529688	0.0488158	0.0374066	COL12A1/HAND2	2
BP	GO:0071391	cellular response to estrogen stimulus	2/100	10/8906	0.00529688	0.0488158	0.0374066	SFRP1/ESR1	2
BP	GO:0072012	glomerulus vasculature development	2/100	10/8906	0.00529688	0.0488158	0.0374066	AQP1/TCF21	2
BP	GO:2000050	regulation of non-canonical Wnt signaling pathway	2/100	10/8906	0.00529688	0.0488158	0.0374066	SFRP1/DAB2	2
BP	GO:0014033	neural crest cell differentiation	3/100	32/8906	0.00538006	0.0488938	0.0374664	HAND2/NRP1/ALDH1A2	3
BP	GO:0032526	response to retinoic acid	3/100	32/8906	0.00538006	0.0488938	0.0374664	AQP1/CTSH/ALDH1A2	3
BP	GO:1903391	regulation of adherens junction organization	3/100	32/8906	0.00538006	0.0488938	0.0374664	KDR/NRP1/S100A10	3
CC	GO:0062023	collagen-containing extracellular matrix	9/124	75/9716	4.14822e-07	9.04311e-05	7.64145e-05	SFRP1/COL12A1/RARRES2/TIMP3/TGFB2/COL5A2/CCDC80/TIMP1/COL1A2	9
CC	GO:0031012	extracellular matrix	11/124	143/9716	1.94977e-06	0.000212525	0.000179584	SFRP1/COL12A1/RARRES2/TIMP3/HAPLN1/TGFB2/LRRC17/COL5A2/CCDC80/TIMP1/COL1A2	11
CC	GO:0005581	collagen trimer	6/124	33/9716	3.19704e-06	0.000232318	0.00019631	COL11A1/COL1A1/COL5A2/COL26A1/C1QTNF6/COL1A2	6
CC	GO:0001725	stress fiber	5/124	30/9716	3.44618e-05	0.00150254	0.00126965	TPM1/MYL9/PDLIM3/PDLIM5/PDLIM4	5
CC	GO:0097517	contractile actin filament bundle	5/124	30/9716	3.44618e-05	0.00150254	0.00126965	TPM1/MYL9/PDLIM3/PDLIM5/PDLIM4	5
CC	GO:0042641	actomyosin	5/124	32/9716	4.77141e-05	0.00173352	0.00146483	TPM1/MYL9/PDLIM3/PDLIM5/PDLIM4	5
CC	GO:0032432	actin filament bundle	5/124	33/9716	5.56636e-05	0.00173352	0.00146483	TPM1/MYL9/PDLIM3/PDLIM5/PDLIM4	5
CC	GO:0001726	ruffle	5/124	53/9716	0.000549071	0.0149622	0.0126431	EEF1A1/PSD3/CDK6/TPM1/S100A6	5
CC	GO:0031941	filamentous actin	3/124	16/9716	0.00100629	0.0243747	0.0205967	PDLIM3/PDLIM5/PDLIM4	3
CC	GO:0099512	supramolecular fiber	12/124	342/9716	0.00137742	0.0262963	0.0222204	VIM/ZNF804A/NRP1/COL5A2/TUBB/TPM1/MYL9/PDLIM3/LMNB1/PDLIM5/PDLIM4/COL1A2	12
CC	GO:0099080	supramolecular complex	12/124	344/9716	0.0014475	0.0262963	0.0222204	VIM/ZNF804A/NRP1/COL5A2/TUBB/TPM1/MYL9/PDLIM3/LMNB1/PDLIM5/PDLIM4/COL1A2	12
CC	GO:0099081	supramolecular polymer	12/124	344/9716	0.0014475	0.0262963	0.0222204	VIM/ZNF804A/NRP1/COL5A2/TUBB/TPM1/MYL9/PDLIM3/LMNB1/PDLIM5/PDLIM4/COL1A2	12
CC	GO:0005913	cell-cell adherens junction	4/124	41/9716	0.00177679	0.0283213	0.0239316	CDH11/PDLIM3/PDLIM5/PDLIM4	4
CC	GO:0031252	cell leading edge	7/124	137/9716	0.0018188	0.0283213	0.0239316	EEF1A1/PSD3/LMO4/CDK6/TPM1/PDLIM4/S100A6	7
CC	GO:0016328	lateral plasma membrane	3/124	20/9716	0.00197364	0.0286835	0.0242376	NSG1/CLDN1/EPCAM	3
CC	GO:0098590	plasma membrane region	12/124	365/9716	0.00237877	0.0324107	0.0273871	AQP1/NSG1/EEF1A1/CPE/SLC9A3R1/MYOF/PSD3/CLDN1/NRP1/CAV1/TPM1/EPCAM	12
CC	GO:0005884	actin filament	4/124	47/9716	0.0029508	0.0357374	0.0301982	TPM1/PDLIM3/PDLIM5/PDLIM4	4
CC	GO:0030018	Z disc	4/124	47/9716	0.0029508	0.0357374	0.0301982	MYL9/PDLIM3/PDLIM5/PDLIM4	4
CC	GO:0045121	membrane raft	6/124	114/9716	0.00332472	0.0362395	0.0306225	AQP1/KDR/MYOF/ARC/CAV1/S100A10	6
CC	GO:0098857	membrane microdomain	6/124	114/9716	0.00332472	0.0362395	0.0306225	AQP1/KDR/MYOF/ARC/CAV1/S100A10	6
CC	GO:0098589	membrane region	6/124	120/9716	0.00428119	0.0444428	0.0375543	AQP1/KDR/MYOF/ARC/CAV1/S100A10	6
CC	GO:0031674	I band	4/124	54/9716	0.00488604	0.0484162	0.0409118	MYL9/PDLIM3/PDLIM5/PDLIM4	4
CC	GO:0032587	ruffle membrane	3/124	28/9716	0.00526586	0.0499112	0.0421751	EEF1A1/PSD3/TPM1	3
MF	GO:0061134	peptidase regulator activity	8/114	106/9529	3.73216e-05	0.00817565	0.00731368	SERPING1/TIMP3/CTSH/RACK1/LEF1/CST3/TIMP1/APLP2	8
MF	GO:0005201	extracellular matrix structural constituent	4/114	18/9529	5.22406e-05	0.00817565	0.00731368	COL11A1/COL1A1/COL5A2/COL1A2	4
MF	GO:0004857	enzyme inhibitor activity	9/114	176/9529	0.00025045	0.0261303	0.0233753	SERPING1/ANXA2/TIMP3/RACK1/LEF1/SH3BP5/CST3/TIMP1/APLP2	9
MF	GO:0004866	endopeptidase inhibitor activity	6/114	88/9529	0.000627466	0.0348992	0.0312197	SERPING1/TIMP3/LEF1/CST3/TIMP1/APLP2	6
MF	GO:0051393	alpha-actinin binding	3/114	15/9529	0.000683268	0.0348992	0.0312197	PDLIM3/PDLIM5/PDLIM4	3
MF	GO:0061135	endopeptidase regulator activity	6/114	92/9529	0.000794322	0.0348992	0.0312197	SERPING1/TIMP3/LEF1/CST3/TIMP1/APLP2	6
MF	GO:0030414	peptidase inhibitor activity	6/114	93/9529	0.000840944	0.0348992	0.0312197	SERPING1/TIMP3/LEF1/CST3/TIMP1/APLP2	6
MF	GO:0019838	growth factor binding	5/114	63/9529	0.000907815	0.0348992	0.0312197	IGFBP7/KDR/RPS2/NRP1/COL1A2	5
MF	GO:0043028	cysteine-type endopeptidase regulator activity involved in apoptotic process	3/114	17/9529	0.00100349	0.0348992	0.0312197	CTSH/RACK1/LEF1	3
MF	GO:0042805	actinin binding	3/114	19/9529	0.00140527	0.0439851	0.0393477	PDLIM3/PDLIM5/PDLIM4	3
GO for cluster 8
ONTOLOGY	ID	Description	GeneRatio	BgRatio	pvalue	p.adjust	qvalue	geneID	Count
BP	GO:0042773	ATP synthesis coupled electron transport	7/63	44/8906	1.96474e-08	2.58953e-05	2.38044e-05	ND4/COX2/ND2/COX3/CYTB/COX1/ND5	7
BP	GO:0022904	respiratory electron transport chain	7/63	55/8906	9.79099e-08	6.45226e-05	5.93128e-05	ND4/COX2/ND2/COX3/CYTB/COX1/ND5	7
BP	GO:0022900	electron transport chain	7/63	60/8906	1.81263e-07	6.70969e-05	6.16792e-05	ND4/COX2/ND2/COX3/CYTB/COX1/ND5	7
BP	GO:0006119	oxidative phosphorylation	7/63	61/8906	2.03632e-07	6.70969e-05	6.16792e-05	ND4/COX2/ND2/COX3/CYTB/COX1/ND5	7
BP	GO:0045333	cellular respiration	8/63	97/8906	3.5007e-07	9.22785e-05	8.48276e-05	ND4/COX2/ND2/COX3/CYTB/ND1/COX1/ND5	8
BP	GO:0015980	energy derivation by oxidation of organic compounds	9/63	141/8906	5.54168e-07	0.000121732	0.000111903	ND4/COX2/ND2/COX3/CYTB/ND1/COX1/ND5/GAA	9
BP	GO:0009167	purine ribonucleoside monophosphate metabolic process	9/63	150/8906	9.3515e-07	0.000130344	0.00011982	ATP6/ND4/COX2/ND2/COX3/CYTB/COX1/ND5/AK3	9
BP	GO:0009205	purine ribonucleoside triphosphate metabolic process	9/63	150/8906	9.3515e-07	0.000130344	0.00011982	ATP6/ND4/COX2/ND2/COX3/CYTB/COX1/ND5/AK3	9
BP	GO:0009126	purine nucleoside monophosphate metabolic process	9/63	151/8906	9.88955e-07	0.000130344	0.00011982	ATP6/ND4/COX2/ND2/COX3/CYTB/COX1/ND5/AK3	9
BP	GO:0009144	purine nucleoside triphosphate metabolic process	9/63	151/8906	9.88955e-07	0.000130344	0.00011982	ATP6/ND4/COX2/ND2/COX3/CYTB/COX1/ND5/AK3	9
BP	GO:0009199	ribonucleoside triphosphate metabolic process	9/63	154/8906	1.16677e-06	0.0001398	0.000128512	ATP6/ND4/COX2/ND2/COX3/CYTB/COX1/ND5/AK3	9
BP	GO:0009161	ribonucleoside monophosphate metabolic process	9/63	159/8906	1.52482e-06	0.000167476	0.000153953	ATP6/ND4/COX2/ND2/COX3/CYTB/COX1/ND5/AK3	9
BP	GO:0009141	nucleoside triphosphate metabolic process	9/63	162/8906	1.78232e-06	0.000176622	0.000162361	ATP6/ND4/COX2/ND2/COX3/CYTB/COX1/ND5/AK3	9
BP	GO:0009123	nucleoside monophosphate metabolic process	9/63	163/8906	1.87611e-06	0.000176622	0.000162361	ATP6/ND4/COX2/ND2/COX3/CYTB/COX1/ND5/AK3	9
BP	GO:0009150	purine ribonucleotide metabolic process	10/63	223/8906	3.16784e-06	0.000278348	0.000255873	ATP6/ND4/COX2/ND2/COX3/CYTB/COX1/ND5/AK3/GMPR	10
BP	GO:0006163	purine nucleotide metabolic process	10/63	231/8906	4.34382e-06	0.000318444	0.000292731	ATP6/ND4/COX2/ND2/COX3/CYTB/COX1/ND5/AK3/GMPR	10
BP	GO:0009259	ribonucleotide metabolic process	10/63	231/8906	4.34382e-06	0.000318444	0.000292731	ATP6/ND4/COX2/ND2/COX3/CYTB/COX1/ND5/AK3/GMPR	10
BP	GO:0046034	ATP metabolic process	8/63	135/8906	4.34901e-06	0.000318444	0.000292731	ATP6/ND4/COX2/ND2/COX3/CYTB/COX1/ND5	8
BP	GO:0019693	ribose phosphate metabolic process	10/63	242/8906	6.57059e-06	0.000455792	0.000418989	ATP6/ND4/COX2/ND2/COX3/CYTB/COX1/ND5/AK3/GMPR	10
BP	GO:0042775	mitochondrial ATP synthesis coupled electron transport	5/63	39/8906	7.21211e-06	0.000475278	0.000436902	ND4/ND2/COX3/CYTB/COX1	5
BP	GO:0072521	purine-containing compound metabolic process	10/63	255/8906	1.0424e-05	0.000654229	0.000601404	ATP6/ND4/COX2/ND2/COX3/CYTB/COX1/ND5/AK3/GMPR	10
BP	GO:0006091	generation of precursor metabolites and energy	9/63	207/8906	1.32715e-05	0.000795081	0.000730883	ND4/COX2/ND2/COX3/CYTB/ND1/COX1/ND5/GAA	9
BP	GO:0055114	oxidation-reduction process	9/63	224/8906	2.49189e-05	0.00142796	0.00131266	ND4/COX2/ND2/COX3/CYTB/ND1/COX1/ND5/GAA	9
BP	GO:0009117	nucleotide metabolic process	10/63	290/8906	3.1799e-05	0.0017463	0.00160529	ATP6/ND4/COX2/ND2/COX3/CYTB/COX1/ND5/AK3/GMPR	10
BP	GO:0006753	nucleoside phosphate metabolic process	10/63	295/8906	3.68009e-05	0.00194014	0.00178349	ATP6/ND4/COX2/ND2/COX3/CYTB/COX1/ND5/AK3/GMPR	10
BP	GO:0055086	nucleobase-containing small molecule metabolic process	10/63	335/8906	0.000107242	0.00543634	0.00499738	ATP6/ND4/COX2/ND2/COX3/CYTB/COX1/ND5/AK3/GMPR	10
BP	GO:0009887	animal organ morphogenesis	10/63	353/8906	0.00016502	0.0080554	0.00740497	BMPR1B/MFAP2/DAG1/SOX4/SEMA3C/LAMB1/GAA/ID3/NTRK2/ANXA6	10
BP	GO:0009060	aerobic respiration	4/63	49/8906	0.000379547	0.0178658	0.0164233	ND4/COX3/ND1/COX1	4
BP	GO:0042063	gliogenesis	5/63	93/8906	0.000485752	0.0220766	0.020294	ADGRG1/DAG1/SOX4/LAMB1/NTRK2	5
BP	GO:0017144	drug metabolic process	9/63	334/8906	0.000521387	0.0229063	0.0210567	ATP6/ND4/COX2/ND2/COX3/CYTB/COX1/ND5/AK3	9
CC	GO:0098803	respiratory chain complex	8/69	57/9716	5.3459e-09	7.37734e-07	6.07744e-07	ND4/COX2/ND2/COX3/CYTB/ND1/COX1/ND5	8
CC	GO:0070469	respiratory chain	8/69	70/9716	2.83944e-08	1.95922e-06	1.614e-06	ND4/COX2/ND2/COX3/CYTB/ND1/COX1/ND5	8
CC	GO:0098800	inner mitochondrial membrane protein complex	7/69	82/9716	1.665e-06	7.65901e-05	6.30948e-05	ATP6/ND4/ND2/CYTB/ND1/COX1/ND5	7
CC	GO:0005746	mitochondrial respiratory chain	6/69	56/9716	2.52502e-06	8.71132e-05	7.17637e-05	ND4/ND2/CYTB/ND1/COX1/ND5	6
CC	GO:1990204	oxidoreductase complex	6/69	65/9716	6.10965e-06	0.000152101	0.000125301	ND4/ND2/CYTB/ND1/COX1/ND5	6
CC	GO:0070069	cytochrome complex	4/69	18/9716	6.61309e-06	0.000152101	0.000125301	COX2/COX3/CYTB/COX1	4
CC	GO:0005743	mitochondrial inner membrane	8/69	165/9716	2.02409e-05	0.000399034	0.000328724	ATP6/ND4/COX2/ND2/CYTB/ND1/COX1/ND5	8
CC	GO:0044455	mitochondrial membrane part	7/69	130/9716	3.53577e-05	0.000609921	0.000502452	ATP6/ND4/ND2/CYTB/ND1/COX1/ND5	7
CC	GO:0019866	organelle inner membrane	8/69	184/9716	4.42999e-05	0.00065184	0.000536985	ATP6/ND4/COX2/ND2/CYTB/ND1/COX1/ND5	8
CC	GO:0098798	mitochondrial protein complex	7/69	136/9716	4.72348e-05	0.00065184	0.000536985	ATP6/ND4/ND2/CYTB/ND1/COX1/ND5	7
CC	GO:0045277	respiratory chain complex IV	3/69	11/9716	5.43067e-05	0.000681302	0.000561255	COX2/COX3/COX1	3
CC	GO:0005747	mitochondrial respiratory chain complex I	4/69	36/9716	0.000115612	0.0011396	0.000938803	ND4/ND2/ND1/ND5	4
CC	GO:0030964	NADH dehydrogenase complex	4/69	36/9716	0.000115612	0.0011396	0.000938803	ND4/ND2/ND1/ND5	4
CC	GO:0045271	respiratory chain complex I	4/69	36/9716	0.000115612	0.0011396	0.000938803	ND4/ND2/ND1/ND5	4
CC	GO:0005740	mitochondrial envelope	9/69	277/9716	0.000138315	0.00126557	0.00104257	ATP6/ND4/COX2/ND2/CYTB/ND1/COX1/ND5/AIFM1	9
CC	GO:0044420	extracellular matrix component	3/69	15/9716	0.000146733	0.00126557	0.00104257	COL4A4/MFAP2/LAMB1	3
CC	GO:0062023	collagen-containing extracellular matrix	5/69	75/9716	0.000183205	0.00148719	0.00122515	COL4A4/NDP/SPARCL1/DAG1/LAMB1	5
CC	GO:0044429	mitochondrial part	10/69	367/9716	0.000243199	0.00186452	0.00153599	ATP6/ND4/COX2/ND2/CYTB/ND1/COX1/ND5/AK3/AIFM1	10
CC	GO:0031966	mitochondrial membrane	8/69	250/9716	0.000370062	0.00268782	0.00221422	ATP6/ND4/COX2/ND2/CYTB/ND1/COX1/ND5	8
CC	GO:0031012	extracellular matrix	6/69	143/9716	0.000512046	0.00353312	0.00291058	COL4A4/NDP/MFAP2/SPARCL1/DAG1/LAMB1	6
CC	GO:0045121	membrane raft	5/69	114/9716	0.00125904	0.00789761	0.00650604	CTSD/ADGRG1/SERPINH1/DAG1/SCARB1	5
CC	GO:0098857	membrane microdomain	5/69	114/9716	0.00125904	0.00789761	0.00650604	CTSD/ADGRG1/SERPINH1/DAG1/SCARB1	5
CC	GO:0005604	basement membrane	3/69	32/9716	0.00146715	0.00880291	0.00725183	COL4A4/DAG1/LAMB1	3
CC	GO:0098589	membrane region	5/69	120/9716	0.00158183	0.00909551	0.00749286	CTSD/ADGRG1/SERPINH1/DAG1/SCARB1	5
CC	GO:0031967	organelle envelope	9/69	437/9716	0.00357247	0.0189616	0.0156205	ATP6/ND4/COX2/ND2/CYTB/ND1/COX1/ND5/AIFM1	9
CC	GO:0031975	envelope	9/69	437/9716	0.00357247	0.0189616	0.0156205	ATP6/ND4/COX2/ND2/CYTB/ND1/COX1/ND5/AIFM1	9
CC	GO:0009986	cell surface	7/69	307/9716	0.00592449	0.0302807	0.0249452	BST2/NDP/DAG1/SDC2/ITGB5/SCARB1/PLA2G1B	7
CC	GO:0043235	receptor complex	5/69	165/9716	0.00622892	0.0306997	0.0252903	BMPR1B/LRP1/PLXNC1/ITGB5/NTRK2	5
MF	GO:0016651	oxidoreductase activity, acting on NAD(P)H	6/62	49/9529	6.66374e-07	0.000146602	0.00012626	ND4/ND2/ND1/ND5/GMPR/AIFM1	6
MF	GO:0008137	NADH dehydrogenase (ubiquinone) activity	4/62	18/9529	4.64368e-06	0.000340536	0.000293285	ND4/ND2/ND1/ND5	4
MF	GO:0050136	NADH dehydrogenase (quinone) activity	4/62	18/9529	4.64368e-06	0.000340536	0.000293285	ND4/ND2/ND1/ND5	4
MF	GO:0003954	NADH dehydrogenase activity	4/62	20/9529	7.28115e-06	0.000400463	0.000344897	ND4/ND2/ND1/ND5	4
MF	GO:0016655	oxidoreductase activity, acting on NAD(P)H, quinone or similar compound as acceptor	4/62	22/9529	1.08865e-05	0.000479005	0.00041254	ND4/ND2/ND1/ND5	4
MF	GO:0016491	oxidoreductase activity	12/62	469/9529	3.99965e-05	0.00146654	0.00126305	ND4/COX2/ND2/COX3/CYTB/ND1/COX1/ND5/GMPR/EGLN2/HSD17B1/AIFM1	12
MF	GO:0004129	cytochrome-c oxidase activity	3/62	18/9529	0.000199653	0.00439236	0.00378289	COX2/COX3/COX1	3
MF	GO:0015002	heme-copper terminal oxidase activity	3/62	18/9529	0.000199653	0.00439236	0.00378289	COX2/COX3/COX1	3
MF	GO:0016675	oxidoreductase activity, acting on a heme group of donors	3/62	18/9529	0.000199653	0.00439236	0.00378289	COX2/COX3/COX1	3
MF	GO:0016676	oxidoreductase activity, acting on a heme group of donors, oxygen as acceptor	3/62	18/9529	0.000199653	0.00439236	0.00378289	COX2/COX3/COX1	3
MF	GO:0009055	electron transfer activity	4/62	54/9529	0.000402826	0.00805652	0.00693863	COX2/COX3/CYTB/COX1	4
MF	GO:0015078	proton transmembrane transporter activity	4/62	73/9529	0.00126441	0.0231809	0.0199644	ATP6/COX2/COX3/COX1	4
MF	GO:0048019	receptor antagonist activity	2/62	11/9529	0.00220607	0.0373335	0.0321533	DKK3/FST	2
GO for cluster 9
ONTOLOGY	ID	Description	GeneRatio	BgRatio	pvalue	p.adjust	qvalue	geneID	Count
BP	GO:0030198	extracellular matrix organization	14/201	96/8906	2.66172e-08	3.26937e-05	2.77766e-05	LAMB1/NTN4/COL4A4/SERPINH1/POSTN/NID1/SULF1/MMP23B/TGFB1/SULF2/FSCN1/CST3/DAG1/APP	14
BP	GO:0051241	negative regulation of multicellular organismal process	31/201	460/8906	3.52166e-08	3.26937e-05	2.77766e-05	HEY2/THRB/IGFBP5/THY1/HES4/F2R/ADGRG1/BST2/TIMP1/SPARC/JAG1/PIK3R1/ID3/SULF1/LAMA4/GSTP1/FRZB/TGFB1/SEMA3C/ADM/NR1H4/LMNA/ID1/ATP2B4/TMEM176B/CST3/NDRG2/CTSK/RGS2/APP/ACOT13	31
BP	GO:0043062	extracellular structure organization	15/201	115/8906	3.92481e-08	3.26937e-05	2.77766e-05	LAMB1/NTN4/COL4A4/SERPINH1/POSTN/NID1/SULF1/MMP23B/TGFB1/SULF2/FSCN1/SCARB1/CST3/DAG1/APP	15
BP	GO:0009887	animal organ morphogenesis	26/201	353/8906	8.7928e-08	5.4933e-05	4.66713e-05	HEY2/SFRP4/THRB/IGFBP5/THY1/LAMB1/HEYL/NTN4/JAG1/ID3/SULF1/FRZB/MFAP2/ACTA2/TGFB1/SEMA3C/DHRS3/COCH/SULF2/ID1/BMPR1B/NTRK2/DAG1/ANXA6/SERP1/IGF2	26
BP	GO:0072359	circulatory system development	28/201	407/8906	1.13833e-07	5.68937e-05	4.83371e-05	HEY2/ANXA3/THY1/HEYL/ADGRG1/COL4A4/PROK1/SPARC/RAMP1/HPGD/JAG1/ID3/ANGPTL4/SULF1/LAMA4/NDP/SEMA3C/DHRS3/SAT1/ADM/LMNA/ID1/HK2/NTRK2/MYH9/HEXIM1/PDLIM3/HSPB1	28
BP	GO:0001944	vasculature development	22/201	276/8906	2.41044e-07	9.75754e-05	8.29004e-05	HEY2/ANXA3/THY1/ADGRG1/COL4A4/PROK1/SPARC/RAMP1/HPGD/JAG1/ANGPTL4/SULF1/LAMA4/NDP/SEMA3C/SAT1/ADM/ID1/HK2/NTRK2/MYH9/HSPB1	22
BP	GO:0072358	cardiovascular system development	22/201	278/8906	2.73321e-07	9.75754e-05	8.29004e-05	HEY2/ANXA3/THY1/ADGRG1/COL4A4/PROK1/SPARC/RAMP1/HPGD/JAG1/ANGPTL4/SULF1/LAMA4/NDP/SEMA3C/SAT1/ADM/ID1/HK2/NTRK2/MYH9/HSPB1	22
BP	GO:0001568	blood vessel development	21/201	264/8906	4.77139e-07	0.000149046	0.00012663	HEY2/ANXA3/THY1/ADGRG1/COL4A4/PROK1/SPARC/RAMP1/HPGD/JAG1/ANGPTL4/SULF1/LAMA4/SEMA3C/SAT1/ADM/ID1/HK2/NTRK2/MYH9/HSPB1	21
BP	GO:0048514	blood vessel morphogenesis	19/201	233/8906	1.18902e-06	0.000330151	0.000280497	HEY2/ANXA3/THY1/ADGRG1/COL4A4/PROK1/SPARC/RAMP1/HPGD/JAG1/ANGPTL4/SULF1/SAT1/ADM/ID1/HK2/NTRK2/MYH9/HSPB1	19
BP	GO:0035295	tube development	24/201	390/8906	7.01173e-06	0.00175223	0.0014887	HEY2/THRB/IGFBP5/ANXA3/THY1/HEYL/ADGRG1/COL4A4/PROK1/SPARC/RAMP1/HPGD/JAG1/ANGPTL4/SULF1/SEMA3C/SAT1/ADM/ID1/HK2/NTRK2/DAG1/MYH9/HSPB1	24
BP	GO:0032835	glomerulus development	6/201	26/8906	1.93678e-05	0.00440002	0.00373827	HEYL/COL4A4/NID1/JAG1/SULF1/SULF2	6
BP	GO:0001525	angiogenesis	15/201	190/8906	2.43453e-05	0.0050699	0.0043074	ANXA3/THY1/ADGRG1/COL4A4/PROK1/SPARC/RAMP1/ANGPTL4/SULF1/SAT1/ADM/ID1/HK2/MYH9/HSPB1	15
BP	GO:0035239	tube morphogenesis	20/201	315/8906	2.74334e-05	0.00527354	0.00448042	HEY2/ANXA3/THY1/ADGRG1/COL4A4/PROK1/SPARC/RAMP1/HPGD/JAG1/ANGPTL4/SULF1/SAT1/ADM/ID1/HK2/NTRK2/DAG1/MYH9/HSPB1	20
BP	GO:0060348	bone development	10/201	89/8906	2.95533e-05	0.00527527	0.00448188	SFRP4/SPARC/SULF1/DHRS3/COCH/SULF2/PAPSS2/BMPR1B/PPIB/ANXA6	10
BP	GO:0048762	mesenchymal cell differentiation	9/201	73/8906	3.53525e-05	0.00560994	0.00476622	HEY2/HEYL/JAG1/FRZB/EFNB1/TGFB1/SEMA3C/DAG1/ANXA6	9
BP	GO:0061448	connective tissue development	10/201	91/8906	3.5918e-05	0.00560994	0.00476622	SULF1/FRZB/TGFB1/COCH/SULF2/NR1H4/BMPR1B/ANXA6/PLAAT3/CTSK	10
BP	GO:0051093	negative regulation of developmental process	21/201	351/8906	4.13953e-05	0.00566898	0.00481638	HEY2/THRB/IGFBP5/THY1/HES4/ADGRG1/TIMP1/SPARC/JAG1/PIK3R1/ID3/SULF1/FRZB/TGFB1/SEMA3C/ID1/ZFP36L2/TMEM176B/CST3/CTSK/APP	21
BP	GO:0022603	regulation of anatomical structure morphogenesis	22/201	379/8906	4.26097e-05	0.00566898	0.00481638	HEY2/THRB/SDC2/ANXA3/THY1/NTN4/PROK1/SPARC/SULF1/SEMA3C/ADM/RHOC/SULF2/CPNE5/ID1/HK2/MYL12A/CST3/DAG1/MYH9/EPS8/HSPB1	22
BP	GO:0060485	mesenchyme development	10/201	93/8906	4.34202e-05	0.00566898	0.00481638	HEY2/HEYL/JAG1/FRZB/EFNB1/ACTA2/TGFB1/SEMA3C/DAG1/ANXA6	10
BP	GO:0014031	mesenchymal cell development	6/201	30/8906	4.6327e-05	0.00566898	0.00481638	HEY2/HEYL/JAG1/EFNB1/SEMA3C/ANXA6	6
BP	GO:0001501	skeletal system development	14/201	178/8906	4.76385e-05	0.00566898	0.00481638	SFRP4/SPARC/SULF1/FRZB/TGFB1/DHRS3/COCH/SULF2/PAPSS2/BMPR1B/PPIB/ANXA6/CTSK/SERP1	14
BP	GO:0022612	gland morphogenesis	7/201	45/8906	5.88969e-05	0.00669016	0.00568398	IGFBP5/NTN4/SULF1/TGFB1/SEMA3C/SULF2/DAG1	7
BP	GO:0030334	regulation of cell migration	21/201	366/8906	7.59101e-05	0.00824779	0.00700735	IGFBP5/ANXA3/THY1/LAMB1/F2R/ADGRG1/BST2/TIMP1/SPARC/JAG1/PIK3R1/SULF1/LAMA4/TGFB1/SEMA3C/RHOC/LMNA/DAG1/CD151/APP/HSPB1	21
BP	GO:0035272	exocrine system development	5/201	21/8906	8.44446e-05	0.00879279	0.00747038	NTN4/TGFB1/SEMA3C/DAG1/IGF2	5
BP	GO:0048771	tissue remodeling	8/201	65/8906	9.8071e-05	0.00980317	0.00832881	IGFBP5/F2R/TIMP1/JAG1/TGFB1/SEMA3C/CST3/CTSK	8
BP	GO:0010573	vascular endothelial growth factor production	4/201	12/8906	0.000108142	0.0103942	0.00883091	ADGRG1/SULF1/SULF2/NDRG2	4
BP	GO:0010721	negative regulation of cell development	10/201	105/8906	0.00012261	0.0113482	0.00964148	THRB/THY1/HES4/ADGRG1/JAG1/ID3/FRZB/SEMA3C/ID1/APP	10
BP	GO:0051216	cartilage development	8/201	68/8906	0.000135559	0.0120986	0.010279	SULF1/FRZB/TGFB1/COCH/SULF2/BMPR1B/ANXA6/CTSK	8
BP	GO:2000145	regulation of cell motility	21/201	384/8906	0.00014961	0.0122303	0.0103909	IGFBP5/ANXA3/THY1/LAMB1/F2R/ADGRG1/BST2/TIMP1/SPARC/JAG1/PIK3R1/SULF1/LAMA4/TGFB1/SEMA3C/RHOC/LMNA/DAG1/CD151/APP/HSPB1	21
BP	GO:0045665	negative regulation of neuron differentiation	8/201	69/8906	0.000150411	0.0122303	0.0103909	THRB/THY1/HES4/JAG1/ID3/SEMA3C/ID1/APP	8
BP	GO:0050768	negative regulation of neurogenesis	9/201	88/8906	0.000155436	0.0122303	0.0103909	THRB/THY1/HES4/ADGRG1/JAG1/ID3/SEMA3C/ID1/APP	9
BP	GO:0040012	regulation of locomotion	22/201	414/8906	0.00015661	0.0122303	0.0103909	IGFBP5/ANXA3/THY1/LAMB1/F2R/ADGRG1/BST2/TIMP1/SPARC/JAG1/PIK3R1/SULF1/LAMA4/TGFB1/SEMA3C/RHOC/LMNA/DAG1/CD151/APP/TRIM25/HSPB1	22
BP	GO:0014896	muscle hypertrophy	5/201	24/8906	0.000166923	0.0122689	0.0104237	HEY2/IGFBP5/LMNA/ATP2B4/RGS2	5
BP	GO:0014897	striated muscle hypertrophy	5/201	24/8906	0.000166923	0.0122689	0.0104237	HEY2/IGFBP5/LMNA/ATP2B4/RGS2	5
BP	GO:0040013	negative regulation of locomotion	11/201	132/8906	0.000187879	0.0134146	0.0113971	IGFBP5/THY1/ADGRG1/BST2/TIMP1/JAG1/SULF1/TGFB1/SEMA3C/DAG1/TRIM25	11
BP	GO:0002062	chondrocyte differentiation	6/201	40/8906	0.000248193	0.0172288	0.0146376	SULF1/TGFB1/COCH/SULF2/BMPR1B/ANXA6	6
BP	GO:0002063	chondrocyte development	4/201	15/8906	0.000282744	0.0176827	0.0150232	SULF1/COCH/SULF2/BMPR1B	4
BP	GO:0007435	salivary gland morphogenesis	4/201	15/8906	0.000282744	0.0176827	0.0150232	NTN4/TGFB1/SEMA3C/DAG1	4
BP	GO:0014743	regulation of muscle hypertrophy	4/201	15/8906	0.000282744	0.0176827	0.0150232	IGFBP5/LMNA/ATP2B4/RGS2	4
BP	GO:0045596	negative regulation of cell differentiation	15/201	236/8906	0.000283036	0.0176827	0.0150232	THRB/IGFBP5/THY1/HES4/ADGRG1/JAG1/PIK3R1/ID3/FRZB/TGFB1/SEMA3C/ID1/ZFP36L2/TMEM176B/APP	15
BP	GO:0051270	regulation of cellular component movement	21/201	405/8906	0.000310489	0.0189247	0.0160785	IGFBP5/ANXA3/THY1/LAMB1/F2R/ADGRG1/BST2/TIMP1/SPARC/JAG1/PIK3R1/SULF1/LAMA4/TGFB1/SEMA3C/RHOC/LMNA/DAG1/CD151/APP/HSPB1	21
BP	GO:0051961	negative regulation of nervous system development	9/201	98/8906	0.000352623	0.0209811	0.0178256	THRB/THY1/HES4/ADGRG1/JAG1/ID3/SEMA3C/ID1/APP	9
BP	GO:0014888	striated muscle adaptation	4/201	16/8906	0.000370367	0.0211651	0.0179819	HEY2/IGFBP5/LMNA/ATP2B4	4
BP	GO:0032963	collagen metabolic process	6/201	43/8906	0.000372654	0.0211651	0.0179819	F2R/MMP23B/TGFB1/ID1/CST3/CTSK	6
BP	GO:0043500	muscle adaptation	5/201	29/8906	0.000425516	0.0236303	0.0200764	HEY2/IGFBP5/LMNA/ATP2B4/RGS2	5
BP	GO:0051248	negative regulation of protein metabolic process	20/201	386/8906	0.00043768	0.0237774	0.0202014	IGFBP5/THY1/IVNS1ABP/SERPINH1/TIMP1/ITM2B/GSTP1/TGFB1/MVP/TSPO/ZFP36L2/CST3/DAG1/NDRG2/PLAT/PPP1R15A/PARP14/HEXIM1/RGS2/ATF3	20
BP	GO:0009968	negative regulation of signal transduction	23/201	479/8906	0.000480217	0.0255332	0.0216931	HEY2/SFRP4/IGFBP5/THY1/HEYL/IVNS1ABP/JAG1/SULF1/GSTP1/FRZB/DHRS3/ADM/SULF2/NR1H4/LMNA/DKK3/ATP2B4/DAG1/NDRG2/PARP14/RGS2/ATF3/HSPB1	23
BP	GO:0048646	anatomical structure formation involved in morphogenesis	21/201	424/8906	0.000570883	0.0297216	0.0252516	HEY2/ANXA3/THY1/LAMB1/HEYL/ADGRG1/COL4A4/PROK1/SPARC/RAMP1/ANGPTL4/SULF1/SEMA3C/SAT1/ADM/ID1/HK2/HERC1/DAG1/MYH9/HSPB1	21
BP	GO:0003151	outflow tract morphogenesis	5/201	31/8906	0.000586927	0.0299333	0.0254314	HEY2/HEYL/JAG1/SEMA3C/DHRS3	5
BP	GO:0007431	salivary gland development	4/201	18/8906	0.000601034	0.0299754	0.0254672	NTN4/TGFB1/SEMA3C/DAG1	4
BP	GO:0045664	regulation of neuron differentiation	13/201	201/8906	0.000611742	0.0299754	0.0254672	HEY2/THRB/SDC2/THY1/HES4/HEYL/JAG1/ID3/SEMA3C/CPNE5/ID1/NTRK2/APP	13
BP	GO:0051271	negative regulation of cellular component movement	10/201	129/8906	0.000654379	0.031448	0.0267183	IGFBP5/THY1/ADGRG1/BST2/TIMP1/JAG1/SULF1/TGFB1/SEMA3C/DAG1	10
BP	GO:0014033	neural crest cell differentiation	5/201	32/8906	0.000683007	0.0316081	0.0268543	JAG1/FRZB/EFNB1/SEMA3C/ANXA6	5
BP	GO:0060411	cardiac septum morphogenesis	5/201	32/8906	0.000683007	0.0316081	0.0268543	HEY2/HEYL/JAG1/SEMA3C/DHRS3	5
BP	GO:0030335	positive regulation of cell migration	13/201	207/8906	0.000806078	0.0357891	0.0304066	IGFBP5/ANXA3/THY1/LAMB1/F2R/SPARC/PIK3R1/TGFB1/SEMA3C/RHOC/CD151/APP/HSPB1	13
BP	GO:0007219	Notch signaling pathway	7/201	68/8906	0.000812189	0.0357891	0.0304066	HEY2/HEYL/POSTN/PSEN2/JAG1/NOTCH2/NR1H4	7
BP	GO:0048729	tissue morphogenesis	14/201	234/8906	0.00082358	0.0357891	0.0304066	HEY2/IGFBP5/HEYL/NTN4/JAG1/SULF1/FRZB/ACTA2/SEMA3C/COCH/ADM/RHOC/DAG1/CD151	14
BP	GO:0048732	gland development	10/201	133/8906	0.000830641	0.0357891	0.0304066	THRB/IGFBP5/NTN4/SULF1/FRZB/TGFB1/SEMA3C/SULF2/DAG1/IGF2	10
BP	GO:0030336	negative regulation of cell migration	9/201	112/8906	0.000938916	0.0397687	0.0337876	IGFBP5/THY1/ADGRG1/BST2/TIMP1/JAG1/SULF1/TGFB1/DAG1	9
BP	GO:0003012	muscle system process	10/201	136/8906	0.000987035	0.0409975	0.0348316	HEY2/IGFBP5/F2R/SULF1/LMOD1/SULF2/LMNA/ATP2B4/ANXA6/RGS2	10
BP	GO:0045444	fat cell differentiation	8/201	91/8906	0.00100172	0.0409975	0.0348316	ADIRF/JAG1/LAMA4/FRZB/TGFB1/TMEM120A/ZFP36L2/RGS2	8
BP	GO:0003014	renal system process	5/201	35/8906	0.00104232	0.0409975	0.0348316	F2R/SULF1/ADM/SULF2/MAGED2	5
BP	GO:0032652	regulation of interleukin-1 production	5/201	35/8906	0.00104232	0.0409975	0.0348316	F2R/GSTP1/NR1H4/APP/HSPB1	5
BP	GO:0031400	negative regulation of protein modification process	13/201	213/8906	0.00104996	0.0409975	0.0348316	THY1/IVNS1ABP/GSTP1/TGFB1/MVP/TSPO/DAG1/NDRG2/PPP1R15A/PARP14/HEXIM1/RGS2/ATF3	13
BP	GO:0001933	negative regulation of protein phosphorylation	10/201	138/8906	0.00110413	0.0414275	0.0351969	THY1/GSTP1/TGFB1/MVP/DAG1/NDRG2/PARP14/HEXIM1/RGS2/ATF3	10
BP	GO:0003300	cardiac muscle hypertrophy	4/201	21/8906	0.00111483	0.0414275	0.0351969	HEY2/LMNA/ATP2B4/RGS2	4
BP	GO:0043502	regulation of muscle adaptation	4/201	21/8906	0.00111483	0.0414275	0.0351969	IGFBP5/LMNA/ATP2B4/RGS2	4
BP	GO:2000146	negative regulation of cell motility	9/201	115/8906	0.00113396	0.0414275	0.0351969	IGFBP5/THY1/ADGRG1/BST2/TIMP1/JAG1/SULF1/TGFB1/DAG1	9
BP	GO:2000147	positive regulation of cell motility	13/201	215/8906	0.00114386	0.0414275	0.0351969	IGFBP5/ANXA3/THY1/LAMB1/F2R/SPARC/PIK3R1/TGFB1/SEMA3C/RHOC/CD151/APP/HSPB1	13
BP	GO:0072006	nephron development	6/201	53/8906	0.00116405	0.0415566	0.0353066	HEYL/COL4A4/NID1/JAG1/SULF1/SULF2	6
BP	GO:0010574	regulation of vascular endothelial growth factor production	3/201	10/8906	0.00120889	0.0419585	0.035648	SULF1/SULF2/NDRG2	3
BP	GO:0060445	branching involved in salivary gland morphogenesis	3/201	10/8906	0.00120889	0.0419585	0.035648	NTN4/SEMA3C/DAG1	3
BP	GO:0051272	positive regulation of cellular component movement	13/201	219/8906	0.00135282	0.0463108	0.0393458	IGFBP5/ANXA3/THY1/LAMB1/F2R/SPARC/PIK3R1/TGFB1/SEMA3C/RHOC/CD151/APP/HSPB1	13
CC	GO:0062023	collagen-containing extracellular matrix	14/203	75/9716	3.52768e-10	9.56002e-08	8.39217e-08	LAMB1/NTN4/SPARCL1/PRELP/COL4A4/POSTN/TIMP1/SPARC/NID1/LAMA4/NDP/COCH/DAG1/CD151	14
CC	GO:0031012	extracellular matrix	17/203	143/9716	6.37346e-09	8.63603e-07	7.58106e-07	LAMB1/NTN4/SPARCL1/PRELP/COL4A4/POSTN/TIMP1/SPARC/NID1/MMP23B/LAMA4/NDP/MFAP2/COCH/ADAMTS1/DAG1/CD151	17
CC	GO:0005604	basement membrane	8/203	32/9716	2.16339e-07	1.95426e-05	1.71553e-05	LAMB1/NTN4/COL4A4/TIMP1/NID1/LAMA4/DAG1/CD151	8
CC	GO:0045121	membrane raft	11/203	114/9716	2.4812e-05	0.0011684	0.00102567	CTSD/THY1/F2R/ADGRG1/SERPINH1/SULF1/EFNB1/SCARB1/CAV2/DAG1/APP	11
CC	GO:0098857	membrane microdomain	11/203	114/9716	2.4812e-05	0.0011684	0.00102567	CTSD/THY1/F2R/ADGRG1/SERPINH1/SULF1/EFNB1/SCARB1/CAV2/DAG1/APP	11
CC	GO:0001725	stress fiber	6/203	30/9716	3.01801e-05	0.0011684	0.00102567	MYL9/SYNPO/FSCN1/MYL12A/MYH9/PDLIM3	6
CC	GO:0097517	contractile actin filament bundle	6/203	30/9716	3.01801e-05	0.0011684	0.00102567	MYL9/SYNPO/FSCN1/MYL12A/MYH9/PDLIM3	6
CC	GO:0098589	membrane region	11/203	120/9716	4.01276e-05	0.00120548	0.00105822	CTSD/THY1/F2R/ADGRG1/SERPINH1/SULF1/EFNB1/SCARB1/CAV2/DAG1/APP	11
CC	GO:0031594	neuromuscular junction	6/203	32/9716	4.44828e-05	0.00120548	0.00105822	F2R/LAMA4/UTRN/MYH9/TUBA1A/APP	6
CC	GO:0042641	actomyosin	6/203	32/9716	4.44828e-05	0.00120548	0.00105822	MYL9/SYNPO/FSCN1/MYL12A/MYH9/PDLIM3	6
CC	GO:0032432	actin filament bundle	6/203	33/9716	5.34297e-05	0.00131631	0.00115551	MYL9/SYNPO/FSCN1/MYL12A/MYH9/PDLIM3	6
CC	GO:0098858	actin-based cell projection	8/203	66/9716	6.42677e-05	0.00145138	0.00127408	MYO1B/ACTA2/UTRN/RHOC/FSCN1/DAG1/FCHSD2/EPS8	8
CC	GO:0009986	cell surface	18/203	307/9716	7.42272e-05	0.00154735	0.00135833	SDC2/THY1/F2R/BST2/SPARC/RAMP1/SULF1/CD63/KCNH2/NDP/ENOX1/TGFB1/SULF2/SCARB1/DAG1/CD151/PLAT/APP	18
CC	GO:0044420	extracellular matrix component	4/203	15/9716	0.000210772	0.00407994	0.00358153	LAMB1/NTN4/COL4A4/MFAP2	4
CC	GO:0030018	Z disc	6/203	47/9716	0.000406204	0.00733876	0.00644226	MYL9/SYNPO/MYL12A/ATP2B4/PDLIM3/HSPB1	6
CC	GO:0031674	I band	6/203	54/9716	0.000865599	0.0146611	0.0128701	MYL9/SYNPO/MYL12A/ATP2B4/PDLIM3/HSPB1	6
CC	GO:0030175	filopodium	5/203	39/9716	0.00122441	0.0195185	0.0171342	MYO1B/ACTA2/UTRN/FSCN1/DAG1	5
CC	GO:0032420	stereocilium	3/203	14/9716	0.0027595	0.0415458	0.0364706	RHOC/FCHSD2/EPS8	3
CC	GO:0016459	myosin complex	4/203	29/9716	0.00291738	0.041611	0.0365278	MYL9/MYO1B/MYL12A/MYH9	4
MF	GO:0016651	oxidoreductase activity, acting on NAD(P)H	8/203	49/9529	7.87393e-06	0.00304721	0.00266056	ND4/ND2/ND1/NNT/GMPR/CYBA/POR/AIFM1	8
MF	GO:0016491	oxidoreductase activity	25/203	469/9529	2.01548e-05	0.00389996	0.0034051	COX4I2/RDH10/AKR1C1/HPGD/MAOB/ND4/ND2/ND1/GSTP1/PIR/ME1/ENOX1/DHRS3/FAXDC2/NNT/CYP1B1/FTH1/GMPR/BLVRB/BLVRA/ALDH2/PHGDH/CYBA/POR/AIFM1	25
MF	GO:0005518	collagen binding	5/203	27/9529	0.000230122	0.0288624	0.0252002	ADGRG1/SERPINH1/SPARC/NID1/CTSK	5
MF	GO:0003779	actin binding	14/203	227/9529	0.000345998	0.0288624	0.0252002	SYNPO/LMOD1/CNN3/MYO1B/UTRN/EPB41L2/PXK/FSCN1/DAG1/MYH9/ANXA6/EVL/EPS8/PDLIM3	14
MF	GO:0004857	enzyme inhibitor activity	12/203	176/9529	0.0003729	0.0288624	0.0252002	WFDC2/ANXA3/BST2/SERPINH1/TIMP1/ATP2B4/PPP1R1A/TFPI/CST3/HEXIM1/APP/HSPB1	12
MF	GO:0005201	extracellular matrix structural constituent	4/203	18/9529	0.000483975	0.0312164	0.0272554	LAMB1/PRELP/COL4A4/COL4A1	4
MF	GO:0005178	integrin binding	6/203	50/9529	0.000631723	0.0349253	0.0304937	THY1/LAMB1/UTRN/MYH9/CD151/IGF2	6
MF	GO:0061135	endopeptidase regulator activity	8/203	92/9529	0.00074356	0.0359697	0.0314056	WFDC2/BST2/SERPINH1/TIMP1/TFPI/CST3/APP/PSME1	8
GO for cluster 10
ONTOLOGY	ID	Description	GeneRatio	BgRatio	pvalue	p.adjust	qvalue	geneID	Count
CC	GO:0031012	extracellular matrix	12/112	143/9716	8.15082e-08	1.63832e-05	1.45857e-05	POSTN/SFRP1/LUM/GPC3/ASPN/CCDC80/LRRC17/COL6A3/MGP/TGFBI/MFAP2/COL5A2	12
CC	GO:0062023	collagen-containing extracellular matrix	8/112	75/9716	2.15302e-06	0.000216378	0.000192638	POSTN/SFRP1/LUM/GPC3/CCDC80/COL6A3/MGP/COL5A2	8
CC	GO:0005840	ribosome	10/112	209/9716	0.000143358	0.00960495	0.00855115	RPS29/RPS21/RPS14/RPS17/RPS20/RPL30/RPL36/RPLP2/RPL31/NUFIP2	10
CC	GO:0098800	inner mitochondrial membrane protein complex	6/112	82/9716	0.000352582	0.0177173	0.0157734	ND4L/ATP8/ATP5F1E/ND3/NDUFB4/NDUFC1	6
CC	GO:0005581	collagen trimer	4/112	33/9716	0.0005291	0.0186347	0.0165902	COL6A3/COL6A1/COL4A1/COL5A2	4
CC	GO:0005747	mitochondrial respiratory chain complex I	4/112	36/9716	0.000741682	0.0186347	0.0165902	ND4L/ND3/NDUFB4/NDUFC1	4
CC	GO:0030964	NADH dehydrogenase complex	4/112	36/9716	0.000741682	0.0186347	0.0165902	ND4L/ND3/NDUFB4/NDUFC1	4
CC	GO:0045271	respiratory chain complex I	4/112	36/9716	0.000741682	0.0186347	0.0165902	ND4L/ND3/NDUFB4/NDUFC1	4
CC	GO:0070469	respiratory chain	5/112	70/9716	0.0012413	0.0277223	0.0246808	ND4L/ND6/ND3/NDUFB4/NDUFC1	5
MF	GO:0008137	NADH dehydrogenase (ubiquinone) activity	4/109	18/9529	4.38115e-05	0.00556407	0.00521127	ND4L/ND6/ND3/NDUFB4	4
MF	GO:0050136	NADH dehydrogenase (quinone) activity	4/109	18/9529	4.38115e-05	0.00556407	0.00521127	ND4L/ND6/ND3/NDUFB4	4
MF	GO:0003954	NADH dehydrogenase activity	4/109	20/9529	6.81553e-05	0.00577048	0.00540459	ND4L/ND6/ND3/NDUFB4	4
MF	GO:0016655	oxidoreductase activity, acting on NAD(P)H, quinone or similar compound as acceptor	4/109	22/9529	0.000101103	0.00642002	0.00601295	ND4L/ND6/ND3/NDUFB4	4
MF	GO:0003735	structural constituent of ribosome	9/109	178/9529	0.000194082	0.00842246	0.00788842	RPS29/RPS21/RPS14/RPS17/RPS20/RPL30/RPL36/RPLP2/RPL31	9
MF	GO:0005198	structural molecule activity	13/109	360/9529	0.000225461	0.00842246	0.00788842	RPS29/RPS21/RPS14/RPS17/RPS20/DCN/RPL30/RPL36/RPLP2/VIM/RPL31/COL4A1/COL5A2	13
MF	GO:0005518	collagen binding	4/109	27/9529	0.000232115	0.00842246	0.00788842	DCN/LUM/ASPN/TGFBI	4
MF	GO:0005201	extracellular matrix structural constituent	3/109	18/9529	0.00104836	0.031918	0.0298942	DCN/COL4A1/COL5A2	3
MF	GO:0005509	calcium ion binding	12/109	374/9529	0.00113095	0.031918	0.0298942	S100A10/ASPN/S100A6/MGP/FAT4/FSTL1/MAN1A1/PCDH7/DST/NOTCH2/PCDH17/MATN2	12
GO for cluster 11
ONTOLOGY	ID	Description	GeneRatio	BgRatio	pvalue	p.adjust	qvalue	geneID	Count
BP	GO:0000278	mitotic cell cycle	65/180	384/8906	9.11959e-44	1.30136e-40	1.08763e-40	MKI67/KIF11/NUF2/ZWINT/ANLN/E2F8/NDC80/TOP2A/KIF4A/TPX2/SGO1/NCAPG/CCNA2/CENPF/PBK/CDC20/AURKB/CDCA5/CCNB2/CDCA8/KIF20A/BUB1/SMC2/SPAG5/CLSPN/DSCC1/CENPE/ECT2/TTK/NCAPD2/MYBL2/PTTG1/CDKN2C/KIF20B/PLK1/CENPK/NEK2/RAD51/CENPW/TUBB/CDKN2D/KIF18A/GEN1/EME1/AURKA/EZH2/DTL/NCAPD3/TUBA1A/KIF22/CALM2/SPDL1/MCM4/BUB3/RPA2/CENPC/DSN1/CALM3/MCM2/MCM6/TUBB4B/SKA2/H2AFY/SMC1A/TUBA3E	65
BP	GO:1903047	mitotic cell cycle process	57/180	304/8906	1.41016e-40	1.00615e-37	8.409e-38	MKI67/KIF11/NUF2/ZWINT/ANLN/NDC80/TOP2A/KIF4A/TPX2/SGO1/NCAPG/CCNA2/CENPF/CDC20/AURKB/CDCA5/CCNB2/CDCA8/KIF20A/BUB1/SMC2/SPAG5/CLSPN/DSCC1/CENPE/ECT2/TTK/NCAPD2/MYBL2/PTTG1/CDKN2C/KIF20B/PLK1/CENPK/NEK2/RAD51/CDKN2D/KIF18A/GEN1/EME1/AURKA/EZH2/DTL/NCAPD3/KIF22/CALM2/SPDL1/MCM4/BUB3/RPA2/CENPC/DSN1/CALM3/MCM2/MCM6/H2AFY/SMC1A	57
BP	GO:0007059	chromosome segregation	42/180	160/8906	4.82486e-36	2.29502e-33	1.91809e-33	MKI67/NUF2/NDC80/TOP2A/KIF4A/SGO1/NCAPG/CENPF/CDC20/AURKB/CDCA5/CDCA8/BUB1/SMC2/SPAG5/ESCO2/DSCC1/CENPE/ECT2/TTK/NCAPD2/CENPN/PTTG1/PLK1/CENPK/NEK2/CENPW/KIF18A/GEN1/EME1/NCAPD3/KIF22/RAD21/SPDL1/BUB3/CENPC/DSN1/SKA2/H2AFY/MIS18A/SMC6/SMC1A	42
BP	GO:0140014	mitotic nuclear division	35/180	123/8906	2.3688e-31	8.45071e-29	7.06278e-29	MKI67/KIF11/NUF2/NDC80/KIF4A/TPX2/SGO1/NCAPG/CDC20/AURKB/CDCA5/CDCA8/BUB1/SMC2/SPAG5/DSCC1/CENPE/NCAPD2/MYBL2/PTTG1/KIF20B/PLK1/CENPK/NEK2/KIF18A/GEN1/AURKA/NCAPD3/KIF22/SPDL1/BUB3/CENPC/DSN1/H2AFY/SMC1A	35
BP	GO:0000819	sister chromatid segregation	32/180	97/8906	5.18439e-31	1.47962e-28	1.23661e-28	NUF2/NDC80/TOP2A/KIF4A/SGO1/NCAPG/CDC20/AURKB/CDCA5/CDCA8/BUB1/SMC2/SPAG5/ESCO2/DSCC1/CENPE/NCAPD2/PTTG1/PLK1/CENPK/NEK2/KIF18A/GEN1/NCAPD3/KIF22/RAD21/SPDL1/BUB3/CENPC/DSN1/H2AFY/SMC1A	32
BP	GO:0000070	mitotic sister chromatid segregation	29/180	76/8906	2.64976e-30	6.30201e-28	5.26697e-28	NUF2/NDC80/KIF4A/SGO1/NCAPG/CDC20/AURKB/CDCA5/CDCA8/BUB1/SMC2/SPAG5/DSCC1/CENPE/NCAPD2/PTTG1/PLK1/CENPK/NEK2/KIF18A/GEN1/NCAPD3/KIF22/SPDL1/BUB3/CENPC/DSN1/H2AFY/SMC1A	29
BP	GO:0098813	nuclear chromosome segregation	35/180	133/8906	4.85521e-30	9.8977e-28	8.27212e-28	NUF2/NDC80/TOP2A/KIF4A/SGO1/NCAPG/CENPF/CDC20/AURKB/CDCA5/CDCA8/BUB1/SMC2/SPAG5/ESCO2/DSCC1/CENPE/ECT2/NCAPD2/PTTG1/PLK1/CENPK/NEK2/KIF18A/GEN1/EME1/NCAPD3/KIF22/RAD21/SPDL1/BUB3/CENPC/DSN1/H2AFY/SMC1A	35
BP	GO:0000280	nuclear division	39/180	183/8906	1.17001e-29	2.08701e-27	1.74425e-27	MKI67/KIF11/NUF2/NDC80/TOP2A/KIF4A/TPX2/SGO1/NCAPG/CDC20/AURKB/CDCA5/CDCA8/BUB1/SMC2/SPAG5/DSCC1/CENPE/NCAPD2/MYBL2/PTTG1/KIF20B/PLK1/CENPK/NEK2/RAD51/KIF18A/MND1/GEN1/EME1/AURKA/NCAPD3/KIF22/SPDL1/BUB3/CENPC/DSN1/H2AFY/SMC1A	39
BP	GO:0006259	DNA metabolic process	54/180	458/8906	1.2628e-27	1.97817e-25	1.65328e-25	E2F8/TOP2A/CCNA2/RAD51AP1/AURKB/CDCA5/UBE2T/ESCO2/HMGB2/HMGB1/BRCA1/ORC6/NEK2/RAD51/ZGRF1/CENPX/FANCI/HMGB3/CDKN2D/MND1/GEN1/EME1/EZH2/DTL/RNASEH2A/RRM1/RFC3/KIF22/RAD21/RFC4/GMNN/SFR1/MGME1/PCNA/MCM7/ATAD5/MCM4/RPA2/CCDC88A/GINS2/POLD3/NUDT1/USP1/POLA1/MCM2/MCM6/DBF4/MIS18A/SMC6/SMC1A/CCT5/SMCHD1/RFC1/RIF1	54
BP	GO:0048285	organelle fission	39/180	206/8906	1.38625e-27	1.97817e-25	1.65328e-25	MKI67/KIF11/NUF2/NDC80/TOP2A/KIF4A/TPX2/SGO1/NCAPG/CDC20/AURKB/CDCA5/CDCA8/BUB1/SMC2/SPAG5/DSCC1/CENPE/NCAPD2/MYBL2/PTTG1/KIF20B/PLK1/CENPK/NEK2/RAD51/KIF18A/MND1/GEN1/EME1/AURKA/NCAPD3/KIF22/SPDL1/BUB3/CENPC/DSN1/H2AFY/SMC1A	39
BP	GO:0010564	regulation of cell cycle process	39/180	259/8906	1.0319e-23	1.33865e-21	1.11879e-21	MKI67/KIF11/PRC1/E2F8/NDC80/TPX2/CENPF/CDC20/AURKB/CDCA5/KIF20A/BUB1/SPAG5/CLSPN/CENPE/ECT2/PTTG1/KIF20B/PLK1/BRCA1/NEK2/PLK4/CDKN2D/GEN1/AURKA/EZH2/DTL/RAD21/CALM2/CENPJ/SPDL1/ATAD5/BUB3/RPA2/CCP110/CALM3/DBF4/H2AFY/SMC1A	39
BP	GO:0051726	regulation of cell cycle	49/180	455/8906	3.63998e-23	4.32854e-21	3.61763e-21	MKI67/KIF11/PRC1/ZWINT/E2F8/NDC80/TOP2A/TPX2/CCNA2/CDKN3/CENPF/CDC20/AURKB/CDCA5/CCNB2/KIF20A/PRR11/BUB1/SPAG5/CLSPN/CENPE/ECT2/TTK/PTTG1/CDKN2C/KIF20B/PLK1/BRCA1/NEK2/PLK4/CDKN2D/GEN1/EME1/AURKA/EZH2/DTL/RAD21/CALM2/GMNN/CENPJ/SPDL1/ATAD5/BUB3/RPA2/CCP110/CALM3/DBF4/H2AFY/SMC1A	49
BP	GO:0006260	DNA replication	27/180	117/8906	1.28427e-21	1.40973e-19	1.1782e-19	E2F8/CCNA2/ESCO2/ORC6/RAD51/GEN1/EME1/RNASEH2A/RRM1/RFC3/RFC4/GMNN/MGME1/PCNA/MCM7/ATAD5/MCM4/RPA2/CCDC88A/GINS2/POLD3/POLA1/MCM2/MCM6/DBF4/SMC1A/RFC1	27
BP	GO:0007017	microtubule-based process	42/180	370/8906	1.16035e-20	1.18273e-18	9.88478e-19	KIF11/PRC1/NUF2/NDC80/KIF4A/ASPM/TPX2/SGO1/CDC20/AURKB/KIF20A/SPAG5/CENPE/MYBL2/GAS2L3/KIF20B/PLK1/STMN1/NEK2/CENPW/PLK4/TUBB/KIF18A/GEN1/AURKA/TUBA1A/KIF22/CENPJ/SUN2/SPDL1/CKAP5/CCDC88A/CCP110/TUBG1/DCTN3/CEP70/WDR34/KIF5B/TUBB4B/CNTLN/SMC1A/TUBA3E	42
BP	GO:0000226	microtubule cytoskeleton organization	37/180	283/8906	2.56021e-20	2.43561e-18	2.03559e-18	KIF11/PRC1/NUF2/NDC80/KIF4A/ASPM/TPX2/SGO1/CDC20/AURKB/KIF20A/SPAG5/CENPE/MYBL2/GAS2L3/PLK1/STMN1/NEK2/CENPW/PLK4/TUBB/KIF18A/GEN1/AURKA/TUBA1A/CENPJ/SUN2/SPDL1/CKAP5/CCDC88A/CCP110/TUBG1/CEP70/TUBB4B/CNTLN/SMC1A/TUBA3E	37
BP	GO:0051383	kinetochore organization	11/180	13/8906	1.2754e-17	1.1375e-15	9.50675e-16	NUF2/NDC80/SMC2/CENPE/CENPN/CENPK/CENPH/CENPW/CENPX/CENPT/CENPC	11
BP	GO:0006281	DNA repair	32/180	249/8906	2.14544e-17	1.76521e-15	1.4753e-15	RAD51AP1/CDCA5/UBE2T/ESCO2/HMGB1/BRCA1/RAD51/ZGRF1/CENPX/FANCI/CDKN2D/GEN1/EME1/DTL/RNASEH2A/KIF22/RAD21/SFR1/MGME1/PCNA/MCM4/RPA2/GINS2/POLD3/NUDT1/USP1/MCM2/MCM6/SMC1A/SMCHD1/RFC1/RIF1	32
BP	GO:0051301	cell division	26/180	152/8906	2.22662e-17	1.76521e-15	1.4753e-15	PRC1/CDCA3/ANLN/E2F8/TOP2A/KIF4A/ASPM/CDC20/AURKB/KIF20A/SPAG5/ECT2/NCAPD2/KIF20B/PLK1/ORC6/AURKA/NCAPD3/CALM2/CENPJ/SPDL1/CCP110/DCTN3/DSN1/CALM3/SKA2	26
BP	GO:0051983	regulation of chromosome segregation	17/180	52/8906	8.6812e-17	6.52004e-15	5.4492e-15	MKI67/NDC80/AURKB/CDCA5/BUB1/SPAG5/CENPE/ECT2/PTTG1/PLK1/NEK2/GEN1/RAD21/SPDL1/BUB3/H2AFY/SMC6	17
BP	GO:0006261	DNA-dependent DNA replication	18/180	72/8906	2.16062e-15	1.5416e-13	1.28841e-13	E2F8/ORC6/RAD51/GEN1/EME1/RNASEH2A/RFC3/RFC4/GMNN/MGME1/PCNA/MCM7/MCM4/POLD3/MCM2/MCM6/DBF4/SMC1A	18
BP	GO:0006974	cellular response to DNA damage stimulus	36/180	409/8906	3.43751e-14	2.33587e-12	1.95223e-12	TOP2A/RAD51AP1/CDCA5/UBE2T/ESCO2/CLSPN/HMGB1/PLK1/BRCA1/RAD51/ZGRF1/CENPX/FANCI/CDKN2D/GEN1/EME1/DTL/RNASEH2A/KIF22/RAD21/SFR1/MGME1/PCNA/MCM4/RPA2/GINS2/POLD3/NUDT1/USP1/MCM2/MCM6/SMC6/SMC1A/SMCHD1/RFC1/RIF1	36
BP	GO:0051304	chromosome separation	14/180	42/8906	3.6876e-14	2.39191e-12	1.99907e-12	NDC80/TOP2A/AURKB/BUB1/CENPE/TTK/NCAPD2/PTTG1/PLK1/GEN1/EME1/NCAPD3/SPDL1/BUB3	14
BP	GO:0051321	meiotic cell cycle	18/180	92/8906	2.15917e-13	1.28929e-11	1.07754e-11	NUF2/TOP2A/SGO1/CDC20/BUB1/SMC2/NCAPD2/PTTG1/PLK1/RAD51/KIF18A/MND1/EME1/AURKA/NCAPD3/RAD21/CENPC/SMC1A	18
BP	GO:0007346	regulation of mitotic cell cycle	26/180	220/8906	2.16839e-13	1.28929e-11	1.07754e-11	MKI67/KIF11/ZWINT/NDC80/TOP2A/TPX2/CENPF/AURKB/CDCA5/BUB1/CLSPN/CENPE/TTK/PTTG1/KIF20B/PLK1/NEK2/GEN1/EME1/EZH2/DTL/SPDL1/BUB3/RPA2/H2AFY/SMC1A	26
BP	GO:0065004	protein-DNA complex assembly	19/180	107/8906	2.86475e-13	1.6352e-11	1.36663e-11	HMGB2/CENPE/CENPN/HMGB1/CENPK/CENPH/RAD51/CENPW/CENPX/CENPT/GMNN/CHAF1A/MCM4/CENPC/MCM2/MCM6/HP1BP3/H2AFY/MIS18A	19
BP	GO:0007088	regulation of mitotic nuclear division	16/180	69/8906	2.98699e-13	1.6394e-11	1.37014e-11	MKI67/KIF11/NDC80/AURKB/CDCA5/BUB1/CENPE/PTTG1/KIF20B/PLK1/NEK2/GEN1/SPDL1/BUB3/H2AFY/SMC1A	16
BP	GO:0045786	negative regulation of cell cycle	26/180	224/8906	3.32874e-13	1.7593e-11	1.47036e-11	ZWINT/E2F8/NDC80/TOP2A/CDKN3/AURKB/PRR11/BUB1/CLSPN/TTK/PTTG1/CDKN2C/PLK1/BRCA1/NEK2/CDKN2D/GEN1/EME1/EZH2/DTL/GMNN/SPDL1/BUB3/RPA2/H2AFY/SMC1A	26
BP	GO:0051783	regulation of nuclear division	17/180	82/8906	3.79039e-13	1.93174e-11	1.61448e-11	MKI67/KIF11/NDC80/CDC20/AURKB/CDCA5/BUB1/CENPE/PTTG1/KIF20B/PLK1/NEK2/GEN1/SPDL1/BUB3/H2AFY/SMC1A	17
BP	GO:0044770	cell cycle phase transition	23/180	173/8906	4.8093e-13	2.36651e-11	1.97784e-11	NDC80/CCNA2/CENPF/AURKB/CDCA5/CCNB2/BUB1/CLSPN/CENPE/CDKN2C/PLK1/CDKN2D/GEN1/EZH2/DTL/CALM2/SPDL1/ATAD5/BUB3/RPA2/CALM3/DBF4/H2AFY	23
BP	GO:0007051	spindle organization	17/180	84/8906	5.77031e-13	2.74474e-11	2.29395e-11	KIF11/NUF2/NDC80/KIF4A/ASPM/TPX2/CDC20/AURKB/SPAG5/CENPE/MYBL2/PLK1/NEK2/CENPW/AURKA/CKAP5/SMC1A	17
BP	GO:0051382	kinetochore assembly	8/180	10/8906	1.03688e-12	4.77299e-11	3.98908e-11	CENPE/CENPN/CENPK/CENPH/CENPW/CENPX/CENPT/CENPC	8
BP	GO:0034508	centromere complex assembly	9/180	15/8906	2.0785e-12	9.26879e-11	7.7465e-11	CENPE/CENPN/CENPK/CENPH/CENPW/CENPX/CENPT/CENPC/MIS18A	9
BP	GO:0071824	protein-DNA complex subunit organization	19/180	123/8906	3.86402e-12	1.6709e-10	1.39647e-10	HMGB2/CENPE/CENPN/HMGB1/CENPK/CENPH/RAD51/CENPW/CENPX/CENPT/GMNN/CHAF1A/MCM4/CENPC/MCM2/MCM6/HP1BP3/H2AFY/MIS18A	19
BP	GO:1903046	meiotic cell cycle process	16/180	83/8906	6.31322e-12	2.64969e-10	2.21451e-10	NUF2/TOP2A/SGO1/CDC20/BUB1/SMC2/NCAPD2/PTTG1/PLK1/RAD51/KIF18A/MND1/EME1/AURKA/NCAPD3/CENPC	16
BP	GO:0008608	attachment of spindle microtubules to kinetochore	9/180	17/8906	9.74948e-12	3.975e-10	3.32215e-10	NUF2/NDC80/SGO1/SPAG5/CENPE/ECT2/NEK2/BUB3/CENPC	9
BP	GO:0007052	mitotic spindle organization	13/180	50/8906	1.12484e-11	4.37575e-10	3.65709e-10	KIF11/NUF2/NDC80/KIF4A/TPX2/CDC20/AURKB/CENPE/MYBL2/PLK1/NEK2/AURKA/SMC1A	13
BP	GO:0090068	positive regulation of cell cycle process	17/180	100/8906	1.13457e-11	4.37575e-10	3.65709e-10	E2F8/NDC80/AURKB/CDCA5/SPAG5/ECT2/KIF20B/BRCA1/PLK4/GEN1/EZH2/DTL/RAD21/CENPJ/ATAD5/DBF4/H2AFY	17
BP	GO:0033045	regulation of sister chromatid segregation	12/180	41/8906	1.52609e-11	5.73088e-10	4.78965e-10	NDC80/AURKB/CDCA5/BUB1/CENPE/PTTG1/PLK1/GEN1/RAD21/SPDL1/BUB3/H2AFY	12
BP	GO:1902850	microtubule cytoskeleton organization involved in mitosis	14/180	63/8906	1.80256e-11	6.59552e-10	5.51228e-10	KIF11/NUF2/NDC80/KIF4A/TPX2/CDC20/AURKB/CENPE/MYBL2/PLK1/NEK2/AURKA/SPDL1/SMC1A	14
BP	GO:0010948	negative regulation of cell cycle process	17/180	104/8906	2.18492e-11	7.75153e-10	6.47843e-10	E2F8/NDC80/AURKB/BUB1/CLSPN/PTTG1/PLK1/NEK2/CDKN2D/GEN1/EZH2/DTL/SPDL1/BUB3/RPA2/H2AFY/SMC1A	17
BP	GO:0051310	metaphase plate congression	11/180	33/8906	2.22714e-11	7.75153e-10	6.47843e-10	NUF2/NDC80/CENPF/CDCA5/CDCA8/SPAG5/CENPE/KIF18A/KIF22/SPDL1/CENPC	11
BP	GO:0071103	DNA conformation change	18/180	120/8906	2.44749e-11	8.31565e-10	6.9499e-10	TOP2A/NCAPG/CDCA5/SMC2/HMGB2/NCAPD2/HMGB1/HMGB3/NCAPD3/CHAF1A/MCM4/GINS2/MCM2/MCM6/HP1BP3/H2AFY/MIS18A/SMCHD1	18
BP	GO:0044772	mitotic cell cycle phase transition	20/180	155/8906	3.09648e-11	1.0276e-09	8.58829e-10	NDC80/CCNA2/CENPF/AURKB/CDCA5/CCNB2/BUB1/CLSPN/CENPE/CDKN2C/PLK1/CDKN2D/GEN1/EZH2/DTL/CALM2/SPDL1/BUB3/RPA2/CALM3	20
BP	GO:0034502	protein localization to chromosome	12/180	44/8906	3.86549e-11	1.25365e-09	1.04775e-09	NDC80/AURKB/CDCA5/ESCO2/PLK1/EZH2/RAD21/SPDL1/BUB3/RPA2/H2AFY/CCT5	12
BP	GO:1901987	regulation of cell cycle phase transition	18/180	128/8906	7.42397e-11	2.35422e-09	1.96757e-09	NDC80/CENPF/AURKB/CDCA5/BUB1/CLSPN/CENPE/PLK1/CDKN2D/GEN1/EZH2/DTL/SPDL1/ATAD5/BUB3/RPA2/DBF4/H2AFY	18
BP	GO:0140013	meiotic nuclear division	14/180	73/8906	1.49495e-10	4.6376e-09	3.87593e-09	NUF2/TOP2A/SGO1/CDC20/BUB1/SMC2/PTTG1/PLK1/RAD51/KIF18A/MND1/EME1/AURKA/CENPC	14
BP	GO:0033044	regulation of chromosome organization	19/180	154/8906	2.18839e-10	6.50632e-09	5.43773e-09	NDC80/TOP2A/AURKB/CDCA5/BUB1/CENPE/PTTG1/PLK1/BRCA1/NEK2/ATAD2/GEN1/RAD21/SPDL1/BUB3/MCM2/H2AFY/CCT5/RIF1	19
BP	GO:0000910	cytokinesis	14/180	75/8906	2.18853e-10	6.50632e-09	5.43773e-09	PRC1/ANLN/E2F8/KIF4A/AURKB/KIF20A/ECT2/KIF20B/PLK1/AURKA/CALM2/CCP110/DCTN3/CALM3	14
BP	GO:0051225	spindle assembly	12/180	51/8906	2.57261e-10	7.47843e-09	6.25018e-09	KIF11/KIF4A/TPX2/CDC20/AURKB/SPAG5/MYBL2/PLK1/NEK2/CENPW/AURKA/SMC1A	12
BP	GO:2001251	negative regulation of chromosome organization	13/180	63/8906	2.63973e-10	7.47843e-09	6.25018e-09	NDC80/TOP2A/AURKB/BUB1/PTTG1/PLK1/BRCA1/ATAD2/GEN1/SPDL1/BUB3/MCM2/H2AFY	13
BP	GO:2000816	negative regulation of mitotic sister chromatid separation	8/180	16/8906	2.67274e-10	7.47843e-09	6.25018e-09	NDC80/AURKB/BUB1/PTTG1/PLK1/GEN1/SPDL1/BUB3	8
BP	GO:0032465	regulation of cytokinesis	11/180	42/8906	4.20587e-10	1.15419e-08	9.64625e-09	PRC1/E2F8/AURKB/KIF20A/ECT2/KIF20B/PLK1/AURKA/CALM2/CCP110/CALM3	11
BP	GO:1905819	negative regulation of chromosome separation	8/180	17/8906	4.96184e-10	1.33595e-08	1.11654e-08	NDC80/AURKB/BUB1/PTTG1/PLK1/GEN1/SPDL1/BUB3	8
BP	GO:0033047	regulation of mitotic sister chromatid segregation	10/180	33/8906	5.48307e-10	1.44082e-08	1.20419e-08	NDC80/AURKB/BUB1/CENPE/PTTG1/PLK1/GEN1/SPDL1/BUB3/H2AFY	10
BP	GO:0051303	establishment of chromosome localization	11/180	43/8906	5.55328e-10	1.44082e-08	1.20419e-08	NUF2/NDC80/CENPF/CDCA5/CDCA8/SPAG5/CENPE/KIF18A/KIF22/SPDL1/CENPC	11
BP	GO:0006302	double-strand break repair	17/180	127/8906	5.66481e-10	1.44351e-08	1.20643e-08	RAD51AP1/CDCA5/ESCO2/BRCA1/RAD51/ZGRF1/GEN1/EME1/RAD21/SFR1/MCM4/RPA2/GINS2/MCM2/MCM6/SMCHD1/RIF1	17
BP	GO:0007093	mitotic cell cycle checkpoint	13/180	67/8906	5.9629e-10	1.49282e-08	1.24764e-08	ZWINT/NDC80/TOP2A/AURKB/BUB1/CLSPN/TTK/PLK1/GEN1/EME1/SPDL1/BUB3/RPA2	13
BP	GO:0050000	chromosome localization	11/180	44/8906	7.27553e-10	1.79003e-08	1.49604e-08	NUF2/NDC80/CENPF/CDCA5/CDCA8/SPAG5/CENPE/KIF18A/KIF22/SPDL1/CENPC	11
BP	GO:0007062	sister chromatid cohesion	10/180	34/8906	7.63289e-10	1.84612e-08	1.54292e-08	SGO1/CDC20/CDCA5/BUB1/ESCO2/DSCC1/KIF22/RAD21/H2AFY/SMC1A	10
BP	GO:0010965	regulation of mitotic sister chromatid separation	9/180	26/8906	1.07114e-09	2.50576e-08	2.09422e-08	NDC80/AURKB/BUB1/CENPE/PTTG1/PLK1/GEN1/SPDL1/BUB3	9
BP	GO:0051306	mitotic sister chromatid separation	9/180	26/8906	1.07114e-09	2.50576e-08	2.09422e-08	NDC80/AURKB/BUB1/CENPE/PTTG1/PLK1/GEN1/SPDL1/BUB3	9
BP	GO:1901988	negative regulation of cell cycle phase transition	13/180	71/8906	1.27276e-09	2.9294e-08	2.44828e-08	NDC80/AURKB/BUB1/CLSPN/PLK1/CDKN2D/GEN1/EZH2/DTL/SPDL1/BUB3/RPA2/H2AFY	13
BP	GO:0033048	negative regulation of mitotic sister chromatid segregation	8/180	19/8906	1.49018e-09	3.37538e-08	2.82102e-08	NDC80/AURKB/BUB1/PTTG1/PLK1/GEN1/SPDL1/BUB3	8
BP	GO:0007080	mitotic metaphase plate congression	9/180	27/8906	1.57895e-09	3.52057e-08	2.94236e-08	NUF2/NDC80/CDCA5/CDCA8/CENPE/KIF18A/KIF22/SPDL1/CENPC	9
BP	GO:0051052	regulation of DNA metabolic process	20/180	194/8906	1.82101e-09	3.99783e-08	3.34123e-08	E2F8/CCNA2/RAD51AP1/AURKB/ESCO2/NEK2/RFC3/RFC4/GMNN/PCNA/ATAD5/RPA2/CCDC88A/USP1/DBF4/MIS18A/SMC1A/CCT5/SMCHD1/RIF1	20
BP	GO:0006310	DNA recombination	17/180	137/8906	1.87748e-09	4.05935e-08	3.39265e-08	TOP2A/RAD51AP1/BRCA1/RAD51/HMGB3/MND1/GEN1/EME1/SFR1/MCM4/RPA2/GINS2/MCM2/MCM6/SMC6/SMCHD1/RIF1	17
BP	GO:0045787	positive regulation of cell cycle	17/180	138/8906	2.10398e-09	4.48116e-08	3.74518e-08	E2F8/NDC80/AURKB/CDCA5/SPAG5/ECT2/KIF20B/BRCA1/PLK4/GEN1/EZH2/DTL/RAD21/CENPJ/ATAD5/DBF4/H2AFY	17
BP	GO:0070925	organelle assembly	28/180	381/8906	2.27962e-09	4.78385e-08	3.99816e-08	KIF11/KIF4A/TPX2/CDC20/AURKB/SPAG5/CENPE/MYBL2/CENPN/PLK1/CENPK/CENPH/NEK2/CENPW/MNS1/CENPX/PLK4/AURKA/CENPT/CENPJ/CCDC88A/CENPC/CCP110/CEP70/WDR34/LSM3/VDAC3/SMC1A	28
BP	GO:0033046	negative regulation of sister chromatid segregation	8/180	20/8906	2.44102e-09	5.04831e-08	4.21919e-08	NDC80/AURKB/BUB1/PTTG1/PLK1/GEN1/SPDL1/BUB3	8
BP	GO:0006275	regulation of DNA replication	11/180	49/8906	2.53174e-09	5.16113e-08	4.31347e-08	E2F8/CCNA2/ESCO2/RFC3/RFC4/GMNN/PCNA/ATAD5/CCDC88A/DBF4/SMC1A	11
BP	GO:0051302	regulation of cell division	12/180	62/8906	2.88491e-09	5.79826e-08	4.84596e-08	PRC1/E2F8/AURKB/KIF20A/ECT2/KIF20B/PLK1/ORC6/AURKA/CALM2/CCP110/CALM3	12
BP	GO:0090307	mitotic spindle assembly	9/180	29/8906	3.25843e-09	6.36956e-08	5.32343e-08	KIF11/KIF4A/TPX2/CDC20/AURKB/MYBL2/PLK1/NEK2/SMC1A	9
BP	GO:1905818	regulation of chromosome separation	9/180	29/8906	3.25843e-09	6.36956e-08	5.32343e-08	NDC80/AURKB/BUB1/CENPE/PTTG1/PLK1/GEN1/SPDL1/BUB3	9
BP	GO:0051985	negative regulation of chromosome segregation	8/180	21/8906	3.87553e-09	7.47349e-08	6.24606e-08	NDC80/AURKB/BUB1/PTTG1/PLK1/GEN1/SPDL1/BUB3	8
BP	GO:0032392	DNA geometric change	8/180	22/8906	5.98565e-09	1.13887e-07	9.51823e-08	TOP2A/HMGB2/HMGB1/HMGB3/MCM4/GINS2/MCM2/MCM6	8
BP	GO:0007094	mitotic spindle assembly checkpoint	7/180	15/8906	6.88401e-09	1.21341e-07	1.01412e-07	NDC80/AURKB/BUB1/PLK1/GEN1/SPDL1/BUB3	7
BP	GO:0031577	spindle checkpoint	7/180	15/8906	6.88401e-09	1.21341e-07	1.01412e-07	NDC80/AURKB/BUB1/PLK1/GEN1/SPDL1/BUB3	7
BP	GO:0045841	negative regulation of mitotic metaphase/anaphase transition	7/180	15/8906	6.88401e-09	1.21341e-07	1.01412e-07	NDC80/AURKB/BUB1/PLK1/GEN1/SPDL1/BUB3	7
BP	GO:0071173	spindle assembly checkpoint	7/180	15/8906	6.88401e-09	1.21341e-07	1.01412e-07	NDC80/AURKB/BUB1/PLK1/GEN1/SPDL1/BUB3	7
BP	GO:0071174	mitotic spindle checkpoint	7/180	15/8906	6.88401e-09	1.21341e-07	1.01412e-07	NDC80/AURKB/BUB1/PLK1/GEN1/SPDL1/BUB3	7
BP	GO:0045930	negative regulation of mitotic cell cycle	15/180	113/8906	6.88762e-09	1.21341e-07	1.01412e-07	ZWINT/NDC80/TOP2A/AURKB/BUB1/CLSPN/TTK/PTTG1/PLK1/GEN1/EME1/EZH2/SPDL1/BUB3/RPA2	15
BP	GO:0006323	DNA packaging	14/180	97/8906	7.4115e-09	1.28978e-07	1.07795e-07	TOP2A/NCAPG/CDCA5/SMC2/HMGB2/NCAPD2/HMGB1/NCAPD3/CHAF1A/MCM2/HP1BP3/H2AFY/MIS18A/SMCHD1	14
BP	GO:0045839	negative regulation of mitotic nuclear division	8/180	23/8906	9.02056e-09	1.55088e-07	1.29617e-07	NDC80/AURKB/BUB1/PTTG1/PLK1/GEN1/SPDL1/BUB3	8
BP	GO:1902100	negative regulation of metaphase/anaphase transition of cell cycle	7/180	16/8906	1.20304e-08	2.04373e-07	1.70807e-07	NDC80/AURKB/BUB1/PLK1/GEN1/SPDL1/BUB3	7
BP	GO:0007091	metaphase/anaphase transition of mitotic cell cycle	8/180	25/8906	1.92217e-08	3.15279e-07	2.63498e-07	NDC80/AURKB/BUB1/CENPE/PLK1/GEN1/SPDL1/BUB3	8
BP	GO:0030071	regulation of mitotic metaphase/anaphase transition	8/180	25/8906	1.92217e-08	3.15279e-07	2.63498e-07	NDC80/AURKB/BUB1/CENPE/PLK1/GEN1/SPDL1/BUB3	8
BP	GO:0044786	cell cycle DNA replication	8/180	25/8906	1.92217e-08	3.15279e-07	2.63498e-07	E2F8/RAD51/GMNN/MCM4/MCM2/MCM6/DBF4/SMC1A	8
BP	GO:0000075	cell cycle checkpoint	14/180	105/8906	2.11208e-08	3.42494e-07	2.86243e-07	ZWINT/NDC80/TOP2A/AURKB/BUB1/CLSPN/TTK/PLK1/GEN1/EME1/DTL/SPDL1/BUB3/RPA2	14
BP	GO:0000724	double-strand break repair via homologous recombination	12/180	75/8906	2.77605e-08	4.45104e-07	3.72001e-07	RAD51AP1/BRCA1/RAD51/GEN1/SFR1/MCM4/RPA2/GINS2/MCM2/MCM6/SMCHD1/RIF1	12
BP	GO:0000725	recombinational repair	12/180	76/8906	3.23912e-08	5.1358e-07	4.29231e-07	RAD51AP1/BRCA1/RAD51/GEN1/SFR1/MCM4/RPA2/GINS2/MCM2/MCM6/SMCHD1/RIF1	12
BP	GO:0044784	metaphase/anaphase transition of cell cycle	8/180	27/8906	3.81136e-08	5.91176e-07	4.94082e-07	NDC80/AURKB/BUB1/CENPE/PLK1/GEN1/SPDL1/BUB3	8
BP	GO:1902099	regulation of metaphase/anaphase transition of cell cycle	8/180	27/8906	3.81136e-08	5.91176e-07	4.94082e-07	NDC80/AURKB/BUB1/CENPE/PLK1/GEN1/SPDL1/BUB3	8
BP	GO:1901990	regulation of mitotic cell cycle phase transition	14/180	111/8906	4.35437e-08	6.68138e-07	5.58404e-07	NDC80/CENPF/AURKB/CDCA5/BUB1/CLSPN/CENPE/PLK1/GEN1/EZH2/DTL/SPDL1/BUB3/RPA2	14
BP	GO:0051784	negative regulation of nuclear division	8/180	28/8906	5.24444e-08	7.96151e-07	6.65392e-07	NDC80/AURKB/BUB1/PTTG1/PLK1/GEN1/SPDL1/BUB3	8
BP	GO:0007098	centrosome cycle	11/180	67/8906	8.14238e-08	1.22307e-06	1.0222e-06	KIF11/SGO1/PLK1/NEK2/PLK4/GEN1/AURKA/CENPJ/CKAP5/CCP110/CNTLN	11
BP	GO:0031023	microtubule organizing center organization	11/180	71/8906	1.51249e-07	2.24825e-06	1.879e-06	KIF11/SGO1/PLK1/NEK2/PLK4/GEN1/AURKA/CENPJ/CKAP5/CCP110/CNTLN	11
BP	GO:0071168	protein localization to chromatin	6/180	14/8906	1.64664e-07	2.42243e-06	2.02457e-06	CDCA5/ESCO2/PLK1/EZH2/RAD21/H2AFY	6
BP	GO:0045132	meiotic chromosome segregation	9/180	45/8906	2.18223e-07	3.1776e-06	2.65572e-06	NUF2/TOP2A/SGO1/BUB1/SMC2/PTTG1/PLK1/EME1/CENPC	9
BP	GO:0070507	regulation of microtubule cytoskeleton organization	12/180	94/8906	3.63397e-07	5.23806e-06	4.37777e-06	KIF11/TPX2/SPAG5/PLK1/STMN1/NEK2/PLK4/KIF18A/GEN1/CENPJ/CEP70/SMC1A	12
BP	GO:1901991	negative regulation of mitotic cell cycle phase transition	10/180	62/8906	3.83526e-07	5.47291e-06	4.57405e-06	NDC80/AURKB/BUB1/CLSPN/PLK1/GEN1/EZH2/SPDL1/BUB3/RPA2	10
BP	GO:0007064	mitotic sister chromatid cohesion	6/180	16/8906	4.24543e-07	5.99825e-06	5.0131e-06	SGO1/CDC20/CDCA5/DSCC1/H2AFY/SMC1A	6
BP	GO:0010639	negative regulation of organelle organization	16/180	177/8906	5.15493e-07	7.21185e-06	6.02739e-06	NDC80/TOP2A/AURKB/BUB1/PTTG1/PLK1/BRCA1/NEK2/ATAD2/GEN1/SPDL1/BUB3/CCP110/MCM2/H2AFY/PFN1	16
BP	GO:0032886	regulation of microtubule-based process	12/180	102/8906	8.93267e-07	1.23756e-05	1.03431e-05	KIF11/TPX2/SPAG5/PLK1/STMN1/NEK2/PLK4/KIF18A/GEN1/CENPJ/CEP70/SMC1A	12
BP	GO:0033260	nuclear DNA replication	6/180	18/8906	9.51549e-07	1.30564e-05	1.0912e-05	RAD51/GMNN/MCM4/MCM2/MCM6/DBF4	6
BP	GO:0044839	cell cycle G2/M phase transition	9/180	57/8906	1.79827e-06	2.44393e-05	2.04254e-05	CCNA2/CENPF/CLSPN/PLK1/DTL/CALM2/ATAD5/CALM3/H2AFY	9
BP	GO:0061640	cytoskeleton-dependent cytokinesis	8/180	43/8906	1.88835e-06	2.54215e-05	2.12463e-05	ANLN/KIF4A/AURKB/KIF20A/ECT2/KIF20B/PLK1/DCTN3	8
BP	GO:0030261	chromosome condensation	6/180	20/8906	1.92094e-06	2.56185e-05	2.1411e-05	TOP2A/NCAPG/CDCA5/SMC2/NCAPD2/NCAPD3	6
BP	GO:0007127	meiosis I	8/180	50/8906	6.19642e-06	8.18731e-05	6.84264e-05	TOP2A/PTTG1/PLK1/RAD51/MND1/EME1/AURKA/CENPC	8
BP	GO:0051054	positive regulation of DNA metabolic process	11/180	104/8906	7.38943e-06	9.67405e-05	8.0852e-05	E2F8/AURKB/NEK2/RFC3/RFC4/PCNA/ATAD5/DBF4/CCT5/SMCHD1/RIF1	11
BP	GO:0090329	regulation of DNA-dependent DNA replication	6/180	25/8906	8.06881e-06	0.000104507	8.73425e-05	E2F8/RFC3/RFC4/GMNN/DBF4/SMC1A	6
BP	GO:0032508	DNA duplex unwinding	5/180	15/8906	8.1291e-06	0.000104507	8.73425e-05	TOP2A/MCM4/GINS2/MCM2/MCM6	5
BP	GO:0022414	reproductive process	24/180	441/8906	8.31044e-06	0.000105884	8.84937e-05	NUF2/E2F8/TOP2A/SGO1/CDC20/BUB1/SMC2/NCAPD2/PTTG1/PLK1/RAD51/MNS1/PLK4/KIF18A/MND1/EME1/AURKA/NCAPD3/RAD21/CIP2A/CENPC/SMC1A/CCT5/PRDX4	24
BP	GO:0000003	reproduction	24/180	443/8906	8.97113e-06	0.00011329	9.46837e-05	NUF2/E2F8/TOP2A/SGO1/CDC20/BUB1/SMC2/NCAPD2/PTTG1/PLK1/RAD51/MNS1/PLK4/KIF18A/MND1/EME1/AURKA/NCAPD3/RAD21/CIP2A/CENPC/SMC1A/CCT5/PRDX4	24
BP	GO:0071897	DNA biosynthetic process	9/180	70/8906	1.03727e-05	0.000129841	0.000108516	AURKB/NEK2/CDKN2D/DTL/RFC3/RFC4/PCNA/POLD3/CCT5	9
BP	GO:0061982	meiosis I cell cycle process	8/180	55/8906	1.28927e-05	0.000159982	0.000133707	TOP2A/PTTG1/PLK1/RAD51/MND1/EME1/AURKA/CENPC	8
BP	GO:0033365	protein localization to organelle	21/180	368/8906	1.57377e-05	0.000193601	0.000161804	ANLN/NDC80/AURKB/CDCA5/SPAG5/ESCO2/ECT2/KIF20B/PLK1/AURKA/EZH2/RAD21/SUN2/SPDL1/BUB3/RPA2/CCDC88A/KPNA2/CNTLN/H2AFY/CCT5	21
BP	GO:0006270	DNA replication initiation	5/180	18/8906	2.20768e-05	0.000269262	0.000225038	ORC6/MCM7/MCM4/MCM2/MCM6	5
BP	GO:0051656	establishment of organelle localization	14/180	189/8906	2.72669e-05	0.000329744	0.000275588	NUF2/NDC80/CENPF/CDCA5/CDCA8/SPAG5/CENPE/PLK1/KIF18A/KIF22/SUN2/SPDL1/CENPC/KIF5B	14
BP	GO:0034501	protein localization to kinetochore	4/180	10/8906	3.08189e-05	0.000366488	0.000306296	NDC80/AURKB/SPDL1/BUB3	4
BP	GO:0051315	attachment of mitotic spindle microtubules to kinetochore	4/180	10/8906	3.08189e-05	0.000366488	0.000306296	NUF2/NDC80/CENPE/CENPC	4
BP	GO:0032506	cytokinetic process	5/180	21/8906	4.9911e-05	0.000588619	0.000491945	ANLN/AURKB/KIF20A/ECT2/KIF20B	5
BP	GO:0000086	G2/M transition of mitotic cell cycle	7/180	49/8906	5.14201e-05	0.000601447	0.000502666	CCNA2/CENPF/CLSPN/PLK1/DTL/CALM2/CALM3	7
BP	GO:0000281	mitotic cytokinesis	6/180	35/8906	6.25218e-05	0.000725354	0.000606223	ANLN/KIF4A/KIF20A/ECT2/KIF20B/PLK1	6
BP	GO:1902017	regulation of cilium assembly	5/180	22/8906	6.35391e-05	0.000731212	0.000611118	MNS1/CENPJ/CCDC88A/CCP110/VDAC3	5
BP	GO:0045740	positive regulation of DNA replication	4/180	12/8906	7.03732e-05	0.000797005	0.000666106	E2F8/PCNA/ATAD5/DBF4	4
BP	GO:0071459	protein localization to chromosome, centromeric region	4/180	12/8906	7.03732e-05	0.000797005	0.000666106	NDC80/AURKB/SPDL1/BUB3	4
BP	GO:1902115	regulation of organelle assembly	9/180	89/8906	7.29378e-05	0.000819545	0.000684944	SPAG5/PLK1/MNS1/PLK4/CENPJ/CCDC88A/CCP110/VDAC3/SMC1A	9
BP	GO:0051493	regulation of cytoskeleton organization	16/180	262/8906	7.71838e-05	0.000860478	0.000719155	KIF11/TPX2/SPAG5/ECT2/PLK1/STMN1/NEK2/PLK4/KIF18A/GEN1/CENPJ/CNTRL/CCDC88A/CEP70/SMC1A/PFN1	16
BP	GO:0007063	regulation of sister chromatid cohesion	4/180	13/8906	0.00010005	0.00109817	0.000917809	CDCA5/BUB1/RAD21/H2AFY	4
BP	GO:0022616	DNA strand elongation	4/180	13/8906	0.00010005	0.00109817	0.000917809	RNASEH2A/PCNA/MCM4/POLD3	4
BP	GO:0006325	chromatin organization	18/180	326/8906	0.000100813	0.00109817	0.000917809	CCNA2/AURKB/HMGB2/HMGB1/BRCA1/H2AFV/ATAD2/HMGB3/EZH2/CHAF1A/MCM2/HP1BP3/H2AFY/MIS18A/BRD8/HIST2H2AC/SMCHD1/RIF1	18
BP	GO:0045724	positive regulation of cilium assembly	4/180	14/8906	0.000137866	0.00149042	0.00124563	MNS1/CENPJ/CCDC88A/CCP110	4
BP	GO:1902117	positive regulation of organelle assembly	6/180	41/8906	0.000156634	0.00168057	0.00140456	SPAG5/MNS1/PLK4/CENPJ/CCDC88A/CCP110	6
BP	GO:0007018	microtubule-based movement	10/180	121/8906	0.000161355	0.00171831	0.0014361	KIF11/KIF4A/KIF20A/CENPE/KIF20B/KIF18A/KIF22/SUN2/WDR34/KIF5B	10
BP	GO:0120034	positive regulation of plasma membrane bounded cell projection assembly	6/180	42/8906	0.000179707	0.00187849	0.00156997	ANLN/MNS1/CENPJ/CCDC88A/CCP110/PFN1	6
BP	GO:1902749	regulation of cell cycle G2/M phase transition	6/180	42/8906	0.000179707	0.00187849	0.00156997	CENPF/CLSPN/PLK1/DTL/ATAD5/H2AFY	6
BP	GO:0051640	organelle localization	15/180	253/8906	0.000180345	0.00187849	0.00156997	NUF2/NDC80/CENPF/CDCA5/CDCA8/SPAG5/CENPE/PLK1/KIF18A/AURKA/KIF22/SUN2/SPDL1/CENPC/KIF5B	15
BP	GO:0031497	chromatin assembly	8/180	79/8906	0.000182872	0.001891	0.00158042	HMGB2/HMGB1/CHAF1A/MCM2/HP1BP3/H2AFY/MIS18A/SMCHD1	8
BP	GO:0000731	DNA synthesis involved in DNA repair	4/180	15/8906	0.000185043	0.00189969	0.00158769	CDKN2D/DTL/PCNA/POLD3	4
BP	GO:0009411	response to UV	7/180	61/8906	0.000212976	0.00217083	0.0018143	PBK/AURKB/CDKN2D/DTL/PCNA/POLD3/USP1	7
BP	GO:0046605	regulation of centrosome cycle	5/180	28/8906	0.000214921	0.00217512	0.00181788	KIF11/NEK2/PLK4/GEN1/CENPJ	5
BP	GO:0010638	positive regulation of organelle organization	15/180	263/8906	0.000274972	0.00276327	0.00230944	AURKB/CDCA5/SPAG5/BRCA1/NEK2/MNS1/PLK4/RAD21/CENPJ/CCDC88A/CCP110/H2AFY/PFN1/CCT5/RIF1	15
BP	GO:0060491	regulation of cell projection assembly	7/180	64/8906	0.000288213	0.00285611	0.00238703	ANLN/MNS1/CENPJ/CCDC88A/CCP110/VDAC3/PFN1	7
BP	GO:0120032	regulation of plasma membrane bounded cell projection assembly	7/180	64/8906	0.000288213	0.00285611	0.00238703	ANLN/MNS1/CENPJ/CCDC88A/CCP110/VDAC3/PFN1	7
BP	GO:0006333	chromatin assembly or disassembly	8/180	86/8906	0.000329873	0.0032464	0.00271322	HMGB2/HMGB1/CHAF1A/MCM2/HP1BP3/H2AFY/MIS18A/SMCHD1	8
BP	GO:0051129	negative regulation of cellular component organization	16/180	298/8906	0.000340087	0.003324	0.00277807	NDC80/TOP2A/AURKB/BUB1/PTTG1/PLK1/BRCA1/NEK2/ATAD2/GEN1/SPDL1/BUB3/CCP110/MCM2/H2AFY/PFN1	16
BP	GO:2000573	positive regulation of DNA biosynthetic process	5/180	32/8906	0.000412485	0.0040042	0.00334655	AURKB/NEK2/RFC3/RFC4/CCT5	5
BP	GO:0007131	reciprocal meiotic recombination	4/180	19/8906	0.000493214	0.00469211	0.00392148	TOP2A/RAD51/MND1/EME1	4
BP	GO:0035825	homologous recombination	4/180	19/8906	0.000493214	0.00469211	0.00392148	TOP2A/RAD51/MND1/EME1	4
BP	GO:0090224	regulation of spindle organization	4/180	19/8906	0.000493214	0.00469211	0.00392148	TPX2/SPAG5/PLK1/SMC1A	4
BP	GO:0000723	telomere maintenance	7/180	70/8906	0.000502402	0.00471663	0.00394198	AURKB/NEK2/RAD51/RPA2/SMC6/CCT5/RIF1	7
BP	GO:0032200	telomere organization	7/180	70/8906	0.000502402	0.00471663	0.00394198	AURKB/NEK2/RAD51/RPA2/SMC6/CCT5/RIF1	7
BP	GO:0006334	nucleosome assembly	7/180	71/8906	0.000547995	0.00507867	0.00424456	HMGB2/HMGB1/CHAF1A/MCM2/HP1BP3/H2AFY/MIS18A	7
BP	GO:0051298	centrosome duplication	5/180	34/8906	0.000551642	0.00507867	0.00424456	PLK4/GEN1/CENPJ/CKAP5/CCP110	5
BP	GO:0070192	chromosome organization involved in meiotic cell cycle	5/180	34/8906	0.000551642	0.00507867	0.00424456	BUB1/SMC2/NCAPD2/RAD51/NCAPD3	5
BP	GO:0051294	establishment of spindle orientation	4/180	20/8906	0.000606853	0.00555115	0.00463944	NDC80/SPAG5/PLK1/SPDL1	4
BP	GO:2001252	positive regulation of chromosome organization	7/180	75/8906	0.000764344	0.00694725	0.00580624	AURKB/BRCA1/NEK2/RAD21/H2AFY/CCT5/RIF1	7
BP	GO:0045814	negative regulation of gene expression, epigenetic	5/180	37/8906	0.000822884	0.007432	0.00621138	ATAD2/EZH2/H2AFY/SMCHD1/RIF1	5
BP	GO:0007143	female meiotic nuclear division	3/180	10/8906	0.000877571	0.00787606	0.00658251	TOP2A/PLK1/AURKA	3
BP	GO:0051293	establishment of spindle localization	4/180	22/8906	0.000887756	0.00791767	0.00661728	NDC80/SPAG5/PLK1/SPDL1	4
BP	GO:0007549	dosage compensation	3/180	11/8906	0.00118878	0.0105366	0.0088061	BRCA1/H2AFY/SMCHD1	3
BP	GO:0044380	protein localization to cytoskeleton	4/180	24/8906	0.00124956	0.0109394	0.0091427	ANLN/SPAG5/KIF20B/AURKA	4
BP	GO:0051653	spindle localization	4/180	24/8906	0.00124956	0.0109394	0.0091427	NDC80/SPAG5/PLK1/SPDL1	4
BP	GO:0045931	positive regulation of mitotic cell cycle	6/180	62/8906	0.00150869	0.0131274	0.0109714	NDC80/CDCA5/KIF20B/GEN1/DTL/H2AFY	6
BP	GO:0006312	mitotic recombination	3/180	12/8906	0.00156159	0.013424	0.0112193	RAD51/GEN1/SMC6	3
BP	GO:0016572	histone phosphorylation	3/180	12/8906	0.00156159	0.013424	0.0112193	CCNA2/AURKB/H2AFY	3
BP	GO:0034728	nucleosome organization	7/180	86/8906	0.00171837	0.0146014	0.0122033	HMGB2/HMGB1/CHAF1A/MCM2/HP1BP3/H2AFY/MIS18A	7
BP	GO:0051347	positive regulation of transferase activity	12/180	221/8906	0.00171902	0.0146014	0.0122033	TPX2/CDC20/AURKB/CLSPN/CENPE/ECT2/PLK1/NEK2/EZH2/RFC3/RFC4/CCDC88A	12
BP	GO:0009314	response to radiation	10/180	164/8906	0.00177353	0.0149753	0.0125158	PBK/RAD51AP1/AURKB/ECT2/CDKN2D/DTL/PCNA/POLD3/USP1/SMC1A	10
BP	GO:1902750	negative regulation of cell cycle G2/M phase transition	4/180	27/8906	0.00196859	0.0165246	0.0138106	CLSPN/PLK1/DTL/H2AFY	4
BP	GO:0006282	regulation of DNA repair	6/180	68/8906	0.00243146	0.0202906	0.0169581	RAD51AP1/PCNA/RPA2/USP1/SMCHD1/RIF1	6
BP	GO:0090169	regulation of spindle assembly	3/180	14/8906	0.00250792	0.020807	0.0173897	SPAG5/PLK1/SMC1A	3
BP	GO:0010569	regulation of double-strand break repair via homologous recombination	4/180	29/8906	0.00258174	0.0212956	0.017798	RAD51AP1/RPA2/SMCHD1/RIF1	4
BP	GO:2000278	regulation of DNA biosynthetic process	5/180	49/8906	0.00296166	0.024289	0.0202998	AURKB/NEK2/RFC3/RFC4/CCT5	5
BP	GO:0031297	replication fork processing	3/180	15/8906	0.00308864	0.0250425	0.0209296	RAD51/GEN1/EME1	3
BP	GO:0051984	positive regulation of chromosome segregation	3/180	15/8906	0.00308864	0.0250425	0.0209296	RAD21/H2AFY/SMC6	3
BP	GO:0006342	chromatin silencing	4/180	31/8906	0.00331456	0.0267225	0.0223336	ATAD2/EZH2/SMCHD1/RIF1	4
BP	GO:0031570	DNA integrity checkpoint	6/180	73/8906	0.00348088	0.0277498	0.0231922	TOP2A/CLSPN/PLK1/EME1/DTL/RPA2	6
BP	GO:0071478	cellular response to radiation	6/180	73/8906	0.00348088	0.0277498	0.0231922	PBK/RAD51AP1/AURKB/ECT2/PCNA/POLD3	6
BP	GO:0040029	regulation of gene expression, epigenetic	7/180	98/8906	0.0036149	0.0286581	0.0239514	BRCA1/ATAD2/EZH2/HNRNPA2B1/H2AFY/SMCHD1/RIF1	7
BP	GO:0006298	mismatch repair	3/180	16/8906	0.00374536	0.0292056	0.0244089	RNASEH2A/PCNA/RPA2	3
BP	GO:0032212	positive regulation of telomere maintenance via telomerase	3/180	16/8906	0.00374536	0.0292056	0.0244089	AURKB/NEK2/CCT5	3
BP	GO:0060236	regulation of mitotic spindle organization	3/180	16/8906	0.00374536	0.0292056	0.0244089	TPX2/PLK1/SMC1A	3
BP	GO:0031109	microtubule polymerization or depolymerization	5/180	52/8906	0.00384502	0.0298198	0.0249223	STMN1/KIF18A/CENPJ/CKAP5/TUBG1	5
BP	GO:0000132	establishment of mitotic spindle orientation	3/180	17/8906	0.00448095	0.0345639	0.0288872	NDC80/PLK1/SPDL1	3
BP	GO:0032467	positive regulation of cytokinesis	3/180	18/8906	0.00529803	0.0400015	0.0334317	AURKB/ECT2/KIF20B	3
BP	GO:0040001	establishment of mitotic spindle localization	3/180	18/8906	0.00529803	0.0400015	0.0334317	NDC80/PLK1/SPDL1	3
BP	GO:0045005	DNA-dependent DNA replication maintenance of fidelity	3/180	18/8906	0.00529803	0.0400015	0.0334317	RAD51/GEN1/EME1	3
BP	GO:1904358	positive regulation of telomere maintenance via telomere lengthening	3/180	18/8906	0.00529803	0.0400015	0.0334317	AURKB/NEK2/CCT5	3
BP	GO:0044774	mitotic DNA integrity checkpoint	4/180	36/8906	0.00573788	0.0430945	0.0360167	TOP2A/CLSPN/EME1/RPA2	4
BP	GO:1901976	regulation of cell cycle checkpoint	3/180	19/8906	0.00619893	0.0463135	0.038707	NDC80/GEN1/RPA2	3
BP	GO:0010833	telomere maintenance via telomere lengthening	4/180	37/8906	0.00633364	0.0470735	0.0393422	AURKB/NEK2/RAD51/CCT5	4
BP	GO:0009416	response to light stimulus	7/180	109/8906	0.00647337	0.0478627	0.0400018	PBK/AURKB/CDKN2D/DTL/PCNA/POLD3/USP1	7
CC	GO:0044427	chromosomal part	70/186	493/9716	1.92816e-43	4.31907e-41	3.08505e-41	NUF2/ZWINT/NDC80/SGO1/NCAPG/CENPF/RAD51AP1/AURKB/CDCA5/CDCA8/BUB1/SMC2/SPAG5/ESCO2/CENPA/HMGB2/DSCC1/CENPE/NCAPD2/MYBL2/MIS18BP1/HMGB1/PLK1/CENPK/CENPH/ORC6/TMPO/NEK2/RAD51/CENPW/H2AFV/ZGRF1/HMGB3/KIF18A/EME1/AURKA/EZH2/H2AFZ/CENPT/NCAPD3/RFC3/KIF22/RAD21/RFC4/SFR1/SUN2/PCNA/SPDL1/CHAF1A/ATAD5/CKAP5/BUB3/RPA2/CENPC/GINS2/POLD3/DSN1/MCM2/HP1BP3/SKA2/HMGXB4/H2AFY/MIS18A/SMC6/SMC1A/BRD8/HIST2H2AC/SM…	70
CC	GO:0098687	chromosomal region	38/186	148/9716	5.64172e-33	6.31873e-31	4.51338e-31	NUF2/ZWINT/NDC80/SGO1/CENPF/AURKB/CDCA8/BUB1/SPAG5/ESCO2/CENPE/NCAPD2/MIS18BP1/PLK1/CENPK/CENPH/NEK2/RAD51/CENPW/KIF18A/AURKA/EZH2/CENPT/NCAPD3/SUN2/SPDL1/CKAP5/BUB3/RPA2/CENPC/DSN1/SKA2/H2AFY/MIS18A/SMC6/SMC1A/SMCHD1/RIF1	38
CC	GO:0000775	chromosome, centromeric region	31/186	86/9716	4.02363e-32	3.00431e-30	2.14594e-30	NUF2/ZWINT/NDC80/SGO1/CENPF/AURKB/CDCA8/BUB1/SPAG5/ESCO2/CENPE/NCAPD2/MIS18BP1/PLK1/CENPK/CENPH/NEK2/CENPW/KIF18A/AURKA/CENPT/NCAPD3/SPDL1/CKAP5/BUB3/CENPC/DSN1/SKA2/H2AFY/MIS18A/SMC1A	31
CC	GO:0000793	condensed chromosome	30/186	85/9716	8.96428e-31	5.02e-29	3.58571e-29	MKI67/NUF2/NDC80/TOP2A/SGO1/NCAPG/CENPF/AURKB/CDCA5/BUB1/SMC2/CENPE/NCAPD2/MIS18BP1/PLK1/CENPK/NEK2/RAD51/AURKA/NCAPD3/RAD21/SUN2/SPDL1/CENPC/DSN1/SKA2/H2AFY/SMC6/SMC1A/RIF1	30
CC	GO:0000776	kinetochore	24/186	64/9716	1.67949e-25	7.52411e-24	5.37436e-24	NUF2/ZWINT/NDC80/SGO1/CENPF/AURKB/BUB1/SPAG5/CENPE/MIS18BP1/PLK1/CENPK/CENPH/NEK2/CENPW/KIF18A/CENPT/SPDL1/CKAP5/BUB3/CENPC/DSN1/SKA2/SMC1A	24
CC	GO:0000228	nuclear chromosome	39/186	294/9716	2.02628e-22	7.56479e-21	5.40342e-21	NUF2/NDC80/TOP2A/RAD51AP1/AURKB/BUB1/SMC2/ESCO2/HMGB2/NCAPD2/MIS18BP1/HMGB1/PLK1/CENPK/ORC6/NEK2/RAD51/H2AFV/HMGB3/EME1/AURKA/EZH2/NCAPD3/SFR1/SUN2/PCNA/CHAF1A/RPA2/CENPC/GINS2/POLD3/DSN1/MCM2/HMGXB4/H2AFY/BRD8/HIST2H2AC/SMCHD1/RIF1	39
CC	GO:0000779	condensed chromosome, centromeric region	17/186	33/9716	2.65945e-21	8.51025e-20	6.07875e-20	NUF2/NDC80/SGO1/CENPF/AURKB/BUB1/CENPE/NCAPD2/MIS18BP1/PLK1/CENPK/AURKA/NCAPD3/SPDL1/CENPC/DSN1/SKA2	17
CC	GO:0044454	nuclear chromosome part	36/186	282/9716	3.89157e-20	1.08964e-18	7.78315e-19	NUF2/NDC80/RAD51AP1/AURKB/BUB1/ESCO2/HMGB2/NCAPD2/MIS18BP1/HMGB1/PLK1/CENPK/ORC6/RAD51/H2AFV/HMGB3/EME1/AURKA/EZH2/NCAPD3/SFR1/SUN2/PCNA/CHAF1A/RPA2/CENPC/GINS2/POLD3/DSN1/MCM2/HMGXB4/H2AFY/BRD8/HIST2H2AC/SMCHD1/RIF1	36
CC	GO:0005819	spindle	26/186	140/9716	7.44952e-19	1.8541e-17	1.32436e-17	KIF11/ASPM/TPX2/SGO1/CENPF/AURKB/CDCA8/KIF20A/SPAG5/CKAP2L/CENPE/ECT2/KIF20B/PLK1/NEK2/KIF18A/AURKA/KIF22/CALM2/SPDL1/CKAP5/DSN1/CALM3/SKA2/SMC1A/RIF1	26
CC	GO:0005874	microtubule	24/186	139/9716	1.04812e-16	2.34779e-15	1.67699e-15	KIF11/KIF4A/TPX2/AURKB/GTSE1/KIF20A/SPAG5/CENPE/KIF20B/PLK1/TUBB/KIF18A/AURKA/TUBA1A/KIF22/CALM2/CKAP5/TUBG1/CALM3/KIF5B/TUBB4B/SKA2/CCT5/TUBA3E	24
CC	GO:0005815	microtubule organizing center	35/186	339/9716	1.32388e-16	2.69591e-15	1.92565e-15	NDC80/TOP2A/TPX2/SGO1/CENPF/AURKB/CCNB2/SPAG5/CKAP2L/CENPU/KIF20B/PLK1/NEK2/PLK4/MZT1/GEN1/AURKA/DTL/CALM2/CENPJ/PCNA/SPDL1/CKAP5/CNTRL/CCDC88A/CCP110/TUBG1/DCTN3/CEP70/CALM3/IFT22/KIF5B/CNTLN/UPF3B/CCT5	35
CC	GO:0000794	condensed nuclear chromosome	15/186	47/9716	4.24219e-15	7.91875e-14	5.65625e-14	NUF2/NDC80/AURKB/BUB1/NCAPD2/MIS18BP1/PLK1/CENPK/NEK2/RAD51/AURKA/NCAPD3/SUN2/CENPC/DSN1	15
CC	GO:0000780	condensed nuclear chromosome, centromeric region	10/186	16/9716	3.76336e-14	6.48455e-13	4.63182e-13	NUF2/NDC80/AURKB/BUB1/MIS18BP1/PLK1/CENPK/AURKA/CENPC/DSN1	10
CC	GO:0000777	condensed chromosome kinetochore	11/186	23/9716	1.04227e-13	1.66764e-12	1.19117e-12	NUF2/NDC80/CENPF/BUB1/MIS18BP1/PLK1/CENPK/SPDL1/CENPC/DSN1/SKA2	11
CC	GO:0000922	spindle pole	16/186	73/9716	3.46142e-13	5.16905e-12	3.69218e-12	KIF11/TPX2/SGO1/CENPF/AURKB/SPAG5/KIF20B/PLK1/NEK2/AURKA/CALM2/SPDL1/CKAP5/DSN1/CALM3/SMC1A	16
CC	GO:0005813	centrosome	27/186	260/9716	5.01335e-13	7.01868e-12	5.01335e-12	NDC80/SGO1/CENPF/AURKB/CCNB2/SPAG5/CKAP2L/KIF20B/PLK1/NEK2/PLK4/GEN1/AURKA/DTL/CALM2/CENPJ/PCNA/CKAP5/CNTRL/CCDC88A/CCP110/DCTN3/CEP70/CALM3/IFT22/CNTLN/CCT5	27
CC	GO:0000778	condensed nuclear chromosome kinetochore	8/186	11/9716	2.43926e-12	3.21408e-11	2.29577e-11	NUF2/NDC80/BUB1/MIS18BP1/PLK1/CENPK/CENPC/DSN1	8
CC	GO:0099513	polymeric cytoskeletal fiber	26/186	260/9716	3.38772e-12	4.21583e-11	3.01131e-11	KIF11/KIF4A/TPX2/AURKB/GTSE1/KIF20A/SPAG5/CENPE/LMNB1/KIF20B/PLK1/MNS1/TUBB/KIF18A/AURKA/TUBA1A/KIF22/CALM2/CKAP5/TUBG1/CALM3/KIF5B/TUBB4B/SKA2/CCT5/TUBA3E	26
CC	GO:0000785	chromatin	27/186	296/9716	1.10336e-11	1.3008e-10	9.29146e-11	RAD51AP1/ESCO2/CENPA/HMGB2/HMGB1/PLK1/TMPO/H2AFV/HMGB3/EME1/EZH2/H2AFZ/NCAPD3/KIF22/SFR1/PCNA/CHAF1A/RPA2/CENPC/MCM2/HP1BP3/HMGXB4/H2AFY/MIS18A/BRD8/HIST2H2AC/RIF1	27
CC	GO:0005876	spindle microtubule	10/186	31/9716	1.62462e-10	1.81957e-09	1.29969e-09	KIF11/AURKB/SPAG5/CENPE/PLK1/KIF18A/AURKA/CALM2/CALM3/SKA2	10
CC	GO:0072686	mitotic spindle	12/186	54/9716	2.88932e-10	3.08194e-09	2.20139e-09	KIF11/TPX2/AURKB/SPAG5/CKAP2L/CENPE/ECT2/KIF20B/KIF18A/AURKA/KIF22/SMC1A	12
CC	GO:0030496	midbody	13/186	75/9716	1.3687e-09	1.39358e-08	9.95416e-09	ANLN/KIF4A/CENPF/AURKB/CDCA8/KIF20A/CENPE/ECT2/KIF20B/PLK1/NEK2/CENPC/ERH	13
CC	GO:0099512	supramolecular fiber	26/186	342/9716	1.51696e-09	1.47739e-08	1.05528e-08	KIF11/KIF4A/TPX2/AURKB/GTSE1/KIF20A/SPAG5/CENPE/LMNB1/KIF20B/PLK1/MNS1/TUBB/KIF18A/AURKA/TUBA1A/KIF22/CALM2/CKAP5/TUBG1/CALM3/KIF5B/TUBB4B/SKA2/CCT5/TUBA3E	26
CC	GO:0099080	supramolecular complex	26/186	344/9716	1.71828e-09	1.53958e-08	1.0997e-08	KIF11/KIF4A/TPX2/AURKB/GTSE1/KIF20A/SPAG5/CENPE/LMNB1/KIF20B/PLK1/MNS1/TUBB/KIF18A/AURKA/TUBA1A/KIF22/CALM2/CKAP5/TUBG1/CALM3/KIF5B/TUBB4B/SKA2/CCT5/TUBA3E	26
CC	GO:0099081	supramolecular polymer	26/186	344/9716	1.71828e-09	1.53958e-08	1.0997e-08	KIF11/KIF4A/TPX2/AURKB/GTSE1/KIF20A/SPAG5/CENPE/LMNB1/KIF20B/PLK1/MNS1/TUBB/KIF18A/AURKA/TUBA1A/KIF22/CALM2/CKAP5/TUBG1/CALM3/KIF5B/TUBB4B/SKA2/CCT5/TUBA3E	26
CC	GO:0005875	microtubule associated complex	13/186	78/9716	2.26734e-09	1.9534e-08	1.39529e-08	KIF11/KIF4A/AURKB/CDCA8/KIF20A/CENPE/KIF20B/KIF18A/AURKA/KIF22/DCTN3/WDR34/KIF5B	13
CC	GO:0051233	spindle midzone	8/186	21/9716	2.55279e-09	2.11787e-08	1.51276e-08	AURKB/CDCA8/CENPE/KIF20B/PLK1/KIF18A/AURKA/RIF1	8
CC	GO:0000940	condensed chromosome outer kinetochore	6/186	12/9716	3.81426e-08	3.05141e-07	2.17958e-07	NDC80/CENPF/BUB1/PLK1/SPDL1/SKA2	6
CC	GO:0044450	microtubule organizing center part	11/186	69/9716	6.53608e-08	5.04856e-07	3.60612e-07	TOP2A/SPAG5/PLK1/PLK4/MZT1/CENPJ/CKAP5/CCDC88A/CCP110/TUBG1/CNTLN	11
CC	GO:0005871	kinesin complex	8/186	33/9716	1.43069e-07	1.06825e-06	7.63035e-07	KIF11/KIF4A/KIF20A/CENPE/KIF20B/KIF18A/KIF22/KIF5B	8
CC	GO:0000790	nuclear chromatin	16/186	180/9716	3.21517e-07	2.32322e-06	1.65944e-06	RAD51AP1/ESCO2/HMGB2/HMGB1/H2AFV/HMGB3/EME1/EZH2/NCAPD3/SFR1/CHAF1A/HMGXB4/H2AFY/BRD8/HIST2H2AC/RIF1	16
CC	GO:0044815	DNA packaging complex	10/186	80/9716	2.67643e-06	1.8735e-05	1.33822e-05	NCAPG/SMC2/CENPA/NCAPD2/H2AFV/H2AFZ/NCAPD3/HP1BP3/H2AFY/HIST2H2AC	10
CC	GO:0005657	replication fork	7/186	37/9716	5.33093e-06	3.61857e-05	2.58469e-05	RFC3/RFC4/PCNA/RPA2/GINS2/POLD3/RFC1	7
CC	GO:0000803	sex chromosome	5/186	15/9716	6.26207e-06	4.1256e-05	2.94686e-05	ESCO2/PLK4/H2AFY/SMC6/SMCHD1	5
CC	GO:0035861	site of double-strand break	6/186	30/9716	1.83916e-05	0.000117706	8.40758e-05	ESCO2/ZGRF1/RPA2/SMC6/SMCHD1/RIF1	6
CC	GO:0005721	pericentric heterochromatin	4/186	10/9716	2.49566e-05	0.000155285	0.000110918	ESCO2/NCAPD3/CENPC/H2AFY	4
CC	GO:0005814	centriole	7/186	52/9716	5.43684e-05	0.000329149	0.000235106	TOP2A/PLK1/PLK4/CENPJ/CCDC88A/CCP110/CNTLN	7
CC	GO:0090734	site of DNA damage	6/186	37/9716	6.4422e-05	0.000379751	0.000271251	ESCO2/ZGRF1/RPA2/SMC6/SMCHD1/RIF1	6
CC	GO:0000781	chromosome, telomeric region	7/186	63/9716	0.000188335	0.00108172	0.000772656	RAD51/EZH2/SUN2/RPA2/SMC6/SMCHD1/RIF1	7
CC	GO:0097431	mitotic spindle pole	4/186	16/9716	0.000197635	0.00110676	0.000790541	SPAG5/KIF20B/AURKA/SMC1A	4
CC	GO:0000792	heterochromatin	5/186	32/9716	0.000322395	0.00171944	0.00122817	ESCO2/EME1/NCAPD3/CENPC/H2AFY	5
CC	GO:0045171	intercellular bridge	5/186	32/9716	0.000322395	0.00171944	0.00122817	KIF4A/TPX2/CDCA8/KIF20A/CENPC	5
CC	GO:0032155	cell division site part	4/186	21/9716	0.000603	0.00314121	0.00224372	ANLN/KIF20A/ECT2/CENPC	4
CC	GO:0032993	protein-DNA complex	9/186	126/9716	0.000683875	0.00348155	0.00248682	CENPA/H2AFV/H2AFZ/RPA2/GINS2/POLD3/HP1BP3/H2AFY/HIST2H2AC	9
CC	GO:0043596	nuclear replication fork	4/186	23/9716	0.00086587	0.00431011	0.00307865	PCNA/RPA2/GINS2/POLD3	4
CC	GO:0032153	cell division site	4/186	25/9716	0.00120055	0.00584618	0.00417584	ANLN/KIF20A/ECT2/CENPC	4
CC	GO:0005720	nuclear heterochromatin	3/186	14/9716	0.00215076	0.0102504	0.00732173	ESCO2/EME1/NCAPD3	3
CC	GO:0005730	nucleolus	17/186	422/9716	0.00298418	0.0139262	0.00994725	MKI67/E2F8/TOP2A/UBE2T/CDCA8/SMC2/KIF20B/ORC6/PLK4/DTL/VRK1/CKAP5/DCTN3/DSN1/UPF3B/H2AFY/CCT5	17
CC	GO:0000786	nucleosome	6/186	76/9716	0.00327229	0.014959	0.010685	CENPA/H2AFV/H2AFZ/HP1BP3/H2AFY/HIST2H2AC	6
CC	GO:0032154	cleavage furrow	3/186	17/9716	0.00385174	0.0172558	0.0123256	KIF20A/ECT2/CENPC	3
CC	GO:0005635	nuclear envelope	9/186	163/9716	0.00406331	0.0178467	0.0127476	CENPF/TMPO/MNS1/TUBB/NRM/SUN2/LBR/CEP70/RIF1	9
CC	GO:0005637	nuclear inner membrane	3/186	18/9716	0.0045576	0.0196327	0.0140234	NRM/SUN2/LBR	3
CC	GO:0000307	cyclin-dependent protein kinase holoenzyme complex	3/186	21/9716	0.00712237	0.0301021	0.0215015	CCNA2/CCNB2/CDKN2D	3
MF	GO:0015631	tubulin binding	18/172	167/9529	1.02149e-09	2.64566e-07	2.3118e-07	KIF11/PRC1/KIF4A/KIF20A/SPAG5/CENPE/GAS2L3/KIF20B/PLK1/KIF18A/KIF22/CENPJ/CKAP5/CCDC88A/CEP70/KIF5B/SKA2/CCT5	18
MF	GO:0008017	microtubule binding	15/172	122/9529	4.39203e-09	5.68767e-07	4.96993e-07	KIF11/PRC1/KIF4A/KIF20A/SPAG5/CENPE/GAS2L3/KIF20B/PLK1/KIF18A/KIF22/CKAP5/CCDC88A/KIF5B/SKA2	15
MF	GO:0140097	catalytic activity, acting on DNA	13/172	108/9529	6.36996e-08	5.4994e-06	4.80541e-06	TOP2A/RAD51/GEN1/RFC3/RFC4/MGME1/PCNA/MCM7/MCM4/POLD3/POLA1/MCM2/MCM6	13
MF	GO:0016887	ATPase activity	16/172	193/9529	3.69519e-07	1.91477e-05	1.67314e-05	KIF11/TOP2A/KIF4A/KIF20A/CENPE/KIF20B/RAD51/ATAD2/KIF18A/RFC3/KIF22/RFC4/ATAD5/KIF5B/SMCHD1/RFC1	16
MF	GO:0003697	single-stranded DNA binding	9/172	53/9529	3.69647e-07	1.91477e-05	1.67314e-05	RAD51AP1/SMC2/HMGB2/RAD51/MCM4/RPA2/MCM2/MCM6/HNRNPA2B1	9
MF	GO:0019900	kinase binding	20/172	317/9529	1.02857e-06	4.32191e-05	3.77651e-05	KIF11/TOP2A/TPX2/SGO1/CCNA2/AURKB/CCNB2/KIF20A/CDKN2C/PLK1/CDKN2D/AURKA/CALM2/VRK1/CENPJ/PCNA/CCDC88A/CALM3/CNTLN/H2AFY	20
MF	GO:0003777	microtubule motor activity	8/172	45/9529	1.16808e-06	4.32191e-05	3.77651e-05	KIF11/KIF4A/KIF20A/CENPE/KIF20B/KIF18A/KIF22/KIF5B	8
MF	GO:0008092	cytoskeletal protein binding	25/172	485/9529	1.83497e-06	5.94072e-05	5.19104e-05	KIF11/PRC1/ANLN/KIF4A/KIF20A/SPAG5/CENPE/GAS2L3/KIF20B/PLK1/KIF18A/KIF22/CALM2/CENPJ/CKAP5/CNTRL/CCDC88A/CEP70/CALM3/KIF5B/SKA2/EZR/TMSB10/PFN1/CCT5	25
MF	GO:0019901	protein kinase binding	18/172	288/9529	4.22581e-06	0.000121609	0.000106263	KIF11/TOP2A/TPX2/CCNA2/CCNB2/KIF20A/CDKN2C/PLK1/CDKN2D/AURKA/CALM2/VRK1/CENPJ/PCNA/CCDC88A/CALM3/CNTLN/H2AFY	18
MF	GO:0000400	four-way junction DNA binding	4/172	10/9529	1.9778e-05	0.000465681	0.000406915	HMGB2/HMGB1/HMGB3/GEN1	4
MF	GO:0008301	DNA binding, bending	4/172	10/9529	1.9778e-05	0.000465681	0.000406915	TOP2A/HMGB2/HMGB1/HMGB3	4
MF	GO:0000217	DNA secondary structure binding	4/172	11/9529	3.06425e-05	0.000661367	0.000577906	HMGB2/HMGB1/HMGB3/GEN1	4
MF	GO:0003678	DNA helicase activity	6/172	36/9529	3.93879e-05	0.000784728	0.0006857	RFC3/RFC4/MCM7/MCM4/MCM2/MCM6	6
MF	GO:0003688	DNA replication origin binding	4/172	12/9529	4.53175e-05	0.000838373	0.000732576	ORC6/MCM4/MCM2/MCM6	4
MF	GO:0003774	motor activity	8/172	76/9529	6.35176e-05	0.00109674	0.000958336	KIF11/KIF4A/KIF20A/CENPE/KIF20B/KIF18A/KIF22/KIF5B	8
MF	GO:0003682	chromatin binding	14/172	244/9529	0.000129978	0.00210402	0.0018385	TOP2A/UBE2T/NCAPD2/RAD51/ATAD2/EZH2/NCAPD3/RAD21/VRK1/GMNN/PCNA/HP1BP3/H2AFY/SMC1A	14
MF	GO:0004386	helicase activity	8/172	93/9529	0.000264562	0.00403069	0.00352204	HELLS/RFC3/DDX39A/RFC4/MCM7/MCM4/MCM2/MCM6	8
MF	GO:0008094	DNA-dependent ATPase activity	5/172	33/9529	0.000284837	0.00409849	0.00358129	TOP2A/RAD51/RFC3/RFC4/RFC1	5
MF	GO:0046982	protein heterodimerization activity	12/172	221/9529	0.000650195	0.00886318	0.0077447	TOP2A/SMC2/CENPA/CENPW/H2AFV/AURKA/H2AFZ/CENPT/H2AFY/VEGFB/SMC1A/HIST2H2AC	12
MF	GO:0042623	ATPase activity, coupled	9/172	137/9529	0.000818446	0.0105989	0.00926136	KIF11/TOP2A/KIF20B/RAD51/KIF18A/RFC3/RFC4/ATAD5/RFC1	9
MF	GO:0005200	structural constituent of cytoskeleton	4/172	29/9529	0.00171125	0.0211055	0.0184421	TUBB/TUBA1A/TUBB4B/TUBA3E	4
MF	GO:1990939	ATP-dependent microtubule motor activity	3/172	14/9529	0.00181695	0.0213905	0.0186912	KIF11/KIF20B/KIF18A	3
MF	GO:0016538	cyclin-dependent protein serine/threonine kinase regulator activity	4/172	32/9529	0.00248426	0.0279749	0.0244447	CCNA2/CCNB2/CDKN2C/CDKN2D	4
MF	GO:0030291	protein serine/threonine kinase inhibitor activity	3/172	18/9529	0.00386284	0.0416865	0.0364259	CDKN2C/CDKN2D/H2AFY	3
GO for cluster 12
ONTOLOGY	ID	Description	GeneRatio	BgRatio	pvalue	p.adjust	qvalue	geneID	Count
BP	GO:0042773	ATP synthesis coupled electron transport	4/36	44/8906	2.72061e-05	0.01233	0.0105467	ND4/COX2/CYTB/COX1	4
BP	GO:0045333	cellular respiration	5/36	97/8906	3.98654e-05	0.01233	0.0105467	ND4/COX2/CYTB/ND1/COX1	5
BP	GO:0022904	respiratory electron transport chain	4/36	55/8906	6.62229e-05	0.01233	0.0105467	ND4/COX2/CYTB/COX1	4
BP	GO:0022900	electron transport chain	4/36	60/8906	9.33329e-05	0.01233	0.0105467	ND4/COX2/CYTB/COX1	4
BP	GO:0006119	oxidative phosphorylation	4/36	61/8906	9.95958e-05	0.01233	0.0105467	ND4/COX2/CYTB/COX1	4
BP	GO:0046034	ATP metabolic process	5/36	135/8906	0.000192017	0.0166851	0.0142719	ATP6/ND4/COX2/CYTB/COX1	5
BP	GO:0015980	energy derivation by oxidation of organic compounds	5/36	141/8906	0.00023528	0.0166851	0.0142719	ND4/COX2/CYTB/ND1/COX1	5
BP	GO:0009167	purine ribonucleoside monophosphate metabolic process	5/36	150/8906	0.00031366	0.0166851	0.0142719	ATP6/ND4/COX2/CYTB/COX1	5
BP	GO:0009205	purine ribonucleoside triphosphate metabolic process	5/36	150/8906	0.00031366	0.0166851	0.0142719	ATP6/ND4/COX2/CYTB/COX1	5
BP	GO:0017144	drug metabolic process	7/36	334/8906	0.000319623	0.0166851	0.0142719	ATP6/ND4/COX2/CYTB/COX1/SAT2/AKR1B1	7
BP	GO:0009126	purine nucleoside monophosphate metabolic process	5/36	151/8906	0.000323459	0.0166851	0.0142719	ATP6/ND4/COX2/CYTB/COX1	5
BP	GO:0009144	purine nucleoside triphosphate metabolic process	5/36	151/8906	0.000323459	0.0166851	0.0142719	ATP6/ND4/COX2/CYTB/COX1	5
BP	GO:0009199	ribonucleoside triphosphate metabolic process	5/36	154/8906	0.000354257	0.0167536	0.0143305	ATP6/ND4/COX2/CYTB/COX1	5
BP	GO:0009161	ribonucleoside monophosphate metabolic process	5/36	159/8906	0.000410475	0.0167536	0.0143305	ATP6/ND4/COX2/CYTB/COX1	5
BP	GO:1902600	proton transmembrane transport	3/36	37/8906	0.000428873	0.0167536	0.0143305	ATP6/ND4/COX1	3
BP	GO:0009141	nucleoside triphosphate metabolic process	5/36	162/8906	0.000447301	0.0167536	0.0143305	ATP6/ND4/COX2/CYTB/COX1	5
BP	GO:0009123	nucleoside monophosphate metabolic process	5/36	163/8906	0.000460116	0.0167536	0.0143305	ATP6/ND4/COX2/CYTB/COX1	5
BP	GO:0042775	mitochondrial ATP synthesis coupled electron transport	3/36	39/8906	0.000501646	0.017251	0.014756	ND4/CYTB/COX1	3
BP	GO:0009060	aerobic respiration	3/36	49/8906	0.000983651	0.0320463	0.0274114	ND4/ND1/COX1	3
BP	GO:0007566	embryo implantation	2/36	13/8906	0.001205	0.0372947	0.0319007	TIMP1/MMP2	2
BP	GO:0006091	generation of precursor metabolites and energy	5/36	207/8906	0.00135499	0.0394545	0.0337482	ND4/COX2/CYTB/ND1/COX1	5
BP	GO:0048009	insulin-like growth factor receptor signaling pathway	2/36	14/8906	0.00140226	0.0394545	0.0337482	IGFBP4/IGFBP6	2
BP	GO:0009150	purine ribonucleotide metabolic process	5/36	223/8906	0.00188329	0.0495379	0.0423732	ATP6/ND4/COX2/CYTB/COX1	5
BP	GO:0055114	oxidation-reduction process	5/36	224/8906	0.0019207	0.0495379	0.0423732	ND4/COX2/CYTB/ND1/COX1	5
CC	GO:0098803	respiratory chain complex	6/44	57/9716	1.84984e-07	1.79434e-05	1.09043e-05	ND4/COX2/CYTB/ND1/COX1/DMAC1	6
CC	GO:1990204	oxidoreductase complex	6/44	65/9716	4.09879e-07	1.98791e-05	1.20806e-05	ND4/CYTB/ND1/COX1/CYBA/DMAC1	6
CC	GO:0070469	respiratory chain	6/44	70/9716	6.39783e-07	2.06863e-05	1.25712e-05	ND4/COX2/CYTB/ND1/COX1/DMAC1	6
CC	GO:0098800	inner mitochondrial membrane protein complex	6/44	82/9716	1.64102e-06	3.97947e-05	2.41834e-05	ATP6/ND4/CYTB/ND1/COX1/DMAC1	6
CC	GO:0005740	mitochondrial envelope	9/44	277/9716	3.22706e-06	6.26049e-05	3.80453e-05	ATP6/ND4/COX2/CYTB/ND1/MX1/COX1/DMAC1/FKBP8	9
CC	GO:0005746	mitochondrial respiratory chain	5/44	56/9716	4.85101e-06	7.84247e-05	4.76591e-05	ND4/CYTB/ND1/COX1/DMAC1	5
CC	GO:0005743	mitochondrial inner membrane	7/44	165/9716	8.10001e-06	0.000112243	6.82106e-05	ATP6/ND4/COX2/CYTB/ND1/COX1/DMAC1	7
CC	GO:0031966	mitochondrial membrane	8/44	250/9716	1.36527e-05	0.000165539	0.000100599	ATP6/ND4/COX2/CYTB/ND1/MX1/COX1/DMAC1	8
CC	GO:0019866	organelle inner membrane	7/44	184/9716	1.65179e-05	0.000178026	0.000108187	ATP6/ND4/COX2/CYTB/ND1/COX1/DMAC1	7
CC	GO:0044455	mitochondrial membrane part	6/44	130/9716	2.37781e-05	0.000230648	0.000140166	ATP6/ND4/CYTB/ND1/COX1/DMAC1	6
CC	GO:0098798	mitochondrial protein complex	6/44	136/9716	3.0708e-05	0.000251665	0.000152938	ATP6/ND4/CYTB/ND1/COX1/DMAC1	6
CC	GO:0044429	mitochondrial part	9/44	367/9716	3.11338e-05	0.000251665	0.000152938	ATP6/ND4/COX2/CYTB/ND1/MX1/COX1/DMAC1/FKBP8	9
CC	GO:0070069	cytochrome complex	3/44	18/9716	6.74364e-05	0.00050318	0.000305785	COX2/CYTB/COX1	3
CC	GO:0031967	organelle envelope	9/44	437/9716	0.000120633	0.000780094	0.000474067	ATP6/ND4/COX2/CYTB/ND1/MX1/COX1/DMAC1/FKBP8	9
CC	GO:0031975	envelope	9/44	437/9716	0.000120633	0.000780094	0.000474067	ATP6/ND4/COX2/CYTB/ND1/MX1/COX1/DMAC1/FKBP8	9
CC	GO:0005747	mitochondrial respiratory chain complex I	3/44	36/9716	0.000557432	0.00300394	0.00182551	ND4/ND1/DMAC1	3
CC	GO:0030964	NADH dehydrogenase complex	3/44	36/9716	0.000557432	0.00300394	0.00182551	ND4/ND1/DMAC1	3
CC	GO:0045271	respiratory chain complex I	3/44	36/9716	0.000557432	0.00300394	0.00182551	ND4/ND1/DMAC1	3
CC	GO:0045277	respiratory chain complex IV	2/44	11/9716	0.0010742	0.00548406	0.00333269	COX2/COX1	2
CC	GO:0005765	lysosomal membrane	3/44	55/9716	0.00192911	0.0093562	0.00568581	LAPTM4A/CD63/CTSD	3
CC	GO:0098852	lytic vacuole membrane	3/44	56/9716	0.0020319	0.00938544	0.00570358	LAPTM4A/CD63/CTSD	3
CC	GO:0005771	multivesicular body	2/44	17/9716	0.00261074	0.011511	0.00699527	BST2/CD63	2
CC	GO:0031012	extracellular matrix	4/44	143/9716	0.00386911	0.0161069	0.00978826	TIMP1/COL6A2/SPARCL1/MMP2	4
CC	GO:0033177	proton-transporting two-sector ATPase complex, proton-transporting domain	2/44	21/9716	0.00398522	0.0161069	0.00978826	ATP6/ATP6V0E1	2
CC	GO:0062023	collagen-containing extracellular matrix	3/44	75/9716	0.00466262	0.018091	0.010994	TIMP1/COL6A2/SPARCL1	3
CC	GO:0005774	vacuolar membrane	3/44	89/9716	0.00750476	0.0270522	0.0164398	LAPTM4A/CD63/CTSD	3
CC	GO:0031902	late endosome membrane	2/44	29/9716	0.00753	0.0270522	0.0164398	LAPTM4A/CD63	2
CC	GO:0044437	vacuolar part	3/44	91/9716	0.00797807	0.0276383	0.0167959	LAPTM4A/CD63/CTSD	3
CC	GO:0005770	late endosome	3/44	96/9716	0.00923735	0.0308974	0.0187765	BST2/LAPTM4A/CD63	3
CC	GO:0005581	collagen trimer	2/44	33/9716	0.00968122	0.0313026	0.0190227	EMILIN1/COLEC11	2
CC	GO:0005768	endosome	5/44	302/9716	0.011302	0.0347162	0.0210972	BST2/LAPTM4A/CD63/CTSD/CYBA	5
CC	GO:0070062	extracellular exosome	2/44	36/9716	0.0114528	0.0347162	0.0210972	CD63/TMEM98	2
CC	GO:0010008	endosome membrane	3/44	109/9716	0.0130319	0.0370143	0.0224937	LAPTM4A/CD63/CTSD	3
CC	GO:0016469	proton-transporting two-sector ATPase complex	2/44	39/9716	0.0133557	0.0370143	0.0224937	ATP6/ATP6V0E1	2
CC	GO:1903561	extracellular vesicle	2/44	39/9716	0.0133557	0.0370143	0.0224937	CD63/TMEM98	2
CC	GO:0043230	extracellular organelle	2/44	42/9716	0.0153862	0.0414572	0.0251938	CD63/TMEM98	2
CC	GO:0044440	endosomal part	3/44	120/9716	0.0168451	0.0441615	0.0268371	LAPTM4A/CD63/CTSD	3
MF	GO:0016491	oxidoreductase activity	10/35	469/9529	4.57428e-06	0.00053519	0.000399647	ND4/COX2/CYTB/ND1/COX1/AKR1B1/CYBA/AKR1C1/DHRS3/ALDH1A1	10
MF	GO:0005520	insulin-like growth factor binding	3/35	14/9529	1.60735e-05	0.000940301	0.000702159	IGFBP4/IGFBP7/IGFBP6	3
MF	GO:0009055	electron transfer activity	4/35	54/9529	4.23396e-05	0.00165124	0.00123305	COX2/CYTB/COX1/CYBA	4
MF	GO:0015078	proton transmembrane transporter activity	4/35	73/9529	0.000138686	0.00405658	0.0030292	ATP6/COX2/COX1/ATP6V0E1	4
MF	GO:0016651	oxidoreductase activity, acting on NAD(P)H	3/35	49/9529	0.000744977	0.0174325	0.0130175	ND4/ND1/CYBA	3
MF	GO:0019838	growth factor binding	3/35	63/9529	0.00155025	0.0188432	0.0140709	IGFBP4/IGFBP7/IGFBP6	3
MF	GO:0004129	cytochrome-c oxidase activity	2/35	18/9529	0.00193264	0.0188432	0.0140709	COX2/COX1	2
MF	GO:0008137	NADH dehydrogenase (ubiquinone) activity	2/35	18/9529	0.00193264	0.0188432	0.0140709	ND4/ND1	2
MF	GO:0015002	heme-copper terminal oxidase activity	2/35	18/9529	0.00193264	0.0188432	0.0140709	COX2/COX1	2
MF	GO:0016675	oxidoreductase activity, acting on a heme group of donors	2/35	18/9529	0.00193264	0.0188432	0.0140709	COX2/COX1	2
MF	GO:0016676	oxidoreductase activity, acting on a heme group of donors, oxygen as acceptor	2/35	18/9529	0.00193264	0.0188432	0.0140709	COX2/COX1	2
MF	GO:0050136	NADH dehydrogenase (quinone) activity	2/35	18/9529	0.00193264	0.0188432	0.0140709	ND4/ND1	2
MF	GO:0003954	NADH dehydrogenase activity	2/35	20/9529	0.00238897	0.0215008	0.0160554	ND4/ND1	2
MF	GO:0016655	oxidoreductase activity, acting on NAD(P)H, quinone or similar compound as acceptor	2/35	22/9529	0.00289114	0.0241617	0.0180425	ND4/ND1	2
MF	GO:0016620	oxidoreductase activity, acting on the aldehyde or oxo group of donors, NAD or NADP as acceptor	2/35	27/9529	0.00434278	0.0338737	0.0252948	AKR1B1/ALDH1A1	2
MF	GO:0020037	heme binding	3/35	95/9529	0.0049872	0.0344133	0.0256978	CYTB/COX1/CYBA	3
MF	GO:0016903	oxidoreductase activity, acting on the aldehyde or oxo group of donors	2/35	29/9529	0.00500023	0.0344133	0.0256978	AKR1B1/ALDH1A1	2
MF	GO:0046906	tetrapyrrole binding	3/35	100/9529	0.00575378	0.0371069	0.0277091	CYTB/COX1/CYBA	3
MF	GO:0048037	cofactor binding	5/35	322/9529	0.0060259	0.0371069	0.0277091	ND4/CYTB/COX1/CYBA/GSTM3	5
MF	GO:0015077	monovalent inorganic cation transmembrane transporter activity	4/35	213/9529	0.00738511	0.0432029	0.0322613	ATP6/COX2/COX1/ATP6V0E1	4
GO for cluster 13
ONTOLOGY	ID	Description	GeneRatio	BgRatio	pvalue	p.adjust	qvalue	geneID	Count
BP	GO:0043066	negative regulation of apoptotic process	16/86	316/8906	4.39468e-08	5.36615e-05	4.49132e-05	DNAJA1/ICAM1/ARF4/IFIT3/ANGPTL4/HSP90AB1/LMNA/HSPA5/CCN1/BAG3/HSPB1/TSC22D3/ID1/PLK2/MYC/PTTG1IP	16
BP	GO:0043069	negative regulation of programmed cell death	16/86	324/8906	6.22884e-08	5.36615e-05	4.49132e-05	DNAJA1/ICAM1/ARF4/IFIT3/ANGPTL4/HSP90AB1/LMNA/HSPA5/CCN1/BAG3/HSPB1/TSC22D3/ID1/PLK2/MYC/PTTG1IP	16
BP	GO:0060548	negative regulation of cell death	16/86	356/8906	2.27943e-07	0.000130915	0.000109573	DNAJA1/ICAM1/ARF4/IFIT3/ANGPTL4/HSP90AB1/LMNA/HSPA5/CCN1/BAG3/HSPB1/TSC22D3/ID1/PLK2/MYC/PTTG1IP	16
BP	GO:0035914	skeletal muscle cell differentiation	6/86	33/8906	6.10891e-07	0.000263141	0.000220242	FOS/ATF3/EGR1/EGR2/BTG2/MAFF	6
BP	GO:0034097	response to cytokine	14/86	322/8906	2.11783e-06	0.000729804	0.000610827	IRF1/ZFP36/IFIT2/IFIT1/ISG15/ICAM1/IFIT3/EGR1/HSP90AB1/PARP14/IFIH1/SRSF3/TFRC/ZFP36L2	14
BP	GO:0032269	negative regulation of cellular protein metabolic process	14/86	366/8906	9.36892e-06	0.00269044	0.00225183	ZFP36/ISG15/DNAJA1/GADD45B/PPP1R15A/ATF3/HSP90AB1/PARP14/BTG2/ERRFI1/SERPINH1/MYC/RGS2/ZFP36L2	14
BP	GO:0051248	negative regulation of protein metabolic process	14/86	386/8906	1.71185e-05	0.00376108	0.00314792	ZFP36/ISG15/DNAJA1/GADD45B/PPP1R15A/ATF3/HSP90AB1/PARP14/BTG2/ERRFI1/SERPINH1/MYC/RGS2/ZFP36L2	14
BP	GO:0071345	cellular response to cytokine stimulus	12/86	286/8906	1.74629e-05	0.00376108	0.00314792	IRF1/ZFP36/IFIT2/IFIT1/ICAM1/IFIT3/EGR1/HSP90AB1/PARP14/SRSF3/TFRC/ZFP36L2	12
BP	GO:0061061	muscle structure development	10/86	211/8906	3.3152e-05	0.00608612	0.00509392	FOS/ATF3/EGR1/EGR2/LMNA/BTG2/MAFF/ID3/SERP1/PDLIM3	10
BP	GO:0007519	skeletal muscle tissue development	6/86	65/8906	3.55959e-05	0.00608612	0.00509392	FOS/ATF3/EGR1/EGR2/BTG2/MAFF	6
[truncated: 625 more rows]
