# Supplementary material for: Single-cell RNA sequencing reveals regulation of fetal ovary development in the monkey (Macaca fascicularis)
Source: Cell Discov. 2020 Dec 29;6:97. doi: 10.1038/s41421-020-00219-0 (PMC7769980; doi:10.1038/s41421-020-00219-0)
Supplement: Supplementary file 5 — Supplementary Data S4 [file 41421_2020_219_MOESM5_ESM.xlsx]

## Sheet: Dataset 4 differentially expres
gene	p_val	avg_logFC	pct.1	pct.2	p_val_adj	cluster
TTC36	5.34e-65	0.439796	0.561	0.043	9.85e-61	G1
ENSMFAG00000004232	5.83e-64	1.3961	0.982	0.153	1.07e-59	G1
SOST	8.2e-59	0.57314	0.614	0.058	1.51e-54	G1
DPEP2	9.85e-57	0.678644	0.842	0.118	1.82e-52	G1
ANGPTL4	1.12e-56	0.682792	0.789	0.103	2.06e-52	G1
TFAP2C	1.18e-56	0.608018	0.702	0.082	2.18e-52	G1
VCAN	1.95e-56	0.824481	0.86	0.125	3.6e-52	G1
CD200	3.94e-55	0.501306	0.754	0.093	7.27e-51	G1
TP53I3	2.95e-53	0.709748	0.842	0.122	5.44e-49	G1
TOX3	3.14e-53	0.451026	0.526	0.047	5.78e-49	G1
ENSMFAG00000002640	4.29e-53	0.572079	0.754	0.1	7.91e-49	G1
OLFM1	1.51e-52	0.50021	0.772	0.1	2.79e-48	G1
NANOG	1.76e-52	0.788163	0.842	0.127	3.25e-48	G1
GRAMD1A	1.06e-51	0.337641	0.544	0.051	1.95e-47	G1
PTN	1.46e-50	0.540224	0.632	0.07	2.7e-46	G1
MGARP	4.3e-50	0.595084	0.789	0.115	7.94e-46	G1
ENSMFAG00000039395	5.67e-50	1.1431	0.982	0.204	1.05e-45	G1
GIP	1.41e-48	1.01664	0.86	0.149	2.59e-44	G1
ACTG2	1.12e-47	0.5021	0.596	0.066	2.07e-43	G1
AMHR2	1.97e-47	0.360453	0.491	0.045	3.63e-43	G1
CRABP1	6.2e-46	0.689723	0.754	0.113	1.14e-41	G1
IFI6	4.6e-45	0.629909	0.737	0.11	8.49e-41	G1
EMX2	2.25e-44	0.470485	0.614	0.075	4.15e-40	G1
SYT10	3.12e-44	0.421696	0.509	0.053	5.76e-40	G1
MBNL3	3.38e-44	0.744061	0.702	0.102	6.23e-40	G1
SOX15	1.2e-43	0.426679	0.579	0.069	2.22e-39	G1
ENSMFAG00000040972	1.43e-43	0.876567	0.895	0.182	2.64e-39	G1
PLAAT3	1.46e-43	0.491993	0.614	0.078	2.69e-39	G1
ETNK2	3.57e-43	0.549606	0.684	0.098	6.58e-39	G1
ENSMFAG00000032810	7.11e-43	0.311799	0.474	0.046	1.31e-38	G1
ELOVL6	1.19e-42	0.922331	0.965	0.213	2.19e-38	G1
DPP4	1.29e-42	0.460991	0.544	0.064	2.39e-38	G1
DSP	3.62e-41	0.828858	0.912	0.2	6.68e-37	G1
PLEKHA2	7.03e-41	0.436824	0.667	0.097	1.3e-36	G1
KITLG	1.25e-40	0.50953	0.561	0.07	2.3e-36	G1
TCEA3	1.33e-40	0.399222	0.544	0.064	2.44e-36	G1
CALD1	1.83e-40	0.983923	1	0.275	3.37e-36	G1
CD14	2.47e-40	0.300016	0.368	0.03	4.56e-36	G1
LOXL2	5.68e-40	0.512459	0.719	0.115	1.05e-35	G1
FABP3	1.04e-39	0.486331	0.649	0.094	1.91e-35	G1
CLDN1	3.07e-39	0.388046	0.456	0.048	5.67e-35	G1
PDPN	3.76e-39	0.65934	0.737	0.129	6.93e-35	G1
GADD45G	4.44e-39	0.688871	0.719	0.124	8.2e-35	G1
CDH3	5.86e-39	0.502777	0.754	0.129	1.08e-34	G1
MT3	8.11e-39	0.518793	0.526	0.064	1.5e-34	G1
ENSMFAG00000030038	8.86e-39	0.698124	0.737	0.129	1.63e-34	G1
HS3ST3A1	2.92e-38	0.29885	0.368	0.031	5.39e-34	G1
ENSMFAG00000026668	5.07e-38	0.303637	0.526	0.063	9.35e-34	G1
ENSMFAG00000026088	6.55e-38	1.01178	0.93	0.222	1.21e-33	G1
SCG5	9.16e-38	0.768916	0.877	0.195	1.69e-33	G1
GUCY1A1	1.3e-37	0.502213	0.632	0.094	2.4e-33	G1
TMC5	1.81e-37	0.523197	0.789	0.15	3.34e-33	G1
INHBB	5.65e-37	0.302403	0.474	0.054	1.04e-32	G1
ENSMFAG00000040177	1.61e-36	0.342816	0.491	0.059	2.98e-32	G1
GNG11	1.83e-36	0.526698	0.579	0.084	3.37e-32	G1
HMOX1	2.58e-36	0.391333	0.579	0.082	4.75e-32	G1
DPYSL3	5.1e-36	0.666856	0.825	0.181	9.4e-32	G1
RND3	5.65e-36	0.5817	0.807	0.168	1.04e-31	G1
VASP	1.09e-35	0.456847	0.526	0.073	2.01e-31	G1
JUP	1.24e-35	0.512081	0.702	0.127	2.28e-31	G1
LAMB1	3.15e-35	0.397581	0.526	0.069	5.82e-31	G1
KAZN	3.26e-35	0.305747	0.491	0.06	6.01e-31	G1
SLC47A1	4.15e-35	0.351808	0.474	0.058	7.66e-31	G1
ENSMFAG00000037727	4.39e-35	0.852883	0.86	0.206	8.1e-31	G1
GPHA2	5.14e-35	0.667416	0.719	0.134	9.48e-31	G1
TSHZ3	9.68e-35	0.256772	0.491	0.061	1.79e-30	G1
ADAMTS1	1.12e-34	0.47033	0.614	0.096	2.07e-30	G1
HES1	2.46e-34	1.00105	0.842	0.199	4.55e-30	G1
PCDH17	2.79e-34	0.733636	0.702	0.131	5.14e-30	G1
HUNK	2.81e-34	0.307383	0.491	0.063	5.18e-30	G1
ZFP36L1	3.12e-34	0.986964	0.982	0.299	5.75e-30	G1
IFITM1	3.17e-34	0.595553	0.702	0.13	5.85e-30	G1
PMEPA1	3.39e-34	0.2534	0.404	0.043	6.25e-30	G1
SPTSSA	5.94e-34	0.695034	0.93	0.239	1.09e-29	G1
RAB43	8.91e-34	0.442518	0.649	0.112	1.64e-29	G1
CCDC69	5.19e-33	0.528434	0.632	0.111	9.57e-29	G1
PCDHGA4	5.21e-33	0.483374	0.649	0.115	9.6e-29	G1
MMP2	7.73e-33	0.431315	0.667	0.117	1.43e-28	G1
ENSMFAG00000041075	2.02e-32	0.390357	0.614	0.1	3.73e-28	G1
IFI44	2.56e-32	0.289725	0.316	0.027	4.72e-28	G1
FNDC3B	2.62e-32	0.752105	0.877	0.233	4.83e-28	G1
NCAM1	6.17e-32	0.480254	0.702	0.136	1.14e-27	G1
GLDC	6.4e-32	0.295974	0.474	0.062	1.18e-27	G1
SAT2	1.16e-31	0.268269	0.526	0.075	2.14e-27	G1
ARID5B	1.29e-31	0.394048	0.702	0.13	2.37e-27	G1
CD52	1.76e-31	0.400227	0.649	0.116	3.25e-27	G1
DCN	3.89e-31	1.14316	1	0.355	7.17e-27	G1
IGFBP7	4.86e-31	0.568752	0.842	0.197	8.96e-27	G1
PYCARD	5.58e-31	0.277796	0.439	0.055	1.03e-26	G1
VIM	1.06e-30	1.22208	0.982	0.389	1.96e-26	G1
PLSCR4	1.56e-30	0.346115	0.491	0.069	2.88e-26	G1
ENSMFAG00000045551	1.58e-30	0.462066	0.632	0.115	2.92e-26	G1
PTGDS	2.75e-30	1.07385	0.807	0.215	5.08e-26	G1
ZNF827	2.85e-30	0.399698	0.596	0.103	5.25e-26	G1
NRP2	4.39e-30	0.372695	0.456	0.063	8.1e-26	G1
ENSMFAG00000032415	5.66e-30	1.06175	1	0.976	1.04e-25	G1
CPXM1	1.01e-29	0.314289	0.579	0.095	1.86e-25	G1
SAT1	1.25e-29	0.777363	0.947	0.308	2.31e-25	G1
PRSS35	1.49e-29	0.254052	0.491	0.07	2.76e-25	G1
UTRN	1.51e-29	0.385841	0.632	0.114	2.78e-25	G1
ENSMFAG00000041903	1.55e-29	0.259084	0.439	0.057	2.86e-25	G1
DDAH2	2.35e-29	0.438047	0.754	0.164	4.34e-25	G1
TLE5	2.95e-29	0.413	0.702	0.143	5.45e-25	G1
RPS29	4.68e-29	0.953399	1	0.985	8.63e-25	G1
ENSMFAG00000043033	4.93e-29	0.930585	1	0.95	9.09e-25	G1
IGF2	6.42e-29	0.612796	0.772	0.17	1.18e-24	G1
TPT1	8.82e-29	0.969524	1	0.976	1.63e-24	G1
TRIB2	9.69e-29	0.350429	0.474	0.07	1.79e-24	G1
IGFBP6	1.05e-28	0.697934	0.842	0.219	1.93e-24	G1
FLNA	1.45e-28	0.70418	0.912	0.253	2.68e-24	G1
DDIT4L	1.47e-28	0.266561	0.456	0.064	2.71e-24	G1
SLC39A4	1.59e-28	0.848199	0.965	0.353	2.92e-24	G1
RAI14	1.6e-28	0.512096	0.754	0.167	2.94e-24	G1
TMSB10	1.75e-28	1.0583	1	0.809	3.23e-24	G1
IER3	2.16e-28	0.456579	0.526	0.089	3.99e-24	G1
WT1	2.75e-28	0.339042	0.526	0.084	5.06e-24	G1
COMT	3.9e-28	0.345551	0.579	0.104	7.2e-24	G1
PLA2G1B	4.1e-28	0.411383	0.526	0.087	7.56e-24	G1
LITAF	4.14e-28	0.397705	0.561	0.097	7.64e-24	G1
HMCN1	4.21e-28	0.338156	0.404	0.051	7.76e-24	G1
EGR3	5.94e-28	0.439685	0.491	0.076	1.1e-23	G1
CDH8	6.31e-28	0.306538	0.333	0.036	1.16e-23	G1
LIMA1	7.11e-28	0.525362	0.754	0.178	1.31e-23	G1
TGFB1	7.42e-28	0.299117	0.456	0.066	1.37e-23	G1
RPL27A	8.03e-28	0.930798	1	0.936	1.48e-23	G1
RPS13	1.31e-27	0.894193	1	0.976	2.41e-23	G1
COL4A2	1.77e-27	0.835906	0.982	0.38	3.26e-23	G1
SLC25A29	1.96e-27	0.590022	0.789	0.206	3.62e-23	G1
VAMP8	2.04e-27	0.370632	0.526	0.088	3.77e-23	G1
DPPA4	2.4e-27	0.654805	0.912	0.261	4.42e-23	G1
EEF1A1	2.68e-27	0.85408	1	0.989	4.94e-23	G1
MDFI	3.06e-27	0.310966	0.439	0.063	5.65e-23	G1
CYBA	3.6e-27	0.498706	0.807	0.199	6.64e-23	G1
ADAP2	4.22e-27	0.268058	0.386	0.05	7.78e-23	G1
RPS14	4.51e-27	0.935678	1	0.984	8.32e-23	G1
ISG15	7.23e-27	0.631242	0.719	0.17	1.33e-22	G1
ENSMFAG00000040595	7.41e-27	0.710195	0.825	0.228	1.37e-22	G1
QSOX1	7.97e-27	0.701196	0.965	0.309	1.47e-22	G1
ENSMFAG00000043057	9.47e-27	0.963492	1	0.964	1.75e-22	G1
LRRC17	1.9e-26	0.367722	0.509	0.083	3.51e-22	G1
PERP	2.75e-26	0.468917	0.719	0.163	5.08e-22	G1
MLLT1	3.55e-26	0.35102	0.649	0.135	6.55e-22	G1
SPARC	4.77e-26	0.775253	0.93	0.306	8.8e-22	G1
GADD45B	4.92e-26	0.684963	0.807	0.213	9.07e-22	G1
ENSMFAG00000037250	5.14e-26	1.00708	0.982	0.894	9.48e-22	G1
RPS15A	5.17e-26	0.896221	1	0.951	9.53e-22	G1
ENSMFAG00000036388	5.47e-26	0.855948	1	0.967	1.01e-21	G1
SLC23A2	5.82e-26	0.499012	0.719	0.175	1.07e-21	G1
DAG1	6.91e-26	0.426777	0.825	0.208	1.27e-21	G1
LASP1	7.36e-26	0.259144	0.491	0.08	1.36e-21	G1
ENSMFAG00000034368	7.54e-26	0.814152	1	0.946	1.39e-21	G1
CNDP2	8.09e-26	0.306266	0.509	0.088	1.49e-21	G1
MAGED1	8.52e-26	0.320243	0.491	0.083	1.57e-21	G1
ENSMFAG00000032173	1.25e-25	0.785607	1	0.988	2.3e-21	G1
ENSMFAG00000042652	1.26e-25	0.834595	1	0.991	2.32e-21	G1
TRANK1	1.34e-25	0.289145	0.491	0.083	2.47e-21	G1
HDC	1.39e-25	0.257205	0.404	0.057	2.56e-21	G1
ENSMFAG00000030465	1.42e-25	0.571066	0.702	0.167	2.62e-21	G1
NUAK2	2.16e-25	0.260481	0.351	0.044	3.99e-21	G1
LSAMP	2.42e-25	0.349502	0.456	0.074	4.46e-21	G1
KISS1	2.75e-25	1.14953	0.684	0.176	5.08e-21	G1
RPL27	3.2e-25	0.777243	1	0.962	5.9e-21	G1
RPL18	3.8e-25	0.701246	1	0.99	7.01e-21	G1
PCP4L1	3.84e-25	0.256055	0.421	0.062	7.07e-21	G1
RPS17	4.1e-25	0.83362	1	0.952	7.55e-21	G1
COL3A1	4.41e-25	0.992274	0.965	0.382	8.13e-21	G1
ATF3	4.68e-25	0.42921	0.526	0.095	8.64e-21	G1
HK2	4.92e-25	0.273833	0.456	0.073	9.07e-21	G1
METTL9	6.68e-25	0.377559	0.754	0.183	1.23e-20	G1
MYO10	7.38e-25	0.588847	0.702	0.17	1.36e-20	G1
RPL13A	1.19e-24	0.656453	1	0.991	2.2e-20	G1
NUDT11	1.43e-24	0.446392	0.737	0.185	2.63e-20	G1
ENSMFAG00000036866	1.75e-24	0.873179	1	0.851	3.22e-20	G1
EVA1B	1.82e-24	0.59583	0.825	0.232	3.35e-20	G1
RPS20	1.83e-24	0.759816	1	0.994	3.37e-20	G1
ELMSAN1	1.92e-24	0.290479	0.667	0.141	3.54e-20	G1
BTG2	3.57e-24	0.500483	0.596	0.129	6.59e-20	G1
ENSMFAG00000037878	3.77e-24	0.878497	1	0.82	6.96e-20	G1
ENSMFAG00000032548	3.84e-24	0.354095	0.579	0.116	7.07e-20	G1
ZBTB20	3.91e-24	0.541715	0.719	0.186	7.22e-20	G1
RPS16	3.94e-24	0.707711	1	0.981	7.26e-20	G1
PLLP	4.32e-24	0.288481	0.509	0.092	7.96e-20	G1
ENSMFAG00000042430	4.6e-24	0.648625	1	0.983	8.48e-20	G1
ENSMFAG00000038803	5.1e-24	0.721679	1	0.981	9.41e-20	G1
ITGA2	5.26e-24	0.268066	0.386	0.055	9.71e-20	G1
LHX2	5.34e-24	0.376827	0.667	0.152	9.84e-20	G1
SERPINB6	5.81e-24	0.66046	0.807	0.248	1.07e-19	G1
RPL10	6.28e-24	0.699899	1	0.99	1.16e-19	G1
ENSMFAG00000034640	6.29e-24	0.473937	0.702	0.171	1.16e-19	G1
SLC25A6	6.41e-24	0.859416	1	0.571	1.18e-19	G1
ARL8A	6.55e-24	0.413436	0.614	0.133	1.21e-19	G1
DENND4C	7.43e-24	0.378209	0.667	0.152	1.37e-19	G1
DOCK11	7.8e-24	0.575157	0.86	0.266	1.44e-19	G1
ENSMFAG00000000525	8.04e-24	0.709853	1	0.975	1.48e-19	G1
RPL3	9.73e-24	0.638161	1	0.987	1.79e-19	G1
PLP2	1.02e-23	0.263057	0.404	0.061	1.88e-19	G1
ENSMFAG00000041085	1.03e-23	0.384347	0.667	0.155	1.9e-19	G1
DAB2	1.23e-23	0.37967	0.667	0.155	2.28e-19	G1
MGST1	1.29e-23	0.362611	0.544	0.107	2.39e-19	G1
ENSMFAG00000030534	1.42e-23	0.301309	0.684	0.157	2.62e-19	G1
FERMT1	1.65e-23	0.297347	0.474	0.082	3.05e-19	G1
SDC2	2.31e-23	0.571875	0.842	0.254	4.25e-19	G1
GALM	2.71e-23	0.296573	0.456	0.078	5e-19	G1
ETV4	2.74e-23	0.298721	0.526	0.101	5.05e-19	G1
CYP1B1	3.39e-23	0.33955	0.491	0.09	6.25e-19	G1
USP22	3.5e-23	0.660468	0.912	0.351	6.46e-19	G1
ENSMFAG00000043631	5e-23	0.660388	1	0.983	9.23e-19	G1
RPL22	6.11e-23	0.719225	0.982	0.879	1.13e-18	G1
ENSMFAG00000041709	1.1e-22	0.642914	0.982	0.975	2.02e-18	G1
RPS23	1.17e-22	0.63382	1	0.99	2.16e-18	G1
IFI16	1.33e-22	0.299662	0.404	0.063	2.46e-18	G1
RPL28	1.52e-22	0.708471	1	0.988	2.8e-18	G1
PLAU	1.61e-22	0.255598	0.404	0.063	2.97e-18	G1
GSTM5	1.74e-22	0.583849	0.877	0.288	3.2e-18	G1
PPP1R15A	2.02e-22	0.55795	0.754	0.217	3.72e-18	G1
WLS	2.44e-22	0.344094	0.632	0.147	4.49e-18	G1
RASD1	2.94e-22	0.261856	0.351	0.049	5.42e-18	G1
MYOF	3.76e-22	0.376868	0.596	0.129	6.93e-18	G1
RPS10	6.1e-22	0.663684	1	0.982	1.12e-17	G1
TPST2	7.15e-22	0.261211	0.509	0.099	1.32e-17	G1
RPS7	7.26e-22	0.568388	1	0.993	1.34e-17	G1
DPY19L1	7.64e-22	0.355557	0.579	0.13	1.41e-17	G1
SERPINH1	8.98e-22	0.431223	0.737	0.195	1.66e-17	G1
USP28	9.72e-22	0.487358	0.772	0.218	1.79e-17	G1
RPS9	1.01e-21	0.596059	1	0.964	1.87e-17	G1
CCN1	1.07e-21	0.448335	0.561	0.122	1.97e-17	G1
FOS	1.08e-21	1.2747	0.982	0.499	1.98e-17	G1
MYLK	1.1e-21	0.385231	0.684	0.173	2.04e-17	G1
ENSMFAG00000044507	1.16e-21	0.582989	0.912	0.347	2.14e-17	G1
IRX3	1.22e-21	0.296428	0.439	0.077	2.24e-17	G1
ENSMFAG00000037923	1.24e-21	0.563133	1	0.996	2.29e-17	G1
ZBTB8A	1.59e-21	0.293933	0.544	0.111	2.93e-17	G1
CTDSP2	1.91e-21	0.299966	0.544	0.113	3.53e-17	G1
ITGA6	2.13e-21	0.835184	0.982	0.48	3.93e-17	G1
CDH7	2.34e-21	0.303845	0.439	0.077	4.32e-17	G1
ENSMFAG00000043037	3.37e-21	0.520069	0.684	0.181	6.21e-17	G1
RGS5	4.26e-21	0.507003	0.561	0.125	7.86e-17	G1
GGCX	5e-21	0.329826	0.456	0.084	9.22e-17	G1
ENSMFAG00000027717	5.34e-21	0.574621	1	0.991	9.84e-17	G1
FSCN1	5.45e-21	0.38359	0.614	0.149	1.01e-16	G1
GPATCH2	5.75e-21	0.325197	0.561	0.127	1.06e-16	G1
FLNB	6.99e-21	0.475353	0.807	0.249	1.29e-16	G1
COL4A1	9.39e-21	0.507519	0.649	0.166	1.73e-16	G1
GNAI2	9.69e-21	0.628789	0.895	0.354	1.79e-16	G1
ENSMFAG00000002474	1.07e-20	0.700229	1	0.622	1.98e-16	G1
2020-09-06	1.08e-20	0.49387	0.825	0.253	1.99e-16	G1
LYPD1	1.21e-20	0.294384	0.404	0.067	2.24e-16	G1
VEGFA	1.24e-20	0.33025	0.526	0.113	2.3e-16	G1
FAM129A	1.3e-20	0.253888	0.351	0.054	2.41e-16	G1
SNX29	1.65e-20	0.363764	0.456	0.09	3.04e-16	G1
PTPRZ1	1.82e-20	0.359172	0.544	0.117	3.35e-16	G1
MMP15	2.05e-20	0.302298	0.561	0.123	3.78e-16	G1
CCN2	2.67e-20	0.662733	0.614	0.157	4.93e-16	G1
RHOBTB3	2.89e-20	0.373084	0.807	0.239	5.34e-16	G1
RACK1	3.45e-20	0.703408	1	0.937	6.36e-16	G1
ENSMFAG00000000936	3.7e-20	0.396077	0.737	0.212	6.82e-16	G1
LY6E	3.74e-20	0.69624	0.912	0.399	6.9e-16	G1
DSEL	3.87e-20	0.31169	0.456	0.088	7.14e-16	G1
ENSMFAG00000033495	3.87e-20	0.624185	1	0.969	7.14e-16	G1
ATN1	4.02e-20	0.387806	0.544	0.125	7.42e-16	G1
ENSMFAG00000038912	4.38e-20	0.334005	0.596	0.14	8.07e-16	G1
EEF1B2	4.38e-20	0.696536	0.982	0.909	8.08e-16	G1
APOE	4.47e-20	0.880983	1	0.537	8.25e-16	G1
LSR	6.79e-20	0.256418	0.421	0.076	1.25e-15	G1
ACTN1	6.91e-20	0.281379	0.439	0.084	1.27e-15	G1
ANXA6	7.67e-20	0.263678	0.614	0.145	1.41e-15	G1
ABCA1	9.17e-20	0.495304	0.684	0.198	1.69e-15	G1
MAP1B	9.72e-20	0.278894	0.754	0.2	1.79e-15	G1
PCSK5	9.8e-20	0.258599	0.404	0.071	1.81e-15	G1
CRYM	9.82e-20	0.378436	0.404	0.073	1.81e-15	G1
ENSMFAG00000044075	1.38e-19	0.587059	1	0.939	2.55e-15	G1
THY1	1.4e-19	0.287313	0.386	0.066	2.59e-15	G1
CAVIN1	1.7e-19	0.266868	0.456	0.088	3.14e-15	G1
RPS3A	1.77e-19	0.577116	1	0.993	3.26e-15	G1
RPL7A	2.38e-19	0.545597	1	0.997	4.39e-15	G1
ULK1	3.23e-19	0.342121	0.632	0.163	5.96e-15	G1
ENSMFAG00000000965	3.24e-19	0.330486	0.684	0.188	5.97e-15	G1
PPM1K	3.77e-19	0.448463	0.684	0.195	6.95e-15	G1
TAF1D	4.33e-19	0.535397	0.912	0.334	7.98e-15	G1
FGFR1	4.4e-19	0.573704	0.807	0.297	8.11e-15	G1
ENSMFAG00000045720	4.92e-19	0.545901	1	0.951	9.07e-15	G1
KANK2	5.28e-19	0.319428	0.491	0.104	9.73e-15	G1
ZYX	5.85e-19	0.401789	0.579	0.145	1.08e-14	G1
ITM2C	6.4e-19	0.356234	0.684	0.19	1.18e-14	G1
DBI	7.17e-19	0.435097	0.807	0.272	1.32e-14	G1
TRIML2	8.35e-19	0.561279	0.754	0.245	1.54e-14	G1
MGST2	9.92e-19	0.278371	0.544	0.126	1.83e-14	G1
RPL18A	1.06e-18	0.536551	1	0.967	1.96e-14	G1
SHISA5	1.12e-18	0.353195	0.789	0.24	2.06e-14	G1
ENSMFAG00000043083	1.15e-18	0.483651	0.702	0.216	2.11e-14	G1
USP54	1.36e-18	0.268472	0.526	0.121	2.52e-14	G1
WSB1	2.21e-18	0.719401	0.982	0.58	4.07e-14	G1
RPS18	2.95e-18	0.471976	1	0.998	5.45e-14	G1
ENSMFAG00000037643	3.17e-18	0.609701	0.982	0.918	5.85e-14	G1
NR4A1	3.24e-18	0.468157	0.632	0.175	5.97e-14	G1
ENSMFAG00000000455	3.67e-18	0.303896	0.351	0.06	6.76e-14	G1
KAT6B	4.36e-18	0.35469	0.614	0.167	8.05e-14	G1
ENSMFAG00000029875	4.36e-18	0.267067	0.614	0.155	8.05e-14	G1
SMAGP	4.5e-18	0.353449	0.667	0.188	8.29e-14	G1
ENSMFAG00000035836	4.73e-18	0.669388	0.965	0.679	8.73e-14	G1
ENSMFAG00000017384	4.79e-18	0.551804	1	0.964	8.84e-14	G1
ENSMFAG00000039785	6.73e-18	0.617226	0.982	0.894	1.24e-13	G1
L1TD1	7.38e-18	0.446567	0.86	0.29	1.36e-13	G1
ID2	7.76e-18	0.736314	0.877	0.381	1.43e-13	G1
HSDL2	7.82e-18	0.36444	0.702	0.21	1.44e-13	G1
CD81	9.12e-18	0.646018	1	0.574	1.68e-13	G1
OSBPL1A	9.82e-18	0.348491	0.807	0.269	1.81e-13	G1
MPZL1	1.08e-17	0.423731	0.807	0.275	2e-13	G1
RPL30	1.13e-17	0.487786	1	0.985	2.09e-13	G1
CSTB	1.24e-17	0.683392	0.965	0.541	2.29e-13	G1
RPL10A	1.27e-17	0.514115	1	0.989	2.34e-13	G1
RPL35A	1.27e-17	0.511148	1	0.988	2.34e-13	G1
PTBP1	1.37e-17	0.505777	0.895	0.338	2.53e-13	G1
PIP4K2B	1.41e-17	0.283907	0.544	0.135	2.6e-13	G1
ZNF428	1.43e-17	0.625922	0.982	0.536	2.63e-13	G1
APH1A	1.47e-17	0.315409	0.579	0.152	2.71e-13	G1
RPS8	1.51e-17	0.471523	1	0.997	2.78e-13	G1
RPL8	1.57e-17	0.509109	1	0.952	2.9e-13	G1
CCNL1	1.68e-17	0.554776	0.877	0.345	3.11e-13	G1
CHCHD10	1.7e-17	0.478164	0.789	0.261	3.14e-13	G1
EMP3	1.87e-17	0.297727	0.614	0.163	3.45e-13	G1
LTBP1	1.96e-17	0.541934	0.719	0.251	3.62e-13	G1
VGLL4	2.21e-17	0.38521	0.719	0.222	4.07e-13	G1
ETHE1	2.32e-17	0.347381	0.702	0.206	4.27e-13	G1
ARPC4	2.34e-17	0.329531	0.702	0.209	4.32e-13	G1
FOSB	2.43e-17	0.657091	0.667	0.212	4.48e-13	G1
ENDOD1	3.89e-17	0.266914	0.456	0.1	7.18e-13	G1
LMO4	3.97e-17	0.442885	0.86	0.32	7.32e-13	G1
ENSMFAG00000041463	5.01e-17	0.510883	0.912	0.364	9.24e-13	G1
ENSMFAG00000032070	5.02e-17	0.25812	0.491	0.114	9.26e-13	G1
LRP1	5.18e-17	0.272313	0.474	0.108	9.55e-13	G1
TCAF1	5.25e-17	0.412655	0.719	0.235	9.68e-13	G1
HMGN3	5.45e-17	0.50935	0.947	0.393	1.01e-12	G1
DDIT4	6.38e-17	0.474393	0.754	0.25	1.18e-12	G1
NREP	6.69e-17	0.297366	0.667	0.191	1.23e-12	G1
HDAC5	6.82e-17	0.402695	0.825	0.281	1.26e-12	G1
C21orf91	6.94e-17	0.261058	0.614	0.164	1.28e-12	G1
ENSMFAG00000000366	7.62e-17	0.468237	1	0.997	1.41e-12	G1
ENSMFAG00000034835	8.07e-17	0.3217	0.719	0.226	1.49e-12	G1
CLU	9.32e-17	0.37021	0.561	0.146	1.72e-12	G1
SOX4	9.55e-17	0.341305	0.649	0.188	1.76e-12	G1
ENSMFAG00000033540	1.38e-16	0.676943	0.965	0.541	2.54e-12	G1
EEF1D	1.49e-16	0.534662	0.982	0.522	2.75e-12	G1
MEF2A	1.59e-16	0.321729	0.649	0.186	2.93e-12	G1
NOP53	1.6e-16	0.515898	0.947	0.432	2.96e-12	G1
TSPAN12	1.77e-16	0.412276	0.579	0.162	3.26e-12	G1
ENSMFAG00000040946	1.92e-16	0.671833	0.912	0.422	3.55e-12	G1
SPARCL1	2.03e-16	0.321362	0.561	0.141	3.74e-12	G1
TRIM71	2.28e-16	0.503352	0.772	0.281	4.2e-12	G1
SNAI1	2.28e-16	0.306711	0.526	0.136	4.21e-12	G1
COX8A	2.33e-16	0.48664	0.912	0.365	4.3e-12	G1
RPAP2	2.63e-16	0.296207	0.509	0.123	4.86e-12	G1
TIMP1	2.69e-16	0.547946	0.667	0.205	4.97e-12	G1
B4GALT5	3.08e-16	0.376793	0.842	0.292	5.69e-12	G1
CASP9	3.14e-16	0.278745	0.491	0.12	5.8e-12	G1
FCGRT	3.28e-16	0.302712	0.614	0.17	6.04e-12	G1
ZMYM3	3.31e-16	0.304594	0.474	0.115	6.11e-12	G1
EMC10	3.34e-16	0.278606	0.702	0.211	6.17e-12	G1
NOP10	3.53e-16	0.580175	0.877	0.391	6.51e-12	G1
CARHSP1	4.08e-16	0.47139	0.912	0.366	7.52e-12	G1
TET1	4.33e-16	0.488386	0.895	0.368	7.99e-12	G1
BCKDHA	4.95e-16	0.259738	0.456	0.105	9.12e-12	G1
ASAH1	5.26e-16	0.410481	0.719	0.248	9.7e-12	G1
LDHB	5.58e-16	0.57362	0.982	0.546	1.03e-11	G1
NBL1	5.89e-16	0.394477	0.684	0.221	1.09e-11	G1
RPL36	6.24e-16	0.548154	0.982	0.96	1.15e-11	G1
CADM1	6.69e-16	0.298424	0.684	0.208	1.23e-11	G1
LEF1	7.41e-16	0.28045	0.491	0.121	1.37e-11	G1
ZNF462	7.68e-16	0.292058	0.632	0.178	1.42e-11	G1
MLLT6	7.73e-16	0.254645	0.421	0.093	1.43e-11	G1
EPHB4	1.11e-15	0.264272	0.474	0.115	2.04e-11	G1
ZNF12	1.11e-15	0.270343	0.509	0.131	2.05e-11	G1
PNRC1	1.16e-15	0.542468	0.93	0.414	2.14e-11	G1
EGR2	1.24e-15	0.251958	0.333	0.062	2.29e-11	G1
TEAD4	1.3e-15	0.252381	0.544	0.143	2.4e-11	G1
SERPING1	1.45e-15	0.30608	0.702	0.215	2.68e-11	G1
LRRC59	1.55e-15	0.481244	0.772	0.298	2.86e-11	G1
SQSTM1	1.57e-15	0.306386	0.86	0.303	2.89e-11	G1
PNRC2	1.75e-15	0.431999	0.807	0.318	3.23e-11	G1
ATXN7L3B	2e-15	0.267439	0.649	0.19	3.7e-11	G1
ABRACL	2.14e-15	0.356743	0.702	0.233	3.95e-11	G1
RIOK3	2.35e-15	0.26356	0.579	0.161	4.34e-11	G1
GTF2I	2.53e-15	0.605944	0.982	0.587	4.67e-11	G1
ZFP36	2.98e-15	0.563149	0.526	0.148	5.5e-11	G1
CDK2AP1	3.23e-15	0.610394	0.982	0.652	5.96e-11	G1
RPL32	3.25e-15	0.492321	1	0.918	5.99e-11	G1
CORO1B	3.58e-15	0.25958	0.509	0.129	6.6e-11	G1
ENSMFAG00000002566	4.54e-15	0.498016	1	0.957	8.37e-11	G1
ENSMFAG00000015746	4.67e-15	0.250811	0.667	0.209	8.61e-11	G1
MTCH1	4.73e-15	0.339008	0.825	0.302	8.72e-11	G1
RAB11B	4.8e-15	0.274415	0.702	0.219	8.85e-11	G1
RPS4X	5.39e-15	0.497915	1	0.99	9.94e-11	G1
SLC29A1	5.67e-15	0.278015	0.404	0.091	1.05e-10	G1
IP6K2	5.78e-15	0.32268	0.702	0.242	1.07e-10	G1
CPVL	5.88e-15	0.380494	0.807	0.285	1.08e-10	G1
EEF2	6.19e-15	0.543746	0.982	0.739	1.14e-10	G1
C16orf91	6.25e-15	0.322613	0.895	0.34	1.15e-10	G1
SRPX	7.08e-15	0.264244	0.439	0.105	1.31e-10	G1
CDK19	7.49e-15	0.252496	0.491	0.124	1.38e-10	G1
SRGAP1	8.03e-15	0.317452	0.561	0.157	1.48e-10	G1
PDLIM5	8.99e-15	0.40076	0.754	0.28	1.66e-10	G1
ENSMFAG00000001318	9.8e-15	0.566873	0.93	0.525	1.81e-10	G1
ENSMFAG00000038700	1.07e-14	0.326409	0.632	0.206	1.96e-10	G1
PBX1	1.07e-14	0.394694	0.807	0.299	1.97e-10	G1
ZFP90	1.18e-14	0.273734	0.509	0.135	2.18e-10	G1
FAT1	1.19e-14	0.302852	0.614	0.185	2.2e-10	G1
MGST3	1.26e-14	0.56792	0.965	0.53	2.32e-10	G1
ALG14	1.39e-14	0.263048	0.526	0.143	2.56e-10	G1
IL6ST	1.46e-14	0.388418	0.895	0.354	2.7e-10	G1
IFRD1	1.53e-14	0.312452	0.596	0.181	2.83e-10	G1
MCL1	1.54e-14	0.292391	0.421	0.1	2.84e-10	G1
DRAM1	1.59e-14	0.280566	0.439	0.106	2.94e-10	G1
LAMB2	1.69e-14	0.273902	0.386	0.084	3.12e-10	G1
ENSMFAG00000045191	1.79e-14	0.28171	0.667	0.206	3.3e-10	G1
COX16	2.42e-14	0.432815	0.877	0.374	4.46e-10	G1
HOXD9	2.55e-14	0.412381	0.649	0.22	4.7e-10	G1
FAU	2.57e-14	0.428211	1	0.977	4.73e-10	G1
ZFP36L2	3.07e-14	0.35342	0.719	0.263	5.66e-10	G1
PTGFRN	3.13e-14	0.297553	0.509	0.143	5.78e-10	G1
SCD	3.29e-14	0.284058	0.368	0.08	6.07e-10	G1
IGFBP5	3.94e-14	0.57982	0.526	0.15	7.26e-10	G1
RPLP0	4.03e-14	0.4488	1	0.973	7.44e-10	G1
PPP2R5E	6.38e-14	0.329732	0.719	0.253	1.18e-09	G1
CCNG2	7.07e-14	0.33682	0.702	0.25	1.3e-09	G1
SIPA1L2	8.66e-14	0.332758	0.684	0.235	1.6e-09	G1
PRDX6	1.06e-13	0.323069	0.702	0.241	1.95e-09	G1
CDH2	1.09e-13	0.473376	0.947	0.459	2.02e-09	G1
RAC3	1.18e-13	0.284693	0.526	0.153	2.17e-09	G1
MAP2K2	1.19e-13	0.44414	0.912	0.408	2.19e-09	G1
SOX17	1.28e-13	0.320693	0.561	0.172	2.37e-09	G1
DAP	1.49e-13	0.289162	0.561	0.169	2.74e-09	G1
ENSMFAG00000036985	1.58e-13	0.680835	0.737	0.289	2.91e-09	G1
RNASEK	1.7e-13	0.56361	0.982	0.585	3.14e-09	G1
ENSMFAG00000002587	1.72e-13	0.423344	0.825	0.345	3.18e-09	G1
SLC38A2	1.73e-13	0.34105	0.649	0.218	3.2e-09	G1
SFRP1	1.74e-13	0.35625	0.526	0.146	3.21e-09	G1
NR2F6	1.91e-13	0.30433	0.684	0.235	3.51e-09	G1
ENSMFAG00000012118	2.21e-13	0.342657	0.772	0.291	4.07e-09	G1
FAM210B	2.24e-13	0.544866	0.912	0.473	4.14e-09	G1
SYNE2	2.54e-13	0.422736	0.947	0.45	4.68e-09	G1
IFI27L2	2.94e-13	0.423528	0.895	0.399	5.43e-09	G1
TBC1D2B	3.57e-13	0.252721	0.474	0.129	6.59e-09	G1
RTF1	3.7e-13	0.468988	0.947	0.512	6.82e-09	G1
EGR1	3.71e-13	0.996811	0.737	0.348	6.84e-09	G1
ENSMFAG00000033062	4.05e-13	0.362102	1	0.991	7.47e-09	G1
HSPB1	4.17e-13	0.644461	0.947	0.528	7.7e-09	G1
ENSMFAG00000044835	4.28e-13	0.383324	0.596	0.189	7.89e-09	G1
MRPS24	4.33e-13	0.530393	0.965	0.567	7.98e-09	G1
IFI27	4.36e-13	0.776073	0.895	0.478	8.03e-09	G1
ZNF292	4.39e-13	0.437772	0.947	0.449	8.1e-09	G1
OLFML3	6.61e-13	0.278793	0.316	0.066	1.22e-08	G1
HMG20B	8.35e-13	0.277728	0.456	0.129	1.54e-08	G1
ENSMFAG00000043121	8.54e-13	0.571371	0.93	0.57	1.57e-08	G1
EXTL2	9.26e-13	0.290658	0.544	0.17	1.71e-08	G1
ENSMFAG00000028668	9.78e-13	0.37829	0.86	0.366	1.8e-08	G1
ENSMFAG00000034636	1.23e-12	0.291361	0.333	0.074	2.27e-08	G1
CSNK2A2	1.29e-12	0.463535	0.982	0.567	2.38e-08	G1
PRKCSH	1.36e-12	0.279916	0.789	0.289	2.51e-08	G1
ATP6V0E1	1.6e-12	0.439932	0.895	0.483	2.96e-08	G1
EIF3F	1.63e-12	0.50026	1	0.684	3.01e-08	G1
CLCN3	1.65e-12	0.331463	0.649	0.232	3.05e-08	G1
LAMC1	1.75e-12	0.457957	0.842	0.353	3.23e-08	G1
KDELR1	2.02e-12	0.388276	0.825	0.354	3.73e-08	G1
RCC2	2.05e-12	0.366629	0.772	0.326	3.78e-08	G1
YES1	2.05e-12	0.290016	0.649	0.22	3.78e-08	G1
ATP6V1E1	2.08e-12	0.497886	0.982	0.552	3.84e-08	G1
ALCAM	2.49e-12	0.402046	0.491	0.152	4.59e-08	G1
ADAR	2.58e-12	0.429428	0.789	0.353	4.76e-08	G1
PHIP	2.62e-12	0.410487	0.842	0.384	4.84e-08	G1
GMPR	2.67e-12	0.382173	0.789	0.313	4.93e-08	G1
UBR1	2.93e-12	0.27447	0.544	0.174	5.4e-08	G1
RPL19	2.93e-12	0.35976	1	0.99	5.41e-08	G1
ANKRD26	3.05e-12	0.360674	0.912	0.433	5.63e-08	G1
VPS28	3.18e-12	0.422536	0.947	0.487	5.86e-08	G1
ENSMFAG00000042744	3.53e-12	0.446251	1	0.797	6.51e-08	G1
EIF3M	3.81e-12	0.403972	0.93	0.48	7.04e-08	G1
TAOK3	3.86e-12	0.290623	0.702	0.257	7.12e-08	G1
CLIC1	4.48e-12	0.284711	0.789	0.318	8.26e-08	G1
COL1A1	4.52e-12	0.936191	0.912	0.434	8.33e-08	G1
CTSL	4.6e-12	0.642256	0.982	0.615	8.48e-08	G1
RPL4	5.81e-12	0.440383	0.982	0.861	1.07e-07	G1
ISOC2	5.83e-12	0.27886	0.614	0.212	1.08e-07	G1
DNAJB1	6.03e-12	0.673996	0.825	0.469	1.11e-07	G1
PLD3	6.23e-12	0.288783	0.737	0.278	1.15e-07	G1
ENSMFAG00000014721	7.03e-12	0.434608	0.982	0.893	1.3e-07	G1
OGT	7.63e-12	0.354901	0.614	0.217	1.41e-07	G1
KMT2C	7.86e-12	0.432685	0.965	0.569	1.45e-07	G1
MAPRE2	8.2e-12	0.263016	0.509	0.16	1.51e-07	G1
SGTA	8.5e-12	0.27604	0.509	0.152	1.57e-07	G1
CMTM6	8.71e-12	0.27849	0.456	0.136	1.61e-07	G1
SCP2	1.28e-11	0.356288	0.86	0.397	2.36e-07	G1
HNRNPA1	1.38e-11	0.44471	0.912	0.457	2.55e-07	G1
FAM92A	1.48e-11	0.330823	0.737	0.297	2.74e-07	G1
EPN2	1.56e-11	0.357777	0.842	0.381	2.88e-07	G1
TTF1	1.61e-11	0.273364	0.807	0.327	2.96e-07	G1
EPCAM	1.64e-11	0.252521	0.789	0.305	3.03e-07	G1
SEC61A1	1.85e-11	0.257942	0.649	0.232	3.41e-07	G1
POGZ	2.02e-11	0.299912	0.825	0.35	3.72e-07	G1
TIA1	2.1e-11	0.45226	0.807	0.381	3.87e-07	G1
RPS2	2.17e-11	0.42696	1	0.955	4e-07	G1
CECR2	2.18e-11	0.327275	0.526	0.175	4.02e-07	G1
APEX1	2.37e-11	0.399362	0.895	0.446	4.38e-07	G1
ATP1A1	2.74e-11	0.340084	0.737	0.317	5.05e-07	G1
C1QBP	2.89e-11	0.471629	0.947	0.574	5.32e-07	G1
ISYNA1	3.05e-11	0.286894	0.825	0.345	5.62e-07	G1
SYNGR1	3.26e-11	0.269139	0.684	0.26	6.02e-07	G1
PAFAH1B3	3.27e-11	0.400645	0.965	0.493	6.03e-07	G1
BTF3	3.28e-11	0.399585	0.982	0.84	6.04e-07	G1
ARF4	3.62e-11	0.42833	0.965	0.501	6.67e-07	G1
RBM5	3.69e-11	0.284448	0.702	0.281	6.81e-07	G1
ENSMFAG00000003478	3.9e-11	0.41649	0.982	0.721	7.2e-07	G1
RPL15	4.18e-11	0.324785	1	0.987	7.7e-07	G1
SRSF6	4.59e-11	0.489764	0.86	0.493	8.47e-07	G1
FUOM	4.67e-11	0.27798	0.632	0.231	8.61e-07	G1
ITGB1	5.55e-11	0.378441	0.982	0.498	1.02e-06	G1
RMND1	5.74e-11	0.260586	0.579	0.201	1.06e-06	G1
CD9	5.75e-11	0.368406	0.807	0.365	1.06e-06	G1
COL1A2	6.4e-11	0.352015	0.421	0.121	1.18e-06	G1
ZMYND8	6.58e-11	0.361569	0.895	0.438	1.21e-06	G1
TLK2	7.05e-11	0.273226	0.789	0.327	1.3e-06	G1
TP53BP1	7.69e-11	0.29367	0.772	0.339	1.42e-06	G1
PRRC2B	9.27e-11	0.370562	0.877	0.417	1.71e-06	G1
EPB41L2	1e-10	0.35829	0.807	0.371	1.85e-06	G1
CUL1	1.06e-10	0.251974	0.737	0.293	1.96e-06	G1
PRDX2	1.13e-10	0.281808	0.877	0.436	2.09e-06	G1
C12orf57	1.24e-10	0.447851	0.982	0.653	2.29e-06	G1
USP48	1.38e-10	0.347444	0.912	0.442	2.55e-06	G1
ZNF217	1.41e-10	0.327356	0.86	0.41	2.6e-06	G1
RAB11FIP2	1.44e-10	0.280714	0.684	0.278	2.66e-06	G1
ENSMFAG00000032800	1.46e-10	0.354868	0.86	0.421	2.69e-06	G1
ENSMFAG00000007154	1.46e-10	0.364695	0.912	0.46	2.7e-06	G1
ENSMFAG00000007224	1.53e-10	0.369417	0.982	0.859	2.82e-06	G1
RPS5	1.69e-10	0.297555	1	0.994	3.12e-06	G1
ARHGAP21	1.85e-10	0.321934	0.965	0.453	3.42e-06	G1
ENSMFAG00000041383	1.89e-10	0.473141	0.965	0.626	3.49e-06	G1
ENSMFAG00000030186	1.98e-10	0.399372	1	0.848	3.65e-06	G1
CERK	2.08e-10	0.254861	0.456	0.149	3.84e-06	G1
AKAP12	2.1e-10	0.3395	0.737	0.301	3.88e-06	G1
CHM	2.24e-10	0.297083	0.491	0.17	4.13e-06	G1
GANAB	2.38e-10	0.311048	0.86	0.393	4.39e-06	G1
RPL9	2.38e-10	0.281447	1	0.984	4.39e-06	G1
YWHAB	2.5e-10	0.445265	1	0.649	4.6e-06	G1
GSTP1	2.74e-10	0.455166	1	0.678	5.06e-06	G1
ENSMFAG00000008147	2.93e-10	0.318108	0.632	0.257	5.41e-06	G1
RCN1	3e-10	0.257212	0.667	0.264	5.53e-06	G1
CTBP2	3.07e-10	0.262493	0.667	0.266	5.65e-06	G1
ENSMFAG00000004178	3.08e-10	0.334603	1	0.934	5.67e-06	G1
RBM3	3.31e-10	0.440184	1	0.648	6.11e-06	G1
TSC22D1	3.42e-10	0.350251	0.825	0.384	6.3e-06	G1
TFAM	4.57e-10	0.319101	0.842	0.387	8.43e-06	G1
ENSMFAG00000033843	4.57e-10	0.422284	0.895	0.51	8.43e-06	G1
LAPTM4B	4.76e-10	0.427288	0.965	0.526	8.78e-06	G1
DMAC1	5.59e-10	0.30161	0.772	0.345	1.03e-05	G1
RBBP6	6.15e-10	0.271619	0.947	0.436	1.13e-05	G1
ENSMFAG00000008239	6.46e-10	0.28508	0.649	0.268	1.19e-05	G1
NDUFA11	6.77e-10	0.3791	0.947	0.553	1.25e-05	G1
ENSMFAG00000036975	8.31e-10	0.264778	0.754	0.32	1.53e-05	G1
SPTBN1	8.4e-10	0.381932	0.912	0.508	1.55e-05	G1
TMEM219	8.49e-10	0.318447	0.842	0.389	1.57e-05	G1
TXNRD1	1.34e-09	0.294639	0.754	0.348	2.47e-05	G1
ENSMFAG00000001552	1.41e-09	0.317964	0.93	0.488	2.61e-05	G1
ENSMFAG00000003875	1.41e-09	0.299736	0.561	0.21	2.61e-05	G1
RPSA	1.56e-09	0.317607	1	0.993	2.88e-05	G1
STOM	1.97e-09	0.278986	0.579	0.229	3.63e-05	G1
LUZP1	2.07e-09	0.287901	0.772	0.348	3.81e-05	G1
NHP2	2.21e-09	0.334182	0.93	0.474	4.07e-05	G1
SNX10	2.33e-09	0.273468	0.614	0.244	4.3e-05	G1
DUSP2	2.95e-09	0.391203	0.316	0.087	5.44e-05	G1
TPM2	3.38e-09	0.263441	0.965	0.441	6.23e-05	G1
BPTF	3.42e-09	0.364776	0.965	0.539	6.3e-05	G1
ENSMFAG00000035530	3.86e-09	0.25963	0.825	0.385	7.11e-05	G1
HIGD2A	4.01e-09	0.251569	0.719	0.318	7.39e-05	G1
APLP2	4.85e-09	0.42726	0.93	0.522	8.94e-05	G1
ENSMFAG00000030460	5.26e-09	0.376145	0.982	0.779	9.7e-05	G1
RPS25	5.82e-09	0.311306	1	0.979	0.000107273	G1
ABHD12	7.02e-09	0.346146	0.789	0.395	0.000129542	G1
OCIAD1	8.39e-09	0.263119	0.86	0.416	0.000154779	G1
MAFG	8.87e-09	0.364844	0.719	0.356	0.000163669	G1
GOLGA2	9.03e-09	0.252894	0.807	0.383	0.00016656	G1
MLEC	9.15e-09	0.388791	0.982	0.593	0.000168781	G1
NPC2	9.53e-09	0.264206	0.982	0.576	0.000175823	G1
SINHCAF	9.95e-09	0.293545	0.789	0.38	0.000183539	G1
FNBP1L	1.29e-08	0.260612	0.842	0.417	0.000237741	G1
RERE	1.29e-08	0.371303	0.912	0.528	0.000238356	G1
RPS6	1.47e-08	0.28001	1	0.991	0.000270836	G1
TXNIP	1.58e-08	0.273354	0.614	0.255	0.000292271	G1
HMGN5	1.6e-08	0.293122	0.474	0.18	0.000294489	G1
ENSMFAG00000044001	1.64e-08	0.273992	0.877	0.444	0.000302817	G1
H3F3B	1.74e-08	0.329056	1	0.947	0.000320504	G1
AMD1	2.03e-08	0.292278	0.895	0.459	0.000375028	G1
TOR3A	2.35e-08	0.282267	0.526	0.202	0.000432654	G1
C6orf62	2.38e-08	0.311659	0.912	0.495	0.000438693	G1
RPS21	2.59e-08	0.325187	1	0.982	0.000477045	G1
ENSMFAG00000030228	2.71e-08	0.280554	0.632	0.27	0.00049947	G1
PRRC2C	2.72e-08	0.349679	1	0.768	0.000502195	G1
DDX17	3.23e-08	0.395852	0.982	0.759	0.000595797	G1
MIF	3.45e-08	0.362289	0.965	0.644	0.000636597	G1
ENSMFAG00000026126	3.71e-08	0.300539	0.877	0.468	0.000684309	G1
DSG2	3.9e-08	0.270503	0.842	0.411	0.000718707	G1
KIDINS220	3.98e-08	0.266018	0.807	0.392	0.000733328	G1
NME1-NME2	4e-08	0.354318	0.965	0.796	0.000736928	G1
TPM3	4.82e-08	0.365949	0.965	0.619	0.000888332	G1
ATF4	4.96e-08	0.332813	0.947	0.619	0.000914442	G1
DARS	5.62e-08	0.263692	0.825	0.405	0.00103751	G1
ENSMFAG00000037584	5.9e-08	0.255331	0.614	0.254	0.00108772	G1
FTL	6.02e-08	0.310059	1	0.94	0.00111086	G1
CFL1	6.24e-08	0.35167	0.965	0.683	0.00115124	G1
BNIP3	7.22e-08	0.324829	0.895	0.478	0.00133198	G1
RSL24D1	7.66e-08	0.31898	0.93	0.539	0.00141267	G1
LAPTM4A	8.21e-08	0.395697	0.982	0.763	0.0015148	G1
KDM3B	9.2e-08	0.268085	0.719	0.344	0.00169644	G1
ID1	9.77e-08	0.29162	0.877	0.426	0.0018015	G1
CEP164	9.88e-08	0.278865	0.491	0.201	0.00182193	G1
CHD2	1.04e-07	0.348194	0.965	0.621	0.00191319	G1
PHPT1	1.05e-07	0.279177	0.982	0.582	0.00193534	G1
REST	1.09e-07	0.333883	0.947	0.564	0.0020129	G1
YBX1	1.25e-07	0.338291	0.982	0.688	0.00229949	G1
RPLP2	1.61e-07	0.287561	1	0.969	0.00297374	G1
MAP3K1	1.93e-07	0.288593	0.719	0.345	0.00355677	G1
WDR83OS	2.02e-07	0.315862	0.982	0.711	0.00372166	G1
MTMR14	2.16e-07	0.262878	0.509	0.213	0.0039839	G1
ATG14	2.74e-07	0.295859	0.667	0.311	0.00505665	G1
SNRPN	2.83e-07	0.313475	0.895	0.553	0.00522532	G1
PRPF4B	2.92e-07	0.35206	1	0.674	0.00538358	G1
TCF25	3.61e-07	0.286721	0.895	0.513	0.00665418	G1
LARP1	3.65e-07	0.303634	0.789	0.465	0.00673802	G1
PAK2	3.84e-07	0.268462	0.947	0.566	0.00707599	G1
MARCKSL1	3.86e-07	0.307412	0.912	0.537	0.00711371	G1
SMAD5	3.98e-07	0.270569	0.754	0.378	0.00734895	G1
TRA2A	4.65e-07	0.292601	0.877	0.542	0.00857398	G1
ENSMFAG00000037514	6.64e-07	0.326616	0.877	0.479	0.0122523	G1
NUDT4	7.89e-07	0.316295	0.807	0.45	0.0145462	G1
ANXA5	9.5e-07	0.258943	0.93	0.58	0.0175218	G1
SLC25A3	1.22e-06	0.296622	0.965	0.745	0.0225083	G1
S100A10	1.41e-06	0.287088	1	0.792	0.0260537	G1
RBM8A	1.63e-06	0.285151	0.965	0.652	0.0299887	G1
WASF2	1.86e-06	0.251471	0.947	0.554	0.0342703	G1
NRBP1	2.38e-06	0.268271	0.719	0.384	0.04388	G1
H2AFZ	5.23e-06	0.271797	0.982	0.789	0.0963998	G1
SERF2	5.76e-06	0.250626	1	0.969	0.106263	G1
DDX5	7.59e-06	0.284812	1	0.933	0.140096	G1
RBM25	9.7e-06	0.276083	0.965	0.656	0.178931	G1
TRA2B	1.89e-05	0.292646	1	0.764	0.349429	G1
SRSF5	2.14e-05	0.282108	0.877	0.568	0.394086	G1
LUC7L3	3.92e-05	0.252303	0.912	0.655	0.723688	G1
SERINC3	7.19e-05	0.294166	0.965	0.605	1	G1
ENSMFAG00000004232	1.36e-273	2.21894	0.981	0.103	2.5e-269	G2
GIP	2.15e-250	1.50633	0.948	0.098	3.97e-246	G2
ACTG2	9.42e-232	0.943904	0.648	0.029	1.74e-227	G2
ENSMFAG00000040177	2.19e-231	0.605677	0.61	0.023	4.04e-227	G2
TFAP2C	3.31e-227	0.785805	0.714	0.043	6.1e-223	G2
CRABP1	2.94e-225	1.22453	0.805	0.07	5.42e-221	G2
SOX15	5.69e-219	0.681316	0.643	0.033	1.05e-214	G2
NANOG	1.69e-217	1.09891	0.848	0.083	3.11e-213	G2
ENSMFAG00000039395	1.88e-211	1.87073	0.971	0.157	3.46e-207	G2
ANGPTL4	2.11e-208	0.859954	0.762	0.064	3.88e-204	G2
DPEP2	3.69e-203	0.933923	0.805	0.078	6.8e-199	G2
TTC36	1.97e-195	0.505594	0.5	0.017	3.63e-191	G2
OLFM1	3.17e-193	0.782002	0.729	0.063	5.84e-189	G2
MGARP	5.03e-190	0.856888	0.762	0.076	9.28e-186	G2
ELOVL6	1.93e-186	1.34636	0.962	0.168	3.55e-182	G2
ENSMFAG00000037727	3.16e-185	1.29254	0.943	0.159	5.82e-181	G2
DPP4	1.28e-180	0.538096	0.571	0.033	2.37e-176	G2
PDPN	1.15e-176	0.835599	0.781	0.088	2.12e-172	G2
PERP	5.2e-172	0.872385	0.857	0.118	9.59e-168	G2
GPHA2	1.21e-169	1.11709	0.767	0.095	2.23e-165	G2
TP53I3	4.64e-168	0.883186	0.752	0.085	8.56e-164	G2
CD52	1.72e-165	0.757125	0.724	0.077	3.18e-161	G2
PYCARD	1.32e-163	0.446526	0.5	0.027	2.44e-159	G2
TMC5	4.77e-160	0.817665	0.8	0.11	8.8e-156	G2
LOXL2	7.05e-160	0.783947	0.714	0.079	1.3e-155	G2
ENSMFAG00000026088	2.29e-158	1.43059	0.929	0.179	4.23e-154	G2
ADTRP	3.17e-156	0.409792	0.39	0.012	5.84e-152	G2
ENSMFAG00000030038	5.03e-156	0.904845	0.748	0.091	9.27e-152	G2
PLAU	1.01e-152	0.540777	0.514	0.033	1.87e-148	G2
ENSMFAG00000002640	1.27e-152	0.619875	0.667	0.068	2.34e-148	G2
DPPA4	1.6e-147	1.1528	0.948	0.219	2.95e-143	G2
SLC29A1	7.75e-141	0.564897	0.59	0.056	1.43e-136	G2
HMOX1	7.53e-135	0.54988	0.562	0.053	1.39e-130	G2
S100P	1.55e-130	0.441936	0.338	0.011	2.85e-126	G2
ENSMFAG00000030465	8.76e-127	0.815197	0.776	0.129	1.62e-122	G2
SERPINB6	1.42e-124	0.970645	0.881	0.208	2.62e-120	G2
TRIML2	2.55e-124	0.96718	0.876	0.204	4.7e-120	G2
PPARA	3.52e-120	0.296139	0.338	0.014	6.49e-116	G2
RAB43	1.12e-119	0.570082	0.619	0.081	2.06e-115	G2
ENSMFAG00000046145	2.07e-119	0.29029	0.3	0.009	3.82e-115	G2
FABP3	5.61e-119	0.591158	0.576	0.067	1.03e-114	G2
IGFBP6	1.87e-115	0.996864	0.819	0.183	3.45e-111	G2
MYO10	2.21e-115	0.731407	0.743	0.135	4.08e-111	G2
ENSMFAG00000032173	2.34e-115	1.09713	1	0.987	4.32e-111	G2
ENSMFAG00000002580	4.01e-115	0.417233	0.429	0.033	7.4e-111	G2
ENSMFAG00000043057	2.12e-114	1.27171	1	0.962	3.92e-110	G2
ENSMFAG00000032415	7.9e-113	1.21656	1	0.974	1.46e-108	G2
ENSMFAG00000042652	2.86e-112	1.13891	1	0.991	5.28e-108	G2
EEF1A1	4.25e-112	1.08927	1	0.988	7.83e-108	G2
RPS20	8.25e-111	1.08547	1	0.994	1.52e-106	G2
TPT1	6.14e-110	1.12937	1	0.974	1.13e-105	G2
RPS29	2.36e-109	1.10033	1	0.984	4.36e-105	G2
GLDC	1.48e-108	0.448979	0.443	0.04	2.73e-104	G2
RPS13	2.3e-108	1.12847	0.995	0.975	4.25e-104	G2
BCL2L15	2.84e-108	0.271268	0.314	0.014	5.24e-104	G2
ENSMFAG00000040972	1.08e-107	0.692704	0.781	0.149	1.99e-103	G2
VIM	1.56e-107	1.36955	0.957	0.355	2.88e-103	G2
RPL28	2.06e-107	1.02557	1	0.987	3.8e-103	G2
RPS15A	3.78e-107	1.10936	1	0.948	6.97e-103	G2
FERMT1	5.89e-107	0.467743	0.505	0.056	1.09e-102	G2
LIN28A	1.18e-106	0.402519	0.462	0.044	2.18e-102	G2
RPL3	1.45e-106	0.90978	1	0.986	2.67e-102	G2
SLC47A1	5.05e-106	0.434955	0.429	0.037	9.31e-102	G2
ENSMFAG00000036388	8.38e-106	1.04284	1	0.965	1.55e-101	G2
FNDC3B	1.05e-105	0.744722	0.852	0.196	1.94e-101	G2
ENSMFAG00000037250	1.74e-105	1.27495	0.99	0.888	3.22e-101	G2
COL4A1	2.37e-105	0.631356	0.719	0.131	4.38e-101	G2
RPS14	7.58e-104	1.16185	1	0.983	1.4e-99	G2
NCAM1	4.89e-103	0.576568	0.648	0.107	9.02e-99	G2
GLRX	1.2e-102	0.336341	0.386	0.029	2.21e-98	G2
RPS16	6.16e-102	0.935213	1	0.979	1.14e-97	G2
RPL27	1.16e-101	0.995619	1	0.96	2.13e-97	G2
RPL18	1.63e-101	0.895143	1	0.989	3.01e-97	G2
RPS17	3.52e-101	1.08474	1	0.949	6.5e-97	G2
RPS10	4.21e-101	0.934057	1	0.981	7.77e-97	G2
DSP	5.41e-100	0.67695	0.79	0.167	9.98e-96	G2
SPTSSA	8.46e-100	0.802071	0.814	0.206	1.56e-95	G2
SMTNL2	1.56e-99	0.449352	0.433	0.042	2.88e-95	G2
RPS23	3.65e-99	0.823508	1	0.99	6.74e-95	G2
PLEKHA2	6.72e-99	0.490125	0.543	0.073	1.24e-94	G2
ENSMFAG00000038803	9.52e-99	0.885384	1	0.979	1.76e-94	G2
QSOX1	6.33e-98	0.902933	0.89	0.276	1.17e-93	G2
RACK1	6.89e-98	0.978673	1	0.934	1.27e-93	G2
ENSMFAG00000043631	4.7e-97	0.782954	1	0.982	8.67e-93	G2
RPS3A	1.18e-96	0.811229	1	0.992	2.17e-92	G2
PLVAP	2.45e-96	0.346682	0.357	0.026	4.52e-92	G2
ENSMFAG00000037878	3.25e-96	1.14206	0.99	0.81	5.99e-92	G2
ENSMFAG00000000525	5.77e-96	0.896929	0.995	0.973	1.06e-91	G2
ENSMFAG00000043033	1.01e-94	0.960361	0.995	0.947	1.87e-90	G2
ETV4	1.18e-94	0.486548	0.533	0.074	2.17e-90	G2
RPL7A	1.68e-94	0.814732	1	0.996	3.09e-90	G2
2020-09-06	3.89e-94	0.76493	0.838	0.217	7.17e-90	G2
MKRN1	1.22e-93	0.454252	0.567	0.085	2.25e-89	G2
ENSMFAG00000032669	1.94e-93	0.443354	0.476	0.056	3.58e-89	G2
SCG5	8.07e-93	0.694229	0.748	0.165	1.49e-88	G2
RPS7	1e-92	0.747284	1	0.992	1.85e-88	G2
ISG15	1.9e-92	0.685161	0.7	0.138	3.51e-88	G2
EEF1B2	4.29e-92	0.980899	0.99	0.904	7.92e-88	G2
ABCA1	5.17e-92	0.679496	0.733	0.164	9.53e-88	G2
ENSMFAG00000042430	1.39e-91	0.757015	1	0.982	2.57e-87	G2
ENSMFAG00000027717	1.96e-91	0.734661	0.995	0.991	3.62e-87	G2
SLC25A6	9.33e-91	1.0359	0.976	0.547	1.72e-86	G2
ENSMFAG00000045720	1.38e-90	0.794424	1	0.948	2.54e-86	G2
ENSMFAG00000041398	1.48e-90	0.291332	0.343	0.026	2.72e-86	G2
ENSMFAG00000033495	1.54e-90	0.873053	1	0.967	2.84e-86	G2
SLC23A2	1.82e-90	0.646065	0.686	0.145	3.36e-86	G2
USP28	2.17e-90	0.695178	0.762	0.185	4e-86	G2
KANK3	2.43e-90	0.339236	0.395	0.038	4.48e-86	G2
ENSMFAG00000044835	9.34e-90	0.751748	0.7	0.156	1.72e-85	G2
ENSMFAG00000037643	3.14e-88	0.875949	1	0.912	5.78e-84	G2
MGST1	7.19e-87	0.441061	0.538	0.081	1.33e-82	G2
ENSMFAG00000034368	1.58e-86	0.852065	1	0.943	2.91e-82	G2
ENSMFAG00000017384	1.85e-86	0.759731	0.99	0.963	3.41e-82	G2
RPL10	5.89e-86	0.85867	1	0.99	1.09e-81	G2
TSPAN12	7.05e-86	0.647083	0.643	0.132	1.3e-81	G2
ENSMFAG00000037923	8.51e-86	0.659335	1	0.995	1.57e-81	G2
NUDT11	9.86e-86	0.673035	0.695	0.155	1.82e-81	G2
ARL8A	3.78e-85	0.486489	0.595	0.106	6.97e-81	G2
RPL13A	6.87e-85	0.758551	0.995	0.991	1.27e-80	G2
ENSMFAG00000002566	2.51e-84	0.741884	0.995	0.955	4.62e-80	G2
SRGAP1	4.8e-83	0.518995	0.629	0.127	8.85e-79	G2
RPS9	4.85e-83	0.726794	1	0.961	8.95e-79	G2
SMAGP	7.23e-83	0.59921	0.69	0.157	1.33e-78	G2
ZNF428	7.45e-83	0.88224	0.976	0.51	1.37e-78	G2
RPL8	1.81e-82	0.757255	1	0.95	3.34e-78	G2
RAI14	1.7e-80	0.601489	0.652	0.14	3.14e-76	G2
JUP	2.34e-80	0.434876	0.576	0.102	4.31e-76	G2
EEF2	4.22e-80	0.8954	0.995	0.723	7.78e-76	G2
RPL10A	1.11e-79	0.650712	1	0.988	2.05e-75	G2
SOX17	1.16e-79	0.583534	0.648	0.141	2.14e-75	G2
L1TD1	7.05e-79	0.688509	0.857	0.256	1.3e-74	G2
EVA1B	1.04e-78	0.64576	0.757	0.201	1.92e-74	G2
FLNA	2.86e-78	0.640387	0.814	0.221	5.28e-74	G2
RPL22	5.7e-78	0.763522	0.995	0.872	1.05e-73	G2
ENSMFAG00000041709	6.68e-78	0.693343	1	0.973	1.23e-73	G2
FLNB	9.01e-78	0.628286	0.786	0.217	1.66e-73	G2
TRANK1	1.03e-77	0.324831	0.452	0.062	1.89e-73	G2
CDO1	3.06e-77	0.330061	0.419	0.054	5.64e-73	G2
ENSMFAG00000039785	1.58e-76	0.791174	0.995	0.888	2.92e-72	G2
CARHSP1	1.61e-76	0.803304	0.89	0.334	2.96e-72	G2
MMP2	4.79e-76	0.410118	0.543	0.094	8.83e-72	G2
ENSMFAG00000040946	1.06e-75	0.864342	0.948	0.389	1.95e-71	G2
FAU	1.11e-75	0.615939	0.995	0.976	2.05e-71	G2
TET1	1.49e-75	0.795157	0.91	0.335	2.74e-71	G2
ADAP2	1.72e-75	0.31113	0.338	0.033	3.18e-71	G2
DOCK11	1.77e-75	0.652111	0.805	0.234	3.27e-71	G2
RPL27A	3.1e-75	0.831007	0.986	0.934	5.72e-71	G2
DNAJC12	6.34e-75	0.263419	0.276	0.02	1.17e-70	G2
RPS18	8.76e-75	0.597093	1	0.998	1.62e-70	G2
ZBTB8A	9.4e-75	0.440749	0.51	0.087	1.73e-70	G2
PIM3	1.93e-74	0.44514	0.619	0.13	3.57e-70	G2
MRPS24	7.67e-74	0.880771	0.957	0.544	1.41e-69	G2
RPL35A	1.39e-73	0.641389	0.995	0.987	2.56e-69	G2
RPS2	3.6e-73	0.715349	1	0.952	6.63e-69	G2
SLC1A6	4.12e-73	0.251147	0.31	0.028	7.61e-69	G2
ENSMFAG00000036866	4.22e-73	0.846366	1	0.842	7.78e-69	G2
PTBP3	4.71e-73	0.390657	0.51	0.089	8.69e-69	G2
CTDP1	5.81e-73	0.424575	0.543	0.103	1.07e-68	G2
RPL32	6.13e-73	0.67224	1	0.913	1.13e-68	G2
DBI	1.2e-72	0.594726	0.81	0.239	2.21e-68	G2
LMO2	1.45e-72	0.33456	0.4	0.052	2.67e-68	G2
RPLP0	4.43e-72	0.679443	0.99	0.972	8.17e-68	G2
VASP	5.89e-72	0.323405	0.41	0.055	1.09e-67	G2
ENSMFAG00000045191	2.45e-71	0.50732	0.695	0.175	4.52e-67	G2
RPL19	2.5e-71	0.551605	1	0.99	4.6e-67	G2
RCC2	2.72e-71	0.597951	0.867	0.291	5.02e-67	G2
TRIM71	3.75e-71	0.654894	0.805	0.248	6.92e-67	G2
DAB2	7.67e-71	0.381796	0.614	0.128	1.42e-66	G2
PTPRZ1	8.09e-71	0.506578	0.51	0.094	1.49e-66	G2
RBM3	1.04e-70	0.830113	0.976	0.628	1.91e-66	G2
RPS8	1.19e-70	0.529156	1	0.997	2.2e-66	G2
EPHB4	1.49e-70	0.443821	0.505	0.091	2.75e-66	G2
SLC39A4	3.98e-70	0.693542	0.881	0.323	7.34e-66	G2
ERO1B	7.29e-70	0.488715	0.614	0.139	1.34e-65	G2
MPZL1	8.07e-70	0.577348	0.795	0.243	1.49e-65	G2
ENSMFAG00000000366	8.48e-70	0.578035	1	0.997	1.56e-65	G2
ENSMFAG00000044075	9.63e-70	0.702224	0.995	0.936	1.78e-65	G2
HDC	1.19e-69	0.262129	0.352	0.04	2.2e-65	G2
RPSA	1.54e-69	0.615345	1	0.992	2.85e-65	G2
CSTB	4.16e-69	0.859865	0.943	0.517	7.67e-65	G2
JADE2	1.32e-68	0.286171	0.357	0.043	2.43e-64	G2
OLFM4	1.69e-68	0.264554	0.286	0.025	3.12e-64	G2
RPS4X	3.14e-68	0.723924	0.995	0.99	5.8e-64	G2
SLC43A1	3.99e-68	0.291518	0.348	0.041	7.36e-64	G2
CDK2AP1	6.12e-68	0.851301	0.962	0.634	1.13e-63	G2
ENSMFAG00000008147	8.89e-68	0.513794	0.762	0.224	1.64e-63	G2
RNF44	1.23e-67	0.381323	0.481	0.085	2.27e-63	G2
TXNRD1	2.01e-67	0.622861	0.871	0.313	3.71e-63	G2
VENTX	3.5e-67	0.308855	0.338	0.039	6.45e-63	G2
FAM210B	5.11e-67	0.840072	0.938	0.444	9.43e-63	G2
HDAC5	9.94e-67	0.576579	0.795	0.251	1.83e-62	G2
MYOF	2.1e-66	0.427929	0.533	0.106	3.87e-62	G2
RBM47	3.79e-66	0.294214	0.281	0.025	6.98e-62	G2
PRDM1	6.68e-66	0.400551	0.495	0.093	1.23e-61	G2
ITGA6	8.32e-66	0.777045	0.943	0.452	1.54e-61	G2
ATP6V1E1	1.26e-65	0.804945	0.952	0.529	2.32e-61	G2
ENSMFAG00000001318	1.9e-65	0.77122	0.938	0.5	3.51e-61	G2
THY1	8.42e-65	0.370378	0.367	0.048	1.55e-60	G2
CRACR2B	8.54e-65	0.354277	0.505	0.096	1.57e-60	G2
RTN2	8.95e-65	0.304538	0.357	0.047	1.65e-60	G2
RPL36	1.16e-64	0.652922	1	0.957	2.14e-60	G2
NR2F6	4.96e-64	0.474696	0.729	0.204	9.14e-60	G2
PECAM1	4.96e-64	0.327678	0.419	0.067	9.14e-60	G2
RPL4	5.96e-64	0.665493	0.995	0.852	1.1e-59	G2
ENSMFAG00000033540	9.76e-64	0.80029	0.962	0.515	1.8e-59	G2
LY6E	1.48e-63	0.674037	0.919	0.367	2.73e-59	G2
TAF1D	1.57e-63	0.627181	0.843	0.305	2.89e-59	G2
LASP1	1.83e-63	0.355294	0.405	0.062	3.38e-59	G2
SNAI1	7.75e-63	0.45696	0.529	0.112	1.43e-58	G2
ETV5	2.06e-62	0.258421	0.357	0.047	3.79e-58	G2
MMP15	2.14e-62	0.426487	0.505	0.101	3.94e-58	G2
DRAM1	6.18e-62	0.308629	0.467	0.083	1.14e-57	G2
ZYX	1.28e-61	0.402948	0.552	0.121	2.36e-57	G2
LITAF	2.19e-61	0.382449	0.448	0.078	4.03e-57	G2
UTRN	3.39e-61	0.484174	0.486	0.095	6.25e-57	G2
ENSMFAG00000041085	4.4e-61	0.434978	0.571	0.132	8.11e-57	G2
VAMP8	5.92e-61	0.348018	0.424	0.07	1.09e-56	G2
DPYSL3	6.59e-61	0.418031	0.638	0.157	1.22e-56	G2
DCAF4	1.43e-60	0.530887	0.662	0.187	2.64e-56	G2
RPS6	3.7e-60	0.514999	1	0.991	6.83e-56	G2
CALD1	3.97e-60	0.647886	0.771	0.25	7.33e-56	G2
ENSMFAG00000045551	4.53e-60	0.446915	0.481	0.097	8.36e-56	G2
C1QBP	4.8e-60	0.729107	0.971	0.549	8.86e-56	G2
EIF3F	5.25e-60	0.739648	0.981	0.667	9.68e-56	G2
ENSMFAG00000035836	8.98e-60	0.734058	0.971	0.661	1.66e-55	G2
GSTM5	1.13e-59	0.626816	0.776	0.261	2.08e-55	G2
PXDN	2.37e-59	0.265401	0.4	0.064	4.38e-55	G2
ISOC2	2.54e-59	0.527921	0.657	0.184	4.69e-55	G2
APOE	2.7e-59	0.855027	0.976	0.511	4.97e-55	G2
RPL18A	3.18e-59	0.537176	1	0.965	5.86e-55	G2
IRX1	3.24e-59	0.274259	0.319	0.04	5.98e-55	G2
SAT1	3.72e-59	0.646265	0.8	0.281	6.85e-55	G2
LPCAT4	9.37e-59	0.368537	0.429	0.077	1.73e-54	G2
PCP4L1	1.1e-58	0.264198	0.343	0.047	2.02e-54	G2
CSNK2A2	2.94e-58	0.778953	0.948	0.544	5.43e-54	G2
TPST2	3.55e-58	0.339916	0.438	0.08	6.55e-54	G2
UPP1	5.92e-58	0.371671	0.514	0.112	1.09e-53	G2
RPL30	6.09e-58	0.532188	1	0.984	1.12e-53	G2
CYBA	6.35e-58	0.494663	0.643	0.176	1.17e-53	G2
RPS5	7.95e-58	0.501791	1	0.994	1.47e-53	G2
COX8A	1.4e-57	0.602062	0.881	0.334	2.59e-53	G2
COTL1	1.58e-57	0.448062	0.605	0.155	2.91e-53	G2
MAFG	1.6e-57	0.582148	0.852	0.323	2.95e-53	G2
GPRC5C	1.94e-57	0.280631	0.348	0.05	3.57e-53	G2
ENSMFAG00000029875	3.11e-57	0.380654	0.552	0.132	5.73e-53	G2
ENSMFAG00000041463	5.11e-57	0.57128	0.852	0.336	9.43e-53	G2
ENSMFAG00000012118	5.28e-57	0.503559	0.771	0.262	9.75e-53	G2
ENSMFAG00000041970	5.58e-57	0.487517	0.671	0.195	1.03e-52	G2
STAT3	5.73e-57	0.3705	0.51	0.113	1.06e-52	G2
PTBP1	1.04e-56	0.618739	0.819	0.311	1.91e-52	G2
SNX10	1.05e-56	0.493122	0.7	0.214	1.94e-52	G2
ACADS	1.08e-56	0.492547	0.71	0.223	1.98e-52	G2
RPL15	1.38e-56	0.467969	1	0.986	2.54e-52	G2
C1orf115	1.91e-56	0.276544	0.362	0.055	3.53e-52	G2
GMPR	2.12e-56	0.531345	0.824	0.281	3.91e-52	G2
TOR3A	4.95e-56	0.411704	0.633	0.173	9.13e-52	G2
DDIT4L	5.16e-56	0.267612	0.343	0.05	9.51e-52	G2
LPCAT1	9.52e-56	0.276369	0.39	0.066	1.76e-51	G2
ARID5B	4.14e-55	0.304673	0.519	0.111	7.64e-51	G2
NT5C3B	7.23e-55	0.284725	0.443	0.085	1.33e-50	G2
TCAF1	2.53e-54	0.465574	0.681	0.208	4.67e-50	G2
ABHD12	3.05e-54	0.595691	0.862	0.364	5.62e-50	G2
TEAD4	3.35e-53	0.361471	0.519	0.121	6.18e-49	G2
GNAI2	8.73e-53	0.557358	0.829	0.327	1.61e-48	G2
ENSMFAG00000030534	1.36e-52	0.321332	0.548	0.136	2.51e-48	G2
NXF1	2.32e-52	0.453794	0.629	0.189	4.27e-48	G2
CECR2	2.72e-52	0.428548	0.567	0.15	5.03e-48	G2
CTSL	1.82e-51	0.93466	0.967	0.594	3.36e-47	G2
ENSMFAG00000000936	2.91e-51	0.356875	0.657	0.187	5.37e-47	G2
NAV1	1.31e-50	0.287331	0.371	0.064	2.41e-46	G2
ESRP1	3.71e-50	0.262249	0.495	0.107	6.85e-46	G2
PROS1	4.35e-50	0.298622	0.395	0.075	8.02e-46	G2
FNDC5	5.93e-50	0.313118	0.405	0.079	1.09e-45	G2
ENSMFAG00000030186	7.08e-50	0.554289	0.99	0.839	1.31e-45	G2
RPS25	7.71e-50	0.466776	1	0.977	1.42e-45	G2
LRRC59	3.27e-49	0.487782	0.738	0.272	6.02e-45	G2
ENSMFAG00000038700	5.69e-49	0.409938	0.614	0.181	1.05e-44	G2
NOP53	1.48e-48	0.524734	0.9	0.405	2.74e-44	G2
PLPP2	1.89e-48	0.307706	0.438	0.096	3.49e-44	G2
ADAR	1.93e-48	0.519339	0.814	0.324	3.55e-44	G2
ACTN1	6.28e-48	0.263396	0.371	0.068	1.16e-43	G2
NOP10	7.02e-48	0.522149	0.862	0.362	1.3e-43	G2
ENSMFAG00000045819	1.08e-47	0.340056	0.514	0.133	1.99e-43	G2
TTF1	2.57e-47	0.46741	0.786	0.3	4.73e-43	G2
ENSMFAG00000042744	4.19e-47	0.550274	0.967	0.787	7.72e-43	G2
CPVL	6.47e-47	0.461562	0.738	0.259	1.19e-42	G2
FAM92A	6.67e-47	0.464659	0.748	0.269	1.23e-42	G2
HSDL2	8.1e-47	0.402934	0.61	0.188	1.49e-42	G2
RND3	1.36e-46	0.370782	0.557	0.15	2.51e-42	G2
CD276	1.82e-46	0.316347	0.429	0.094	3.36e-42	G2
CD9	2.92e-46	0.592863	0.795	0.339	5.39e-42	G2
ENSMFAG00000002879	7.17e-46	0.276511	0.333	0.058	1.32e-41	G2
SALL4	9.39e-46	0.276201	0.419	0.09	1.73e-41	G2
EPB41L2	1.54e-45	0.508473	0.829	0.342	2.84e-41	G2
RBM38	1.55e-45	0.354696	0.414	0.09	2.87e-41	G2
SERF2	1.59e-45	0.447603	1	0.967	2.94e-41	G2
EFNA1	2.88e-45	0.290971	0.343	0.062	5.31e-41	G2
ENSMFAG00000014721	3.45e-45	0.506467	1	0.886	6.36e-41	G2
LDHB	4.33e-45	0.64223	0.914	0.525	7.98e-41	G2
PAFAH1B3	5.49e-45	0.58358	0.91	0.469	1.01e-40	G2
RPS21	9.73e-45	0.460611	1	0.981	1.79e-40	G2
RBBP5	1.03e-44	0.392604	0.633	0.208	1.9e-40	G2
NMRK1	1.65e-44	0.259152	0.419	0.092	3.04e-40	G2
RAC3	1.71e-44	0.326395	0.505	0.132	3.16e-40	G2
TPM3	2.91e-44	0.642933	0.933	0.6	5.38e-40	G2
PLLP	3.45e-44	0.269855	0.381	0.078	6.36e-40	G2
ENSMFAG00000044866	4.37e-44	0.407664	0.714	0.266	8.07e-40	G2
MLLT1	5.44e-44	0.321164	0.476	0.118	1e-39	G2
FTL	6.59e-44	0.502648	1	0.937	1.21e-39	G2
NOP16	7.02e-44	0.3249	0.59	0.177	1.3e-39	G2
RAB31	7.2e-44	0.259579	0.4	0.084	1.33e-39	G2
IER3	7.99e-44	0.262208	0.376	0.075	1.47e-39	G2
RPLP2	8.76e-44	0.430292	1	0.967	1.62e-39	G2
FUOM	1.02e-43	0.344833	0.652	0.205	1.87e-39	G2
TBC1D1	1.47e-43	0.363104	0.648	0.21	2.71e-39	G2
ENSMFAG00000002474	1.72e-43	0.608246	0.971	0.602	3.18e-39	G2
ENSMFAG00000044507	1.75e-43	0.420725	0.814	0.321	3.23e-39	G2
ATG13	2.64e-43	0.335111	0.543	0.157	4.86e-39	G2
PPP1R15A	2.99e-43	0.4034	0.624	0.195	5.52e-39	G2
ENSMFAG00000007224	3.27e-43	0.497552	0.986	0.851	6.03e-39	G2
APLP2	3.94e-43	0.581089	0.9	0.499	7.27e-39	G2
ID1	5.21e-43	0.577497	0.886	0.398	9.61e-39	G2
SLC27A5	8.58e-43	0.317534	0.638	0.199	1.58e-38	G2
EPN2	9.06e-43	0.51846	0.814	0.355	1.67e-38	G2
COL4A2	1.66e-42	0.544097	0.814	0.357	3.07e-38	G2
ACVR1B	2.74e-42	0.329699	0.481	0.128	5.05e-38	G2
ENSMFAG00000031476	4.25e-42	0.261126	0.405	0.091	7.83e-38	G2
USP22	9.24e-42	0.440622	0.79	0.328	1.7e-37	G2
RSL24D1	4.79e-41	0.555021	0.933	0.515	8.84e-37	G2
ENSMFAG00000043083	5.64e-41	0.410742	0.6	0.195	1.04e-36	G2
MAP1A	5.73e-41	0.322041	0.429	0.105	1.06e-36	G2
SLC7A3	6.36e-41	0.322686	0.357	0.074	1.17e-36	G2
MORC1	6.69e-41	0.371485	0.481	0.13	1.23e-36	G2
LMO4	1.18e-40	0.458394	0.752	0.297	2.18e-36	G2
SDC2	1.31e-40	0.359954	0.676	0.232	2.42e-36	G2
USP48	1.47e-40	0.513892	0.871	0.417	2.71e-36	G2
B4GALT5	1.63e-40	0.41842	0.705	0.27	3e-36	G2
BPHL	2e-40	0.277428	0.429	0.105	3.68e-36	G2
CERS5	2.18e-40	0.399208	0.695	0.262	4.02e-36	G2
RNASEK	2.68e-40	0.55804	0.943	0.564	4.95e-36	G2
METTL9	5.12e-40	0.307757	0.548	0.165	9.44e-36	G2
DIAPH2	5.27e-40	0.367382	0.471	0.13	9.72e-36	G2
ENSMFAG00000030460	5.28e-40	0.505272	0.957	0.769	9.74e-36	G2
BSPRY	5.31e-40	0.276862	0.381	0.084	9.8e-36	G2
STOM	5.7e-40	0.36767	0.614	0.205	1.05e-35	G2
ACSL4	6.34e-40	0.380387	0.61	0.204	1.17e-35	G2
TRAF4	6.45e-40	0.304586	0.486	0.134	1.19e-35	G2
DSG2	6.52e-40	0.484347	0.848	0.385	1.2e-35	G2
ENSMFAG00000032548	7.56e-40	0.254019	0.424	0.101	1.39e-35	G2
MGST2	9.5e-40	0.284649	0.433	0.11	1.75e-35	G2
SRPX	1.11e-39	0.268477	0.39	0.088	2.06e-35	G2
ITM2A	1.47e-39	0.28713	0.381	0.084	2.72e-35	G2
LAMC1	1.95e-39	0.442891	0.767	0.33	3.6e-35	G2
PCDHGA4	2.01e-39	0.32128	0.419	0.101	3.7e-35	G2
APH1A	2.26e-39	0.335762	0.481	0.134	4.16e-35	G2
SYNE2	4.21e-39	0.53596	0.89	0.424	7.77e-35	G2
ULK1	5.08e-39	0.310645	0.505	0.145	9.37e-35	G2
DAG1	6.05e-39	0.345695	0.59	0.19	1.12e-34	G2
STAG2	6.46e-39	0.451052	0.79	0.339	1.19e-34	G2
ALG14	7.05e-39	0.318194	0.462	0.126	1.3e-34	G2
IFITM1	8.22e-39	0.29741	0.452	0.116	1.52e-34	G2
PNRC1	8.44e-39	0.470184	0.852	0.39	1.56e-34	G2
IMPA2	1.22e-38	0.335619	0.552	0.172	2.26e-34	G2
ENSMFAG00000033062	1.74e-38	0.361569	1	0.991	3.21e-34	G2
ENSMFAG00000034835	6.12e-38	0.293616	0.614	0.204	1.13e-33	G2
ARPC1B	7.86e-38	0.407028	0.681	0.256	1.45e-33	G2
FNBP1L	8.38e-38	0.439992	0.838	0.391	1.55e-33	G2
ZNF12	9.44e-38	0.326825	0.433	0.114	1.74e-33	G2
ABRACL	1.79e-37	0.315625	0.624	0.211	3.29e-33	G2
SLC25A29	3.63e-37	0.312812	0.586	0.188	6.7e-33	G2
ENSMFAG00000035429	3.83e-37	0.329344	0.614	0.208	7.07e-33	G2
VPS28	4.32e-37	0.49394	0.871	0.466	7.97e-33	G2
CYTH1	6.6e-37	0.317626	0.59	0.198	1.22e-32	G2
SUCLG2	1.08e-36	0.344782	0.671	0.246	1.99e-32	G2
PRKCSH	1.16e-36	0.375225	0.695	0.266	2.14e-32	G2
ENSMFAG00000002289	1.22e-36	0.268479	0.424	0.108	2.25e-32	G2
SORBS3	1.4e-36	0.277653	0.433	0.115	2.57e-32	G2
KAT6B	1.62e-36	0.3629	0.495	0.15	2.99e-32	G2
HNRNPA1	1.74e-36	0.540428	0.867	0.433	3.22e-32	G2
UNG	2.06e-36	0.531312	0.929	0.523	3.8e-32	G2
ARPC4	4.49e-36	0.343053	0.571	0.19	8.28e-32	G2
C19orf25	4.94e-36	0.340702	0.619	0.226	9.12e-32	G2
ENSMFAG00000032070	5.67e-36	0.274163	0.395	0.099	1.05e-31	G2
ENSMFAG00000003918	6.02e-36	0.274516	0.6	0.207	1.11e-31	G2
MRPS12	6.23e-36	0.38111	0.724	0.297	1.15e-31	G2
EIF3M	6.27e-36	0.492898	0.857	0.459	1.16e-31	G2
AKAP12	1e-35	0.408633	0.714	0.277	1.84e-31	G2
PRKAB2	1.57e-35	0.276571	0.357	0.083	2.9e-31	G2
CD81	2.04e-35	0.501071	0.938	0.554	3.76e-31	G2
PATZ1	2.73e-35	0.252815	0.386	0.097	5.03e-31	G2
SINHCAF	3.06e-35	0.398174	0.8	0.354	5.64e-31	G2
ENSMFAG00000036985	4.97e-35	0.496094	0.671	0.267	9.16e-31	G2
MED20	5.82e-35	0.32039	0.548	0.186	1.07e-30	G2
GTF2I	8.31e-35	0.517161	0.933	0.567	1.53e-30	G2
ATP6V0E1	1.15e-34	0.430078	0.9	0.457	2.12e-30	G2
ANKRD26	2.99e-34	0.485574	0.852	0.409	5.52e-30	G2
CLCN3	3.06e-34	0.36884	0.586	0.212	5.65e-30	G2
YWHAB	4.33e-34	0.450932	0.981	0.63	7.99e-30	G2
MLEC	7.3e-34	0.532101	0.895	0.576	1.35e-29	G2
KDM3B	7.8e-34	0.382137	0.733	0.32	1.44e-29	G2
ENSMFAG00000043037	7.93e-34	0.296889	0.519	0.165	1.46e-29	G2
ENSMFAG00000044001	9.5e-34	0.500739	0.843	0.421	1.75e-29	G2
MAP2K2	1.02e-33	0.363011	0.833	0.384	1.87e-29	G2
NMT2	1.07e-33	0.308935	0.59	0.212	1.98e-29	G2
FAM222B	1.57e-33	0.35213	0.5	0.165	2.9e-29	G2
MBTPS1	2.36e-33	0.410037	0.738	0.331	4.35e-29	G2
ING2	2.53e-33	0.448387	0.771	0.364	4.67e-29	G2
PFN1	3.23e-33	0.473767	0.971	0.745	5.97e-29	G2
EIF3L	5.99e-33	0.355951	0.69	0.28	1.1e-28	G2
FBLN2	6.01e-33	0.325749	0.619	0.225	1.11e-28	G2
MGST3	6.07e-33	0.495872	0.89	0.51	1.12e-28	G2
CNST	8.44e-33	0.270613	0.595	0.217	1.56e-28	G2
UNC119	1.04e-32	0.271187	0.471	0.147	1.92e-28	G2
AMD1	1.12e-32	0.426807	0.862	0.436	2.06e-28	G2
CRKL	1.32e-32	0.310059	0.581	0.21	2.44e-28	G2
NR6A1	1.58e-32	0.272819	0.481	0.152	2.91e-28	G2
NOL6	1.68e-32	0.261998	0.452	0.136	3.09e-28	G2
DDX27	2.57e-32	0.407659	0.843	0.422	4.74e-28	G2
AKIRIN2	2.7e-32	0.355054	0.648	0.266	4.97e-28	G2
CAPG	2.83e-32	0.284444	0.552	0.189	5.23e-28	G2
WSB1	3.81e-32	0.479579	0.957	0.558	7.03e-28	G2
RRP9	4.15e-32	0.29727	0.562	0.201	7.65e-28	G2
ZMYND8	4.91e-32	0.417359	0.857	0.413	9.06e-28	G2
FAM234A	7.29e-32	0.431671	0.762	0.346	1.34e-27	G2
ZNF263	8.54e-32	0.303532	0.481	0.152	1.58e-27	G2
KIT	8.55e-32	0.308926	0.733	0.309	1.58e-27	G2
EIF3H	8.64e-32	0.44315	0.971	0.729	1.59e-27	G2
GABARAPL1	9.24e-32	0.261869	0.505	0.169	1.71e-27	G2
RPL5	1.04e-31	0.321114	1	0.99	1.91e-27	G2
ENSMFAG00000041052	2.25e-31	0.282319	0.538	0.184	4.14e-27	G2
SND1	2.75e-31	0.275166	0.643	0.243	5.07e-27	G2
DDIT4	2.79e-31	0.272471	0.629	0.229	5.15e-27	G2
TARS2	5.99e-31	0.254698	0.433	0.132	1.11e-26	G2
CORO1B	7.13e-31	0.254621	0.405	0.114	1.31e-26	G2
ENSMFAG00000037514	8.27e-31	0.507977	0.867	0.455	1.52e-26	G2
TSPAN14	1e-30	0.326616	0.557	0.206	1.85e-26	G2
CHGB	1.25e-30	0.278059	0.5	0.165	2.3e-26	G2
TMEM11	1.26e-30	0.315052	0.624	0.245	2.33e-26	G2
BAX	1.6e-30	0.299443	0.662	0.269	2.94e-26	G2
ETHE1	2.24e-30	0.268925	0.538	0.19	4.13e-26	G2
COX16	2.54e-30	0.415785	0.748	0.355	4.69e-26	G2
ENSMFAG00000026126	4.97e-30	0.402021	0.838	0.446	9.16e-26	G2
GSTP1	5.08e-30	0.449635	0.971	0.661	9.37e-26	G2
LUZP1	5.82e-30	0.389953	0.714	0.328	1.07e-25	G2
TBC1D5	6.05e-30	0.313293	0.581	0.226	1.12e-25	G2
ENSMFAG00000041011	6.46e-30	0.350137	0.776	0.358	1.19e-25	G2
FGF13	8.41e-30	0.278831	0.486	0.161	1.55e-25	G2
HIC2	1.33e-29	0.365679	0.605	0.244	2.45e-25	G2
NISCH	1.53e-29	0.290121	0.633	0.248	2.82e-25	G2
PIM1	2.25e-29	0.272347	0.548	0.199	4.15e-25	G2
CTBP2	2.41e-29	0.337171	0.614	0.246	4.44e-25	G2
C12orf57	3.47e-29	0.526953	0.91	0.64	6.4e-25	G2
LARP1	4.02e-29	0.429418	0.843	0.441	7.42e-25	G2
RERE	5.41e-29	0.432562	0.9	0.506	9.98e-25	G2
YES1	5.57e-29	0.262881	0.557	0.202	1.03e-24	G2
ZNF217	7e-29	0.361798	0.814	0.387	1.29e-24	G2
FUNDC2	7.25e-29	0.368996	0.752	0.374	1.34e-24	G2
NHP2	1.05e-28	0.382122	0.871	0.452	1.93e-24	G2
FAT1	1.58e-28	0.270956	0.495	0.169	2.92e-24	G2
SPTBN1	1.7e-28	0.374732	0.886	0.486	3.13e-24	G2
OAZ1	2.08e-28	0.340047	0.71	0.326	3.83e-24	G2
BSDC1	2.4e-28	0.315906	0.586	0.234	4.43e-24	G2
TAF1	2.54e-28	0.265297	0.719	0.308	4.69e-24	G2
CEP164	2.88e-28	0.287652	0.505	0.182	5.31e-24	G2
SVBP	3.93e-28	0.372597	0.871	0.476	7.25e-24	G2
NPC2	4.15e-28	0.340118	0.929	0.556	7.65e-24	G2
ENSMFAG00000039608	4.73e-28	0.388061	0.8	0.41	8.72e-24	G2
ENSMFAG00000008239	5.55e-28	0.26888	0.61	0.248	1.02e-23	G2
ENSMFAG00000003478	8.51e-28	0.417552	0.943	0.709	1.57e-23	G2
ENSMFAG00000032196	1.21e-27	0.377357	0.871	0.46	2.23e-23	G2
PSME4	1.47e-27	0.302065	0.443	0.146	2.71e-23	G2
TBC1D14	1.72e-27	0.261618	0.519	0.19	3.16e-23	G2
MGAT4B	1.99e-27	0.333484	0.552	0.21	3.67e-23	G2
CHM	2.39e-27	0.263395	0.457	0.153	4.41e-23	G2
SLC25A3	2.71e-27	0.390446	0.962	0.732	5e-23	G2
PAK2	3.53e-27	0.427404	0.895	0.547	6.52e-23	G2
SQSTM1	3.61e-27	0.271472	0.667	0.285	6.66e-23	G2
SNX1	5.37e-27	0.363834	0.771	0.366	9.91e-23	G2
LMNB1	6.06e-27	0.277016	0.624	0.252	1.12e-22	G2
PRPF4B	6.88e-27	0.412686	0.981	0.655	1.27e-22	G2
ENSMFAG00000030228	8.03e-27	0.295749	0.61	0.25	1.48e-22	G2
PDLIM5	1.07e-26	0.281982	0.633	0.261	1.98e-22	G2
ENSMFAG00000030178	1.08e-26	0.260542	0.676	0.292	1.99e-22	G2
C17orf58	1.28e-26	0.313023	0.49	0.186	2.36e-22	G2
SLIRP	1.52e-26	0.394751	0.962	0.736	2.81e-22	G2
TAOK3	1.6e-26	0.306018	0.586	0.239	2.96e-22	G2
SNX3	1.64e-26	0.415185	0.952	0.667	3.03e-22	G2
ZNF728	1.84e-26	0.395756	0.843	0.439	3.39e-22	G2
BTF3	2.57e-26	0.353579	0.981	0.832	4.73e-22	G2
FUCA2	2.71e-26	0.258727	0.481	0.176	5e-22	G2
ZNF292	3.08e-26	0.423286	0.848	0.427	5.67e-22	G2
ZBTB20	5e-26	0.26039	0.481	0.173	9.22e-22	G2
PCMTD1	6.49e-26	0.280881	0.657	0.286	1.2e-21	G2
AKAP1	6.78e-26	0.297627	0.538	0.209	1.25e-21	G2
SRPRA	9.69e-26	0.320628	0.814	0.423	1.79e-21	G2
SMIM1	1.2e-25	0.293947	0.629	0.269	2.21e-21	G2
H2AFZ	1.47e-25	0.440827	0.952	0.779	2.7e-21	G2
PPP2R2A	1.78e-25	0.292828	0.719	0.348	3.28e-21	G2
BPTF	1.99e-25	0.440911	0.89	0.519	3.67e-21	G2
BNIP3	2.69e-25	0.350202	0.843	0.457	4.96e-21	G2
RAB11B	3.46e-25	0.278468	0.529	0.204	6.39e-21	G2
PPP2R5E	3.69e-25	0.275038	0.571	0.237	6.81e-21	G2
SNX5	5.05e-25	0.283459	0.714	0.33	9.31e-21	G2
SHISA5	6.55e-25	0.260894	0.567	0.225	1.21e-20	G2
SBDS	6.82e-25	0.298859	0.776	0.39	1.26e-20	G2
PWWP2A	7.73e-25	0.307046	0.614	0.266	1.43e-20	G2
ENSMFAG00000045269	1.14e-24	0.329604	0.995	0.915	2.1e-20	G2
COQ10B	1.15e-24	0.25184	0.629	0.267	2.13e-20	G2
SERPING1	1.24e-24	0.250914	0.519	0.2	2.29e-20	G2
ATG14	1.45e-24	0.30161	0.652	0.291	2.68e-20	G2
GHITM	1.5e-24	0.431361	0.895	0.632	2.77e-20	G2
DNAJC15	2.02e-24	0.391931	0.924	0.572	3.73e-20	G2
NME1-NME2	2.04e-24	0.380028	0.981	0.785	3.77e-20	G2
ENSMFAG00000045742	2.2e-24	0.256752	0.652	0.294	4.05e-20	G2
BRI3BP	2.35e-24	0.267868	0.552	0.224	4.33e-20	G2
ENSMFAG00000004178	2.66e-24	0.301139	0.99	0.931	4.92e-20	G2
CCNT1	3.01e-24	0.314054	0.614	0.273	5.55e-20	G2
UTP20	3.22e-24	0.274752	0.567	0.233	5.93e-20	G2
AP2M1	5.37e-24	0.379477	0.924	0.591	9.9e-20	G2
GANAB	7.1e-24	0.324944	0.752	0.373	1.31e-19	G2
ENSMFAG00000037584	1.37e-23	0.326395	0.576	0.235	2.52e-19	G2
TMSB10	2.54e-23	0.297875	0.967	0.8	4.68e-19	G2
TCF25	2.64e-23	0.365926	0.848	0.494	4.88e-19	G2
LAPTM4B	3.84e-23	0.373919	0.886	0.506	7.09e-19	G2
PGAM1	5.83e-23	0.328825	0.824	0.443	1.08e-18	G2
VPS4B	1.05e-22	0.251164	0.557	0.238	1.94e-18	G2
RNF130	1.79e-22	0.256315	0.533	0.221	3.29e-18	G2
SNRPN	2.87e-22	0.367125	0.876	0.534	5.3e-18	G2
OGT	2.93e-22	0.250729	0.505	0.202	5.41e-18	G2
TOMM70	3.33e-22	0.309375	0.767	0.395	6.15e-18	G2
RNF181	3.84e-22	0.267493	0.657	0.308	7.09e-18	G2
RBM8A	8.46e-22	0.346724	0.914	0.638	1.56e-17	G2
ZDBF2	9.21e-22	0.285729	0.576	0.252	1.7e-17	G2
DDX3X	1.9e-21	0.331543	0.867	0.49	3.5e-17	G2
TPM2	1.93e-21	0.330607	0.814	0.422	3.56e-17	G2
DARS	1.96e-21	0.282244	0.752	0.385	3.62e-17	G2
REST	1.99e-21	0.357882	0.9	0.545	3.68e-17	G2
IL6ST	2.44e-21	0.25894	0.7	0.338	4.51e-17	G2
MDM2	2.86e-21	0.269124	0.686	0.33	5.28e-17	G2
PDCD6	2.97e-21	0.337878	0.852	0.526	5.49e-17	G2
ENSMFAG00000035457	3.45e-21	0.261464	0.643	0.304	6.36e-17	G2
ITGB1	4.7e-21	0.253464	0.895	0.476	8.67e-17	G2
ENSMFAG00000040354	5.86e-21	0.253277	0.595	0.273	1.08e-16	G2
DLG3	6.64e-21	0.301915	0.776	0.425	1.23e-16	G2
APEX1	8.86e-21	0.288179	0.8	0.427	1.63e-16	G2
SMARCAD1	1.44e-20	0.28457	0.7	0.362	2.65e-16	G2
ATF4	1.77e-20	0.405292	0.91	0.602	3.26e-16	G2
RTF1	1.8e-20	0.270814	0.852	0.494	3.33e-16	G2
DEGS1	3.32e-20	0.250804	0.681	0.34	6.13e-16	G2
WASF2	3.4e-20	0.293892	0.886	0.535	6.27e-16	G2
BRWD3	4.34e-20	0.250134	0.4	0.148	8e-16	G2
ENSMFAG00000012538	4.35e-20	0.269506	0.619	0.301	8.02e-16	G2
EEF1D	4.61e-20	0.289794	0.852	0.505	8.5e-16	G2
TP53BP1	7.78e-20	0.261346	0.667	0.322	1.44e-15	G2
SMS	1.23e-19	0.330228	0.981	0.833	2.26e-15	G2
NRDC	1.45e-19	0.287277	0.752	0.392	2.68e-15	G2
ENSMFAG00000002089	1.56e-19	0.436643	0.919	0.682	2.87e-15	G2
TOMM40	1.92e-19	0.253219	0.705	0.36	3.54e-15	G2
NAA38	2.08e-19	0.293533	0.867	0.523	3.84e-15	G2
PRRC2C	7.81e-19	0.312424	0.981	0.756	1.44e-14	G2
AHNAK	9.58e-19	0.257766	0.367	0.134	1.77e-14	G2
ENSMFAG00000007154	1.08e-18	0.289216	0.81	0.441	1.99e-14	G2
KMT2C	1.24e-18	0.340458	0.91	0.549	2.29e-14	G2
ENSMFAG00000041383	1.28e-18	0.346039	0.91	0.61	2.37e-14	G2
ENSMFAG00000035190	1.45e-18	0.254447	0.99	0.924	2.68e-14	G2
SERINC3	1.46e-18	0.316378	0.905	0.589	2.69e-14	G2
KANSL1	1.53e-18	0.263804	0.743	0.393	2.83e-14	G2
ENSMFAG00000043579	3.78e-18	0.264336	0.829	0.466	6.97e-14	G2
FGFR3	5.13e-18	0.276139	0.733	0.361	9.46e-14	G2
S100A10	1.04e-17	0.297129	0.976	0.782	1.92e-13	G2
TM2D3	1.99e-17	0.278149	0.886	0.539	3.67e-13	G2
CDH2	2.78e-17	0.27581	0.781	0.443	5.12e-13	G2
NPM3	5.08e-17	0.295927	0.762	0.436	9.37e-13	G2
NDUFS6	6.63e-17	0.298947	0.943	0.683	1.22e-12	G2
KIDINS220	9.84e-17	0.254361	0.7	0.375	1.82e-12	G2
RBM25	1.42e-16	0.331424	0.948	0.639	2.63e-12	G2
SLTM	1.62e-16	0.291178	0.862	0.541	2.99e-12	G2
DST	1.42e-15	0.250814	0.805	0.463	2.63e-11	G2
TOMM22	1.58e-15	0.2514	0.886	0.551	2.91e-11	G2
ENSMFAG00000045132	1.66e-15	0.276387	0.895	0.554	3.06e-11	G2
SEC61G	2.24e-15	0.25932	0.971	0.761	4.14e-11	G2
AKIRIN1	2.89e-15	0.285461	0.91	0.603	5.33e-11	G2
CHD2	7.13e-15	0.29741	0.91	0.605	1.32e-10	G2
LMAN1	1.55e-14	0.253024	0.833	0.521	2.85e-10	G2
UACA	1.66e-13	0.26667	0.924	0.625	3.06e-09	G2
CTCF	2e-13	0.260269	0.633	0.345	3.7e-09	G2
SYNE1	2.6e-13	0.292841	0.367	0.16	4.8e-09	G2
DDX17	1.74e-12	0.303465	0.976	0.746	3.22e-08	G2
PSAP	4.14e-12	0.283915	0.9	0.619	7.64e-08	G2
CCNA2	4.09e-110	0.746899	0.845	0.18	7.54e-106	G3
MKI67	8.24e-105	1.32133	0.971	0.385	1.52e-100	G3
ENSMFAG00000039976	1.59e-79	0.530444	0.754	0.177	2.93e-75	G3
PLK1	1.1e-70	0.526037	0.715	0.175	2.02e-66	G3
NCAPD2	8.78e-69	0.467619	0.7	0.177	1.62e-64	G3
UBE2C	1.3e-68	0.679425	0.918	0.312	2.4e-64	G3
TUBA1A	1.11e-67	0.941207	0.99	0.813	2.04e-63	G3
CDCA3	2.77e-66	0.450801	0.696	0.172	5.12e-62	G3
CCNB1	1.52e-65	0.579948	0.686	0.18	2.8e-61	G3
PSIP1	4.4e-65	0.709305	1	0.792	8.12e-61	G3
ASPM	6.21e-65	0.837773	0.928	0.411	1.15e-60	G3
CENPF	7.18e-65	0.865298	0.986	0.615	1.32e-60	G3
SPC25	2.41e-62	0.574223	0.749	0.225	4.44e-58	G3
LBR	4e-59	0.762898	0.961	0.505	7.38e-55	G3
ARHGEF39	1.65e-58	0.329773	0.473	0.089	3.04e-54	G3
INCENP	1.68e-57	0.310797	0.469	0.089	3.1e-53	G3
CDCA7	4.19e-57	0.497971	0.734	0.233	7.73e-53	G3
CDCA5	4.56e-57	0.472163	0.652	0.18	8.41e-53	G3
HNRNPAB	2.76e-55	0.664631	0.995	0.697	5.1e-51	G3
STMN1	3.17e-55	0.579393	1	0.931	5.85e-51	G3
MYBL2	3.22e-55	0.574964	0.845	0.331	5.94e-51	G3
UNG	9.2e-54	0.72393	0.961	0.521	1.7e-49	G3
PRC1	4.04e-51	0.581422	0.87	0.357	7.45e-47	G3
CDC20	6.64e-51	0.612052	0.816	0.301	1.22e-46	G3
CDKN3	1.09e-50	0.566342	0.874	0.372	2.01e-46	G3
KIF2C	1.36e-50	0.321975	0.633	0.172	2.51e-46	G3
HMGB2	2.62e-50	0.595355	1	0.877	4.84e-46	G3
MCM4	5.3e-50	0.673847	0.908	0.491	9.78e-46	G3
C1QL1	1.6e-49	0.251128	0.454	0.094	2.95e-45	G3
RBM3	4.04e-49	0.643122	1	0.627	7.45e-45	G3
BRI3BP	7.38e-49	0.413401	0.676	0.214	1.36e-44	G3
MTHFD2	1.05e-48	0.59497	0.947	0.485	1.94e-44	G3
FAM120C	1.84e-48	0.464851	0.705	0.24	3.39e-44	G3
GPX4	6.71e-48	0.306248	0.681	0.206	1.24e-43	G3
WEE1	7.17e-48	0.398278	0.662	0.206	1.32e-43	G3
PTMA	1.06e-47	0.440715	1	0.993	1.96e-43	G3
YWHAB	2.52e-47	0.621289	0.99	0.629	4.65e-43	G3
CENPM	3.07e-47	0.373416	0.7	0.227	5.66e-43	G3
TYMS	1.07e-46	0.534319	0.894	0.383	1.96e-42	G3
SMS	1.49e-46	0.529917	1	0.832	2.75e-42	G3
ID3	4.21e-46	0.540855	0.903	0.377	7.77e-42	G3
SUPT16H	5.48e-46	0.517939	1	0.836	1.01e-41	G3
PRR11	5.99e-46	0.32467	0.531	0.139	1.1e-41	G3
UBR7	7.53e-46	0.455921	0.783	0.298	1.39e-41	G3
TRNAU1AP	8.8e-46	0.443247	0.768	0.293	1.62e-41	G3
COPRS	1.01e-45	0.53182	0.995	0.773	1.86e-41	G3
IDH2	2.93e-45	0.445903	0.86	0.349	5.4e-41	G3
SAP25	4.5e-45	0.576076	0.966	0.528	8.3e-41	G3
ARHGAP11A	6.6e-45	0.398945	0.691	0.226	1.22e-40	G3
ZGLP1	9.91e-45	0.41389	0.744	0.239	1.83e-40	G3
ABCC4	1.05e-44	0.359637	0.604	0.181	1.94e-40	G3
TRA2B	1.67e-44	0.607866	0.995	0.75	3.07e-40	G3
CKB	2.17e-44	0.559434	0.952	0.493	4.01e-40	G3
ENSMFAG00000000382	3.01e-43	0.609279	0.87	0.416	5.56e-39	G3
PHF5A	3.29e-43	0.54321	0.971	0.637	6.07e-39	G3
PFN1	3.77e-43	0.573829	1	0.743	6.96e-39	G3
KIF11	4.72e-43	0.440224	0.831	0.333	8.71e-39	G3
SNRPD1	5.37e-43	0.495484	0.986	0.804	9.91e-39	G3
XRCC5	7.32e-43	0.51332	1	0.815	1.35e-38	G3
DSCC1	8.78e-43	0.257109	0.531	0.141	1.62e-38	G3
NASP	1.39e-42	0.470331	1	0.947	2.56e-38	G3
HIST1H1B	1.73e-42	0.529485	0.43	0.1	3.19e-38	G3
ENSMFAG00000031194	9.92e-42	0.508358	1	0.823	1.83e-37	G3
IMP4	2.22e-41	0.401702	0.792	0.314	4.09e-37	G3
GALNT1	2.39e-40	0.408333	0.845	0.369	4.41e-36	G3
ASB9	3.1e-40	0.317464	0.686	0.219	5.72e-36	G3
TFAM	2.78e-39	0.37988	0.85	0.36	5.14e-35	G3
PTTG1	3.64e-39	0.557984	0.976	0.587	6.71e-35	G3
TPM2	3.66e-39	0.478868	0.884	0.417	6.75e-35	G3
BRD3	9.24e-39	0.496516	0.908	0.476	1.7e-34	G3
BIRC5	1.19e-38	0.286962	0.725	0.251	2.2e-34	G3
RABL6	1.93e-38	0.467876	0.928	0.5	3.57e-34	G3
ENSMFAG00000041684	4.75e-38	0.369923	0.754	0.296	8.76e-34	G3
TUBB4B	5.32e-38	0.481762	0.99	0.724	9.82e-34	G3
DCTPP1	6.29e-38	0.498359	0.836	0.395	1.16e-33	G3
RNF168	7.04e-38	0.427317	0.783	0.337	1.3e-33	G3
H2AFV	1.14e-37	0.458853	0.995	0.819	2.11e-33	G3
CTPS1	1.4e-37	0.413029	0.792	0.356	2.59e-33	G3
GOT2	1.7e-37	0.325835	0.667	0.242	3.14e-33	G3
COX20	2.19e-37	0.481428	0.952	0.509	4.05e-33	G3
SPAG5	2.61e-37	0.282152	0.594	0.19	4.82e-33	G3
ENSMFAG00000032635	3.76e-37	0.475327	1	0.856	6.93e-33	G3
TACC3	3.81e-37	0.422772	0.899	0.407	7.03e-33	G3
MCUR1	3.92e-37	0.317073	0.599	0.196	7.22e-33	G3
HMGB1	4.27e-37	0.377726	1	0.988	7.87e-33	G3
ENSMFAG00000033000	4.34e-37	0.421571	1	0.885	8e-33	G3
PAFAH1B2	5.14e-37	0.469271	0.947	0.518	9.47e-33	G3
KPNA2	7.36e-37	0.607877	0.976	0.651	1.36e-32	G3
ENSMFAG00000031734	8.62e-37	0.420665	0.797	0.347	1.59e-32	G3
CENPA	1.4e-36	0.261669	0.556	0.17	2.59e-32	G3
H3F3B	1.43e-36	0.381285	1	0.944	2.64e-32	G3
TMEM14C	3.71e-36	0.487994	0.952	0.553	6.84e-32	G3
DLG1	9.86e-36	0.409188	0.841	0.398	1.82e-31	G3
SLF2	1.02e-35	0.397048	0.744	0.304	1.89e-31	G3
RAD21	1.33e-35	0.591276	0.942	0.593	2.46e-31	G3
SGO1	1.35e-35	0.414533	0.87	0.394	2.49e-31	G3
E2F8	2.1e-35	0.264334	0.367	0.085	3.88e-31	G3
CKAP2	2.7e-35	0.47134	0.913	0.489	4.98e-31	G3
ANP32E	2.79e-35	0.398379	0.773	0.328	5.15e-31	G3
RFC3	2.87e-35	0.409905	0.923	0.493	5.29e-31	G3
ENSMFAG00000043279	3.45e-35	0.476254	0.976	0.676	6.36e-31	G3
KRI1	3.51e-35	0.254291	0.459	0.128	6.47e-31	G3
RNASEH2A	7.17e-35	0.27545	0.546	0.178	1.32e-30	G3
DNAJC9	9.63e-35	0.401101	0.792	0.356	1.78e-30	G3
ENSMFAG00000045023	1.07e-34	0.396582	1	0.948	1.98e-30	G3
NUCKS1	1.26e-34	0.456755	0.981	0.706	2.32e-30	G3
AGPAT2	1.4e-34	0.284614	0.483	0.144	2.58e-30	G3
GTSE1	1.76e-34	0.355139	0.696	0.269	3.24e-30	G3
FGFR3	1.88e-34	0.38335	0.812	0.355	3.47e-30	G3
MARCKSL1	2.24e-34	0.524627	0.908	0.514	4.13e-30	G3
PABPC4	2.76e-34	0.493685	0.976	0.648	5.09e-30	G3
RAN	4.05e-34	0.365059	1	0.915	7.46e-30	G3
LIG1	8.66e-34	0.387097	0.841	0.386	1.6e-29	G3
FAM184A	8.67e-34	0.396626	0.802	0.362	1.6e-29	G3
CENPV	1.32e-33	0.44075	0.816	0.393	2.44e-29	G3
UBE2S	3.13e-33	0.49036	0.99	0.788	5.77e-29	G3
PPP1R14A	3.55e-33	0.315293	0.797	0.331	6.54e-29	G3
HSP90AB1	6.29e-33	0.398339	1	0.986	1.16e-28	G3
ENSMFAG00000037339	6.33e-33	0.299544	0.628	0.233	1.17e-28	G3
AURKA	6.65e-33	0.285727	0.691	0.266	1.23e-28	G3
ATAD2	7.4e-33	0.448206	0.947	0.545	1.37e-28	G3
ENSMFAG00000035581	8.76e-33	0.343907	0.802	0.362	1.62e-28	G3
CBX3	9.01e-33	0.42816	1	0.833	1.66e-28	G3
EMP2	1.59e-32	0.304537	0.705	0.279	2.93e-28	G3
TMPO	1.86e-32	0.447951	0.923	0.561	3.42e-28	G3
TPX2	1.92e-32	0.433678	0.923	0.518	3.55e-28	G3
HEBP2	2.09e-32	0.449096	0.942	0.551	3.85e-28	G3
ENSMFAG00000030961	2.84e-32	0.426841	1	0.93	5.23e-28	G3
EIF5	3.83e-32	0.360686	1	0.95	7.07e-28	G3
SKAP2	4.13e-32	0.339104	0.879	0.399	7.61e-28	G3
WDR34	5e-32	0.388812	0.671	0.282	9.21e-28	G3
SRSF10	5.58e-32	0.484371	0.961	0.649	1.03e-27	G3
ATP23	6.1e-32	0.281204	0.614	0.225	1.13e-27	G3
ENSMFAG00000002183	6.96e-32	0.346263	0.768	0.34	1.28e-27	G3
ENSMFAG00000003974	1.11e-31	0.427186	0.937	0.522	2.05e-27	G3
ENSMFAG00000028965	1.41e-31	0.269113	0.681	0.268	2.6e-27	G3
CDC25A	1.59e-31	0.356953	0.662	0.267	2.93e-27	G3
WDYHV1	1.85e-31	0.407556	0.855	0.447	3.41e-27	G3
EIF1AX	2.27e-31	0.432073	0.981	0.682	4.19e-27	G3
MIF	2.57e-31	0.459237	0.957	0.626	4.74e-27	G3
GALK1	2.66e-31	0.259286	0.71	0.279	4.9e-27	G3
ENSMFAG00000033676	3.54e-31	0.2773	0.696	0.276	6.53e-27	G3
CACYBP	3.65e-31	0.460727	1	0.852	6.74e-27	G3
RBBP4	5.45e-31	0.415783	0.971	0.718	1e-26	G3
DKC1	8.63e-31	0.44705	0.971	0.669	1.59e-26	G3
RAMP2	9.29e-31	0.42051	0.812	0.379	1.71e-26	G3
DTYMK	1.28e-30	0.399865	0.894	0.515	2.36e-26	G3
COPS7A	1.93e-30	0.293505	0.705	0.293	3.56e-26	G3
CDCA7L	2.66e-30	0.340246	0.758	0.338	4.9e-26	G3
FUOM	3.54e-30	0.324423	0.585	0.211	6.52e-26	G3
HSPA8	4.23e-30	0.381004	1	0.946	7.8e-26	G3
SMC1A	4.47e-30	0.465139	0.899	0.55	8.24e-26	G3
ZBTB24	4.54e-30	0.252253	0.512	0.171	8.38e-26	G3
CDK5RAP2	5.2e-30	0.357204	0.831	0.406	9.59e-26	G3
SLC25A5	6.51e-30	0.386617	1	0.851	1.2e-25	G3
GADD45GIP1	7.3e-30	0.395693	0.947	0.561	1.35e-25	G3
ENSMFAG00000024346	7.98e-30	0.292564	0.681	0.279	1.47e-25	G3
PRKAR2A	1.04e-29	0.335456	0.72	0.327	1.91e-25	G3
H2AFZ	1.91e-29	0.46039	0.976	0.778	3.52e-25	G3
TUBB	1.95e-29	0.398528	1	0.768	3.6e-25	G3
XPO1	2.5e-29	0.382252	0.87	0.464	4.61e-25	G3
LAGE3	1.06e-28	0.40823	0.971	0.666	1.95e-24	G3
HMGB3	1.12e-28	0.445935	0.961	0.646	2.07e-24	G3
ENSMFAG00000028668	1.23e-28	0.347542	0.768	0.345	2.27e-24	G3
SUMO3	1.29e-28	0.335676	0.87	0.437	2.37e-24	G3
RFXAP	1.36e-28	0.293916	0.652	0.269	2.5e-24	G3
BOP1	1.46e-28	0.355594	0.85	0.419	2.69e-24	G3
HSPH1	1.76e-28	0.482794	0.947	0.552	3.25e-24	G3
XPO5	1.87e-28	0.287827	0.599	0.236	3.45e-24	G3
ABHD10	2.16e-28	0.384353	0.889	0.516	3.98e-24	G3
ENSMFAG00000034529	3.36e-28	0.394371	1	0.755	6.2e-24	G3
NUDT1	3.62e-28	0.360701	0.903	0.534	6.67e-24	G3
SRBD1	3.94e-28	0.347594	0.865	0.447	7.27e-24	G3
ITGB1	4.61e-28	0.455216	0.87	0.478	8.5e-24	G3
MCM2	5.45e-28	0.275272	0.778	0.351	1e-23	G3
TUBA3E	5.82e-28	0.383141	1	0.846	1.07e-23	G3
MAPK1	6.1e-28	0.408607	0.894	0.496	1.12e-23	G3
HDGF	6.51e-28	0.266638	0.609	0.238	1.2e-23	G3
NEMP1	7.96e-28	0.298975	0.589	0.231	1.47e-23	G3
UGCG	9.56e-28	0.308096	0.72	0.31	1.76e-23	G3
CENPX	9.95e-28	0.437172	0.807	0.434	1.84e-23	G3
LMNB1	1.16e-27	0.320089	0.614	0.253	2.15e-23	G3
SIPA1	1.36e-27	0.271986	0.686	0.286	2.5e-23	G3
C1QBP	1.48e-27	0.395243	0.961	0.551	2.73e-23	G3
SSR1	1.65e-27	0.315546	0.787	0.375	3.04e-23	G3
CTNNAL1	1.89e-27	0.298597	0.85	0.423	3.48e-23	G3
POLE3	2.74e-27	0.366698	0.923	0.54	5.06e-23	G3
DNAJA1	5.3e-27	0.401952	0.976	0.769	9.78e-23	G3
SPR	5.7e-27	0.26449	0.643	0.264	1.05e-22	G3
ANXA7	7.58e-27	0.300668	0.821	0.393	1.4e-22	G3
MCMBP	8.52e-27	0.333812	0.874	0.46	1.57e-22	G3
L1TD1	9.28e-27	0.313879	0.667	0.272	1.71e-22	G3
PTBP1	1.04e-26	0.304495	0.72	0.32	1.92e-22	G3
MGMT	1.11e-26	0.354631	0.879	0.486	2.04e-22	G3
BAG1	1.43e-26	0.394321	0.942	0.618	2.64e-22	G3
PSMA7	1.71e-26	0.355061	0.971	0.626	3.16e-22	G3
RBFA	1.76e-26	0.382499	0.976	0.738	3.24e-22	G3
SAV1	2.22e-26	0.29956	0.792	0.383	4.09e-22	G3
ENSMFAG00000002089	2.45e-26	0.413898	0.971	0.678	4.53e-22	G3
CLSPN	2.6e-26	0.375392	0.947	0.555	4.8e-22	G3
KIF27	3.02e-26	0.257634	0.565	0.218	5.58e-22	G3
SOD2	3.1e-26	0.255691	0.691	0.302	5.72e-22	G3
RPS15	3.36e-26	0.29225	1	0.997	6.19e-22	G3
RBM23	3.56e-26	0.276256	0.638	0.272	6.57e-22	G3
PPP1CA	4.83e-26	0.325244	0.874	0.471	8.9e-22	G3
UBTF	4.84e-26	0.344148	0.821	0.424	8.93e-22	G3
KLHL15	4.99e-26	0.36508	0.831	0.439	9.2e-22	G3
ENSMFAG00000002474	5.55e-26	0.427766	0.952	0.604	1.02e-21	G3
R3HDM2	5.7e-26	0.287122	0.807	0.393	1.05e-21	G3
NCL	6.02e-26	0.363835	1	0.941	1.11e-21	G3
LAMTOR4	6.08e-26	0.305555	0.807	0.402	1.12e-21	G3
POLA1	7.56e-26	0.27549	0.671	0.293	1.39e-21	G3
SRPK2	7.63e-26	0.4115	0.908	0.591	1.41e-21	G3
HEATR1	7.64e-26	0.266733	0.686	0.302	1.41e-21	G3
POLR2I	9.05e-26	0.365467	0.981	0.715	1.67e-21	G3
TOMM40	9.43e-26	0.294077	0.744	0.358	1.74e-21	G3
ENSMFAG00000046351	1.62e-25	0.281113	0.836	0.416	2.98e-21	G3
SMC2	2.25e-25	0.35671	0.918	0.509	4.15e-21	G3
RPL36	2.38e-25	0.348071	1	0.957	4.4e-21	G3
EBNA1BP2	2.54e-25	0.260614	0.778	0.367	4.69e-21	G3
INPP5F	3.15e-25	0.276063	0.807	0.401	5.81e-21	G3
LSM7	3.39e-25	0.364123	0.981	0.798	6.25e-21	G3
FSTL1	3.68e-25	0.307781	0.787	0.398	6.78e-21	G3
ACP1	3.73e-25	0.371809	0.937	0.59	6.89e-21	G3
ENSMFAG00000001733	3.82e-25	0.3137	0.763	0.368	7.04e-21	G3
NCBP2	3.97e-25	0.357432	0.928	0.561	7.32e-21	G3
PGP	4.31e-25	0.346615	0.961	0.593	7.96e-21	G3
YWHAE	4.4e-25	0.343042	1	0.924	8.11e-21	G3
ENSMFAG00000037514	4.56e-25	0.316067	0.899	0.453	8.42e-21	G3
ARL2	4.71e-25	0.380706	0.918	0.629	8.69e-21	G3
RPS21	7.05e-25	0.338644	1	0.981	1.3e-20	G3
DARS	7.25e-25	0.284047	0.797	0.382	1.34e-20	G3
ZMYND11	9.11e-25	0.272842	0.638	0.281	1.68e-20	G3
TJP1	9.11e-25	0.364157	0.932	0.568	1.68e-20	G3
ENSMFAG00000034627	1.31e-24	0.306127	0.816	0.419	2.41e-20	G3
ENSMFAG00000037584	1.42e-24	0.255211	0.594	0.234	2.62e-20	G3
CCDC137	1.61e-24	0.279515	0.734	0.36	2.96e-20	G3
PGAM1	1.74e-24	0.317777	0.845	0.442	3.22e-20	G3
RBM34	1.8e-24	0.312035	0.86	0.481	3.32e-20	G3
PCLO	2.26e-24	0.340452	0.536	0.223	4.16e-20	G3
CELF1	2.52e-24	0.395039	0.932	0.606	4.66e-20	G3
B4GALT5	3.6e-24	0.259116	0.643	0.276	6.64e-20	G3
SYNE2	3.89e-24	0.503839	0.787	0.434	7.17e-20	G3
ENSMFAG00000038096	4.66e-24	0.351365	0.952	0.674	8.59e-20	G3
XPC	5.59e-24	0.334247	0.841	0.469	1.03e-19	G3
ENSMFAG00000043889	7.85e-24	0.280155	0.71	0.328	1.45e-19	G3
EIF1	8.14e-24	0.312955	1	0.92	1.5e-19	G3
MCM6	8.55e-24	0.435284	0.826	0.48	1.58e-19	G3
UQCRC1	8.94e-24	0.35324	0.928	0.575	1.65e-19	G3
PDCD11	9.18e-24	0.270561	0.667	0.3	1.69e-19	G3
ENSMFAG00000011778	9.46e-24	0.385336	0.444	0.162	1.75e-19	G3
PTPRA	9.76e-24	0.309811	0.874	0.487	1.8e-19	G3
THUMPD1	1.08e-23	0.335787	0.879	0.516	1.99e-19	G3
TPM3	1.16e-23	0.358794	0.942	0.6	2.13e-19	G3
GSTP1	1.18e-23	0.37275	0.99	0.659	2.17e-19	G3
NME4	1.79e-23	0.270306	0.749	0.36	3.29e-19	G3
WDR43	1.79e-23	0.315257	0.821	0.435	3.3e-19	G3
DRAP1	2.92e-23	0.299172	0.923	0.515	5.38e-19	G3
ANP32B	4.39e-23	0.337787	0.986	0.79	8.1e-19	G3
ENSMFAG00000033952	4.49e-23	0.355645	0.99	0.877	8.27e-19	G3
PPIF	4.62e-23	0.284341	0.773	0.398	8.53e-19	G3
MRPS26	4.88e-23	0.371245	0.932	0.644	9.01e-19	G3
TSPAN6	5.55e-23	0.251819	0.778	0.383	1.02e-18	G3
E2F1	5.77e-23	0.259411	0.628	0.28	1.07e-18	G3
ENSMFAG00000041383	6.77e-23	0.376762	0.947	0.607	1.25e-18	G3
ENSMFAG00000041560	7.42e-23	0.35101	0.976	0.708	1.37e-18	G3
ENSMFAG00000038508	1.06e-22	0.35462	0.971	0.664	1.96e-18	G3
PDS5B	1.17e-22	0.26855	0.778	0.385	2.15e-18	G3
UQCC2	1.51e-22	0.33195	0.976	0.692	2.79e-18	G3
AHCTF1	1.94e-22	0.302132	0.729	0.356	3.59e-18	G3
GAPDH	2.02e-22	0.345147	0.995	0.813	3.72e-18	G3
PAFAH1B3	2.24e-22	0.333416	0.855	0.474	4.12e-18	G3
SRSF3	2.32e-22	0.346153	0.995	0.765	4.28e-18	G3
PPID	2.55e-22	0.290899	0.739	0.362	4.71e-18	G3
ENSMFAG00000045132	3.28e-22	0.366548	0.923	0.553	6.06e-18	G3
HIRIP3	3.3e-22	0.257903	0.72	0.353	6.1e-18	G3
LPIN2	3.42e-22	0.341128	0.821	0.478	6.3e-18	G3
DNMT1	3.48e-22	0.316101	0.879	0.512	6.42e-18	G3
MAP3K4	3.73e-22	0.257507	0.715	0.349	6.88e-18	G3
EIF3B	3.84e-22	0.318451	0.874	0.517	7.09e-18	G3
ACTB	4e-22	0.318315	1	0.879	7.38e-18	G3
TOP2A	5.56e-22	0.382785	0.995	0.779	1.02e-17	G3
EIF4A3	5.98e-22	0.328398	0.942	0.629	1.1e-17	G3
SSNA1	6.94e-22	0.336609	0.918	0.628	1.28e-17	G3
C12orf49	7.23e-22	0.341604	0.874	0.523	1.33e-17	G3
USP7	7.67e-22	0.279147	0.831	0.457	1.41e-17	G3
MRPL15	1.09e-21	0.297631	0.879	0.489	2.01e-17	G3
ENSMFAG00000042118	1.12e-21	0.266023	0.7	0.341	2.07e-17	G3
CALM1	1.14e-21	0.343328	0.986	0.8	2.09e-17	G3
HNRNPA1	2.05e-21	0.329705	0.821	0.437	3.79e-17	G3
CTCF	2.88e-21	0.250656	0.696	0.341	5.3e-17	G3
HNRNPDL	3.45e-21	0.321139	0.995	0.819	6.35e-17	G3
NOL7	3.66e-21	0.286355	0.937	0.581	6.75e-17	G3
C9orf78	4.1e-21	0.348904	0.942	0.627	7.57e-17	G3
SETD3	4.19e-21	0.33073	0.836	0.5	7.73e-17	G3
SMC4	6.19e-21	0.356302	0.976	0.776	1.14e-16	G3
POLD3	6.58e-21	0.265569	0.628	0.297	1.21e-16	G3
ZC3H6	7.6e-21	0.277131	0.7	0.349	1.4e-16	G3
SRSF2	8.1e-21	0.314982	0.831	0.476	1.49e-16	G3
HNRNPUL1	8.63e-21	0.278008	0.831	0.435	1.59e-16	G3
SF3B2	9.33e-21	0.293844	0.903	0.538	1.72e-16	G3
TUBB2B	1.08e-20	0.253796	0.778	0.37	1.98e-16	G3
NME1-NME2	1.13e-20	0.314721	1	0.783	2.09e-16	G3
ARPP19	1.59e-20	0.330715	0.971	0.68	2.93e-16	G3
BCLAF1	1.74e-20	0.36556	0.957	0.686	3.21e-16	G3
ENSMFAG00000037178	1.78e-20	0.312086	0.966	0.617	3.29e-16	G3
FAM210B	1.85e-20	0.261861	0.85	0.452	3.4e-16	G3
DDX3X	1.85e-20	0.304169	0.855	0.492	3.41e-16	G3
WAC	1.96e-20	0.284895	0.903	0.541	3.61e-16	G3
ID1	2.02e-20	0.332603	0.787	0.407	3.73e-16	G3
ENSMFAG00000042142	2.05e-20	0.287778	0.879	0.552	3.78e-16	G3
SSRP1	2.57e-20	0.30389	0.778	0.422	4.73e-16	G3
MRPS15	2.6e-20	0.269334	0.884	0.526	4.8e-16	G3
DSN1	2.77e-20	0.305492	0.86	0.496	5.1e-16	G3
DUT	3.37e-20	0.348925	0.947	0.754	6.22e-16	G3
RFC1	3.4e-20	0.33959	0.894	0.586	6.26e-16	G3
ENSMFAG00000033486	4.03e-20	0.295841	0.961	0.651	7.44e-16	G3
ABCF1	4.55e-20	0.311657	0.85	0.503	8.39e-16	G3
CCNB2	5.5e-20	0.300484	0.831	0.447	1.01e-15	G3
HDLBP	6.3e-20	0.324738	0.971	0.745	1.16e-15	G3
TIMM13	9.27e-20	0.290636	0.942	0.559	1.71e-15	G3
TCP1	1.03e-19	0.27926	1	0.865	1.9e-15	G3
SMARCD1	1.06e-19	0.266522	0.696	0.353	1.96e-15	G3
NT5C	1.17e-19	0.282426	0.884	0.523	2.17e-15	G3
EZH2	1.55e-19	0.265299	0.899	0.538	2.87e-15	G3
DDX50	1.61e-19	0.327787	0.87	0.546	2.96e-15	G3
ATF4	1.74e-19	0.295413	0.947	0.599	3.2e-15	G3
MCM7	1.76e-19	0.290466	0.937	0.626	3.24e-15	G3
RNF10	1.77e-19	0.254596	0.86	0.474	3.26e-15	G3
NAA38	1.91e-19	0.301205	0.87	0.524	3.52e-15	G3
KRR1	1.96e-19	0.280802	0.884	0.53	3.61e-15	G3
PCNT	2.08e-19	0.255088	0.671	0.325	3.84e-15	G3
CENPE	2.43e-19	0.282973	0.874	0.5	4.49e-15	G3
MRPS11	3.14e-19	0.25846	0.831	0.476	5.79e-15	G3
BAZ1B	3.29e-19	0.341237	0.957	0.705	6.07e-15	G3
SF1	3.37e-19	0.258236	0.855	0.497	6.21e-15	G3
NDUFS6	3.83e-19	0.319978	0.961	0.682	7.06e-15	G3
NUDT3	6.46e-19	0.252961	0.773	0.42	1.19e-14	G3
DNAJC1	6.61e-19	0.255458	0.865	0.5	1.22e-14	G3
IMMT	7.61e-19	0.269822	0.86	0.49	1.4e-14	G3
PAK2	7.89e-19	0.288156	0.903	0.547	1.46e-14	G3
APOE	8.68e-19	0.351999	0.87	0.52	1.6e-14	G3
NME3	1.04e-18	0.293865	0.85	0.493	1.91e-14	G3
REEP5	1.05e-18	0.254329	0.744	0.391	1.93e-14	G3
DHX9	1.45e-18	0.279714	0.937	0.609	2.67e-14	G3
CALU	1.48e-18	0.330476	0.923	0.592	2.73e-14	G3
RANBP1	2.11e-18	0.288396	0.981	0.774	3.9e-14	G3
SNU13	2.57e-18	0.271949	1	0.87	4.75e-14	G3
KIF20B	2.87e-18	0.281804	0.918	0.565	5.3e-14	G3
MTPN	4.03e-18	0.288875	0.937	0.615	7.44e-14	G3
RPA2	4.47e-18	0.300942	0.952	0.637	8.24e-14	G3
ENSMFAG00000002535	5.51e-18	0.311299	0.957	0.661	1.02e-13	G3
EML4	8.03e-18	0.275558	0.894	0.568	1.48e-13	G3
ENSMFAG00000043579	8.18e-18	0.301493	0.807	0.468	1.51e-13	G3
MESD	9.92e-18	0.263484	0.85	0.501	1.83e-13	G3
SNRPA1	9.92e-18	0.253718	0.874	0.524	1.83e-13	G3
ENSMFAG00000045040	1.24e-17	0.287556	0.908	0.606	2.29e-13	G3
ELAVL2	1.26e-17	0.277277	0.957	0.668	2.33e-13	G3
TMEM14B	1.74e-17	0.270407	0.981	0.816	3.21e-13	G3
ENSMFAG00000031069	1.8e-17	0.258655	0.952	0.622	3.32e-13	G3
SSU72	1.98e-17	0.251272	0.821	0.464	3.66e-13	G3
TXNL4A	1.98e-17	0.28645	0.913	0.615	3.66e-13	G3
NOP56	2.1e-17	0.281041	0.932	0.629	3.87e-13	G3
YBX1	2.37e-17	0.288713	0.966	0.672	4.38e-13	G3
SRSF7	3.27e-17	0.281192	0.976	0.736	6.03e-13	G3
PLEKHB2	3.62e-17	0.260644	0.836	0.475	6.68e-13	G3
RSBN1L	5.67e-17	0.266253	0.831	0.49	1.05e-12	G3
CD63	6.39e-17	0.275705	0.947	0.655	1.18e-12	G3
CRYL1	6.57e-17	0.258049	0.821	0.493	1.21e-12	G3
RBMX	8.45e-17	0.259884	0.86	0.523	1.56e-12	G3
ABCE1	1.03e-16	0.281128	0.932	0.653	1.91e-12	G3
HNRNPU	1.54e-16	0.301853	0.981	0.784	2.83e-12	G3
PTP4A2	2.21e-16	0.267546	0.942	0.613	4.08e-12	G3
NDUFA12	2.46e-16	0.266109	0.932	0.651	4.54e-12	G3
NDUFC1	5.4e-16	0.25368	1	0.829	9.97e-12	G3
ENSMFAG00000007154	6e-16	0.261221	0.783	0.444	1.11e-11	G3
RAC1	6.03e-16	0.266189	0.99	0.813	1.11e-11	G3
ENSMFAG00000036093	7.71e-16	0.285872	0.952	0.704	1.42e-11	G3
PHAX	8.93e-16	0.260675	0.913	0.617	1.65e-11	G3
UBAP2	9.34e-16	0.252747	0.816	0.501	1.72e-11	G3
RDX	1.28e-15	0.26084	0.947	0.645	2.35e-11	G3
PARP1	1.32e-15	0.273068	0.971	0.699	2.43e-11	G3
ENSMFAG00000039994	1.74e-15	0.258039	0.966	0.677	3.21e-11	G3
PRPF4B	1.83e-15	0.315347	0.942	0.659	3.38e-11	G3
AHSA1	1.87e-15	0.276855	0.845	0.53	3.45e-11	G3
CCDC117	2.08e-15	0.284099	0.957	0.629	3.84e-11	G3
RANBP2	2.11e-15	0.26301	0.899	0.577	3.9e-11	G3
MTREX	2.33e-15	0.261926	0.874	0.543	4.3e-11	G3
ENSMFAG00000043640	2.43e-15	0.295564	1	0.921	4.48e-11	G3
PRDX5	2.65e-15	0.255673	0.99	0.86	4.89e-11	G3
SCML2	3.34e-15	0.260361	0.874	0.544	6.17e-11	G3
HP1BP3	3.58e-15	0.265967	0.918	0.588	6.61e-11	G3
CDK2AP1	6.44e-15	0.278583	0.947	0.636	1.19e-10	G3
MAP7D3	6.5e-15	0.29668	0.923	0.648	1.2e-10	G3
NDUFB2	8.75e-15	0.252597	0.966	0.778	1.61e-10	G3
XRN2	1.29e-14	0.263023	0.947	0.681	2.38e-10	G3
OARD1	1.57e-14	0.269346	0.908	0.657	2.89e-10	G3
RAD23A	1.95e-14	0.251138	0.894	0.6	3.59e-10	G3
EIF4G2	3.04e-14	0.250214	0.986	0.767	5.61e-10	G3
ENSMFAG00000032317	5.39e-14	0.252886	0.966	0.676	9.93e-10	G3
MAD2L1	5.95e-14	0.259322	0.932	0.637	1.1e-09	G3
TM2D3	7.57e-14	0.254938	0.855	0.541	1.4e-09	G3
KTN1	1.38e-13	0.250298	0.995	0.891	2.55e-09	G3
MSH6	1.46e-13	0.255019	0.826	0.523	2.7e-09	G3
JPT1	2.78e-13	0.269524	0.971	0.779	5.12e-09	G3
PRRC2C	5.27e-12	0.252213	0.986	0.755	9.72e-08	G3
EIF3A	3.63e-11	0.255455	0.932	0.688	6.7e-07	G3
ENSMFAG00000042475	4.81e-11	0.391721	0.952	0.738	8.86e-07	G3
ENSMFAG00000009138	5.31e-11	0.2501	0.773	0.508	9.79e-07	G3
HIST1H1E	3.37e-09	0.335013	0.739	0.57	6.21e-05	G3
ATP6	3.4e-73	0.939991	1	0.999	6.27e-69	G4
ND4	3.59e-65	0.794662	1	0.998	6.62e-61	G4
CYTB	1.15e-57	0.782999	1	1	2.13e-53	G4
RFX6	3.95e-53	0.688169	0.439	0.14	7.29e-49	G4
ND2	4.67e-52	0.734568	1	0.998	8.62e-48	G4
DOCK8	2.66e-47	0.428788	0.255	0.048	4.91e-43	G4
MEIS1	5.33e-47	0.519825	0.403	0.124	9.82e-43	G4
COX2	4.98e-46	0.679736	1	1	9.18e-42	G4
ENSMFAG00000000580	1.41e-45	0.394961	0.308	0.073	2.59e-41	G4
MEIS2	1.29e-40	0.683596	0.503	0.227	2.38e-36	G4
MDK	3.3e-39	0.857113	0.805	0.688	6.09e-35	G4
ND1	1.7e-38	0.666763	1	0.999	3.14e-34	G4
IFI27	3.95e-38	0.364134	0.761	0.443	7.29e-34	G4
COX3	1.83e-36	0.58727	1	1	3.37e-32	G4
DUSP9	1.01e-33	0.409783	0.305	0.095	1.87e-29	G4
CALY	1.52e-33	0.810953	0.497	0.255	2.81e-29	G4
CRYGC	4.63e-32	0.403518	0.332	0.111	8.54e-28	G4
ENSMFAG00000037049	6.09e-32	0.662536	0.926	0.849	1.12e-27	G4
CD99	1.89e-29	0.530355	0.787	0.659	3.5e-25	G4
LRPAP1	6.34e-29	0.441315	0.916	0.844	1.17e-24	G4
XRCC6	6.95e-29	0.417707	0.918	0.875	1.28e-24	G4
HSPA5	7.34e-26	0.495823	0.908	0.821	1.35e-21	G4
ENSMFAG00000042750	4.31e-25	0.595209	0.692	0.53	7.95e-21	G4
TUBA3C	1.78e-24	0.609068	0.813	0.673	3.29e-20	G4
CHID1	1.81e-24	0.497185	0.682	0.507	3.34e-20	G4
EFEMP2	7.93e-23	0.299631	0.318	0.128	1.46e-18	G4
CALR	1.19e-22	0.492365	0.855	0.8	2.19e-18	G4
REC8	1.34e-22	0.394406	0.439	0.215	2.48e-18	G4
CTHRC1	7.44e-21	0.435737	0.492	0.299	1.37e-16	G4
ASNS	2.33e-20	0.301338	0.268	0.106	4.29e-16	G4
ENSMFAG00000034362	5.43e-20	0.46462	0.871	0.782	1e-15	G4
DMRT1	1.35e-19	0.372772	0.405	0.216	2.48e-15	G4
ND5	2.34e-19	0.488961	0.995	0.987	4.32e-15	G4
MCM7	2.48e-19	0.467706	0.734	0.636	4.57e-15	G4
APP	3.35e-19	0.495413	0.724	0.624	6.17e-15	G4
ND3	3.95e-19	0.472535	0.984	0.974	7.28e-15	G4
METRN	1.14e-18	0.522567	0.484	0.315	2.1e-14	G4
SH3BP5	5.77e-18	0.300723	0.363	0.185	1.06e-13	G4
TUBB2B	9.12e-18	0.522984	0.553	0.376	1.68e-13	G4
PAX6	9.53e-18	0.473104	0.497	0.315	1.76e-13	G4
TBX3	1.41e-17	0.391845	0.316	0.149	2.6e-13	G4
TSPYL2	4.47e-17	0.451854	0.666	0.522	8.25e-13	G4
TRIM28	6.28e-17	0.358697	0.753	0.672	1.16e-12	G4
P4HB	1.03e-16	0.359925	0.732	0.62	1.9e-12	G4
ERGIC3	1.13e-16	0.378365	0.745	0.672	2.08e-12	G4
ENSMFAG00000043936	1.7e-16	0.400451	0.258	0.112	3.13e-12	G4
CTSD	1.89e-16	0.391345	0.668	0.535	3.48e-12	G4
HOXB4	3.01e-16	0.282208	0.289	0.135	5.55e-12	G4
ENSMFAG00000044769	1.27e-15	0.35911	0.479	0.303	2.35e-11	G4
LTBP3	1.42e-15	0.252388	0.287	0.135	2.62e-11	G4
FAM162A	1.85e-15	0.3905	0.613	0.488	3.4e-11	G4
ENSMFAG00000030468	2.2e-15	0.280753	0.253	0.111	4.06e-11	G4
PRIMPOL	5.67e-15	0.302198	0.413	0.247	1.05e-10	G4
VCP	1.4e-14	0.333774	0.8	0.752	2.59e-10	G4
ASB9	8.25e-14	0.410036	0.395	0.232	1.52e-09	G4
HBB	1.13e-13	1.84802	0.561	0.761	2.09e-09	G4
ERP29	4.39e-13	0.287912	0.866	0.835	8.1e-09	G4
EDEM2	5.13e-13	0.430696	0.384	0.24	9.45e-09	G4
HARS	5.23e-13	0.298654	0.408	0.258	9.65e-09	G4
COL6A2	6.51e-13	0.31931	0.413	0.258	1.2e-08	G4
HSPA8	7.79e-13	0.253382	0.963	0.948	1.44e-08	G4
ENSMFAG00000035557	1.74e-12	0.357725	0.682	0.598	3.22e-08	G4
IQSEC3	9.59e-12	0.334391	0.282	0.153	1.77e-07	G4
SKAP2	9.7e-12	0.542053	0.526	0.421	1.79e-07	G4
HOXB5	1.25e-11	0.352306	0.313	0.179	2.3e-07	G4
SDF2L1	2.07e-11	0.33957	0.711	0.626	3.82e-07	G4
DPP7	2.99e-11	0.261123	0.429	0.289	5.52e-07	G4
CYP26A1	3.24e-11	0.34368	0.439	0.294	5.97e-07	G4
ISYNA1	5.71e-11	0.291789	0.476	0.335	1.05e-06	G4
PPIB	5.87e-11	0.396924	0.603	0.52	1.08e-06	G4
THOC5	6.64e-11	0.258331	0.411	0.271	1.23e-06	G4
REC114	8.85e-11	0.306356	0.366	0.225	1.63e-06	G4
P4HA2	1.21e-10	0.311579	0.734	0.642	2.23e-06	G4
ARRB1	2.06e-10	0.259011	0.355	0.225	3.79e-06	G4
ATRAID	3.65e-10	0.340265	0.608	0.534	6.74e-06	G4
ALDH2	3.73e-10	0.332056	0.592	0.491	6.88e-06	G4
DDOST	4.13e-10	0.27456	0.842	0.816	7.62e-06	G4
FGFR3	5.04e-10	0.299965	0.503	0.371	9.3e-06	G4
GPX7	8.86e-10	0.336223	0.445	0.331	1.63e-05	G4
CRELD1	1.08e-09	0.273584	0.503	0.367	1.99e-05	G4
COX1	1.42e-09	0.370124	0.987	0.971	2.61e-05	G4
GADD45A	1.47e-09	0.330775	0.466	0.335	2.71e-05	G4
SSBP4	3.92e-09	0.257031	0.447	0.327	7.22e-05	G4
ENSMFAG00000037304	6.81e-09	0.288332	0.713	0.647	0.000125659	G4
PDHB	1e-08	0.250036	0.524	0.412	0.000184903	G4
CYTH2	1.05e-08	0.282846	0.455	0.341	0.000194327	G4
CNPY3	1.06e-08	0.277203	0.492	0.386	0.000195115	G4
SCYL1	2.72e-08	0.271458	0.387	0.274	0.000501258	G4
POLRMT	3.62e-08	0.302647	0.508	0.413	0.000668411	G4
CDC45	5.1e-08	0.268217	0.355	0.239	0.000941322	G4
RPN2	8.35e-08	0.273518	0.718	0.671	0.00153945	G4
EGFL7	1.52e-07	0.25222	0.584	0.509	0.00281179	G4
HAT1	1.72e-07	0.260152	0.658	0.607	0.00318042	G4
TUFM	2.38e-07	0.282847	0.663	0.605	0.00438319	G4
BSCL2	3.06e-07	0.268741	0.729	0.691	0.00563967	G4
ENSMFAG00000037705	3.91e-07	1.88878	0.418	0.574	0.00721814	G4
MCUB	5.69e-07	0.258146	0.545	0.45	0.0104887	G4
ADRM1	6.06e-07	0.256798	0.634	0.606	0.0111731	G4
ENSMFAG00000000382	6.5e-07	0.326895	0.534	0.436	0.0119974	G4
GPS1	6.78e-07	0.274781	0.537	0.466	0.0125094	G4
ENSMFAG00000003180	1.49e-06	1.80351	0.345	0.488	0.0274745	G4
MDH1	1.5e-06	0.289263	0.579	0.527	0.0276192	G4
ATP1B1	1.82e-06	0.32605	0.526	0.472	0.0335193	G4
KIF22	2.49e-06	0.275708	0.582	0.53	0.0458932	G4
GRN	2.81e-06	0.26584	0.487	0.409	0.0519119	G4
MCM6	4.67e-06	0.283093	0.563	0.497	0.0861428	G4
STAG3	4.79e-06	0.275248	0.595	0.507	0.0884033	G4
TECR	6.78e-06	0.273343	0.513	0.448	0.12512	G4
RBPMS	9.1e-06	0.309209	0.453	0.405	0.167847	G4
CD63	1.55e-05	0.253406	0.713	0.671	0.28656	G4
YIPF3	3.94e-05	0.254379	0.429	0.359	0.726661	G4
LRRC42	0.000122551	0.256322	0.537	0.497	1	G4
ENSMFAG00000001409	0.000876842	0.258757	0.411	0.37	1	G4
KPNA2	0.00126538	0.331177	0.703	0.671	1	G4
DST	0.00634479	0.271209	0.513	0.486	1	G4
PTMA	3.14e-78	0.493701	1	0.992	5.79e-74	G5
RPS15	2.25e-75	0.447228	1	0.997	4.15e-71	G5
HSP90AB1	3.8e-61	0.476844	0.997	0.985	7e-57	G5
RPL36	4.75e-57	0.510613	0.995	0.954	8.77e-53	G5
RPS21	4.63e-54	0.462964	1	0.979	8.54e-50	G5
ENSMFAG00000045023	8.61e-51	0.518964	0.98	0.948	1.59e-46	G5
SLC25A5	8.94e-49	0.571929	0.935	0.85	1.65e-44	G5
PRDX5	1.49e-48	0.555952	0.93	0.859	2.75e-44	G5
RPS2	2.55e-48	0.448217	0.992	0.949	4.71e-44	G5
HMGB1	9.25e-47	0.386593	0.997	0.987	1.71e-42	G5
ENSMFAG00000030961	3.06e-43	0.482225	0.96	0.931	5.64e-39	G5
ENSMFAG00000033952	6.15e-41	0.516365	0.915	0.881	1.13e-36	G5
RPS25	6.73e-41	0.374497	0.992	0.977	1.24e-36	G5
ACTG1	2.09e-40	0.383392	1	0.972	3.85e-36	G5
ENSMFAG00000032635	1.63e-38	0.477851	0.95	0.853	3.01e-34	G5
NDUFC1	4.65e-38	0.530261	0.9	0.832	8.58e-34	G5
HBB	5.43e-38	0.427687	0.787	0.724	1e-33	G5
GAPDH	1.16e-36	0.449771	0.952	0.805	2.14e-32	G5
ENSMFAG00000036411	2.64e-34	0.398102	0.957	0.924	4.87e-30	G5
HSP90AA1	3.51e-33	0.269541	1	1	6.47e-29	G5
SMS	3.57e-33	0.450392	0.912	0.833	6.59e-29	G5
PRDX1	5.31e-33	0.495283	0.885	0.795	9.8e-29	G5
MIF	5.41e-33	0.616109	0.749	0.634	9.99e-29	G5
NDUFB2	5.68e-33	0.515106	0.845	0.783	1.05e-28	G5
RPL28	9.05e-33	0.287879	1	0.986	1.67e-28	G5
ENSMFAG00000034368	1.29e-32	0.377062	0.98	0.942	2.38e-28	G5
GSTP1	3.07e-32	0.55082	0.799	0.665	5.66e-28	G5
CKB	4.4e-32	0.656642	0.664	0.505	8.12e-28	G5
TUBA1A	1.51e-31	0.501409	0.89	0.815	2.78e-27	G5
ENSMFAG00000036062	1.96e-31	0.460101	0.897	0.868	3.61e-27	G5
STMN1	2.85e-31	0.417008	0.967	0.931	5.26e-27	G5
FAU	5.19e-31	0.326726	0.987	0.976	9.58e-27	G5
COPRS	9.03e-31	0.509768	0.847	0.78	1.67e-26	G5
RPL27	1.08e-30	0.302052	0.992	0.958	2e-26	G5
RPLP2	2.39e-30	0.312722	0.997	0.965	4.41e-26	G5
LSM7	4.85e-29	0.481169	0.837	0.807	8.95e-25	G5
SAP25	1.29e-28	0.641156	0.664	0.544	2.38e-24	G5
PSIP1	1.49e-27	0.454169	0.862	0.799	2.74e-23	G5
PFN1	1.85e-27	0.46287	0.835	0.75	3.41e-23	G5
CHMP2A	2.31e-27	0.546211	0.757	0.699	4.25e-23	G5
RPS17	2.3e-26	0.265416	0.987	0.947	4.24e-22	G5
CACYBP	2.42e-26	0.434238	0.87	0.862	4.47e-22	G5
APRT	1.2e-25	0.618838	0.677	0.603	2.21e-21	G5
SNU13	4.16e-25	0.405777	0.887	0.879	7.68e-21	G5
ENSMFAG00000031194	5.35e-25	0.436479	0.872	0.83	9.86e-21	G5
RBM3	6.27e-25	0.504307	0.792	0.632	1.16e-20	G5
CCT4	9.84e-25	0.335825	0.947	0.926	1.82e-20	G5
RAN	4.13e-24	0.353847	0.927	0.92	7.61e-20	G5
NME1-NME2	8.16e-24	0.414272	0.875	0.787	1.51e-19	G5
RPL18A	3.64e-23	0.295205	0.982	0.965	6.72e-19	G5
HMGB2	3.8e-23	0.376245	0.91	0.883	7e-19	G5
MORF4L1	7.33e-22	0.319056	0.927	0.916	1.35e-17	G5
ATP5MC3	7.85e-22	0.367484	0.887	0.873	1.45e-17	G5
HMGB3	5.08e-21	0.510297	0.702	0.664	9.37e-17	G5
TUBA3E	5.08e-21	0.366486	0.91	0.849	9.38e-17	G5
PFDN2	8.45e-21	0.387237	0.837	0.831	1.56e-16	G5
LAGE3	8.65e-20	0.469423	0.752	0.679	1.6e-15	G5
DNAJA1	9.28e-20	0.404971	0.784	0.785	1.71e-15	G5
TUBB2B	1.02e-19	0.554328	0.529	0.379	1.88e-15	G5
PHF5A	1.61e-19	0.516257	0.687	0.658	2.98e-15	G5
ATP5MC2	1.77e-19	0.337952	0.917	0.872	3.26e-15	G5
MYL12A	1.85e-19	0.360306	0.837	0.854	3.41e-15	G5
ENSMFAG00000034529	2.25e-19	0.438844	0.787	0.771	4.15e-15	G5
TUBB4B	2.37e-19	0.483563	0.757	0.743	4.38e-15	G5
FTL	2.81e-19	0.255795	0.975	0.936	5.19e-15	G5
BUD23	4.91e-19	0.355928	0.897	0.9	9.06e-15	G5
EIF1	6.22e-19	0.308591	0.925	0.926	1.15e-14	G5
ENSMFAG00000000302	1e-18	0.379551	0.815	0.823	1.85e-14	G5
ATP5F1E	1.13e-18	0.26029	0.957	0.961	2.08e-14	G5
CENPF	1.23e-18	0.547629	0.689	0.635	2.27e-14	G5
SNRPD1	3.04e-18	0.409955	0.797	0.822	5.6e-14	G5
BAG1	3.52e-18	0.473555	0.674	0.637	6.5e-14	G5
PTTG1	4.12e-18	0.510956	0.669	0.608	7.59e-14	G5
ENSMFAG00000001146	6.43e-18	0.305407	0.91	0.901	1.19e-13	G5
ENSMFAG00000043640	1.2e-17	0.320477	0.935	0.925	2.22e-13	G5
XRCC5	6.48e-17	0.381573	0.83	0.829	1.2e-12	G5
HEBP2	6.66e-17	0.515575	0.619	0.574	1.23e-12	G5
NDUFB4	1.01e-16	0.433396	0.757	0.765	1.86e-12	G5
YWHAE	1.89e-16	0.281534	0.94	0.928	3.48e-12	G5
ENSMFAG00000000409	1.98e-16	0.391188	0.784	0.808	3.64e-12	G5
ENSMFAG00000045269	7.44e-16	0.313483	0.935	0.918	1.37e-11	G5
ACAT1	8.33e-16	0.517315	0.576	0.508	1.54e-11	G5
SRSF3	1.24e-15	0.378236	0.749	0.788	2.29e-11	G5
PSMB1	2.32e-15	0.375267	0.777	0.8	4.27e-11	G5
KPNA2	2.56e-15	0.457064	0.682	0.674	4.72e-11	G5
UQCRB	5.57e-15	0.442079	0.724	0.741	1.03e-10	G5
NLRP7	6.45e-15	0.354551	0.662	0.558	1.19e-10	G5
FKBP3	2.33e-14	0.310934	0.847	0.849	4.29e-10	G5
NDUFA1	2.69e-14	0.306347	0.907	0.885	4.96e-10	G5
ATP5IF1	3.33e-14	0.432755	0.717	0.755	6.14e-10	G5
COPE	3.93e-14	0.328795	0.779	0.789	7.25e-10	G5
COX20	5.99e-14	0.495538	0.571	0.538	1.1e-09	G5
TCP1	6.64e-14	0.306349	0.855	0.879	1.23e-09	G5
MRPS26	7.12e-14	0.436694	0.649	0.669	1.31e-09	G5
ETFB	7.68e-14	0.481667	0.629	0.637	1.42e-09	G5
CIAO2B	1.5e-13	0.352945	0.702	0.721	2.77e-09	G5
UBE2C	2.18e-13	0.575204	0.449	0.343	4.02e-09	G5
ENSMFAG00000033540	2.94e-13	0.377735	0.652	0.532	5.42e-09	G5
CBX3	5.32e-13	0.322478	0.827	0.849	9.81e-09	G5
ENSMFAG00000041930	6.23e-13	0.37814	0.707	0.737	1.15e-08	G5
POLR2I	6.47e-13	0.405522	0.694	0.742	1.19e-08	G5
RBFA	9.15e-13	0.371008	0.704	0.765	1.69e-08	G5
ENSMFAG00000003974	9.83e-13	0.48883	0.579	0.549	1.81e-08	G5
SLC25A3	1.77e-12	0.32696	0.737	0.752	3.27e-08	G5
AURKAIP1	3.08e-12	0.395853	0.682	0.726	5.68e-08	G5
PSMB7	3.78e-12	0.280746	0.83	0.858	6.97e-08	G5
SUPT16H	5.09e-12	0.296191	0.835	0.85	9.4e-08	G5
ENSMFAG00000038096	5.13e-12	0.422378	0.677	0.699	9.46e-08	G5
ENSMFAG00000004020	5.92e-12	0.344849	0.752	0.789	1.09e-07	G5
DKC1	9.61e-12	0.4178	0.664	0.696	1.77e-07	G5
NDUFA13	1.23e-11	0.322565	0.752	0.776	2.27e-07	G5
ENSMFAG00000041383	1.37e-11	0.396403	0.649	0.63	2.53e-07	G5
ATP5PF	1.4e-11	0.29357	0.772	0.818	2.59e-07	G5
EIF4A1	4.17e-11	0.370449	0.672	0.701	7.69e-07	G5
ENSMFAG00000002089	4.41e-11	0.342162	0.707	0.699	8.14e-07	G5
ENSMFAG00000035478	4.5e-11	0.257318	0.852	0.876	8.29e-07	G5
MRPL20	7.37e-11	0.36209	0.709	0.761	1.36e-06	G5
NDUFB7	1.11e-10	0.364174	0.707	0.757	2.04e-06	G5
C12orf57	1.56e-10	0.392824	0.654	0.661	2.89e-06	G5
SEC61G	5.09e-10	0.332772	0.724	0.786	9.39e-06	G5
YIF1A	6.31e-10	0.45566	0.554	0.554	1.16e-05	G5
TMEM14C	1.45e-09	0.384418	0.586	0.583	2.68e-05	G5
ENSMFAG00000000382	2.14e-09	0.494103	0.501	0.441	3.94e-05	G5
ARL2	3.6e-09	0.380818	0.612	0.658	6.64e-05	G5
EDF1	3.92e-09	0.276992	0.747	0.82	7.24e-05	G5
ZGLP1	4.3e-09	0.482927	0.351	0.265	7.94e-05	G5
MKI67	7.52e-09	0.456139	0.489	0.42	0.000138639	G5
ENSMFAG00000037178	8.69e-09	0.378353	0.617	0.648	0.000160353	G5
MAP7D3	8.88e-09	0.397241	0.629	0.676	0.000163847	G5
YWHAB	9.5e-09	0.364846	0.657	0.657	0.00017525	G5
HNRNPDL	1.21e-08	0.257017	0.797	0.838	0.000222958	G5
MCM4	1.29e-08	0.510137	0.514	0.525	0.000238225	G5
NDUFB10	1.3e-08	0.252797	0.739	0.797	0.000240715	G5
TPM2	1.38e-08	0.434692	0.484	0.447	0.000254122	G5
ELOB	1.54e-08	0.256035	0.837	0.873	0.000284239	G5
POLE3	1.59e-08	0.481388	0.534	0.575	0.000293392	G5
COL3A1	1.61e-08	0.339711	0.456	0.384	0.000297442	G5
ENSMFAG00000003180	1.66e-08	0.32267	0.486	0.465	0.000305953	G5
CCT5	1.84e-08	0.250386	0.812	0.869	0.000339226	G5
PGK1	2.68e-08	0.32199	0.679	0.731	0.000493606	G5
ENSMFAG00000041560	3.37e-08	0.331726	0.687	0.735	0.000622345	G5
CDKN3	4.15e-08	0.48671	0.441	0.405	0.00076635	G5
GADD45GIP1	6.84e-08	0.373551	0.571	0.593	0.00126262	G5
SNRPD3	8.33e-08	0.279635	0.707	0.766	0.00153698	G5
HNRNPAB	9.61e-08	0.289104	0.679	0.727	0.00177346	G5
EIF3K	9.62e-08	0.269561	0.784	0.836	0.001775	G5
VBP1	1.04e-07	0.294848	0.717	0.768	0.00191019	G5
NCBP2	1.17e-07	0.383056	0.564	0.593	0.00215958	G5
ENSMFAG00000002957	1.55e-07	0.300897	0.619	0.671	0.00285792	G5
S100A10	2.16e-07	0.294515	0.769	0.801	0.00397784	G5
MRPS5	2.28e-07	0.270509	0.734	0.803	0.00419985	G5
H2AFZ	2.6e-07	0.280875	0.739	0.802	0.00479962	G5
ENSMFAG00000035517	3.51e-07	0.298046	0.652	0.724	0.00647433	G5
ENSMFAG00000001143	3.59e-07	0.309566	0.659	0.702	0.00661528	G5
PSMG4	3.79e-07	0.442055	0.569	0.623	0.00699477	G5
MGMT	5.45e-07	0.452576	0.489	0.521	0.0100493	G5
PHPT1	7.42e-07	0.421477	0.544	0.599	0.0136947	G5
UQCC2	8.2e-07	0.341054	0.632	0.727	0.0151319	G5
FIS1	1.02e-06	0.307666	0.697	0.768	0.0187841	G5
CDC20	2.08e-06	0.504862	0.381	0.333	0.0384313	G5
UNG	2.24e-06	0.342083	0.554	0.555	0.0412921	G5
CCNA2	2.97e-06	0.46396	0.286	0.221	0.0548111	G5
TYMS	3.03e-06	0.434581	0.439	0.419	0.0559691	G5
CCT7	3.68e-06	0.290537	0.649	0.719	0.067928	G5
SPC25	4.42e-06	0.442884	0.313	0.256	0.0815781	G5
NDUFA12	6.53e-06	0.342449	0.602	0.685	0.120393	G5
ENSMFAG00000003238	8.29e-06	0.389172	0.509	0.545	0.152961	G5
NUDT1	9e-06	0.391526	0.524	0.568	0.166035	G5
NDUFS7	1.03e-05	0.347864	0.639	0.728	0.189352	G5
SSNA1	1.38e-05	0.322896	0.581	0.662	0.255037	G5
PSMA7	1.57e-05	0.333394	0.599	0.662	0.290341	G5
ATOX1	1.98e-05	0.251279	0.672	0.764	0.365755	G5
ENSMFAG00000002548	2.02e-05	0.250285	0.669	0.753	0.373423	G5
HSPB1	2.3e-05	0.363964	0.529	0.538	0.424808	G5
COL1A1	2.53e-05	0.305719	0.459	0.441	0.46605	G5
ENSMFAG00000037514	2.83e-05	0.390651	0.484	0.488	0.522841	G5
SLIRP	3.22e-05	0.270214	0.697	0.763	0.593939	G5
ENSMFAG00000039994	3.39e-05	0.271054	0.624	0.712	0.625555	G5
SOD1	3.42e-05	0.29028	0.637	0.714	0.631691	G5
ENSMFAG00000039862	3.7e-05	0.256779	0.654	0.744	0.683264	G5
DGUOK	3.87e-05	0.412856	0.451	0.469	0.713932	G5
ID3	4.2e-05	0.297928	0.446	0.412	0.774737	G5
NDUFAF3	0.000100741	0.391051	0.499	0.56	1	G5
IDH2	0.00010866	0.414518	0.383	0.389	1	G5
TBCB	0.00011688	0.286543	0.581	0.646	1	G5
CENPH	0.000117219	0.253712	0.654	0.697	1	G5
ENSMFAG00000039061	0.000139597	0.426647	0.499	0.566	1	G5
TXNDC17	0.000155495	0.454527	0.411	0.437	1	G5
PGP	0.000159086	0.361421	0.541	0.635	1	G5
ARPC3	0.000164926	0.255046	0.637	0.713	1	G5
RPL26L1	0.000188637	0.309761	0.536	0.62	1	G5
HSPH1	0.000191609	0.270672	0.556	0.586	1	G5
ENSMFAG00000041812	0.000222937	0.318362	0.531	0.605	1	G5
ASB9	0.000233098	0.418455	0.293	0.248	1	G5
HPF1	0.000248831	0.289632	0.586	0.695	1	G5
ENSMFAG00000040254	0.000269281	0.411341	0.409	0.434	1	G5
MRPL15	0.000279568	0.360874	0.471	0.527	1	G5
AKR7A2	0.000282808	0.299498	0.559	0.634	1	G5
ENSMFAG00000034627	0.000300152	0.411202	0.424	0.454	1	G5
PTRH1	0.00031168	0.436622	0.321	0.306	1	G5
ENSMFAG00000046351	0.000368003	0.405721	0.429	0.451	1	G5
DRAP1	0.000428151	0.356334	0.486	0.557	1	G5
NDUFS8	0.00058286	0.290552	0.546	0.637	1	G5
CENPX	0.000825754	0.40717	0.434	0.468	1	G5
CYC1	0.00122138	0.316694	0.521	0.61	1	G5
NDUFS6	0.00170539	0.260772	0.604	0.72	1	G5
MCM7	0.0017513	0.253082	0.579	0.662	1	G5
MRPS23	0.00188995	0.342293	0.511	0.616	1	G5
NDUFAB1	0.00222708	0.261244	0.589	0.713	1	G5
TPM3	0.00238019	0.268666	0.564	0.636	1	G5
DTYMK	0.00254536	0.367673	0.474	0.556	1	G5
ALDH2	0.00464411	0.29816	0.459	0.513	1	G5
CENPV	0.00476236	0.380926	0.393	0.431	1	G5
MICOS13	0.00528847	0.374195	0.441	0.499	1	G5
REC8	0.00550332	0.38422	0.268	0.243	1	G5
NDUFA2	0.0061725	0.260873	0.554	0.671	1	G5
ENSMFAG00000043889	0.0068148	0.408395	0.343	0.359	1	G5
IFI27L2	0.00810611	0.435151	0.381	0.415	1	G5
PPA1	0.0083797	0.282757	0.566	0.696	1	G5
ND6	0.00853344	0.300064	0.591	0.687	1	G5
MRPS15	0.00881796	0.285144	0.484	0.565	1	G5
EIF4A3	0.00951942	0.295613	0.544	0.672	1	G5
REC8	3.69e-72	0.537531	0.66	0.191	6.81e-68	G6
CYP26A1	6.96e-66	0.642338	0.722	0.259	1.28e-61	G6
ID3	4.75e-54	0.489941	0.833	0.361	8.77e-50	G6
MXD4	1.71e-52	0.470692	0.802	0.368	3.15e-48	G6
MSX1	7e-49	0.374791	0.593	0.205	1.29e-44	G6
ASB9	2.87e-47	0.445431	0.596	0.209	5.3e-43	G6
RARB	2.67e-46	0.282668	0.481	0.144	4.92e-42	G6
TUBB2B	5.03e-46	0.429443	0.79	0.348	9.29e-42	G6
ACAT1	1.8e-45	0.46911	0.88	0.469	3.32e-41	G6
IGDCC3	4.48e-45	0.354977	0.531	0.183	8.26e-41	G6
PTGR1	1.1e-44	0.324473	0.559	0.196	2.04e-40	G6
GADD45A	6.91e-43	0.383816	0.694	0.307	1.27e-38	G6
HOXA5	9.55e-41	0.271078	0.463	0.144	1.76e-36	G6
HSP90AB1	1.26e-40	0.390993	1	0.985	2.33e-36	G6
FAM184A	1.68e-40	0.481542	0.722	0.351	3.1e-36	G6
SAP25	2.76e-40	0.407742	0.904	0.515	5.08e-36	G6
ZGLP1	3.86e-40	0.369693	0.608	0.233	7.12e-36	G6
[truncated: 3,205 more rows]
