# Supplementary material for: Single-cell RNA sequencing reveals regulation of fetal ovary development in the monkey (Macaca fascicularis)
Source: Cell Discov. 2020 Dec 29;6:97. doi: 10.1038/s41421-020-00219-0 (PMC7769980; doi:10.1038/s41421-020-00219-0)
Supplement: Supplementary file 6 — Supplementary Data S5 [file 41421_2020_219_MOESM6_ESM.xlsx]

## Sheet: Dataset 5 expression matrix of 
Gene_ID	F_PGC_8W_embryo1_sc1	F_PGC_8W_embryo1_sc2	F_PGC_8W_embryo1_sc3	F_PGC_8W_embryo1_sc4	F_PGC_8W_embryo1_sc5	F_PGC_8W_embryo1_sc6	F_PGC_8W_embryo1_sc7	F_PGC_8W_embryo1_sc8	F_PGC_8W_embryo1_sc9	F_PGC_8W_embryo1_sc10	F_PGC_8W_embryo1_sc11	F_PGC_8W_embryo1_sc12	F_PGC_8W_embryo1_sc13	F_PGC_8W_embryo1_sc14	F_PGC_8W_embryo1_sc15	F_PGC_8W_embryo1_sc16	F_PGC_8W_embryo1_sc17	F_PGC_8W_embryo1_sc18	F_PGC_10W_embryo2_sc1	F_PGC_10W_embryo2_sc2	F_PGC_10W_embryo2_sc3	F_PGC_10W_embryo2_sc4	F_PGC_10W_embryo2_sc5	F_PGC_10W_embryo2_sc6	F_PGC_10W_embryo2_sc7	F_PGC_10W_embryo2_sc8	F_PGC_10W_embryo2_sc9	F_PGC_10W_embryo2_sc10	F_PGC_10W_embryo2_sc11	F_PGC_10W_embryo2_sc12	F_PGC_10W_embryo2_sc13	F_PGC_11W_embryo3_sc1	F_PGC_11W_embryo3_sc2	F_PGC_11W_embryo3_sc3	F_PGC_11W_embryo3_sc4	F_PGC_11W_embryo3_sc5	F_PGC_11W_embryo3_sc6	F_PGC_11W_embryo3_sc7	F_PGC_11W_embryo3_sc8	F_PGC_11W_embryo3_sc9	F_PGC_11W_embryo3_sc10	F_PGC_17W_embryo1_sc1	F_PGC_17W_embryo1_sc2	F_PGC_17W_embryo1_sc3	F_PGC_17W_embryo1_sc4	F_PGC_17W_embryo1_sc5	F_PGC_17W_embryo1_sc6	F_PGC_17W_embryo1_sc7	F_PGC_17W_embryo1_sc8
A1BG	0	0	0	1.26311	0	0	0	0	0	0	0	0	0	0	0	0	0	0	0.231318	0	0	0	0	0	0.849657	0	0	0	0	0	0	0	0	0	0	0	0.462129	0	0	0	0	1.18307	0	0.828575	0	0	0	4.67639	1.462
A1BG-AS1	0	1.29885	0	0	0	0	0	0	0	0	0	0	0	0	0	0	0	0	0	0	0	0	0	0	0	0	0	0	0	0	0	0	0	0	0	0	0	0	0	0	0	1.27681	0	0	0	0	0	1.70755	0
A1CF	0	0	0	0	0	0	0	0	0	0	0	0	0	0	0	0	0	0	0	0	0	0	0	0	0	0	0	0	0	0	0	0	0	0	0	0	0	0	0	0	0	0	0.359563	0	0	0	0	0	0
A2M	0	9.62381	4.14447	1.82271	13.2213	0	0	6.72463	0	10.9323	19.8572	1.07233	5.44787	0	0.20007	0	3.9403	0	0	0.0914667	0	6.49874	0.912187	0	0	0	0	0	0	30.5161	8.00427	0	0	0.0969605	0	0.110972	0	0.913807	0	0	8.51686	0	0	0	21.3543	0	5.69503	0.0822375	0
A2M-AS1	0	0	0	0	0.155189	0	0	0	0	0	0	0	0	0	0	0	0	0	0	0	0	0	0	0	0	0	0	0	0	0	0	0	0	0	0	0	0	0	0	0	0	0	33.0554	0	0	0	0	0	0
A2ML1	0	2.79447	0	0	0	0	0	0	0	0	0	0	0	0	0	0	0	0	0	0	0	0	0	0	0	0	0	0	0	0	0	0	0	0	0	0	0	0	0	0	0	0	0	0	0	0	0	0.102031	0
A2MP1	0	0	0	0	0	0	0	0	0	0	0	0	0	0	0	0	0	0	0	0	0	0	0	0	0	0	0	0	0	0	0	0	0	0	0	0	0	0	0	0	0	0	0	0	0	0	0	0	0
A3GALT2	0	0	0	0	0	0	0	0	0	0	0	0	0	0	0	0	0	0	0	0	0	0	0	0	0	0	0	0	0	0	0	0	0	0	0	0	0	0	0	0	0	0	0	0	0	0	0	0	0
A4GALT	4.77577	33.605	60.6231	43.1873	0	39.9637	25.486	11.5384	3.57917	1.03735	7.78754	3.38819	26.133	14.4181	13.3046	40.8191	7.27564	12.9404	0	2.16612	0.23393	0	0.239743	0	5.9665	9.96901	0	0	0	0.270225	1.89387	71.3859	1.77817	0.867681	14.0473	7.6623	0.239008	0	0.452606	0.239312	0	18.5639	0	0	7.21846	0	0	23.9986	0
A4GNT	0	0	0	0	0	0	0	0	0	0	0	0	0	0	0	0	0	0	0	0	0	0	0	0	0	0	0	0	0	0	0	0	0	0	0	0	0	0	0	0	0	0	0	0	0	0	0	0	0
AA06	0	0	0	0	0	0	0	0	0	0	0	0	0	0	0	0	0	0	0	0	0	0	0	0	0	0	0	0	0	0	0	0	0	0	0	0	0	0	0	0	0	0	0	0	0	0	0	0	0
AAAS	2.33165	63.5584	77.8002	28.6795	43.8965	23.4725	0.640154	23.3846	4.62856	44.1473	0	37.8335	7.01107	0	69.0489	23.2935	15.076	16.8845	20.7326	3.20554	53.855	9.36611	11.8206	4.91536	12.5467	13.2763	11.5235	23.7274	0	0	1.29703	0	0.0520954	15.9584	14.6643	11.8264	60.0096	56.8049	0.347802	1.76541	0	112.358	69.3554	115.058	0	31.8047	40.7124	89.8991	109.78
AACS	10.3182	0	34.6667	13.0641	0	1.32618	0	0.137093	1.00149	12.9558	16.5258	0	0	0	0	41.3574	6.7334	20.504	0	0.784546	0	0	0	0	0	0	0	0	0	25.4755	0	0	0	0	0	5.32179	0	0	0	0	0	0	4.89628	12.4201	2.25513	0	10.9644	6.9226	3.66417
AACSP1	0	0	0	0	0	0	0	0	0	0	0	0	0	0	0	0	0	0	0	0	0	0	0	0	0	0	0	0	0	0	0	0	0	0	0	0	0	0	0	0	0	0	0	0	0	0	0	18.1881	0.289981
AADAC	0	0	0	0	0	0	0	0	0	0	0	0	0	0	0	0	0	0	0	0	0	0	0	0	0	0	0	0	0	0	0	0	0	0	0	0	0	0	0	0	0	0	0	0	0	0	0	0	0
AADACL2	0	0	0	0	0	0	0	0	0	0	0	0	0	0	0	0	0	0	0	0	0	0	0	0	0	0	0	0	0	0	0	0	0	0	0	0	0	0	0	0	0	0	0	0	0	0	0	0	0
AADACL2-AS1	0	0	0	0	0	0	0	0	0	0	0	0	0	0	0	0	0	0	0	0	0	0	0	0	0	0	0	0	0	0	0	0	0	0	25.6842	0	0	0	0	0	0	0	0	0	0	0	0	1.42973	0
AADACL3	0	0	0	0	0	0	0	0	0	0	0	0	0	0	0	0	0	0	0	0	0	0	0	0	0	0	0	0	0	0	0	0	0	0	0	0	0	0	0	0	0	0	0	0	0	0	0	0	0
AADACL4	0	0	0	0	0	0	0	0	0	0	0	0	0	0	0	0	0	0	0	0	0	0	0	0	0	0	0	0	0	0	0	0	0	0	0	0	0	0	0	0	0	0	0	0	0	0	0	0	0
AADACP1	0	0	0	0	0	0	0	0	0	0	0	0	0	0	0	0	0	0	0	0	0	0	0	0	0	0	0	0	0	0	0	0	0	0	0	0	0	0	0	0	0	0	0	0	0	0	0	0	0
AADAT	0.326452	4.18015	0	0.1035	0.807823	0	0	0	0	68.0967	19.3053	5.26981	0	0	0	0	0	0	0	0	0	0	6.41791	0	0	0	9.26466	7.57939	0	2.41102	75.7394	0	0.0419015	0	0	0	0	0	0	0	0	8.71839	1.72073	0	2.22087	0	0	9.97926	0
AAED1	0	0	0	6.55693	0	0	0.641324	0	0	0	0	0	0	8.89712	0	0	0	10.0178	0	4.8422	0	0	0	0	0	25.2477	4.64115	0	134.992	0	27.0119	0	0	21.5979	0	0	0	0	16.1568	0	10.7702	40.0372	0	3.81471	51.4057	28.414	15.3108	0	0
AAGAB	17.6485	0.0790379	0	0.549197	8.234	19.8376	6.36644	0.296799	0	8.98697	0	0.0922455	0	6.30529	0.155054	7.51579	21.8842	0	10.6027	1.41625	3.67679	0.254692	0	0	0	0	0	0.555848	1.0154	0	0	0	0	0	0	3.36205	10.944	0.275482	0	0.196459	0	3.40721	28.4073	0	0.162786	15.4722	8.447	14.0989	17.2564
AAK1	0	2.29449	0.274878	3.66642	0	0.0536061	0	1.72552	1.12946	6.95225	0	0	0.226751	0	0	0.0179848	0	0	0	0	0	0	0	0.658681	0	0.03548	0	0.0504935	0	4.77119	4.72322	0	0	0	0.844448	0	0.004289	0.169537	0	0	0	1.62239	0.722319	0.427836	0	0.169839	1.68384	0.0695413	4.82749
AAMDC	0	0	15.4522	0	7.12484	0	32.7593	0	0	33.5152	0	0	0.951042	7.55548	24.9196	0	14.0126	1.24154	30.5892	19.9797	30.0437	72.9387	159.284	33.6859	0	15.7212	0	44.0775	180.555	0	0	2.13899	0	43.4053	0.256125	0	0	0	56.3746	45.9667	0	42.8688	146.762	238.581	0	197.626	58.5455	51.7169	30.3571
AAMP	106.082	53.784	149.676	2.7318	58.4686	49.1115	9.0643	0.537528	44.1431	109.155	69.6075	85.2009	3.21339	1.21644	80.9427	4.3543	33.4253	55.6997	83.205	19.3343	13.9076	0.231764	31.0877	152.475	3.75796	20.8794	1.48277	12.7973	65.3036	2.89281	2.00288	1.24343	68.3082	12.3688	2.63454	10.1805	104.997	6.79811	1.20901	2.77004	1.08251	18.2166	66.7886	92.8432	34.3536	29.9691	54.9815	78.3813	96.6498
AANAT	0	0	0	0	0	0	0	0	0	0	0	0	0	0	0	0	0	0	0	0	0	0	0	0	0	0	0	0	0	0	0	0	0	0	0	0	0	0	0	0	0	0	0	0	0	0	0	0	0
AAR2	61.6371	0	0	19.1303	5.79977	0	33.4202	0.374413	0.227869	24.2125	0	26.3523	0	0	8.13815	50.456	32.3896	0	0	6.97884	4.44841	11.5853	5.15122	0	0	0	0	0	0.855305	0	0	0	0	0	3.09326	0	12.2621	6.03812	0.140524	8.86694	35.0468	217.129	41.1394	15.2847	0	32.7906	21.029	107.163	108.846
AARD	0	0	0	0	0	0	0	0	0.218952	0	0.977826	0.675206	0	0	0	0	0	0	0	0	0	0	0	0	23.0677	0	0	0	0	0	0	0	0	2.17956	0	0	0	0	0	0	0	0	0	0	0	0	0	0	0
AARS	21.1778	0	53.1735	0	10.2957	53.9759	45.2382	43.0043	33.857	70.5484	0.493383	16.7418	10.4549	7.34131	0.071039	32.5501	4.35217	4.53512	1.71451	12.9795	14.8863	35.2507	0	47.7787	12.2064	0.955911	2.61335	38.0446	43.1198	57.3849	0.504678	0	1.45122	7.30725	23.2795	20.2283	0	18.061	15.4023	0.0360364	0.0365568	34.7389	7.29042	72.7405	20.5945	196.258	34.1101	6.28959	17.2774
AARS2	4.784	0.0497496	18.1646	4.57977	10.0236	1.88901	0	0	0.227395	0	0.0846416	18.1769	14.3684	0.0930616	13.4136	1.41262	22.2276	0	0	0	1.54005	0	10.046	1.40229	0	0	0	0	0	0	0	0	0.209566	2.77035	2.45855	0.269627	0	0.0216601	0	0	0	7.35052	0	12.1096	10.7332	0	0.0768627	0	0
AARSD1	1.74381	2.15292	8.70258	8.83273	97.5355	9.69116	52.162	64.3993	47.1327	6.06912	0	15.0277	6.05479	0.0359692	48.364	18.6672	0	7.58036	24.7218	28.3583	3.43507	20.0732	0	4.65829	0	54.8012	89.702	72.6134	1.69407	0	34.0583	0	19.6343	7.72467	4.54123	11.8548	35.1443	5.46594	11.7548	8.25402	0.197558	135.362	95.5242	60.3716	0	234.679	18.655	82.4127	135.813
AASDH	0.0559045	1.85387	1.16059	7.12374	11.8661	38.6193	47.4253	7.9297	20.9674	66.4538	53.5491	0	7.91266	28.5844	0	7.57292	4.18433	2.8535	8.58878	0	0	0	5.04383	0	26.3946	0	0	0	0	0	31.4045	0.0443046	0	13.7279	0	1.69422	2.60163	0	0.847678	0.488963	3.59698	20.5709	12.8441	1.84273	0	5.28134	16.1873	2.33164	61.5539
AASDHPPT	35.7343	61.3267	44.3301	24.6917	43.2163	190.74	3.94198	198.923	59.1866	16.0802	76.07	20.8066	79.9604	83.4002	7.56699	57.7853	0.183949	85.998	50.5803	64.638	36.5281	0	1.19022	0.807357	6.22244	51.4467	82.5803	10.4439	244.019	120.192	34.6191	80.4797	0	2.04502	31.3608	19.1152	18.5851	3.91776	0	0.1277	22.9361	8.77245	36.1285	14.0919	57.893	32.1954	29.1935	33.0271	66.4094
AASS	0	0.0401977	0	0.104735	0.0543509	0.0663627	0	0	0.0918656	0	0	0	0	0	0	9.25377	0	0	0.063146	0	0.0777324	0	0.0795227	0	0	0	0	0	0.171496	0	0	0	0.0141083	0.0304515	0.013699	0.0108945	0	0	0	0	0.0607944	15.3206	26.117	0	0.0825304	10.4976	2.73062	5.23063	56.5384
AATF	18.8599	0	65.2447	9.072	7.46686	53.1034	62.3563	98.5751	57.2525	2.83128	88.0958	97.124	37.0893	103.768	15.3943	60.5499	7.84883	32.7838	46.6994	29.3409	1.13995	11.0081	24.0648	101.553	0	0.777184	61.9241	14.8999	0	0.790051	8.61295	38.8885	0	0	9.08831	0.0317842	0	4.86126	3.41934	8.04829	42.5223	125.363	29.3325	26.6962	112.553	285.974	31.5456	152.431	133.826
AATK	0	0	0	0	0	0	0	0	0	0	0	0	0	0	0	0	0	0	0	0	0	0	0	0	0	0	0	0	0	0	0	0	0	0	0	0	0	0	0	0	0	0	0	0	0	0.146751	0	0	0
AATK-AS1	0	0	0	0	0	0	0	0	0	0	0	0	0	0	0	0	0	0	0	0	0	0	0	0	0	0	0	0	0	0	0	0	0	0	0	0	0	0	0	0	0	0	0	0	0	0	0	0	0
ABAT	0	0	12.4701	0	0	0	0	0	0	0	0	0	0	0	0	1.89781	0	13.2291	0	0	0	0	0	0	0	0	0	0	0	0	0	0	0	0.130997	0	0	0	0	0	0	0	0	0	0	19.6927	0	0	0	0
ABCA1	0.0150783	0	2.98587	1.96054	0	21.3363	0.0635593	4.27586	10.4177	0	7.37926	0	0	0.392078	0.344614	0	0.0471403	0.97313	0.138769	2.01114	0.855024	0	3.41004	0	0	0	0	0	0	1.77511	0	7.98442	0	0.150843	3.79284	0	0	0	0	7.56271	0	4.9217	0	0.375166	2.17765	9.24615	3.47998	1.59966	4.88082
ABCA10	0	0	0	0	0	0	0	0	0	0	0	0	0	0	0	0	0	0	0	0	0	0	0	0	0	0	0	0	0	0	0	0	0	0	0	0	0	0	0	1.44e-105	0	0	20.2454	2.72e-35	0	26.1988	0	2.26977	0.466081
ABCA11P	0	0	0	0.116709	0	0	2.32293	46.2205	3.89263	0.463154	0	0	0	0	0.132842	0.454189	0	0	0	0	0	0	0	0	0	0.445644	0	0	0	0	0	0	0	0	0.412653	0.256725	0.0533642	0	0	1.99771	0.474758	5.82377	51.0909	0	0	36.6746	0	1.19067	3.27202
ABCA12	0	0	0	0	0	0	0	0	0	0	0	0	0	0	0	0	0	0	0	0	0	0	0	0	0	0	0.59318	0	0	0	0	0	0	0	0	0	0	0	0	0	0	0	0	0	0	0	0.0445943	0	0
ABCA13	0	0	0	0	0	0	0	0	0	0	0	0	0	0	0	0	0	0	0	0	0	0	0	0	0	0	0	0	0.342773	0	0	0	0	0	0	0	0	0	0	0	0	0.0718815	0.320015	0	0	0.252833	0	0	1.64829
ABCA17P	0	0	0	0	0	0	2.30023	0	0	0	0	0	0	0	0	0	0	0	0	0	0	0	0	0	0	0	0	3.2103	0	1.53202	0	0	0	0	0	0	0	0	0	0.880963	0	5.99242	12.303	0	0	17.1098	4.68302	1.01008	6.88065
ABCA2	0	0	0	0	0	0	0	0	0	0	0	0	0	0	0	0	0	0	0	0	0	0	0	0	0	0	0	0	0	0	0	0	0	0	0	0	0	0	0	0	0	0	0	0	0	0	0	0	0
ABCA3	0	0.319429	0.0563411	0	4.89459	1.87502	0.203942	0	0	0	0	0.123714	0	0	0	19.6443	0.302939	0	0	1.07652	4.11693	0.0569558	0	0	0	0	0	1.24401	0	0	0	0	0	0	0	0	0	0	0	0	0	2.95183	3.72896	34.1247	0	0.223253	0	7.75411	42.5307
ABCA4	0	0	0	0	0	0	0	0	0	0	0	0	0	0	0	0	0	0	0	0	0	0	0	0	0	0	0	0	0	0	0	0	0	0	0	0	0	0	0	0	0	0	0.305522	0	0	0	0	0	0
ABCA5	6.69999	0	1.81463	0	0.270452	0.188723	0.0361823	0	0	0	0	0.0331798	0	0	0	0	0	0.477063	0	3.15932	0	0	0	0	0	12.1047	0.586321	0	20.2181	0	0	0	0	0.389635	0	0	1.64255	0	2.58071	0.568602	0	14.1754	57.4143	0.646246	0	47.4506	2.07158	18.2931	44.4143
ABCA6	0	0	0	0	0	0	0	0	0	0	0	0	0	0	0	0	0	0	0	0	0	0	0	0	0	0	0	0	0	0	0	0	0	0	0	0	0	0	0	0	0	0.120113	0.213772	0	0	0.985604	0	0.287446	0
ABCA7	0	0	0	0	0	0.0568684	0	0	0	0	0	0	0	0	0	0	0	0	0	0	0	0	0	0	0	0	0	0	0	0	0	0	0	0	0	0	0	0	0	0	0	0.092406	0	0	0	0	0	0.664027	0
ABCA8	0	0	0	0	0	0	0	0	0	0	0	0	0	0	0	0	0	0	0	0	0	0	0	0	0	0	0	0	0	0	0	0	0	0	0	0	0	0	0	0	0	0	0	0	0	0	0	0	0
ABCA9	0	0	0	0	0	0	0	0	0	0	0	0	0	0	0	0	0	0	0	0	0	0	0	0	0	0	0	0	0	0	0	0	0	0	0	0	0	0	0	0	0	0	0.356934	0	0	0	0	0	0.0936747
ABCB1	0	0	0	0	0	0	0	0	0	0	0	0	0	0	0	0	0	0	0	0	0	0	0	0	0	0	0	0	0	0	0	0	0	0	0	0	0	0	0	0	0	0	0	0	0	0	0	0	1.39233
ABCB10	14.6718	59.3382	29.1904	10.3925	2.78171	12.6564	3.04625	0	0	33.1714	0	0	0	18.6807	6.70921	0.104282	0.133461	29.3492	32.9811	4.57094	0.844725	0	0	0	94.1945	0	11.2238	0	99.9224	6.68503	0	0	0	0.0236153	6.37359	8.35924	0	14.5756	0	0	0	5.86724	25.6497	6.70902	0	55.8025	40.6777	44.4605	65.8161
ABCB11	0	0	0	0	0	0	0	0	0	0	0	0	0	0	0	0	0	0	0	0	0	0	0	0	0	0	0	0	0	0	0	0	0	0	0	0	0	0	0	0	0	0	0	0	0	0	0	0	0
ABCB4	0	0	0	0	0	0	0	0	0	0	0	0	0	0	0	0	0	0	0	0	0	0	0	0	0	0	0	0	0	0	0	0	0	0	0	0	0	0	0	0	0	23.7052	6.65866	0	0	0	0	1.74982	1.73434
ABCB5	0	0	0	0	0	0	0	0	0	0	0	0	0	0	0	0	0	0	0	0	0	0	0	0	0	0.359366	0	0.383244	0	0	0	0	0	0	0	0	0	0	0	0	0	0	0	0	0	0	0	0	0
ABCB6	0	0	0	0	0	0	1.97732	0	0	0	0	0	0	0	0	0	0	0	0	0	0	0	0	0	0.93979	0	1.66732	6.25664	0	0	2.95797	0	0	0	0	0	0	0.0352313	0	0	0	8.06232	12.4016	27.065	0	0	0	0.909628	33.4834
ABCB7	0	0.103242	0	37.9591	0	18.4247	0.743085	0.193872	0.708324	64.5824	0	0	0	7.48653	23.106	0	0	54.7619	31.5593	43.7957	3.80856	5.3384	0.410565	0	0	42.704	89.667	13.8298	0	0	0	0	0	3.76091	6.3079	0.0838957	0.65581	36.9016	0	0	0	178.247	33.2324	4.69338	32.8461	153.369	13.7887	59.4512	20.4347
ABCB8	2.31122	22.2429	23.0087	50.2609	34.735	0.180428	0.314158	14.0513	0	30.0309	6.22967	0.0636127	6.13826	18.5457	5.66284	0.274007	0.116883	6.57535	1.28984	1.07448	6.98037	0	24.2443	0	6.94881	2.51802	0	0.127852	1.63423	17.6968	26.1179	35.4511	0	1.05589	0	0	1.75525	0	0	0	0	0.881245	0.522676	10.212	1.46035	16.549	6.41947	21.9226	5.20799
ABCB9	0.138826	0	0	0	0	0	0	5.88127	0	0	0	0	0.358612	0	0	0.364653	0	0	0	0	0	0	3.16598	0	0	0	0	0	0	0	0	0	0	0	0	0	0	0	0	0	0.0365712	0	1.0423	0	0	0	0	1.98189	0
ABCC1	0.488446	0	15.7536	0	0	1.06464	0.874931	15.0573	2.26522	0	3.96196	0.457912	0.0418228	0	0.104801	0	0	0.707423	0.84378	1.0867	1.10822	0.0574945	1.913	0	0.72593	0	5.88415	1.25577	0	0	4.66255	0	0.0628658	0	0.012209	2.3111	0	0	4.02676	0	0.55988	44.9846	4.61971	0	0	0.788775	0.38705	12.0286	25.7771
ABCC10	14.0061	0	0.149844	0.287	0	0.389672	11.2622	0	0	0	18.8774	4.50381	0.0551761	16.4231	26.1897	0.394113	0	0.143571	0	6.24054	0	0	0.654108	0	0	0	0.242377	0	0	0	0	0	1.09383	10.4987	3.33091	4.3759	0	0	0	1.57303	0	0.507128	2.70794	9.88728	12.1241	0	0	0	5.44586
ABCC11	0	0	0	0	0	0	0	0	0	0	0	0	0	0	0	0	0	0	0	0	0	0	0	0	0	0	0	0	0	0	0	0	0	0	0	0	0	0	0	0	0	0	0	0	0	0	0	0	0
ABCC12	0	0.0917697	0	0	0	0.606008	0	0.861034	3.87997	0	15.6132	0.0533702	0.321769	0	6.093	0	0.294125	0.558244	1.22614	0	0	0.147403	0	0	0	0	0	0	0	0	0	0	0	0	0.0156379	3.81749	0	0	15.6422	0	0	3.57338	0	0	0	0	0	0	0
ABCC13	0	0	0	0	0	0	0	0	0	0	0	0	0	0	0	0	0	0	0	0	0	0	0	0	0	0	0	0	0	0	0	0	0	0	0	0	0	0	0	0	0	0	0	0	0	0	0	0	0
ABCC2	0	0	0	2.37754	0	8.32157	0	0	2.44959	0	0.0739298	0	0	2.31503	0.0424139	0	0	8.58826	0	2.63795	0	1.60498	1.46175	0	0	0	0	0	0	0	1.28262	0	0	0	0	0	0	0	0	0	0	0	2.49169	0	0	0	0	0	0
ABCC3	0	0	0	0	0	0	0	0	0	0	0	0	0	0	0	0	0	0	0	0	0	0	0	0	0	0	0	0	0	0	0	0	0	0	0	0	0	0	0	0	0	0	0	0	0	0	0	0	0
ABCC4	10.9342	11.8768	7.88778	42.6279	37.3605	26.7435	50.2613	17.6614	2.09262	0.904449	2.68044	17.2816	14.8629	0	0	0	41.3164	8.10395	55.4012	3.96599	4.76525	8.43121	0	0	0	37.8424	130.055	10.8592	0	6.21873	0.911608	0	0	0	1.23903	0.109485	0.03203	0	0.911833	0	2.72896	24.288	0	0	43.2123	0	22.0784	7.07367	4.76025
ABCC5	0.5233	16.2503	53.1314	3.48604	9.66785	23.0445	38.0732	13.2735	0.615476	4.81346	12.3025	2.82861	1.17959	17.9667	4.37499	4.85213	28.0331	10.6211	9.39219	7.71565	0.0781189	5.40738	0	0	0	11.2452	4.97817	2.54955	0	0	0.280495	12.3871	8.51349	0.22952	12.0874	0.972917	0	0	0	0.2009	0.590595	49.7012	23.738	4.34234	0	33.9141	11.9747	23.5262	61.7698
ABCC5-AS1	0	0	0	0	0	0	0	0	0	0	0	0	0	0	0	0	0	0	0	0	0	0	0	0	0	0	0	0	0	0	0	0	0	0	0	0	0	0	0	0	0	0	0	0	0	0	0	0	0
ABCC6	0	0	0	0	0	0	0	0	0	0	0	0	0	0	0	0	0	0	0	0	0	0	2.01867	0	0	0	0	0	0	0	0	0	0	0	0	0	0.183807	0	0	0	0	0	0	0	0	0	0	0	0
ABCC6P1	0	0	0	0	0	0	0	0	0	0	0	0	0	0	0	0	0	0	0	0	0	0	0	0	0	0	0	0	0	0	0	0	0	0	0	0	0	0	0	0	0	0	4.76273	0	0	0	0	0	0
ABCC6P2	0	0	0	0	0	0	0	0	0	0	0	0	0	0	0	0	0	0	0	0	0	0	0	0	0	0	0	0	0	0	0	0	0	0	0	0	0	0	0	0	0	0	0	0	0	0	0	0	0
ABCC8	0	0	0	0	0	0	0	0	0	0	0	0	0	0	0	0	0	0	0	0	0	0	0	0	0	0	0	0	0	0	0	0	0	0	0	0	0	0	0	0	0	0	0	0	0	0	0	0	0
ABCC9	0.267736	1.20665	0.579085	0.560573	1.82098	3.52092	0.443347	1.1582	0.66266	1.0632	2.24387	0	0	0.235658	0	1.44883	0.418756	0.212911	0.0440214	0.100065	0.3796	0	2.3849	0	0.243534	0.644932	0.143924	0.595791	0	0	1.21657	0	1.50653	0.095646	0.08606	0.0380335	0.0556144	0.109921	0.0395943	0.027916	0.0424361	3.00936	5.08971	1.26909	0.345342	4.93923	2.03429	1.17203	3.09492
ABCD1	0	0	0	0	0	0	0.378376	12.8451	0	0	0	0	0	0	0	0	0	0	0	0	0.254841	0	0	0	0	0	0	0	0	0	0	0	0	0	0	0	0	0	0	0	0	18.411	0	0.74571	0	5.18735	0	3.91146	1.32041
ABCD2	0	0	0	0	0	0	0	0	0	0	0	0	0	0	0.0432852	0	0	0	0	0	0	0	0	0	0	0	0	0	0	0	0	0	0	0	0	0	0	0	0	0	0	0	0	0	0	0	0	0	0
ABCD3	46.6715	36.1656	55.2959	20.5702	21.2073	44.8328	0.863324	45.5898	32.1272	52.2902	0	10.1889	19.7794	19.07	2.28667	16.6436	0.285911	13.2256	35.2197	32.4764	0.516868	0	0	60.5917	0	0	137.718	1.40633	48.7981	0	11.0269	15.4509	0	0	0	14.0641	0	1.88884	0	1.89073	89.0799	59.045	71.2244	2.26869	0	43.1373	37.5744	42.5586	11.5487
ABCD4	0	0.805652	77.7679	17.4198	23.4302	57.3168	0.810995	4.23507	6.99738	2.77528	69.4976	17.9624	3.59292	60.3318	2.60805	0.540448	35.2748	0	0.254252	8.22799	5.46476	0.778832	0	22.7723	0	11.4281	74.7353	0.377666	0	3.60495	3.22697	0	0	5.19038	9.94248	13.3554	5.24096	2.59696	0	8.60917	2.19392	24.9604	49.0263	16.9065	0.829743	6.10498	10.2312	32.6193	61.4505
ABCE1	95.1434	86.9846	135.187	118.642	157.832	155.931	200.294	209.558	137.927	70.3318	112.136	57.5291	52.7375	240.137	76.7931	50.1899	69.7453	36.3558	105.379	32.1628	96.6559	23.0484	0.565469	110.079	65.5757	56.0248	102.5	26.864	41.2405	12.2447	147.522	60.5268	28.0925	4.28401	21.672	14.717	10.0553	20.3182	23.4947	39.4144	1.58344	25.4677	53.2688	54.3361	57.6538	77.8674	68.9925	51.9117	62.8347
ABCF1	28.1502	10.275	51.6937	10.1181	67.4307	53.2735	34.9563	6.65564	22.2159	82.6274	97.8673	38.9892	91.5345	11.3979	23.5396	17.5824	43.2829	62.1553	60.1208	37.0502	12.6151	2.67948	6.17038	43.259	36.759	26.2371	0	20.342	0	9.22221	1.25924	0.117214	13.9	1.97412	7.21262	13.78	8.32251	0.121654	0	10.8263	0.145938	34.4716	43.13	27.0716	0	110.723	11.5349	78.8323	34.1341
ABCF2	28.668	73.0529	16.4998	1.93738	0	43.3573	0.437158	3.0447	23.0972	46.8364	10.3512	22.9022	18.9755	25.3581	21.9028	1.94798	17.0322	13.6474	4.33299	2.08352	12.4585	0	0	48.1173	15.7215	1.00081	17.474	2.01617	0	0	10.5699	10.2757	6.17596	0	1.08863	3.53027	0	0	0	3.05045	0.0255618	29.1499	28.5599	7.74955	21.0504	80.1425	8.1472	13.6023	25.9363
ABCF3	7.28503	6.72584	2.13566	7.59181	50.0445	77.2437	6.63475	0	24.0844	41.5393	0	25.1631	5.76141	1.89677	0.0944504	0.161475	0.413261	0	21.8724	25.343	0.745455	6.35603	0.190891	0.453269	0	0	136.362	2.93111	0	2.15196	4.69097	0.675895	0	27.9332	10.5484	7.5196	0	15.4475	0	15.5643	8.18951	41.7343	3.68725	7.63646	0.594504	0.303773	0	21.9216	34.4827
ABCG1	0	0	0	0	0	0	0	0	0	0	0	0	0	0	0	0	0	0	0	0	0	0	0	0	0	0	0	0	0	0	0	0	0	0	0	0	0	0	0	0	0	0	0	0	0	0	0	0	0
ABCG2	0	0	0	0	0	0	0	0	0	0	0	0	0	0	0	0	0	0	0	0	11.9899	0	0	0	0	0	0	20.2109	0	0	0	0	0	0	0	0	0	0	0	0	0	0	0	0	0	0	0	0	0
ABCG4	0	0	0	14.9715	0	0	8.26163	0	0	0	0	0	0.861231	0	0	0	0	0	0	0	0	0	0	0	0	0	0	0	0	0	0	0	0	0	0	0	0	0.611132	0	0	0	0.719157	0.639677	1.13596	0	0	1.65404	9.01802	4.52566
ABCG5	0	0	0	0	0	0	0	0	0	0	0	0	0	0	0	0	0	0	0	0	0	0	0	0	0	0	0	0	0	0	0	0	0	0	0	0	0	0	0	0	6.24485	3.1452	11.6162	0	0	0	0	10.8126	0
ABCG8	0	0	0	0	0	0	0	0	0	0	0	0	0	0	0	0	0	0	0	0	0	0	0	0	0	0	0	0	0	0	0	0	0	0	0	0	0	0	0	0	0	0	0	0	0	0	0	5.7936	0
ABHD1	0	0	0	0	0	0	0	0	0	0	0	0	0	0	0	0	0	0	0	2.31536	0	0	0	0	0	0	0	0	0	0	0	0	0	0	0	0	0	0	0	0	0	0	0	0	0	0	0	0.293856	0
ABHD10	6.03322	16.9566	52.8136	16.1248	7.6796	26.9585	21.3468	65.8486	0	51.3371	11.5105	0.716285	7.96755	0.922249	18.4047	15.4457	31.6374	7.10821	24.9046	7.76487	61.2505	2.93252	9.21449	140.521	1.17456	67.4675	101.097	34.525	26.8109	40.1803	21.8167	27.5634	0	4.11927	1.61754	0.0273252	7.95015	19.2723	0	34.6754	46.2232	64	81.1342	31.4008	0	180.115	93.4721	46.1215	61.1752
ABHD11	19.0399	38.5811	0	3.42098	18.8265	0	0	6.24251	6.16655	6.07635	16.9454	24.5743	8.89536	0	0	0	0	0.321876	0	0	2.834	0	0	0	115.001	0	0	0	0	0.411769	0	2.79102	0	0	0	7.06759	0	0	13.432	0	0	0	0	1.18593	0	7.28536	12.273	3.81991	0
ABHD12	0.324035	6.99192	0	24.6926	0.160357	118.938	38.72	0.222592	48.7589	73.6898	8.67022	20.692	1.39706	0.111676	17.9944	1.79782	0.511186	3.27314	76.8173	40.7826	14.1711	16.6039	11.5564	0.560184	24.5137	1.96133	174.047	41.5797	1.52773	2.65834	2.48409	13.5565	0	0	0	0	0.141095	0.361556	0.0556657	0	0	59.1981	49.5386	55.184	0	152.57	57.292	95.3566	119.122
ABHD12B	0	0	0	0	0	0	0	0	0	0	0	0	0	0	0	0	0	15.721	0	0	0	0	0	0	0	0	0	0	0	0	0	0	26.0538	0	0	0	0	0	0.0837298	2.9219	0	24.7359	5.16626	0	0	0	0	28.0989	0
ABHD13	12.735	0	23.1224	9.42926	0	5.31086	0	0	13.6487	0	0	0	0	3.29953	0.0872359	0.149155	9.2589	0.475566	2.45779	3.11163	0	0	0	0	0	0.146914	20.6553	1.67152	0	0	0	0	0	0	0	0	0	0	0	0	0	2.75934	13.4517	2.27557	0	0.140634	0.483023	2.7993	10.7547
ABHD14A	5.85617	0	0	0	0.339879	0	2.17311	0	0	0	0	2.08614	0	0	0	0	0	0	5.65072	0	55.4437	0	0	1.2001	0	0	45.9591	26.7789	14.1863	15.3346	0	1.238	0	0	0	0	0	4.24578	0	4.97412	7.85281	18.0201	1.21714	54.6371	0	32.1518	4.72372	42.337	12.6259
ABHD14A-ACY1	2.52e-09	0	9.09e-77	0	0	9.57e-13	1.63e-14	0	0	0	0	2.4e-07	1.11e-37	0	1.42e-13	1.12e-45	0	3.76e-12	0	0	1.22e-08	0	0	0	0	9.03e-25	0	0	1.45e-13	0	2.12e-52	2.25e-08	0	0	4.09e-16	0	5.09e-20	0.594553	0	0	0	13.8269	3.75e-30	4.72e-08	0	2.41e-07	8.06e-08	5.83e-13	1.1e-07
ABHD14B	0	17.1796	21.0595	3.28995	20.6841	32.32	36.3686	60.7716	36.286	1.95828	21.4928	0.59258	0.298102	8.69627	51.1895	42.6318	10.0906	31.0428	28.2642	25.2288	6.62614	0.81744	0	0	0	0	0	0	192.297	0	0	4.66008	0	10.0106	0	31.5937	15.8931	25.6191	0.177983	7.59145	11.1515	0	0	7.18456	0.261154	0	24.3989	13.3964	0
ABHD15	0	0	0	0	25.6983	0.119263	0	0	0	0	0	0	0	0	0	0	0	5.18052	0	0	0	0	0	0	45.7183	0	0	0	0	0	0	0	0	0.082125	0	0	0	0	0	0	0	4.86194	0	0	0	0	0	0	0
ABHD16A	25.0121	0.268861	78.5539	14.5886	69.0597	93.8687	26.3265	84.6056	26.224	90.5465	126.953	241.673	47.8902	17.6406	11.2916	26.6518	42.141	22.7364	46.9598	37.1914	23.7784	21.1127	99.3828	33.0934	10.1964	0.445577	0	7.59178	20.828	29.8029	46.6377	58.6493	23.1139	2.75297	7.7487	25.1424	15.6357	0	1.51524	16.7576	76.2325	221.639	185.029	77.0045	153.551	563.262	36.5872	69.0471	279.79
ABHD16B	0	0	0	0	0	0	0	0	0	0	0	0	0	0	0	0	0	0	0	0	0	0	0	0	0	0	0	0	0	0	0	0	0	0	0	0	0	0	0	0	0	0	0	0	0	0	0	0	0
ABHD17A	0.228904	0	0	0.145081	0	0	0	0	0.509521	0	0	0	0	0	0	0	0.362786	0	0	0	11.7174	0.271409	0	0	0	0	0	0.78843	0.721504	0	0	0	0	0	0.171073	0	0	0	0	0	0	0.907921	0	0	0	0	0	0.537249	1.26019
ABHD17B	0	0	0	0	3.92799	0	22.0083	0.147345	0	0	68.3992	5.03781	0	0	0	0	0	0	0	0	0	0	0	0.739343	0	0	0	0	0	0	0	0	0	0	2.24749	0	0	0	0	0	0	6.57002	20.6806	23.5894	0	27.9974	0	0.777396	0
ABHD17C	0	0	0	15.848	0	7.83763	0	0	0	48.7049	0	0	3.97412	7.04931	0	0	0	0	0	0	6.96156	0	0	133.009	0	0	0	0	0	0	0	0	0	0	0	0	0	0	26.5693	0	0	8.26204	0	3.59595	0	13.6877	0	4.40771	65.945
ABHD2	0.145615	8.36036	4.19759	0	3.86376	4.71841	8.90007	0.952075	4.25248	5.10601	0.590751	0	0.0311407	0	0.0260073	0	0	1.21575	7.75065	0.714253	1.5484	0	0	0	0.927119	0	0	0	0	0	0.0926196	0	0.693546	0.687849	2.02058	1.18021	2.94322	0.476629	0.0125602	2.23208	0	0	4.4617	0	2.84853	2.48608	0.0411858	3.00351	0
ABHD3	0	0	40.7636	26.5347	0	0	37.3087	31.9208	0.0931518	0	27.0416	4.44295	0	0	24.9651	0	0	8.25796	72.6907	0	0	0	0	1.15621	1.42516	0	17.7085	1.14966	0	0	0	0	6.66104	0	12.3823	7.71095	0	22.1145	0	0	0	9.58821	0	0	6.31718	0	1.51956	12.5724	19.3389
ABHD4	0	21.2214	55.7882	23.3963	61.8264	0	53.677	59.4966	0	0.850048	0	59.6774	0.116086	24.9665	0	54.7592	24.6312	9.06506	0	0	0	0	0	0	0	0	0	0	0	0	0	0	0	0	0	0	0	0	0	0	0	0	0	0	0	0	0	43.612	0
ABHD5	0	1.19442	19.8037	0.192098	0	3.79767	31.8446	8.55012	0	16.3043	23.0307	17.3372	0.310158	0	0	1.62438	0	0.0672621	4.8667	3.39669	12.15	0	1.75084	7.06243	0	0.581818	41.8091	0.517166	18.8802	0	0	0	0	0.888113	1.95993	0.0119888	0.105231	0	0	0	0	31.5952	23.6768	2.75366	0	127.82	2.11786	38.2339	70.4334
ABHD6	3.40821	0	14.5197	0	0	0	0	0	0	0	0	26.7517	1.5899	20.8262	0	32.8685	0	0	0	0	0	34.0616	0	0	0	0	0	0	0	1.16441	0	0	7.9243	0	0.0354341	0	0	0	0.537077	0	0	0	0	0	0	0	0	3.67349	27.9108
ABHD8	0	0	0	0	0	0	0	0	0	0	0	0	0	0	0	0	0	0	0	0	0	0	0	0	0	0	0	0	0	0	0	0	0	0	0	0.58752	0	0	0	0	0	0	0	0	0	0	0	0.96871	0
ABI1	1.66623	31.0464	0.121082	0	14.2367	37.6253	13.2719	0.640354	37.7771	30.8543	5.71046	2.93706	0	4.6509	0.0664659	0.639275	0	13.1906	59.8132	6.421	0.886756	3.93143	0	0	0	6.28837	4.32245	3.75381	108.404	56.1306	1.06234	14.9162	34.092	6.93743	12.5887	0	0	4.79038	0.0358469	0.151654	0.0342213	46.0279	14.9807	9.08273	16.3356	6.73166	0	35.0575	24.23
ABI2	22.4192	38.9703	60.2465	47.8727	19.4397	41.875	73.4298	27.6283	24.5187	16.3249	53.7158	28.1797	6.88332	7.6698	24.0389	15.8008	46.6551	6.55826	26.0324	18.6568	45.9864	8.22921	35.6069	0	2.12039	6.2071	33.8386	58.0444	34.2005	8.25467	0.267595	38.5642	4.9784	3.02218	6.0184	4.35647	2.84224	13.6585	0.0362509	0.0191677	20.9456	39.6912	23.1654	10.4663	5.06426	67.8435	6.60477	46.3774	72.1695
ABI3	0	0	0	0	0	0	0	0	0	0	0	0	0	0	0	0	0	0	0	0	0	0	0	0	0	0	0	0	0	0	0	0	0	0	0	0	0	0	0	0	0	0	0	0	0	0	0	0	20.8775
ABI3BP	0	0	0	0	0	0	0	0	0	0	0	0	0	0	0	0	0	0	0	0	0	0	0	0	0	0	0	0	0	0	0	0	0	0	0	0	0	0	0	0	0	0	0	0	0	0	0	0	0
ABL1	27.7437	16.9167	19.8096	0.915849	0.059406	15.596	53.7892	151.957	10.4434	14.7199	27.3608	5.10972	30.7542	15.8533	11.3661	50.3807	44.115	21.1107	35.0479	8.63034	8.75346	10.867	20.0853	9.28401	0	15.8916	0	0	93.8138	0	0.534053	34.1804	0.370141	2.29684	1.14869	1.23979	0.836166	0.0765133	0.888431	4.87265	0.996825	22.2952	6.13433	1.24317	0	1.89381	7.49597	13.4232	15.8955
ABL2	0	0.120289	13.7522	8.41328	7.26544	16.2565	14.3992	0	29.9875	12.0879	23.5762	3.69902	0.0233326	0.205628	0.0194841	1.53475	0.896809	13.8329	11.787	11.5049	2.47918	0.610568	4.43658	4.60396	0	0	0.616496	0	30.7442	1.69771	4.48335	0	0.330304	0.508797	0	0.886197	2.24139	0	4.06571	0	11.1699	0.053647	17.6979	13.9375	0	60.3445	6.33721	1.03081	7.13703
ABLIM1	0	0.0343348	0	0	0	0.453504	2.07167	0	1.59881	0	0	0	0.040074	0	0	0	0	0	0	0	4.64654	0.0550929	0	0	0	0	0	0.320912	0	0	0	4.06623	0	0	0	0	0	0	0	0	0	8.47459	0	0	0	0	0	6.75107	0.386852
ABLIM2	0.130985	0	0	0	0	0	0	0	0	0	0	0	0	0	2.61366	0	0	0	0	0	0	0	0.48064	0	0	0	0	0	0	0	0	0	0	0	0	0	0	0	0	18.218	0	3.10578	0	0	0	0	0	7.65435	0
ABLIM3	0	0	0	0	0	0	0	0	3.31767	0	2.81369	0	0	0	0.970048	0	0	0	0	0	0	0	0	0	0	0	0	0.12899	0	0	0	0	0.0193532	0.96067	0	0	0	0.0240031	0	0	0	0.296326	1.8455	0	0	0	0.596436	2.21404	3.31793
ABO	0	0	0	0	0	0	0	0	0	0	0	0	0	0	0	0	0	0	0	0	0	0	0	0	0	0	0	0	0	0	0	0	0	0	0	0	0	0	0	0	0	0	0	0	0	0	0	0	0
ABR	8.52166	0.0671372	3.94368	12.9432	13.7111	9.19934	0.675631	5.29292	12.2245	7.63239	2.96994	39.2874	14.7893	0.567884	3.2862	6.40672	7.76774	18.2218	0.634729	5.28622	15.9923	7.56315	0	18.0063	0	24.3312	16.933	19.9682	0	3.00133	0	1.77576	0	0.254387	0.572131	2.12811	0	0.0877163	11.0459	12.7503	0	24.3842	0	6.84831	13.6764	40.8647	10.8023	18.5249	1.51567
ABRA	0	0	0	0	0	0	0	0	0	0	0	0	0	0	0	0	0	0	0	0	0	0	0	0	0	0	0	0	0	0	0	0	0	0	0	0	0	0	0	0	0	0	0	0	0	0	0	0	0
ABRACL	0	0	15.701	0	0	66.4011	21.4574	0	2.42196	17.6402	71.4815	0	39.3857	0	0	2.45688	0	0	20.1158	0	45.8241	0	0	0	0	0	11.1927	0	0	4.83	0	40.6209	0	40.2653	17.2451	28.3776	25.997	34.1233	0	1.22302	0	36.0902	0	0	125.663	1.14127	0	9.08077	16.9097
ABT1	29.065	4.30827	9.29575	27.9099	14.4984	8.02357	27.9791	32.7805	10.1001	21.5014	0	9.95956	1.56126	19.0336	18.0612	9.67234	33.7972	20.4899	6.12212	9.52701	1.71546	4.64007	0.439424	0	63.363	0	21.6923	6.48719	21.82	34.4252	0	49.1963	0	8.20821	8.06093	0.0299085	0.0876704	0	0	0	4.29041	60.2817	45.0901	16.9475	16.8797	9.09185	21.7772	9.76235	80.4202
ABTB1	0.0894695	2.22505	27.0169	11.5901	0	0	0	2.95055	0.0996851	0	17.8161	0	0	9.51032	0.90484	26.077	1.97912	0	0	0.706745	0	0	10.9507	0	52.6756	0	0	0	0	0	0	0	0.0920097	0	6.11542	0.0708355	0	0	0	0	0.726294	1.06261	0	1.48894	19.221	0	0	7.78176	0.328568
ABTB2	0.231384	0	0	0	0.458786	0	10.0992	0	1.10773	0	1.64928	0	0	0	0	0	0	0	0	0	6.09508	0	0	0	0	0	0	0	0	0	0	10.3701	0	0	0	0	0	0	0	0.433831	0	0	0	0	0	0	0	0	0.243078
AC093375.1	0	0	0	0	0	0	0	0	0	0	0	0	0	0	0	0	0	0	0	0	0	0	0	0	0	0	0	0	0	0	0	0	0	0	0	0	0	0	0	0	0	0	0	0	0	0	1.14711	0	0
ACAA1	0	33.2194	0	18.7166	0	0	3.85107	12.1443	20.9872	0	0	0	0	0	0	0	0	0.262564	6.23442	0	0	0	0	4.03746	0	13.0052	30.921	0.401061	9.54383	0	0	0	0	0	0	4.59945	0	0	3.03277	0	3.34522	73.2067	95.5101	18.4283	0	67.6135	36.3516	18.5456	12.3914
ACAA2	123.845	36.1397	17.7363	19.623	0.889247	34.4915	5.10873	164.918	34.8467	3.39555	198.557	52.7385	78.203	103.058	12.5909	147.341	44.858	165.012	141.211	128.7	38.5633	111.671	21.4673	0	12.2645	34.4051	0	25.3503	145.872	27.7357	71.9266	0	0.092405	7.17597	3.1373	14.6189	13.7709	35.7483	0.185156	0.0652656	22.4082	281.717	412.091	207.109	77.1982	554.699	19.6149	97.7714	151.481
ACACA	0	4.50783	0.0386303	9.31213	1.647	0.346045	0.489875	2.87977	0.111344	1.32355	3.10912	20.0502	0	0.931823	0.616767	0	10.9553	0	7.37436	0	1.78894	1.05467	1.34811	9.3936	0.211312	5.83812	0.624492	2.90149	0.726499	0	0.712753	0.0130879	0.384718	0.00921591	0.282299	0	0	0	0.194821	0.474983	0.0117375	10.8408	22.0918	23.1364	0	16.3076	0.375681	14.5218	9.95502
ACACB	0	2.36818	0	0	0	0	0	0	0	0	0	0	0.117492	0	0	0	0.107376	0	0	0	0	0	0	0	0	0	0	0.705923	0	0	0	0	0.0795575	0	0	0	0	0	0	0	0	3.03869	0	0	2.99639	0	0	0	0
ACAD10	0	0.956214	0	10.5358	0.0807893	0	0	35.2213	0	0	47.8921	0	17.8411	0	0	0.699651	0.383727	4.4611	0	0	0	0	0.355176	0	0	0	0	3.35728	0	0	0	0.0322259	0	0	0	0	0	0	0	0	0	22.9798	4.8606	28.4356	11.0609	17.8941	0	0.480033	31.777
ACAD11	0	0	8.62593	0	0	0	0	4.4e-08	0	0	0	0	6.84457	1.71856	0	0	0.291064	0	0	0	0	3.82577	0	1.27755	0	0	77.2642	0	0	0	0	0	0	0	0	0	0	0	0.031926	0	0	60.3043	21.1985	11.547	0	16.6158	0.10508	34.4809	30.3937
ACAD8	0	15.7168	0	2.8675	0.154102	15.416	17.0465	0	0	96.7127	9.30125	3.33495	0	0	0	0	0	27.7703	0.902024	0	4.20117	0.552143	0	2.15253	22.2232	0	0	0.267588	0	0.510789	0	1.41959	9.80668	13.6441	16.0003	0	0	0	4.49403	0	0	142.495	51.9686	37.5411	2.58757	169.853	18.921	53.2519	44.889
ACAD9	0.983208	0	0	0	18.9539	0	48.4552	3.78402	6.14143	0	8.65335	0	0	0	0	0	0	0	0	1.54961	0	0	0	0	0	0	0	0	0	0	0	0	0	0	0.130866	0	0	0	0	1.28744	3.19422	63.9455	29.4604	11.9848	5.3437	0	28.8652	14.339	23.8424
ACADL	0	0	0	0	0	0	0	0	0	0	0	0	0	0	0	0	0	0	0	0	0	0	0	18.7855	0	0	0	0	0	0	0	0	0	0	0	0	0	0	0	0	0	19.3379	0	11.3021	0	0	14.8179	0	20.2325
ACADM	113.466	92.4721	108.073	203.388	180.784	69.3127	248.446	432.117	76.0365	130.64	232.085	31.8567	36.5166	214.943	40.8033	60.9473	64.4132	95.6536	174.628	155.601	13.2589	88.5544	87.6871	176.51	30.2068	120.657	290.498	239.213	300.911	0.237323	14.474	18.3549	15.1501	7.22612	37.1516	1.11846	0	15.2725	26.4732	0.157837	3.95266	206.993	252.507	64.861	27.1055	373.304	41.9352	147.244	246.308
ACADS	0	4.11425	0	0	1.61651	28.2605	0	258.307	5.35964	23.7755	5.87116	24.609	0	0.876834	33.6953	0	12.3311	5.30412	3.79222	13.8592	2.06345	0	44.9502	12.5633	0	4.39869	0	16.8608	0	0	0	0	8.91222	0	0	0.071841	0	39.3428	0	2.24095	0	0	0	8.3066	27.1798	17.6788	0	30.4962	0
ACADSB	0	0	19.6665	0	0	0	0	0	0	0	0	0	0	0	0	0	0	0	0	1.91359	0	0	0	0	0	0	12.64	0	0	0	0	0	0	0	0	0	0	0	0	0	0	1.81171	0.948444	0	0	8.87005	0	0.0637883	8.16327
ACADVL	67.9582	27.2202	0.17846	3.12379	17.1968	49.7609	33.184	73.3066	0	25.3793	0	35.8301	2.51659	0.105849	1.55075	0.568042	0.242229	13.1058	9.2614	22.0311	1.74612	7.81242	0	0	0	8.5552	1.74315	2.37723	0	6.55483	1.37408	4.32689	0	0	0	0	12.6763	8.92139	51.7865	0.111691	0	15.8001	102.639	92.041	0	157.254	42.7829	21.1444	95.4427
ACAN	0	0	0	0	0	0	0	0	0	0	0	0.126881	0	0	0	0.0454925	0	0	1.86232	0	0.422425	0	0	6.95187	0	0.0896839	15.6958	0.0637959	0.686704	0	0	0	0	0	0	0	0.481088	0	0	0	0	0	0	0	0	7.91589	0	0	0.529095
ACAP1	0	0	0	0	0	8.80239	0	0	0	0	0	0	0	0	0	0	0	0	0	0	0	0	0	0	0	0	0	0	0	0	0	0	0	0	0	0	0	0	0.13919	0	0	0	0	0	0	0	0	0	0
ACAP2	6.30903	18.1851	0	0.852207	0	9.01748	23.4438	0	0	3.77398	23.0929	0	33.6633	0.0305343	2.86906	0	0	6.10815	14.7847	3.6171	1.07477	0	0.323336	0	0	0	5.7059	0	5.29882	7.43895	23.8875	0	0	0	16.7964	0	23.3371	0	0.707571	0	0	11.7553	38.573	3.32911	0.939546	46.9991	2.9775	8.19642	21.1535
ACAP3	0	2.81802	0	0	2.68511	0	5.52395	0	0	2.31644	1.96139	0	0	0	0	0	0	0	2.52199	0	0.124009	0.206078	0	5.12147	0	7.5945	0	1.49954	0	0.429368	0	0	0.0224884	0	0	0	0	0	0	0	0	0.516832	4.29103	0	0	12.1156	0	3.90995	0
ACAT1	19.4923	0	72.403	52.992	25.5111	89.8632	89.8881	80.341	0	3.65339	21.0511	0	3.61142	0	0	0.993013	3.04942	0	0	17.7961	46.6792	0	0	13.3672	74.8354	12.4804	36.5591	0	0	0	49.8082	51.6789	0.0414163	0	14.2243	6.6669	34.2768	0	0	0	1.42651	126.778	16.4182	32.1522	4.86915	32.8449	11.8957	213.002	78.1014
ACAT2	0	49.0765	61.326	0	24.4302	22.8261	0	118.868	5.78314	108.364	32.139	195.677	73.0048	0.159804	14.7331	0.572379	27.4583	44.2668	42.2039	42.9583	8.21	19.9933	1.01077	18.4191	0.98658	0	0	0.397772	80.0885	0	79.2712	19.0082	76.7769	12.6681	16.5695	1.32301	0	0.0735612	0.0791619	0	59.3161	47.1795	8.13331	251.973	0	250.568	24.9816	72.6339	43.6518
ACBD3	0.878268	7.38336	44.8426	27.2934	66.2354	44.3938	58.5257	0	33.801	30.5662	0.115247	0.157928	23.9708	0.063479	50.6778	24.4964	54.4276	0	25.0836	8.72777	0	12.7546	5.50568	142.792	0.589689	16.0698	0	0.317276	50.1215	0	2.00329	59.0522	0.0475723	8.90598	21.3577	12.0932	0.0268636	8.82046	8.97909	0.0336727	0	37.5473	213.36	11.1322	0	210.642	16.8726	54.739	37.5504
ACBD4	0	0	0	0	0	0	0	1.54079	0	0	0	0	0	0	0	0	3.25057	0.420345	11.7229	0	21.2641	0	0	0	0	1.81266	0	0	0	0	4.54337	0	0	0	0	0	0.0696054	0	0	0	0	0	0	0	0	0	0	6.2663	0
ACBD5	0	0.064502	0	0	0.261777	18.0198	0	33.3389	0	0	0	0	0	0	0	0	0	0	0	0	1.12507	0	0	0	0	0	0	0	0	0	0	0	0	0	0	0	0	0	0	0	0	0.867938	0	0	0	0	0	4.3023	0.32364
ACBD6	5.83809	2.73549	0	0	25.7038	68.525	8.3462	104.634	0	52.9432	50.1035	0.189392	0	31.8398	7.65949	26.7322	106.085	25.8137	24.8569	78.7204	9.3961	1.56681	0.321276	16.7982	0	48.1207	330.806	20.1038	0	282.02	126.073	0	10.7546	0	4.55589	0	3.64199	9.053	41.6973	0	0	216.616	81.4356	87.131	0	115.108	48.8964	97.7446	74.7965
ACBD7	0	0.0719029	0	0.0624382	0	0	0	0	0	0	0	0	0	0	0	0	0	0.109698	0	0	0	0	0.142588	0	0	0	0	0	0	0	0	0	0	0	0	0	0	0.344476	0	0	0	0	1.3772	2.44547	0	0	0	1.50174	3.60748
ACCS	0	0	0	0	0	0	0	0	0	0	0	0	0	0	0	0	0	0	0	0	0	0	0	0	0	0.45046	0	0	0	0	0	0	0	0	0	0	0	0	0	0	0	9.19553	0	0.773256	0	0	0.42266	3.05683	26.2771
ACCSL	0	0	0	0	0	0	0	0	0	0	0	0	0	0	0	0	0	0	0	0	0	0	0	0	0	0	0	0	0	0	0	0	0	0	0	0	0	0	0	0	0	33.5321	0	0	0	0	0	6.10273	0
ACD	0	3.92668	14.418	0	0.165663	0.40469	19.1617	34.5764	0	32.9748	0	0	0	0	0.120772	4.531	7.15961	0	0.19411	0	0	0	0	8.12303	0	0	34.7469	8.9431	0	0	0	0	0	0	5.74723	0	1.64909	22.3425	0.0588469	0	0	32.3665	66.3658	20.1382	0	35.9887	20.3125	29.0426	81.259
ACE	3.39009	23.8851	10.3351	6.1367	11.426	0	1.33727	1.16388	10.768	4.6126	0	0.444869	0	0	6.99125	14.5849	0.166227	0.354416	0	10.4112	0	4.3125	0	0	0	0.255522	1.59702	9.08122	0	0	9.44505	0.0837287	0	0	0.0264129	0.104958	14.0171	0.303332	4.00671	0	0.0390712	1.04358	0	0	1.53156	0	2.8798	12.9076	0
ACE2	0	0	0	0	0	0	0	0	0	0	0	0	0	0	0	0	0	0	0	2.83724	0	0	0	51.2482	0	0	0	0	0	0	0	0	0	0	0	0	0	0	0	0	0	0	0	0	0	16.9572	0	5.64741	0
ACER1	0	0	0	0	0	0	0	0	0	0	0	0	0	0	0	0	0	0	0	0	0	0	0	0	0	0	0	0	0	0	0	0	0	0	0	0	0	0	0	0	0	0	0	0	0	0	0	0	0
ACER2	0	0	0	0	0	0	0	0	0	0	0	0	0	0	0	0	0	0	0	6.00832	1.83263	0	0	0.405058	52.447	0	0	0	0	0	39.8282	24.1149	0	0	0	20.4602	0	0	0	0	0	0	0.411953	0	0	0	0.399453	0	4.5286
ACER3	0	0.0544419	20.2238	17.5879	0	0	0.0782423	0	0	39.0995	29.8253	0.0633787	9.29928	0	0	0	0	0	0	0.875752	15.1716	0	0	1.02346	0	23.292	0	0.254764	1.86056	0	0.0946098	0	0	0	0.0185554	1.1359	0	0	0.0511918	0	0	8.04728	81.4917	0	0	179.222	0.252428	6.55963	29.0806
ACHE	0	0	8.13735	0	0	0	0	0	0	0	0	0	0	0	0	0	0	0	0	0	0	0	0	0	0	0	0	0	0	0	0	0	0	0	0	0	0	0	0	0	0	0.344229	0	1.93885	0	11.4963	0	0	3.73365
ACIN1	57.1449	25.2554	50.8434	32.3656	57.5395	6.67043	80.5213	66.0176	31.9418	33.7565	26.9852	8.86263	18.3021	17.2929	18.0855	45.5294	6.08682	21.8093	23.8084	0.181277	1.1759	18.2632	2.20849	60.0739	37.3273	17.3607	13.0394	10.6712	29.0381	0	5.11019	3.44528	0.0354824	21.0228	1.48109	1.86011	0.120231	0.0440041	0.0465268	16.7142	2.34374	11.1714	44.598	18.931	6.46147	31.2995	20.2137	24.6716	50.4571
ACKR1	0	0	0	0	0	0	0	0	0	0	0	0	0	0	0	0	0	0	0	0	0	0	0	0	0	0	0	0	0	0	0	0.358643	0	0	0	0	0	0	0	0	0	0	0	0	0	0	0	0	0
ACKR2	0	0	0	0	0	0	0	0	0	0	0	0	0	0	0	0	0	0	0	0	0	0	0	0	0	0	0	0	0	0	0	0	0	0	0	0	0	0	0	0	0	0	4.74888	0	0	9.64883	1.15118	0.132677	0.207199
ACKR3	0	0	0	0	0	0	0	0	0	0	0	0	0	0	0	0	0	0	0	0	0	0	0	0	0	0	0	0	0	0	0	0	0	0	0	0	0	0	0	0	0	0	0	0	0	0	0	0	0
ACKR4	0	0	0	0	0	0	0	0	0	0	0	0	0	0	0	0	0	0	0	0	0	0	0	0	0	0	0	0	0	0	0	0	0	0	0	0	0	0	0	0	0	0	0	0	0	0	0	0	0
ACLY	58.2658	3.70414	19.7476	25.4468	44.7834	110.438	50.6942	39.3245	0.126293	30.8508	108.736	57.3826	57.8962	0	1.67546	64.4107	4.25768	43.5187	38.2786	28.1646	27.2844	1.86631	1.75183	8.83476	2.56422	13.4651	55.4305	19.1461	21.4936	20.4964	0.288114	25.1318	13.0238	17.0701	5.08773	6.05216	1.16185	4.81457	11.4628	20.9738	11.2056	45.7676	4.49467	85.4678	0	59.0467	27.9434	51.0709	33.8303
ACMSD	0	0	0	0	0	0	0	0.408029	0	0	0	0	0	0	0	0	0	0	0	0	0	0	0	0	0	0	0	0	0	0	0	0	0	0	0	0	0	0	0	0	0	0	0	0	0	0	0	0	0
ACN9	0	0	0	0	0	0	0	0	0	0	0	0	19.8296	0	4.96373	0	0.794451	0	0	0.882956	0.238366	0	0	31.3365	0	0.406356	0	0	44.8408	0	8.79178	0	0	4.69943	0	0	0	8.3443	0	0	0	12.6117	18.8742	9.76933	0	20.999	6.29201	10.8451	11.0926
ACO1	6.96895	0.0680479	37.5044	0	0	1.23625	24.9583	78.4643	0	0	24.3246	48.9699	3.27093	0	0	0	1.167	34.3638	63.9415	0.12178	1.9777	0	6.88341	0	0	6.28117	0	82.1151	135.408	0	16.7003	0	0	0	0	0.0184354	0	0	22.4335	0.0338273	0	135.568	0	79.0938	0	52.8219	0.315952	88.2676	97.854
ACO2	65.6033	58.0329	59.8092	70.0161	7.40149	81.8813	23.2227	22.0619	5.46693	33.8334	17.0921	18.9684	12.7507	44.2357	48.276	27.2607	96.7524	82.2855	10.9102	35.2247	49.0435	15.476	11.9336	14.3782	33.895	1.18451	12.4908	4.83887	27.6777	23.2927	9.06631	44.2885	2.55229	5.37117	0.397533	7.72478	14.3752	1.60211	45.9427	0.579454	0	116.568	21.073	87.5471	47.7033	161.833	56.7143	90.0694	13.0546
ACOT1	0	0	0	0	0	0	0	0	0	0	0	0	0	0	0	0	0	0	0	3.81175	0.632258	0	0	0	0	0	0	0.38287	0	2.55793	0	0	0	0	0	0	0	0	0	0	0	0	0	4.62873	0	0	3.03722	8.61231	2.85642
ACOT11	0	0	0	0	0	0	0	5.1673	0	0	0	0	0.179375	0	0	0	0	0	0	0	0	0	0	0	0	0.252131	0	1.25423	0	0	0	3.96521	0	0	0	0	2.12285	0	0	0	0	0	0	0	0	0	0	0	0
ACOT12	0	0	0	0	0	0	0	0	0	0	4.33459	0	0	0	0	0	0	0	0	0	0	0	0	0	0	0	0	0	0	0	0	0	0	0	0	0	0	0	0	0	0	0	0	0	0	0	0	0	0
ACOT13	0.358485	12.7868	8.71293	0	0	0.385558	0.755274	0.547912	0	8.14535	0	0	0.136683	0.710588	1.65603	0	0	11.8277	0.735266	4.38463	10.7367	0	14.0409	21.9605	1.35446	2.49889	0.900824	17.6281	22.4563	5.60833	9.13487	0	0.0204994	0	0	1.69275	0.0231495	1.50003	0.247044	0	0	37.7354	6.41763	32.077	0.24009	4.04793	8.66574	16.8992	18.3607
ACOT2	0	0	0	0	0	0	0	0.309613	0	0	0	0	0	0	0	0	0	0	0	5.79657	1.28295	0	0	0	0	0	0	0.388439	0	2.96606	0	0	0	0	0	0	0	0	0	0	0	0	0	1.87846	0	0.523926	2.56806	4.53985	0
ACOT4	0	0	0	6.49138	0	0	0	0	0	0	0	0	0	0	0	7.55065	0	0	33.948	0	3.09676	0	0	0	41.855	41.7608	18.9958	7.5007	0	0	89.7906	0	0	0	0	4.00348	0	0	35.7052	0	0	17.2711	2.30044	10.8819	0	49.0626	12.1479	54.2073	9.59467
ACOT6	0	0	0	0	0	0	0	0	0	0	0	0	0	0	0	0	0	0	0	0	0	0	0	0	0	0	0	0	0	0	0	0	0	0	0	0	0	0	0	0	0	0	0	0	0	0	0	0	0
ACOT7	162.184	74.7518	19.0727	0.325629	1.52448	0	51.1655	0	21.5948	44.9586	4.23611	77.0985	42.4161	1.24725	26.3157	0.319	71.4786	39.7905	14.6889	22.7551	71.3327	10.0743	12.7655	106.228	10.7494	0	176.846	85.5428	0	38.071	15.823	29.3776	0	8.18931	13.7829	19.804	4.249	21.7831	0.150126	19.856	0	249.353	48.0343	103.943	16.768	0.597628	140.975	119.522	53.818
ACOT8	0	0	59.9822	6.31017	32.4153	23.6171	0	0	0	0	0	9.45981	0	32.0195	0.939965	2.8115	2.56832	0.365197	0	40.0848	0	0	11.7759	186.027	61.3875	0	1.22615	0	0	0.530525	0	0	2.06582	0	0	5.70566	0	0	12.7612	0	0	42.9516	35.2429	6.71627	2.93606	0	21.3243	30.1645	28.3297
ACOT9	0	16.1019	34.4923	50.7666	0	53.4076	33.9165	1.42711	0	33.4939	42.6466	36.4395	0	52.585	0	0	4.93554	55.4711	15.9498	15.8914	32.2126	30.0512	46.372	30.9697	0	12.6082	199.355	0.357643	26.1909	0	9.84421	7.51589	0	8.75775	8.13485	0.123282	9.83073	51.7346	17.9013	0.150789	0	0	0	38.0755	63.8902	74.8003	29.3325	8.54364	0
ACOX1	8.24858	21.6114	5.19492	1.50161	1.46088	1.42714	20.7539	23.4008	15.1693	5.63601	8.24655	29.9388	2.55737	2.0748	0	0	4.34544	22.0267	4.02115	0	3.81896	0	0	13.4657	0	0	14.4131	8.36572	0	0.137637	0	0	1.99343	0	3.91367	2.00009	0.0122326	0	0.290395	6.8027	0	0.993495	0	1.0473	3.04024	3.68832	2.04808	5.85224	0
ACOX2	0	0	0	0	0	0	0	0	0	0	0	0	0	0	0	0	0	0	0	0	0	0	0	0	0	0	0	0	0	0	0	2.5169	0	0	0	0	0	0	0	0	0	0	0	0	0	0	0	0	0
ACOX3	10.1528	0	0	0	0	10.5394	0	0	0	0	0	0	0	0.88033	0	0	0	0	0	0	10.0038	0	0	0	0	0	8.34942	0	0	0	0	0	0	0.0331328	0	0	0	0	0	0	0	39.8284	0.408543	22.727	0	0	0	1.40512	0
ACOXL	42.566	8.18055	0.166515	0	0	7.61765	0	0	0	20.7745	14.8108	0.122729	0.246879	0	9.08326	50.4685	0	47.5549	0	0	0	1.52414	0	0	0	0	0	0	0.450115	0	0	8.06474	0	0	0	0	0.20807	1.23394	0	0	0	26.0523	6.54449	5.36145	0	0	0	18.0309	16.8482
ACP1	32.9115	102.955	98.8179	55.772	36.7594	158.391	175.225	181.63	100.113	0	22.9563	138.265	95.8063	93.3258	89.5703	97.5904	139.122	84.3673	37.634	55.4497	100.162	79.4255	6.40154	87.2903	4.43967	144.949	199.764	0	72.0796	0	36.0862	18.6409	0	60.7173	114.914	16.1954	92.0888	14.3444	0.237446	0.0837084	95.1441	51.302	37.7445	64.4353	124.213	98.1884	23.6668	101.904	93.6605
ACP2	0	0	0	0	0	0	0	0	0	45.8584	0	0	0	0	0	0	2.45239	0	0	0	0	0	0	0	0	0	0	5.34638	0	10.9709	0	0	0	0	0	0	0	0	0	0	0	0.307453	0	0	0	67.3685	4.59299	1.46251	0
ACP5	0	0	0	0	0	2.36136	0	2.01697	0	0	0	13.0864	50.7891	34.2831	0	11.2454	0	0.276427	0	2.58699	0	0	0	0	0	0	0	0	0	0	0	0	0	20.2881	0	0	75.5741	2.26246	0	0	0	0	0	0	0	0	0	0	0
ACP6	0	18.989	49.0518	0	0	4.67825	0	34.8792	0	0.244102	11.0912	0	0	0	0	1.43764	0	0	0	0.255355	0	5.05067	0	0	19.8535	0	0	0	0	3.82076	0	0	0	0	0	0	0	0	0	0	0	40.3122	7.50262	0	0	0	0	23.2268	38.085
ACPP	0	0	0	0	0	0	0	0	0	0	0	0	0	0	0	0	0	0	0	0.139779	0	12.2506	0	0	0	0	0	0	0	0	0	0	0	0	0	0	0	0	0	0	0	0	0	0	0	0	0	3.37582	0.195773
ACPT	0	0	0	0	0	0	0	0	0	0	0	0	0	0	0	0	0	0	0	0	0	0	0	0	0	0	0	0	0	0	0	0	0	0	0	0	0	0	0	0	0	0	0	0	0	0	0	0	0
ACR	0	0	0	0	0	0	0	0	0	0	0	0	0	0	0	0	0	0	0	0	0	0	0	0	0	0	0	0	0	0	0	0	0	0	0	0	0	0	0	0	0	0.530142	0	0	0	0	0	0	0
ACRBP	0	0	0	0	0	0	0	0	0	0	0	0	0	26.4128	0	0	0	0	0	0	0.262706	0	0	33.912	0	0.448051	0	4.77045	0	0	0	0	0	0	0	0	0	0	0	0	0	30.008	46.1645	2.30742	0	4.71626	0	0	44.8057
ACRC	24.8165	16.532	0	0	0	0	0	0	0	0	0	0	0	0	0	0	0	0	5.67409	0	12.1602	0	0	0	0	129.222	23.6571	54.5246	0	0	0	0	0	0	0	0	0	0	0	0	0	114.187	19.0641	0	0	127.065	1.06644	40.5787	20.5457
ACRV1	0	0	0	0	0	0	0	0	0	0	0	0	0	0	0	0	0	0	0	0	0	0	0	0	0	0	0	0	0	0	0	0	0	0	0	0	0	0	0	0	0	0	2.40729	0	0	0	0	0	0
ACSBG1	0	0	0	0	0	0	0	0	0	0	0	0	0	0	0	0	0	0	0	0	0	0	0	0	0	0	0	0	0	0	0	0	0	0	0	0	0	0	0	0	0	83.5005	0	0	0	15.0806	0	30.3122	0.206156
ACSBG2	0	0	0	0	0	0	0	0	0	0	0	0	0	0	0	0	0	0	0	0	0	0	0	0	0	0	0	0	0	0	0	0	0	0	0	0	0	0	0	0	0	0.267491	1.42688	0	0	0	0	0	0
ACSF2	0	0	0	0	0	0	0	0	20.4812	0	0	0	0	0	0	0	0	0	0	0	0	0.553706	0	0	0	0	0	5.61055	0	0	0	9.46163	0	0	0.917742	0	0	0	0	34.7499	0	0	0	0	0	0	0	0	0
ACSF3	0	0	0	0	0	0	0	0.186387	0	23.9568	0.168878	0	0	0	0	0	0	0	0	0	0	0	0	0	0	0	0	0	0	0	0	0	0	0	0	0	0	0	0	0	0	67.4152	0.812794	0	0	11.9286	7.54336	53.9711	1.99303
ACSL1	0	0	0	0	0	0	40.1735	0	46.9866	0	31.0801	0	0	12.549	0	0	0	15.3376	1.81667	3.20956	0	0	0	94.0701	0	0	10.8806	0	35.3514	0	0	0	0	0	0	0	34.3163	1.39521	43.7217	0	0	30.3443	29.4448	25.053	0	0	5.45095	6.48592	21.8635
ACSL3	39.8119	0	29.5455	54.3963	67.3685	119.836	93.2571	124.943	25.915	50.2597	14.8493	3.95455	44.347	3.78913	17.9772	19.5511	46.5562	17.2092	70.347	3.41744	12.7324	0	8.0186	2.37861	4.23837	0	43.9396	34.7362	27.3869	69.4471	0.879506	0	0	3.23783	1.45648	9.43068	0.245242	33.6886	9.38433	0	8.24963	41.7141	27.6999	0	0	17.8928	3.04198	37.0444	38.4961
ACSL4	2.64296	12.3359	82.9086	9.85135	30.8684	132.413	171.35	36.8963	41.5504	5.45382	42.2971	10.6116	12.8178	71.6388	16.9395	28.4893	0.505018	14.0186	27.1959	13.0851	4.93731	7.28892	0	88.7954	70.2469	52.3856	35.6966	3.09489	0	48.4232	20.9327	0.152809	5.40853	4.04627	5.58951	18.1622	0	0	3.06684	0	0	0.126921	0.6777	0	20.681	9.07685	8.32299	12.3005	37.0946
ACSL5	0	0	0	0	0	0	0	0	0	0	0	0	0	0	0	0	0	0	0	0	0	0	0	0	0	0	0	0	0	0	0	0	0	0	0	0	0	0	0	0	0	2.03564	0	0	0	0	0	0	0
ACSL6	0.0509424	0	0	0	0	0.0616718	0	0	0	0	0	0	0	0	0	0	0	0	4.75363	0	0	0	0	0	0	0	0	0	0	0	0	0	0	0	0	0.0101248	0.0148088	0	0	0	0	0	4.98276	0	0	0	1.15364	0	0
ACSM1	0	0	0	0	0	0	0	0	0	0	0	0	0	0	0	0	0	0	0	0	0	0	0	0	0	0	0	2.60505	0	0	0	0	0	0	0	0	0	0	0	0	0	0	0.591748	0	0	0	0	0	1.23651
ACSM2A	0	0	0	0	0	0	0	0	0	0	0	0	0	0	0	0	0	0	0	0	0	0	0	0	0	0	0	0	0	0	0	0	0	0	0	0	0	0	0	0	0	0	0	0	0	0	0	0	0
ACSM2B	0	0	0	0	0	0	0	0	0	0	0	0	0	0	0	0	0	0	0	0	0	0	0	0	0	0	0	0	0	0	0	0	0	0	0	0	0	0	0	0	0	0	0	0	0	0	0	0	0
ACSM3	0	0	3.18214	0	0	0	0	0.885759	0	2.43685	0	0	0	0	0	0	0	0	0	1.27181	0	3.43058	0	0	0	52.289	57.9194	0	0	0	0	0	0	0	0	0	0	0	0	0	0	2.23092	3.96508	0.670186	0	1.64969	3.66212	0.947164	0.591984
ACSM4	0	0	0	0	0	0	0	0	0	0	0	0	0	0	0	0	0	0	0	0	0	0	0	0	0	0	0	0	0	0	0	0	0	0	0	0	0	0	0	0	0	0	0	0	0	0	0	0	0
ACSM5	0	0	0	0	0	0	0	0	0	0	0	0	0	0	0	0	0	0	0	0	0	0	0	0	0	0	0	0	0	0	0	0	0	0	0	0	0	0	0	0	0	0	0	0	0	0	0	0	0
ACSS1	0	0	0	0	0	0	0	0	0	0	0	0	0	0	0	0	0	0	0	0	0	0	0	0	0	0	0	0	0	0	0	0	0	0	0	0	0	0	0	0	0	0	0	0	0	0	0	0	0
ACSS2	0	1.5452	0	0	0	0	0.370373	0	0	0	0	0	0	0	1.01122	0	0	11.545	0	0.153854	0	0	0.51122	0	0	0	37.6219	0	0	0	0	0	0	0.0325273	0	0	0	0	1.77505	0	0	46.5072	186.402	51.1382	11.4988	451.219	0	22.8953	6.67746
ACSS3	0	0	0	0	0	0	0	0	0	0	0	0	0	0	0	0	0	0	0	0	0	0	0	0	0	0	0	0	0	0	0	0	0	0	0	0	0	0	0	0	0	0	0	8.21318	0	0	0	1.16333	0
ACTA1	0	0	0	0	0	0	0	0	0	0	0	0	0	0	0	0	0	0	0	0	0	0	0	0	0	0	0	0	0	0	0	0	0	0	0	0	0	0	0	0	0	0	4.25465	0	0	0	0	0	0
ACTA2	0	0	0	0	0	0	0	0	0	0	0	0	0	0	0	0	0	0	0	0	27.4118	0	0	0	0	0	130.56	0	0	0	0	0	0	0	0	0	0	0	0	0	0	10.342	0	0	0	0	0	0	0
ACTB	1183.55	1540.23	2596.89	926.469	1196.71	1801.56	1308.15	1312.82	882.798	1460.25	1180.93	1498.18	1130.26	1302.18	1399.63	1799.45	2057.9	2033.14	648.014	505.607	767.385	329.759	411.164	204.892	577.608	448.709	367.735	71.8774	579.501	593.276	418.068	1106.51	130.678	95.1025	261.07	191.385	328.108	140.397	137.335	79.5272	339.038	1873.83	27.8942	1141.92	502.433	820.603	441.432	1476.46	252.085
ACTBL2	0	0	0	0	0	0	0	0	0	0	0	0	0	0	0	0	0	0	0	0	0	0	0	0	0	0	0	0	0	0	0	0	0	0	0	0	0	0	0	0	0	0	0	0	0	0	0	0	0
ACTC1	0	24.4056	5.90497	5.4401	0	0	26.2661	0	56.9719	0.337171	37.5262	4.94338	0	7.4587	0	28.2876	0	23.2772	23.2327	7.00507	0.126359	77.4877	0	0	0	0	0.335822	0.1528	0	10.2087	0	0	0	0	8.09647	4.3491	0.0258786	0	0	13.4303	0	0	0	0	17.4525	0	0	4.92736	7.85661
ACTG1	3485.13	2573.12	3531.66	1682.81	2333.29	4400.21	3516.16	2100.75	2652.93	3001.44	2816.46	4251.39	3156	2161.47	2468.56	2790.49	4400.12	5137.13	3032.84	3555.49	2645.69	2337.06	1654.14	2647.7	1756.7	1849.11	2297.01	3672.98	1868.28	1698.89	2237.32	1690.17	731.18	619.522	912.543	694.208	849.251	687.401	426.242	412.742	432.12	4431.12	201.22	3840.25	1617.83	10005.9	1995.95	2612.68	2432.8
ACTG1P4	0	0	0	0	0	0	0	0	0	0	0	0	0	0	0	0	0	0	0	0	0	0	0	0	0	0	0	0	0	0	0	0	0	0	0	0	0	0	0	0	0	0	0	0	0.52856	0	0	0	0
ACTG2	136.142	273.505	248.768	232.808	17.5532	203.349	84.6383	0	878.729	426.337	203.843	281.316	354.853	1446.06	385.4	177.449	262.608	909.779	45.9626	45.8736	86.4459	753.145	261.392	0	22.0454	0	0	0	0	374.939	0	689.296	96.7193	133.669	558.832	135.936	118.564	43.4241	212.669	47.1244	0	49.9364	0	0	1.42177	0	0	227.257	1.14373
ACTL10	0	0	0	0	0	0	0	0	0	0	0	0	0	0	0	0	0	0	0	0	0	0	0	0	0	0	0	0	0	0	0	0	0	0	0	0	0	0	0	0	0	4.38374	0	0	0	0	0	0	0
ACTL6A	74.572	170.067	112.079	93.4103	133.434	27.5749	144.164	117.082	33.831	147.774	0.512126	220.203	94.3953	85.3951	43.8212	156.955	97.7844	111.289	94.5787	88.7557	116.525	39.0422	74.4627	197.636	156.937	28.9776	86.6446	6.0268	387.892	54.1378	0	46.4733	38.2688	34.3173	49.1406	15.1083	56.6584	10.238	0.0706553	10.8347	129.697	197.584	591.502	299.178	5.9239	882.809	10.5453	99.4158	239.739
ACTL6B	0	0	0	0	0	0	0	0	0	0	0	0	0	0	0	0	0	0	0	0	0	0	0	0	0	0	0	0	0	0	0	0	0	0	0	0	0	0	0	0	0	0	0	0	0	0	0	0	0
ACTL7A	0	0	0	0	0	0	0	0	0	0	0	0	0	0	0	0	0	0	0	0	0	0	0	0	0	0	0	0	0	0	0	0	0	0	0	0	0	0	0	0	0	0	0	0	0	0	0	0	0
ACTL7B	0	0	0	0	0	0	0	0	0	0	0	0	0	0	0	0	0	0	0	0	0	0	0	0	0	0	0	0	0	0	0	0	0	0	0	0	0	0	0	0	0	0	0	0	0	0	0	0	0
ACTL8	0	0	0	0	0	0	0	0	0	0	0	0	0	0	0	0	0	0	0	0	0	0	0	0	0	0	0	2.90574	0	0	0	0	0	0	0	0	0	0	0	0	0	3.34374	0	0	0	0	0	75.173	0
ACTL9	0	0	0	0	0	0	0	0	0	0	0	0	0	0	0	0	0	0	0	0	0	0	0	0	0	0	0	0	0	0	0	0	0	0	0	0	0	0	0	0	0	0	0	0	0	0	0	0	0
ACTN1	8.73625	9.93563	24.3294	0.338207	0.0876787	11.3154	45.7338	16.992	18.7197	0	23.8649	9.68702	32.2669	31.4052	30.8252	2.06476	28.6694	7.58954	0	6.27358	19.2831	0.313173	5.14815	0	1.50676	0	0	3.33095	0	3.03468	0	7.56993	3.51155	0.04915	10.205	1.30189	4.76427	4.2803	7.1127	0	1.44066	0	0	0	0.667618	0	0	7.27201	1.46556
ACTN1-AS1	0	0	0	0	0	0	0	0	0	0	0	0	0	0	0	0	0	0	0	0	0	0	0	0	0	0	0	0	0	0	0	0	0	0	0	0	0	0	0	0	0	0	0	0	0	0	0	0	0
ACTN2	0	0	0	0	0	0	0	0	0	0	0	0	0	0	0	0	2.58443	0	0	0	1.77783	0	0	0	0	0	0	6.44783	41.0941	0	0	0	0	0	0	0	0	0	0	0	0	8.96412	9.71044	4.38023	0	0	6.72467	3.96273	2.91071
ACTN3	0	0	0	0	0	0	0	0	0	0	0	0	0	0	0	0	0	0	0	0	0	0	0	0	0	0	0	0	0	0	0	0	0	0	0	0	0	0	0	0	0	0	0	0	0	0	0	0	0
ACTN4	12.9249	27.9919	9.92859	36.3309	81.8691	29.671	51.9303	87.9799	5.59717	26.5627	8.57446	17.0466	17.133	1.99007	36.0584	8.9378	11.5688	42.3693	4.97146	8.03567	8.46341	6.15253	1.56402	3.42639	0.880515	0.399886	0	2.132	4.41215	10.5814	11.613	0.2293	3.1126	2.92161	10.8034	0.641608	3.15426	8.35532	7.42169	5.16206	1.37769	10.2867	49.9684	3.09555	6.61824	149.472	0.563346	25.3628	21.9297
ACTR10	40.7147	21.6616	87.8357	35.4962	109.933	10.2406	32.6294	67.6059	34.4026	16.2906	99.1465	66.622	30.1518	6.79178	22.0099	110.491	40.4897	75.9935	9.65218	40.1656	56.6289	30.699	3.03198	0.479997	30.4776	3.02504	13.6527	3.81982	0	94.7898	45.4155	0	45.3824	1.58053	7.14301	6.49884	17.1488	29.867	15.7678	5.15394	57.9604	121.058	109.809	60.6411	65.0514	169.203	70.6732	106.537	47.2219
ACTR1A	24.8025	40.2462	34.5197	3.47983	10.9574	10.9792	19.376	0	29.7528	5.72764	5.80295	0.398316	16.7206	8.48638	13.3914	16.4556	26.9179	24.7572	3.90423	0	0	27.9006	14.3874	12.8593	3.96437	0	0	15.5951	17.5337	0	0	4.79405	0.419324	0.129259	0.0290689	0	0	0	0	0.296631	1.20401	83.4209	4.49567	9.6747	0	33.9351	0.132099	40.6876	7.70225
ACTR1B	7.87045	30.5634	23.7354	42.4953	9.88887	53.5594	46.6923	28.7007	12.4871	41.009	49.1753	27.3588	14.0859	19.706	9.38006	18.6465	0	19.5218	41.9081	7.75969	18.7012	0.89451	34.1388	15.1695	47.3968	27.4717	24.0345	1.04049	30.9083	5.21366	1.5465	6.11962	3.07443	0	4.45562	4.40721	7.38223	15.0566	22.8375	0	0	139.407	15.9531	13.2136	0	54.6848	37.1291	96.971	113.418
ACTR2	24.1504	111.521	84.6808	38.1321	28.4076	103.123	67.342	82.0697	51.7407	82.7987	41.7819	21.6172	36.8572	16.517	48.7143	34.1143	24.5178	30.6056	55.0627	23.3294	20.985	1.7728	14.0761	71.7113	9.76887	1.00777	87.5831	5.5907	179.32	8.89357	55.372	0.462476	7.46136	26.7062	20.2062	0.497741	4.80846	2.37342	4.51997	6.66776	0	23.0565	5.85969	12.8351	0	18.9173	40.5322	27.6467	52.5313
ACTR3	34.0522	6.50569	29.9567	0.037394	29.3024	20.6981	4.08555	89.7378	13.7995	45.8595	27.4879	1.20629	10.3696	24.4778	15.6897	42.2046	0.0919719	0.196455	18.0088	7.62941	5.83285	4.84297	1.19347	0	0	7.22389	16.3742	0	0.183742	14.0363	8.22841	0.0446467	0	2.4153	12.2018	1.22601	2.53047	2.6071	0.0202465	11.9125	10.2303	63.8681	116.315	36.5679	6.37032	211.395	16.433	71.1616	61.3714
ACTR3B	31.9028	0.882749	63.3005	9.52502	56.4882	19.5679	64.3217	0	15.5665	56.4319	0	8.43018	0	15.9379	9.58433	0	41.3402	38.0818	0	3.17678	1.22496	9.79294	8.87042	0	0	0	6.52609	0.849304	14.642	0.566031	35.5627	0	0	15.6285	17.9515	0.0682641	0	17.6395	0	5.13609	2.73552	45.5955	9.70041	52.0099	4.95393	0.399657	1.95988	56.8765	97.0757
ACTR3BP2	0	0	0	0	0	0	0	0	0	0	0	0	0	0	0	0	0	0	0	0	0	0	0	0	0	0	0	0	0	0	0	0	0	0	0	0	0	0	0	0	0	0	0	0	0	0	0	0	0
ACTR3BP5	0	0	0	0	0	0	0	0	0	0	0	0	0	0	0	0	0	0	0	0	0	0	0	0	0	0	0	0	0	0	0	0	0	0	0	0	0	0	0	0	0	0	0	0	0	0	0	0	0
ACTR3C	0	0	0	0	0	0	0	0	0	0	0	0	0	0	0	0	0.4887	0	0	0	0	0	0	0	0	0	0	0	0	0	0	0	0	0	0	0	0	0.0975722	0	0	0	0	0	0	0	0	0	0	0
ACTR5	12.7753	20.0006	34.7708	1.47608	45.4585	0	4.60402	8.63833	0.609533	39.7891	35.2203	20.5858	3.17606	0.0940471	1.27862	0.16815	0.430336	40.4176	0	4.12849	0.194007	5.64919	0	0	0	0.330463	30.4601	20.1869	0	3.80861	0	0	0	0.303249	0.0340964	9.31523	0	13.1156	0	0	0	53.7082	11.9961	14.1962	13.4106	56.6125	5.1184	13.1755	24.0952
ACTR6	2.35451	38.169	153.688	72.6459	63.7024	89.7495	122.586	24.265	62.9789	45.7275	0	0	1.69665	0	43.7459	53.3899	30.0665	98.0064	68.3339	13.1892	5.58067	28.8679	0.286085	183.225	0	25.3837	154.129	178.234	0.617965	9.99575	0	0	0	0	0	0	0	10.2606	5.99665	28.7849	0.072387	65.3193	19.4597	23.7223	0.297058	0	5.3593	50.6279	38.926
ACTR8	15.3816	5.38591	55.3135	0	9.53233	0	0	24.2128	2.63413	1.03069	0	15.2682	0	0.934564	0	0.111307	0	3.64955	43.686	49.9708	0.772579	0	0	9.69808	10.4184	0.219066	2.05336	0.467129	76.2096	7.87663	0	0	0	0	0	1.08084	0	11.3223	0.343819	0	0	23.6147	56.3336	27.5053	1.6417	63.1152	32.9163	8.86649	79.3901
ACTRT1	0	0	0	0	0	0	0	0	0	0	0	0	0	0	0	0	0	0	0	0	0	0	0	0	0	0	0	0	0	0	0	0	0	0	0	0	0	0	0	0	0	0	0	0	0	0	0	0	0
ACTRT2	0	0	0	0	0	0	0	0	0	0	0	0	0	0	0	0	0	0	0	0	0	0	0	0	0	0	0	0	0	0	0	0	0	0	0	0	0	0	0	0	0	0	0	0	0	0	0	0	0
ACTRT3	0	0	0	0	0	0	0	0	0	0	0	0	0	0	0	0	0	0	0	0	0.24555	0	0	0	0	0	0	0	0	0	0	0	0	0	0	0	0	0	0	0	0	48.2134	0	0	0	0	0	0	15.5512
ACVR1	0	21.3033	24.585	7.57746	9.37418	43.2177	73.2135	0	0.3259	33.4504	22.8535	2.49794	35.4641	0	106.153	0	113.551	48.1145	55.1158	48.9219	0	0	0.169816	0	0	90.3531	0.882152	0	152.843	0	0	2.45143	2.40424	0	0.0291633	10.3579	0.203623	23.6664	0	0	0	4.8424	0	10.6782	9.69664	44.0495	0.132529	21.5809	0
ACVR1B	63.5453	50.0158	60.9541	14.0811	67.3486	40.8053	79.0132	20.9136	14.8064	52.4847	43.8502	2.02861	14.8268	24.5095	34.1181	22.6805	24.3971	18.5695	9.55464	0.94375	3.37253	18.2503	7.21617	18.3654	29.2385	2.95427	4.61511	6.91934	0	14.7415	1.46825	1.11046	5.71061	1.66064	20.0348	7.82833	43.8095	11.8199	4.29586	1.7857	0.798817	3.54789	3.28288	11.3628	24.6399	8.65039	8.73307	5.85442	31.5218
ACVR1C	0	0	0	0.0241245	0.450738	0	0	0	6.87661	0	0	0	0	0	0	0	0	0	0	0	0	0	4.99717	0	0	0	0	0	0	0	0	0	0	0	0	0	0	0	0	0	0	0.2141	0	0	0	2.2705	0	0.898287	0
ACVR2A	0	20.2393	0	0.0797143	0	0.968202	4.02259	1.80853	0	0	10.541	0	0	2.57254	0	0	0	14.5172	0	2.37688	8.34481	0	0	0	1.44021	0	0	3.21949	0	0.102413	0	30.1921	0	0	0	0	0	0.239757	0.0215786	0	0	31.7384	28.9531	7.91432	0	0.433413	2.90626	12.2758	9.55117
ACVR2B	0.19463	15.4258	0.485843	2.16219	1.71016	5.52466	4.6296	5.77973	4.52301	3.23286	3.85331	0.615457	2.80559	6.94361	0	4.4134	0.173825	6.43427	18.6134	0.763443	4.88747	0	0.523969	0.382419	0	1.47283	0	1.23835	2.51993	28.1394	0.212176	0.669178	15.1909	2.93616	0.180767	0	0.00808698	7.53004	0	0	2.63295	5.904	7.59232	0.46118	0.167302	4.29412	5.7875	2.09773	8.74474
ACVR2B-AS1	0	0	0	0	0	0	0	0	0	0	0	0	0	0	0	0	0	0	0	0	0	0	0	0	0	0	0	0	0	0	0	0	0	0	0	0	0	0	0	0	0	2.1234	0	0	0	0	0	0	0
ACVRL1	0	0	0	0	0	0	0	0	0	0	0	0	0	0	0	0	0	0	0	0	0	0	0	0	0	0	0	0	0	0	0	0	0	0	0	0	0	0	0	0	0	2.6535	0	0	0	0	0	0.652903	0
ACY1	0	0	64.7153	0	0	1.48986	6.50572	0	0	0	0	0	1.07194	0	0.529483	12.2614	0	0.274454	0	0	0	0	0	0	0	0.600525	0	0	12.4838	0	12.9943	0	0	0	4.24992	0	11.6879	1.96931	0	0	0	13.1592	1.74227	0	0	0	9.42086	5.70766	0
ACY3	0	0	0	0	0	0	0	0	0	0	0	0	0	0	0	0	0	0	0	0	0	9.44977	0	0	0	0	0	0	0	0	0	0	0	0	0	0	0	0	0	0	0	0	0	0	0	0	0	0	0
ACYP1	0	0	63.0718	18.4021	9.11563	0	32.5169	0	40.5019	20.2344	0	27.323	0	0	0	0	6.38999	14.5091	4.66172	0	0	0	3.45299	2.75115	0	0	0	0	0	0	0	0	0	0	0	0	9.59412	0	0	46.0568	0	11.0244	30.3602	9.7982	0	16.5631	22.4249	5.45238	8.48641
ACYP2	0	48.1442	46.0169	14.5062	0	0	16.0804	0	43.487	41.0881	0	28.7799	0	0	0	0	0	0.346481	27.1691	37.2347	0	0	0	0	0	0	0	0	0	0	12.9573	0	0	0	0	1.56639	0	0	0	0	0	1.21688	0	0	54.3463	0	0	7.52315	0
ADA	31.1578	0	0	0	0	0	0	0	0	0	0	0	0	0	0	0	0	0	0	0	0	0	0	0	0	145.068	50.664	8.87722	0	0	0	0	0	0	0	0	0	2.46222	0.0802876	0	0	0	0	19.5117	0	60.9628	3.20115	101.433	25.7918
ADAD1	0	0	0	0	0	15.3854	0	0	0	0	0	0	0	0	0	0	0	0	0	0	0	0	0	0	0	3.54393	0	13.8359	0	0	0	0	0	0	0	0	0	0	0.125521	0	0	163.939	118.684	0	0	220.59	0	118.944	20.9577
ADAD2	0	0	0	0	0	0	0	0	0	0	0	0	0	0	0	0	0	0	0	0	0	0	0	0	0	0	0	13.8408	0	0	0	0	0	0	0	0	0	0	0	0	0	30.517	62.2306	0	0	22.1535	0.190551	16.8408	94.0658
ADAL	4.24132	5.20845	82.1321	11.5389	40.1099	8.42941	0	2.09456	0	17.57	0.452114	3.52622	0.932546	8.33379	36.7468	0	0.113666	0.201854	34.4491	11.6432	7.82941	31.6948	0.274543	1.85458	73.8023	31.4672	0	25.764	106.048	0.118678	7.33175	0	0.0373156	20.1255	19.7323	3.91163	13.213	0.0572559	0	5.34871	0.197639	1.91148	73.7966	11.1339	0	77.1389	1.23201	22.0932	12.2617
ADAM10	1.54358	51.3063	41.3974	17.5283	0.637643	32.3857	48.7198	3.0087	25.9728	17.7862	26.3154	19.9678	2.81126	0.352745	2.21045	0.0787372	0	0.0717256	26.4664	8.84387	5.8383	3.56039	0	12.6244	0	13.493	15.2636	1.1028	11.6761	24.3142	0.327606	28.4346	0	0	5.75358	0.613402	1.98182	0	0.022173	0	0	10.2586	27.9491	0	47.8549	2.6723	2.54947	14.4694	22.348
ADAM11	0	0	0	0	7.11571	0	0	14.9657	0	0	0	0	0	0	0	0	0	0	0	0	0	0	0	0	0	0	0	0	0	0	0	0	0	0	0	0	0	0.236201	0	0	0	3.20737	0	0	0	0	0.167682	0	0
ADAM12	0	0	0	0	0	0	0	0	0	0	0	0	0	0	0	0	0	0	0	0	0	0	0	0	0	0	0	0	0.124049	0	0	0	0	0	0	0	0	0	0	0	0	0	0	0	0	0	0.538765	1.87075	0
ADAM15	5.75483	0	4.03792	0	0	4.19867	2.8597	6.48568	0.065874	26.0015	0	0	0	0	0	28.8561	0	4.27351	12.4287	0.6375	8.80645	0	0	37.8058	0.251188	0	2.5989	0	0	0	0	0	0	0	0	0	0.599455	0	0	0	4.3857	2.0406	23.2276	7.63642	0	10.9335	8.65865	33.7402	4.5594
ADAM17	0	2.78716	2.0505	5.49002	3.95342	0.561117	3.22508	13.3982	0.103578	0.702495	4.74202	0.713238	0	0.318539	0	0	0.291328	13.8907	0	6.08278	1.05323	0	6.46886	5.43796	6.90446	3.58392	7.69838	0.159208	0	0.30391	0	2.23848	2.69746	0	0	0	0	0.828955	7.31759	0	0	1.28047	1.30169	0.385247	0	1.28641	2.73456	1.529	0.8526
ADAM18	0	0	0	0	0	0	0	0	0	0	0	0	0	0	0	0	0	0	0	0	0	0	0	0	0	0	0	0	0	0	0	0	0	0	0	0	0	0	0	0	0	0	7.94472	0	0	0	0	0	0
ADAM19	0	0	0	0	0	0	0	0	0	0	0	0	0	0	0	0	0	0	0	0	0	0	0	0	0	1.42013	0	0	0	0	0	0	0	0	0	0	0	0	0	0	0	0	0	0	0	0	0.389134	0.810072	0.902984
ADAM1A	0	0.690663	0	0	0	3.70546	0	0	0	0	0	0.70584	9.93594	0	0	0	0	8.04876	0	0	0	0	27.4228	0	0	0	0	0	0	0	0	0	0	0	0	0	0	0	0	0	0	0	3.72453	0	0	3.81803	0	1.10966	0
ADAM2	0	0	0	0	0	0	0	0	0	0	0	0	0	0	0	0	0	0	0	0	0	0	0	0	0	0	0	0	0	0	0	0	0	0	0	0	0	0	0	0	0	0	0	0	0	0	0.146302	0	0
ADAM20	0	0	0	0	0	0	0	0	0	0	0	0	0	0	0	0	0	0	0	0	0	0	0	0	0	0	0	0	0	0	0	0	0	0	0	0	0	0	0	0	0	0	0	0	0	0	0	0	0
ADAM20P1	0	0	0	0	0	0	0	0	0	0	0.136738	0	0	0	0	0	0	0	0	0	0	0	0	0	0	0	0	0	0	0	0	0	0	0	0	0	0	0	0	0	0	0	0	0	0	0	0	0	0
ADAM21	0	0	0	0	0	0	0	0	0	13.2233	0	0	0	0	0	0	0	0	0	0	0	0	0	0	0	0	0	0	0	0	0	0	0	0	0	0	0	0	0	0	0	0	0	0	0	0	0	0	0
ADAM21P1	0	0	0	0	0	0	0	0	0	4.88277	0	0	0	0	0	0	0	0	0	0	0	0	0	0	0	0	0	0	0	0	0	0	0	0	0	0	0	0	0	0	0	0	0	0	0	0	0	0	0
ADAM22	0.0516174	17.9076	0	0	0	6.42158	8.34311	7.34435	0	38.7658	0.171843	2.28662	0	0	0	0	5.221	0	4.07981	3.19648	0.0487509	0	0	0.118278	0	0	0	0	0	0	0	0	0	0	0	0	0	0	0	0	0	5.55125	4.09795	0	0	1.67981	1.67479	0	2.08908
ADAM23	0.12897	3.82146	12.5531	6.40789	2.09743	0	46.2025	76.8849	0	6.25558	24.3971	0	10.5147	0.0353425	0	10.0325	2.50359	11.9566	12.2407	6.8872	0.731566	0	0.598701	3.72872	0	0	18.0633	0	0.161386	0.843982	0.196995	1.95573	0	0.401264	0	0.0307646	0	0.197643	0	11.7231	0	14.3159	3.25303	13.0554	1.39801	22.3764	10.1622	15.9248	4.64799
ADAM28	0	0	0	0	0	0	0	0	0	0	0	0	0	0	0	0	0	0	0	0	0	0	0	0	0	0	0	0	0	0	0	0	0	0	0	0	0	0	0	0	0	0	0	0	0	0	0	0	0
ADAM29	0	0	0	0	0	0	0	0	0	0	0	0	0	0	0	0	0	0	0	0	0	0	0	0	0	0	0	0	0	0	0	0	0	0	0	0	0	0	0	0	0	0	0	0	0	0	0	0	0
ADAM30	0	0	0	0	0	0	0	0	0	0	0	0	0	0	0	0	0	0	0	0	0	0	0	0	0	0	0	0	0	0	0	0	0	0	0	0	0	0	0	0	0	0	0	0	0	0	0	0	0
ADAM32	0	0	0	0	0	0	16.865	6.7738	0	0	0	0	0.105968	0	0	0	0	0	13.8209	2.74961	0	0	25.9704	0	0	0	0	0	2.70591	0	0	0	0	0	0	0	19.643	0	0	0	0	0	0	0	0	0	0	0.869457	0
ADAM33	0	0	0	0	3.00663	0	0	0	0	0	0	0	0	0	0	0	0	0	0	0	0	0	0	0	0	0	0	0	0	0	0	0	0	0	0	0	0	0	0	0	0	0	0.332448	0	0	0	0	0.334784	0
ADAM3A	0	0	0	0	0	0	0	0	0	0	0	0	0	0	0	0	0	0	0	0	0	0	0	0	0	0	0	0	0	0	0	0	0	0	0	0	0	0	0	0	0	0	0	0.581574	0	0	0	0	0
ADAM5	0	0	0	0	0	0	0	0	0	0	0	0	0	0	0	0	0	0	0	0	0	0	0	0	0	0	0	0	0	0	0	0	0	0	0	0	0	0	0	0	0	0	0	0	0	0	0	0	0
ADAM6	0	0	0	0	0	0	0	0	0	0	0	0	0	0	0	0	0	0	0	0	0	0	0	0	0	0	0	0	0	0	0	0	0	0	0	0	0	0	0	0	0	0	0	0	0	0	0	0	0
ADAM7	0	0	0	0	0	0	0	0	0	0	0	0	0	0	0	0	0	0	0	0	0	0	0	0	0	0	0	0	0	0	0	0	0	0	0	0	0	0	0	0	0	0	0	0	0	0	0	0	0
ADAM8	8.53797	0	0	0	0	15.1326	24.6149	17.4017	0	0.277593	30.6638	0	0	0	0	8.25143	0	0	0	0	0	0	0	0	0	2.30573	0	0	0	4.14716	0	0	0	0	0	0	0	0	0	0	0	2.71997	8.85368	0	3.15425	0	6.98967	5.71364	10.3364
ADAM9	0	0	0	0	0	25.1066	46.4294	0.922188	0	23.4665	0.522437	0	0	0	25.7009	57.7508	0	0	0	5.27296	0.905542	0	0	0	0	0	19.591	2.87563	0	0	0	11.9299	0	0	0	0	0.730704	0	0	0	0	1.1562	3.2326	0	0.126227	0.967913	0	0	22.6461
ADAMDEC1	0	0	0	0	0	0	0	0	0	0	0	0	0	0	0	0	0	0	0	0	0	0	0	0	0	0	0	0	0	0	0	0	0	0	0	0	0	0	0	0	0	0	0	0	0	0	0	0	0
ADAMTS1	12.6094	57.6664	0	0.0444764	0	36.4399	3.82704	37.9632	0	11.6428	0	52.1505	0	4.26378	0	0	0	1.71457	0	0	12.4857	0	0	0	0	1.01097	0	0	0	0	0	0	0	0	0	0	0	0	0	0	0	0	0	0	0	0	8.46727	0	0
ADAMTS10	0	0	0	0	0	0	0	0	0	0	0	0	0	0	0	0	0	0	0	0	0	0	0	0	0	0	0	0	0	0	0	0	0	0	0	0	0	0	0	0	0	0	0	0	0	0	0	0	0
ADAMTS12	0	12.0354	0	0	0	9.4992	0	0	0	0	6.68954	1.3946	0	0	0	0	1.6397	3.06346	0	2.48387	9.74003	0	12.244	0	0	3.7851	0	0	0	0	0	0	12.489	0	0	0	4.39158	3.4028	0	0	0	0	0	16.0126	0	0	0	0	9.13781
ADAMTS13	0	0	0	0	0	0	0	0	0	0	0	0	0	0	0	0	0	0	0	0	0	0	0	0	0	0	0	8.07546	0	2.55988	0	0	0	0	0	0	0	0	0	0	0	0.660548	9.53387	0.927041	0	1.11918	0.253143	0.81556	17.5009
ADAMTS14	0	0	0	0	0	0	0	0	0	0	0	0	0	0	0	0	0	0	0	0	0	0	0	0	22.3233	0	0	0	0	0	0	0	0	0	0	0	0	0	0	0	0	0	0	0	0	0	0	0	0
ADAMTS15	0	0	0	0	3.09577	0	0	0	0	0	0	0	0	0	0	0	0	0	0	0	0	0	0	0	0	1.09475	0	0	0	0	0	0	0	0	0	0	0	0	0	0	0	0	0	0	0	0	0	0	0
ADAMTS16	0	0	0	0	0	0	0	0	0	0	0	0	0	0	0	0	0	0	0	0	0	0	0	0	0	0	0	0	0	0	0	0	0	0	0	0	0	0	0	0	0	0	0	0	0	0	0	0	0
ADAMTS17	7.27473	0	0	0	0	0	0	1.186	0	0	0	0	0	0	0	0	0	0	0	0	0	1.31289	0	0	0	0	0.19086	0.521361	0	0	0	0	0	0	0	0	0	0.0323708	0	0	3.93627	0.59862	0	1.26189	0	0	0	19.9501	0
ADAMTS18	0	0	0	0	0	0	0	0	0	0	0	0	0	0	0	0	0	0	0	0	0	0	0	0	0	0	0	0	0	0	0	0	0	0	0	0	0	0	0	0	0	0	0	0	0	0	0	17.6278	0
ADAMTS19	13.7357	0	6.66158	42.3966	0	0	1.13896	0	1.2787	0.0803018	12.6131	4.88129	0.926488	0	0	0	0	0	0	0	0	3.96956	0	0	0	0	0	0	0	0	0	0	0	0	0	0	0	0	0	0	0	0	0	0	0	0	0	0	0
ADAMTS2	0	0	0	0	0	0	0	0	0	0	0	0	0	0	0	0	0	0	0	0	0	0	0	0	0	0	0	0	0.530426	0	0	0	0	0	0	0	0	0	0	0	0	0	0	0	0	0	0	0	0
ADAMTS20	0	0	0	0	0	0	0	0	0	0	0	6.84945	0	0	0	0	0	0	0	0	0	0	0	0	0	0	0	0	0	0	0	0	0	0	0	0	0	0.0179355	0	0	0	0	2.55892	0	0	0	0	0	0
ADAMTS3	0	0	0	0	30.5922	0.066941	0	0.0760834	0	0	45.7377	0	0	0	0	0.270575	0	0	0	0	0	0	0.0802178	0	0	0.266556	0	18.0085	0	0	0	0	0	0	0	0	0	0	0	0	0	2.1767	0.38743	0	0	0.893084	13.3969	0	6.70959
ADAMTS4	0	0	0	0	0	0	0	0	0	0	0	0	0	0	0	0	0	0	0	0	0	0	0	0	0	0	0	0	0	0	0	0	0	0	0	0	0	0	0	0	0	0	0.527671	0	0	0	0.93794	0	0
ADAMTS5	0	0	0	0	0	0	0	0	0	0	0	0	0.0280844	0	0.140724	0	0.102665	0	0	0	0	0	0	0	0	0	0	0	0	0	0	0	0	0	0	0	0	0	0	0	0	0	0	0	0.395181	0	0	0	0
ADAMTS6	0	0	0	0	0	0	0	0	0	0	0	0	0	0	0	0	0	0	0	0	0	0	0	0.75642	0	0	0	1.80839	0	0	0	0	0	0	0	0	0	0	0	0	0	0	0	0.182381	2.6471	0	0	0	0
ADAMTS7	0	0	0	0	0	0	0.433402	0	0	0	0	0	0	0	0	0	0	0	0	0	0.166686	0	0	0	0	0	9.2953	0	19.3089	0	0	0	0	0	0	0	0	0	0	0	0	6.47872	2.67682	0.731499	0	0.542475	0.79852	0.761489	0.108044
ADAMTS7P1	0	0	0	0	0	0	0	0	0	0	0	0	0	0	0	0	0	0	0	0	0	0	0	0	0	0	0	0	0	0	0	0	0	0	0	0	0	0	0	0	0	0	0	0	0	0	0	0	0
ADAMTS8	0	0	0	0	0	0	0	0	0	0	0	0	0	0	0.257756	0	0	0	1.03696	0	0	0	0	0	0	0	0	0	0	0	4.46507	0	0	0	0	0	0	0	0	0	0	0	0	0	0	0	0	0	0
ADAMTS9	0	0	0	0	0	0	0	0	0	0	0	0	0	0	0	0	0	0	0	0	0.123915	0	0	0	0	0	0	0	1.09321	0	0	0	0	0	0	0	0	0	0	0	0	0	0	0	0	0	0	0	0
ADAMTS9-AS2	0	0	0	0	0	0	0	0	0	0	0	0	0	0	0	0	0	0	0	0	0	0	0	0	0	0	0	0	0	0	0	0	0	0	0	0	0	0	0	0	0	0	0	0	0	0	0	0	0
ADAMTSL1	0	0	0	0	0	0	0	0	0	0	0	0	0	0	0	0	0	0	0	0	0	0	0	0	0	0	0	0	0	0	0	0	0	0	0	0	0	0	0	0	0	9.18186	6.52549	0	0	0	0	0	0
ADAMTSL2	0	0	0	0	0	0	15.3332	0	0	0	0	0	0	0	0	0	0	0	0	0	0	0	0	0	0	0	0	11.8063	0	0	0	0	0	0	0	0	0	0	0	0	0	0	0	0	0	0	0	0	5.51295
ADAMTSL3	0	0	0	2.66402	0.475164	3.85064	19.6428	8.51218	0	0	0	0	0.820185	0	0	0.106482	19.9671	11.7387	0.150433	2.22251	0	0	0	0	0	9.12968	25.5729	0	0	4.77313	0	5.08962	7.79243	0	0	0	0	5.64625	0	0	1.36903	0.514149	0.305093	6.50396	0.262219	4.62108	7.54233	4.56803	13.2955
ADAMTSL4	0	0	0	0	0	0	0	0	0	0	0	0	0.203274	0	0	0	0	0	0	1.13865	0	0	0	0	4.86853	0	0	0	0	0	0	0	0	0	0.0591998	0	0	0	0	0	0	0	0	0	0	0	6.44457	0	7.11501
ADAMTSL4-AS1	0	2.72426	3.02886	0	0	0	0	0	0	0	0	0	0	0	0	0	0	0	0	0	0	0	0	0	0	0	0	0	0	0	0	0	0	0	0	0	0	0	0	0	0	0	0	0	0	0	0	0	0
ADAMTSL5	0	5.14684	0	0	0	0	0	0	0	0	0	0	0	0	0	0	0	0	0	0	0	0	0	1.21287	0	0	0	0	0	0	0	0	0	0	0	0	0	0	0	0	0	0	0	0	0	0	0.930293	0	0
ADAP1	0	0	0	0	0	0	0	0	0	0	0	0	0	0	0	0	0	0	0	0	0	0	0	0	0	0	0	31.9102	0	0	0	0	0	0	0	0	0	0	0	0	0	0	0	0	0	0	0	64.3466	0
ADAP2	0	0	0	0	0	0	0	0	0	0	0	0	0	0	0	0	0	0	0	0	0	0	0	0	0	0	0	0.209721	0	0	0	0	0	0	0	0	0	0	0	0	0	9.40201	0	0	0	0	0	0	0
ADAR	54.0153	77.4615	50.945	56.8395	56.1838	103.114	98.0458	85.6639	16.8555	26.7674	20.8113	12.6666	17.598	15.6576	22.9439	6.05722	6.67823	40.7133	55.9263	49.1092	37.3522	21.9403	23.4087	26.3319	11.4538	22.1036	97.6851	22.9511	0.920223	12.276	32.7763	14.7009	1.56544	13.8449	5.70117	6.33853	5.33404	2.45854	9.32271	0.0178727	9.75774	29.7301	19.5763	13.6253	5.094	25.3466	6.21796	39.1048	47.1441
ADARB1	0.625535	0	0	0	0	0.345391	23.4687	0	0	0	0	0	0	0	0	0	0	0	0	0	0.348081	0.28918	6.17511	0	0	0	0	0	0	0	0	0	0	0.501811	0	0	0	0	2.47763	0	0	1.76503	6.88821	1.358	11.7705	46.1131	1.38946	1.3439	2.93835
ADARB2	0	0	0	0	0	0	0	0	0	0	0	0	0	0	0	0	0	0	0	0	0	0	0	0	0	0	0	0	0	1.05018	0	0	0	0	0	0	0	0	0	0	0	0	0	0	0	0	0	0.623267	0
ADARB2-AS1	0	0	0	0	0	0	0	0	0	0	0	0	0	0	0	0	0	0	0	0	0	0	0	0	0	0	0	0	0	0	0	0	0	0	0	0	0	0	0	0	0	0	0	0	0	0	0	0	0
ADAT1	0.0464739	32.0949	0	15.6218	4.7001	13.6115	40.7529	0	10.5902	41.3115	67.8222	31.6169	37.2782	6.38609	0	1.36905	3.06624	51.2287	0.214704	0	0	0	0	0	0	0	3.50748	0	0	0	0	0	0	0.180719	0	0	0	0.0296602	0	0	0	32.8222	14.679	7.72343	0	61.8961	2.42479	0	22.3916
ADAT2	0.847256	0.263627	0	5.26615	0.152758	0	0	0	0	0	9.2908	1.35681	0	2.25141	0	0	0	0	0	0.0672046	0.509719	0	0	0	1.30836	0	0	0	0	0	0	0	0	0	0.192515	0	0	0	0.0354204	0	0	2.32437	0	4.89969	4.40648	0.355406	0	2.42002	0
ADAT3	0	0.159784	0	0	0	0	0	0	0	14.3128	0	0	0	0	0	3.52072	0	0	1.52657	0	0	0	0	0	0	0	0	3.01304	0	0	0	0	0	0	0	0	0	0	0	0	0	1.30086	0	0	0	0	0	0	0
ADC	0	0	0	0	0	0	0	0	0	0	18.1939	0	0	0	0	0	0	0.176354	0	0	0	0	0	0	0	0	1.18883	0	0	0	0	0	0.0404116	0	0	0	0	0	0	0	0	47.8545	23.7499	0	0	0	0	0.739001	6.35057
ADCK1	1.02168	6.47537	0.197702	0	26.1195	0	0	0.701731	1.80275	5.36242	0	24.0114	0	0	0	0	0	0.382422	0	0	0.241882	13.2943	0	0	0	0	126.932	11.4191	0	0	0	0	0	0	0	0	0	0	0	0	0	19.2486	28.134	113.973	46.0794	0	28.6388	31.5049	55.3444
ADCK2	0	10.2155	0	1.18869	0	29.2064	0	0	0	0	0	0	1.36355	0.991004	0	0	0	0	0	1.13477	0.817485	0	0	33.8118	0.30651	0	0	6.92419	1.35601	8.49686	0	0	0	0	4.48864	2.9656	0	30.8392	0	0	0	1.99056	59.6527	9.57135	0.217371	165.279	27.2893	3.5535	33.0437
ADCK3	16.853	0	28.1615	1.23511	43.0085	0	55.3533	24.3487	42.9013	0	43.7041	7.62053	0.0982307	0.235644	24.4694	61.9094	4.31162	5.36917	0	20.0942	30.6521	0	0	0	0	0	46.151	6.08139	0	2.99577	5.39265	31.9308	0	0.0634188	5.79047	0	0	23.2175	22.6888	0.0415837	6.45582	19.8418	0.802002	136.22	11.7228	116.534	14.7756	15.0562	30.2315
ADCK4	0	0.121534	0	1.68826	0	0	1.22464	0	0.0926008	0	0	0	0	0.114566	0	0	0	0	0	0	0	0	0	0	35.7723	0	0	0	0	0	0	1.12047	0	0	0	1.05281	0	0	0	0	0	4.93	15.1868	0.691029	0	25.4166	0	15.0572	0
ADCK5	2.44016	0.254901	13.3559	14.2733	0	18.7239	0	18.9141	0	0.87814	21.6851	2.69082	51.2897	0	9.56208	53.3417	0	15.0751	14.3559	12.3852	10.6478	0	34.7728	0	0	0.844419	0	0	0	0	1.33674	0	0	0	0	0	0.910535	5.72229	0	0	0	57.5883	0.612783	0	17.9203	66.6657	0	10.0348	38.0846
ADCY1	2.11608	2.85486	0	7.95663	3.1074	5.95163	2.02311	0	3.48882	4.24608	9.77711	37.1515	0.410335	0	2.81334	0	7.85488	2.78154	0	19.1358	23.1603	0.326745	0.915334	3.53159	99.8676	13.1751	5.54196	65.8105	0	0.686337	0.289109	0	0	0	33.5251	0	2.97635	1.12942	0.72377	0	0.626051	15.8862	2.0337	0.209473	0	0	0.942896	1.22625	3.01987
ADCY10	0	0	0	0	0	0	0	0	0	0	0	0	0	0	0	0	0	0	0	0.17086	0	0	0	0	0	0	0	0	0	1.06762	0.0830655	0	0	0	0	0	0	0	0	0.0237811	0	0	0	0	0	0	0	0	0
ADCY10P1	8.04239	0	0	0	0	0	0	0	0	0	3.28439	0	0	0	0.713798	0	0	0	0	0	0	0	0	0	0	0	0	0	0	0	0	0	0.0183159	0	0	0	0	0	0	0	0	0	7.48416	4.72622	0	12.1604	0	0	0
ADCY2	0	0	0	0	0	0	0	0	0	0	0	0	0	0	0	0	0	0	0	0	0	0	0	0	0	0	3.86757	0	0	0	0	0	0	0	0	0	0	0	0	0	0	0	2.74192	6.9003	0	9.36739	0	0	0.809614
ADCY3	0.926383	0	0.086241	13.5401	5.43624	8.3406	0	0	0	0.0935627	0	12.6484	0	0.0508357	0	0	8.36653	0.330807	0.427373	2.71869	0	0	2.15173	0.510629	0	0	0	0	0	11.7678	0.566436	0	0.0381433	0	0	0	0.581597	0.449425	0	0	0	4.52596	0	0	0	0.342271	4.95373	7.4183	0
ADCY4	0	0	0	0	0	0	0	0	0	0	0	0	0	0	0	0	0	0	0	0	0	0	0	0	0	0	0	0	0	0	0	0	0	0	0	0	0	0	0	0	0	0	0	0	0	0	0	0	0
ADCY5	0	0	0	0	0	0	0	0	0	0	0	0	0	0	0	0	0	0	0	0	0	0	0	0	0	0	0	0	0	0	0	0	0	0	0	0	0	0	0	0	0.0233432	3.60617	0	0	0	0	0	3.8681	1.85766
ADCY6	0	0	0.254972	0	0	0	0.0576859	0.376724	0	0	0	0	0	0	0	0	2.40061	0	5.74019	0	0	0	0	0	0	0	0	0	0	0	0	0	0	0	0	0	0.0283911	0	0	0	0	2.90997	0	0	0	0	0	0	20.5377
ADCY7	0	0	17.9111	0	4.67001	0	2.03997	0	0.935526	0	0	3.83594	0.0448142	0.0358502	0	0	0	2.27409	0	0.547929	3.11663	8.37789	0	6.30375	0	0	0.197018	2.51145	0	0	0	0	0	0	0.45775	0.0104015	0	0	0.0180474	0	0.0386939	1.44184	3.84966	3.25638	0	3.38049	3.90993	1.72624	5.00318
ADCY8	0	0	0	0	0	0	0	0	0	0	0	0	0	0	0	0	0	0	0	0	0	0	0	0	0	0	0	0	0	0	0	0	0	0	0	0	0	0	0	0	0	0	0	0	0	0	0	0	0
ADCY9	0	0	0	0.39458	0	0	0	0	0	0	0	0	0	0	1.29845	0	0	0	0	0	2.16584	0	0	0	0	0.994595	0	0	0	0	0	0	0	0	0	0	0	0	0	0	0	18.0302	0.289171	0.17124	0	0	1.02791	23.7428	3.41642
ADCYAP1	0	0	0	0	0	0	0	0	0	0	0	0	0	0	0	0	0	0	0	0	0	0	0	0	0	0	0	0	0	0	0	0	0	0	0	0	0	0	0	0	0	0	0	0	0	0	0	0	0
ADCYAP1R1	0	0	0	0	0	0	0	0	0	0	0	0	0	0	0	0	0	0	0	0	0	0	0	1.71735	0	0	4.69677	2.30941	0	0	0	0	0	0	0	0	0	0	0	0	0	0	0	0	0	0	0	0.411546	0
ADD1	13.4215	7.46848	37.1116	2.47825	42.2894	11.8282	17.1936	30.0863	8.7889	1.35939	10.0206	45.073	23.5312	0	21.3261	3.86447	9.61889	41.4542	14.3406	14.1166	9.86384	5.4688	0.721716	10.8499	0	35.7896	11.5566	2.41611	24.1367	9.6316	1.26676	11.6615	0.0526914	0	1.05548	7.22219	0.264836	0.660993	0	0	0.0305828	253.699	159.201	146.078	32.2169	289.306	21.1254	71.2066	189.982
ADD2	21.9393	124.713	65.1723	41.7423	29.9608	96.9771	110.62	28.393	20.381	153.471	82.7742	99.9648	53.4373	26.9049	55.8929	16.9347	121.05	105.757	55.6482	25.694	0	15.1327	15.8679	0.298856	73.0528	43.3256	0	19.7875	0	1.70764	7.62531	15.122	1.07158	5.49003	15.4644	16.6158	3.35159	8.57856	0.955912	0	0.640815	4.78588	0	0	10.8617	0	9.72996	23.0808	4.83081
ADD3	37.8079	12.2998	132.593	28.3643	7.81271	66.4137	138.48	90.2156	9.63038	82.4204	89.4366	0.932517	22.8277	7.49588	10.181	64.0877	121.658	27.2262	46.8811	49.2952	20.5139	14.3311	45.0989	0.268835	0	9.97965	43.9049	11.9138	15.8871	73.0438	39.4723	26.7289	10.8421	0	10.2958	0	0.06804	18.3671	0	0.255949	0	35.765	63.4413	8.09859	36.9824	2.70731	15.6888	55.5699	43.2387
ADD3-AS1	0	0	0	0	0	0	0	0	0	0	0	0	0	0	0	0	0	0	0	0	0	0	0	0	0	0	0	0	0	0	7.79555	0	0	0	0	0	0	0	0	0	0	1.1503	35.7151	0	0	0.673541	0	0	33.419
ADGB	0	0	0.142218	0	0	0	0	0	0	0	0	0	0	0	0	0	0	0	0	0	0	0	0	0	0	0	0	0	0	0	0	0	0	0	0	0	0	0	0	0	0	0.240558	0	0	0	0	0	0	0
ADH1A	0	0	0	0	0	0	0	0	0	0	0	0	0	0	0	0	0	0	0	0	0	0	0	0	0	0	0	0	0	0	0	0	0	0	0	0	0	0	0	0	0	0	0	0	0	0	0	0	0
ADH1B	0	0	0	0	0	0	0	0	0	0	0	0	0	0	0	0	0	0	0	0	0	0	0	0	0	0	0	0	0	0	0	0	0	0	0	0	0	0	0	0	0	0	0	0	0	0	0	1.17553	0
ADH1C	0	0	0	0	0	0	0	0	0	0	0	0	0	0	0	0	0	0	0	0	3.12892	0	0	0	0	0	0	0	0	0	0	0	0	0	0	0	0	0	0	0	0	0	0	0	0	0	0	0	0
ADH4	0	0	0	0	0	0	0	0	0	0	0	0	0	0	0	0	0	0	0	0.230528	0	0	0	0	0	0	0	0	0	0	0	0	0	0	0	0	0	0	0	0	0	0	0	0	0	0	0	0	0
ADH5	66.9392	91.0349	167.561	161.802	67.5512	142.91	59.9248	247.583	55.8972	73.6745	79.5796	104.225	33.1145	56.1871	88.9935	210.725	8.59541	48.5019	56.5744	64.551	19.8362	42.8968	21.0555	5.70105	11.3556	167.363	134.33	14.1803	0.398643	22.2793	13.9403	112.177	8.62443	31.1205	30.1493	5.76672	37.0006	12.4373	1.5293	7.76281	42.019	98.8134	29.433	45.9173	92.6078	29.9785	36.6128	91.4342	58.3388
ADH6	0	0	0	0	0	0	0	0	0	0	0	0	0.225735	0	0	0	0	0	0	0	0	0	0	0	0	0	0	0.896909	0	0	0	0	0	0	0	0	0	0	0	0	0	1.03333	0	0	0	0	0	0	0
ADH7	0	0	0	0	0	0	0	0	0	0	0	0	0	0	0	0	0	0	0	0	0	0	0	0	0	0	0	0	0	0	0	0	0	0	0	0	0	0	0	0	0	0	0	0	0	0	0	0	0
ADHFE1	0	0	0	0	0	0	0	0	0	0	0	6.15426	0	0	0	0	0	0	0	0	0	0	0	0	0	0	0	0	0	0	0	0	0	0	0	0	0	0.0586091	0	0	0	0	25.2221	0	0	26.0134	0	11.6655	0
ADI1	28.421	0.463123	3.43176	1.34003	0	0	0.889544	22.0475	0	0	34.9345	0.181575	0	0	0	0	0	0	0	0	20.125	0	3.38877	0	0.902063	0	0	2.18244	0	1.38865	30.8303	48.9441	0	0	6.10827	11.737	0	8.48238	0	0	0	2.09365	0.74371	0	0	8.33901	0	61.2743	14.7377
ADIG	0	0	0	0	0	0	0	0	0	0	0	0	0	0	0	0	0	0	0	0	0	0	0	0	0	0	0	0	0	0	0	0	0	0	0	0	0	0	0	0	0	0	0	0	0	0	0	0	0
ADIPOQ	0	0	0	0	0	0	0	0	0	0	0	0	0	0	0	0	0	0	0	0	0	0	0	0	0	0	0	0	0	0	0	0	0	0	0	0	0	0	0	0	0	0	0	0	0	0	0	0	0
ADIPOQ-AS1	0	0	0	0	0	0	0	0	0	0	0	0	0	0	0	0	0	0	0	0	0	0	0	0	0	0	0	0	0	0	0	0	0	0	0	0	0	0	0	0	0	0	0	0	0	0	0	0	0
ADIPOR1	29.2025	195.541	30.3807	18.4337	27.0644	37.2908	76.0576	66.0879	0	0	96.1983	21.1314	0.582437	0	4.14116	0	25.5762	57.6204	32.8872	0	0.239749	0.199627	0.245721	29.7737	2.15871	0	31.9338	0	0	0.276964	0.215679	0	9.89388	2.85519	8.79848	0	11.5136	57.4134	18.3224	3.74022	0	17.0282	28.4814	0	0	0.391128	0	48.0029	9.91884
ADIPOR2	64.2291	72.9537	156.087	43.0071	59.2778	27.3855	93.8102	63.1785	58.8062	50.5719	48.1033	73.2753	20.0597	8.39043	27.8971	39.4941	28.3833	34.3122	32.6961	37.3535	16.8772	1.65533	4.31842	3.98571	4.91641	0	37.6834	28.4851	1.0351	33.0036	3.47368	32.6937	0	3.21125	32.9346	0	21.247	8.30453	18.2439	0	0.396836	114.612	144.541	65.159	3.48616	169.451	34.076	38.3221	72.1261
ADIRF	0	0	0	0	0	0	0	0	0	0	0	0	0	0	0	0	0	0	0	0	0	0	0	0	0	0	0	5.81355	0	0	0	0	0	0	0	0	0	0	0	0	0	0	0	0	0	0	0	0	0
ADK	24.2043	39.6882	0	0	0	42.4606	0.392947	0	0	56.6446	0	1.01592	3.79646	0	40.3554	62.2212	47.8206	41.8092	23.5555	15.1421	3.36628	1.3257	0	1.75615	0	0	33.9261	0	4.11121	1.11106	0	0	39.8096	4.77665	0.886456	0	0	0	38.8954	0.0677535	0	0	55.2879	0.638974	0	20.3797	11.8709	16.1107	29.2074
ADM	0	0	0	0	0	0	0	0	0	0	0	0	0	0	0	0	0	0	0	0	0	0	0	0	0	0	0	0	0	0	0	0	0	0	0	0	0	0	0	0	21.5412	0.496067	15.8508	29.1508	0	12.7826	0.854184	1.7589	45.3917
ADM2	0	0	0	0.0516491	0	0	0	0	0	0	0	0	0	0	0	0	0	0	0	0	0	0	0	0	0	0	0	0	0	0	0	0	0	0	0	0	0	0	0	0	0	0	0	0	0	0	0	0	0
ADM5	0	0	2.46012	0	0	0	0	0	0	0	0	0	0	0	0	0	0	0	0	0	0	0	0	0	0	0	0	0	0	0	0	0	0	0	0	0	0	0	0	0	0	0	0	0	0	0	0	0	0
ADNP	45.1747	30.6005	72.3	48.9295	9.515	66.0527	103.602	59.1977	33.7013	31.3209	65.8508	52.6647	11.3123	36.9735	17.6261	59.5491	25.4907	62.601	42.7256	53.8412	64.9053	10.1547	5.31816	38.5965	1.60257	103.301	89.1098	44.818	117.725	14.3764	6.65643	0.0425713	5.16176	0	12.7323	6.46123	2.97791	12.2022	0	13.3897	4.46451	31.5139	97.8309	31.5363	10.7951	145.781	18.7985	51.4445	109.23
ADNP2	0.898996	14.371	47.5801	50.9923	30.0684	0.0725535	33.972	27.049	8.90541	40.9476	0.523394	1.27768	24.8033	0.944808	5.96298	0.0733485	43.3725	23.1193	0.138133	15.0668	5.1851	1.19983	2.08719	88.9376	19.4758	38.0028	12.1893	16.646	135.231	3.53061	13.0488	0.0710256	11.9548	0	0.778831	0.178654	1.56812	8.05478	0	0	3.72221	106.67	90.7244	10.9422	0	127.671	11.9449	28.664	65.123
ADO	17.8747	4.59241	0	7.9199	9.36003	5.33899	6.78764	0	5.56824	0.111402	0	4.29658	49.0204	0	0	0	0.138539	0.29578	9.27187	8.10028	20.1643	0	0	0	0	0	0	0	0	0	4.2749	0	0	0	4.21104	0	0	0	0	0	0.0326139	2.08798	16.7162	0	0	5.71039	1.40067	8.10539	16.3861
ADORA1	0	0	0	0	0	13.2066	1.40639	0.166873	0	0	0	0	0	0	0	0	0	0	0	0	0	0	0	0	0	0	0	0	0	0	0	0	0	0	0	0	0	0	0	1.89949	0	0	0	0	0	0	0	0.856888	0
ADORA2A	0	0	3.11358	2.26987	0	0	0	0	2.68957	0	0	0	0.771609	0	0	0	0.282348	0	0	0	62.9896	0.84619	0	0.618586	0	0	1.25e-76	2.46005	0	0	0	0	0	0	0	0	0	19.6624	17.4991	0	0	0	0	0	0	8.29146	4.26831	0	0
ADORA2A-AS1	0	0	0	0	0	0	0	0	0	0	0	0	0	0	0	0	0	0	0	0	0	0	0	0	0	0	0	0	0	0	0	0	0	0	0	0	0	0	0.113502	0	0	1.9705	42.9618	0	0	49.3277	0	8.47061	21.5565
ADORA2B	0	0	0	39.2119	0	0	0	0	0	0	0	0	0	0	14.4336	7.99631	0	0.831766	0	0	0	0	0	0	0	0	0	0	0	0	0	0	0	0	0.0461226	0	0	0	0	0	0	0	0	20.7792	0	0	0	0	0.339639
ADORA3	0	0	41.5797	1.64193	0	0	0	0	0	0	0	0	0	0.104935	14.6943	0	0	0	0	0	0	0	0	0	0	0	0	0	0	0	0	0	0	0	0	0	0	0	0	0	0	0	0	0	0	0	0	0	0
ADPGK	72.198	30.782	10.4707	33.5977	0.446229	41.5555	70.1885	19.6146	6.61717	42.4166	17.7696	0	13.0764	6.00306	0	19.8053	20.6057	0.842541	12.3585	25.0841	20.699	7.1038	2.84235	10.3853	4.16096	1.81804	0	0	15.5772	0.985823	49.5108	0	0	0.333408	6.14772	0.535759	8.20122	46.9984	0.413163	0.218457	0	75.1716	8.97414	26.328	1.19569	82.4723	9.72648	34.1518	27.8685
ADPGK-AS1	0	0	0	0	0	0	0	0	0	0	0	0	0	0	0	0	0	0	0	0	0	0	0	0	0	0	0	0	0	0	0	0	0	0	0	0	0	0	0	0	0	0	0	0	0	0	0	0.144738	0
ADPRH	0	0	0	0	0	0	0	0	0	0	0	0	0	0	0	0	0	0	0	0	0	0	0	0	0	0	0	0	0	0	0	0	0	0	0	0	0	0	0	0	2.06448	0	0	0	0	0	0	0.956732	0.37347
ADPRHL1	0	0	0	0	0	0	4.50017	0	0	0	0	0	0	0	0	0	0	0	0	0	3.96185	0	0	0	0	0	0	0	7.01805	0	0	0	0	0	0	0	0	0	0	0	0	48.2	41.1848	0	0	9.48368	0.211313	8.29713	32.0786
ADPRHL2	10.5633	1.06975	6.06651	25.868	2.89606	9.58558	3.52227	0.287176	0	5.00177	4.68044	2.15664	0	26.4538	1.96799	19.4087	39.0666	1.41296	12.6438	0.827006	19.029	0.247827	0	0.724639	2.23221	64.9502	0	13.3216	0	40.5488	4.8184	0	0	0	0	12.9424	0	5.46465	0.0717495	2.50376	0	79.162	45.6412	5.22374	43.3814	1.4566	22.3716	33.6443	140.516
ADPRM	0	0	0	0	0	0	0	0	0	0	0	0	0	0	0	0	0	0	20.6755	0	6.39719	48.3045	0	0	0	0	0	0	0	0	0	0	0	0	0	0	0	0	0	0	0	46.5001	25.8522	0	0	22.007	0	0	56.9117
ADRA1A	0	0	0	0	0	0	0	0	0	0	0	0	0	0	0	0	0	0	0	0	0	0	0	0	0	0	0	0	0	0	0	0	0	0	0	0	0	0	0	0	0	0	0	0	0	0	0	0	0
ADRA1B	0	0	0	0	0	0	0	0	0	0	0	0	0	0	0	0	0	0	0	0	0	0	0	0	0	0	0	0	0	0	0	0	0	0	0	0	0	0	0	0	0	0	0	0	0	0	0	0	0
ADRA1D	0	0	0	0	0	0	0	0	0	0	0	0	0	0	0	0	0	0	0	0	0	0	0	0	0	0	0	0	0	0	0	0	0	0	0	0	0	0	0	0	0	0	0	0	0	0	0	0	0
ADRA2A	0	0	0	0	0	0	0	0	0	0	0	0	0	0	0	0	0	0	0	0	0	0	0	0	0	0	0	0	0	0	0	0	0	0	0	0	0	0	0	0	0	0	0	0	0	0	0	0	0
ADRA2B	0	0	0	0	0	0	0	0	0	0	0	0	0	0	0	0	0	0	1.25009	0	0	0	0	0	0	0	0	0	0	0	0	0	0	0	0	0	0	0	0	0	0	0	0	0	0	6.36801	0	0	0
ADRA2C	0.354565	0	25.3151	0	0	1.71175	0	0	0	0	5.51374	0	0	0	8.19203	0	0	0	0	0.466628	0	1.04885	0	4.29345	2.64587	0.858991	6.03911	3.96361	1.11517	0	42.8329	0	0	3.68641	0	0	0	0	0	0.0643768	9.54708	0	0	0	0	0	3.62711	1.24972	0
ADRB1	0	0	0	0	0	0	0	0	0	0	0	0	0	0	0	0	0	0	0	0	0	0	0	0	0	0	0	0	0	0	0	0	0	0	0	0	0	0	0	0	0	0	0	0	0	0	0	0	0
ADRB2	0	0	0	0	0	0	0	0	0.188528	0	0	0	0	2.09971	0	0	0	0	0	0	0	0	0	0	0	0	0	0	0	0	0	0	0	0	0	0	0	0	0	0	0	11.7117	0.594664	2.1106	0	0	0	0	0
ADRB3	0	0	0	0	0	0	0	0	0	0	0	0	0	0	0	0	0	0	0	4.3457	0	0	0	0	0	0	0	0	0	0.417292	0	0	0	0	0	0	0	0	0	0	0	0	0	0	0	0	0	0	0
ADRBK1	0.527476	41.0337	12.2701	0.0610147	0	8.11948	2.8285	20.9708	0	0.242032	0	0	1.64716	0	0.137658	0.117678	0.150601	0	0.443001	1.38346	2.58575	5.65522	1.95047	3.63762	0	6.02073	3.25581	5.10205	7.81541	0.157084	0	0	0	0	0	0	0.0278662	0.0612022	0	0.558832	0	13.0485	11.4379	28.6735	0	0	2.06583	8.3534	18.8593
ADRBK2	0	0	0	7.91585	0	13.8138	5.02865	0	2.21611	0	0	0	0	0	4.83846	0.257193	0	0.117169	0	0.137678	0	0	1.62802	0	0	0	0	0	0	0	0.0446378	0	0.00903346	0	0	0.00697905	0	0	0	0	0.0389325	6.07281	1.84295	0	0	0	5.95545	0.124071	9.67957
ADRM1	104.923	65.35	5.95331	0.170323	62.5316	145.909	163.427	98.6694	21.296	114.424	97.6613	12.5388	34.8714	76.6634	24.8486	134.791	114.556	168.456	13.1057	38.2989	148.306	16.32	44.4685	132.875	4.03161	3.27352	262.533	122.348	14.4607	34.5799	4.14521	163.298	21.9332	0	30.1423	23.3606	9.3044	23.991	0.0920858	0	7.73805	284.693	28.024	130.564	3.26853	227.267	116.226	454.761	168.792
ADSL	374.733	93.6119	249.932	39.4662	94.5964	321.722	81.9003	539.143	28.6612	141.452	73.383	288.23	191.082	62.5571	65.2045	118.835	179.959	276.892	150.785	291.777	238.121	170.733	88.155	274.612	24.4447	324.012	428.955	332.731	0	67.3507	54.526	0	97.6236	158.654	39.0058	40.1559	15.3345	105.796	63.7937	60.9724	25.013	749.62	90.1635	146.79	209.106	423.813	150.378	482.119	263.8
ADSS	11.3325	0	73.2942	0	4.4181	2.18576	5.84028	63.9736	2.89182	0.152037	0	1.23743	3.31801	4.22831	0	0.444578	6.06847	0	8.64399	0	4.27848	0	1.22687	0	0	0.291389	15.4775	5.58968	0	7.50851	0	0	0	6.82473	7.52344	1.05189	0	0	1.82517	0.0438668	4.6742	28.7946	55.861	7.01219	10.7345	37.3709	17.5084	26.0954	109.422
ADSSL1	0	7.76637	0	0	0	0	0	0	0	0	0	0	10.053	0	0	0	0	0	0	0	1.70992	0	0	0	0	33.5528	0	0	5.68172	0	0	0	0	0	0.0499658	0	0	0	0	0.436524	0	4.36889	11.994	70.8169	3.3381	0	2.96518	5.88677	9.93836
ADTRP	0	59.3731	0	42.6661	0	0	0	0	0	0	0	0	20.1496	0	0.843076	0	0	2.84201	17.3829	0	0	0	0	0	0	14.1371	0	0	0	0	0	0	0	0	0	0	0	0	0	0	0	51.5664	0	0	0	0	0	15.523	4.28179
AEBP1	0	0	0	0	0	0	0	0	0	0	0	0	0	0	0	0.29427	0	0	0	0	0	0	0	0	4.08228	0.579352	7.84384	0	0	0	0	0	0	0	0	0	0	0	0	0	0	0.473117	1.40303	0	0	13.1246	4.62509	0	20.1544
AEBP2	22.9317	55.5443	101.555	2.04835	43.1765	25.4397	39.1774	1.09678	14.6142	52.9435	63.2685	30.9909	5.21108	3.57943	26.5907	49.7014	0.112079	4.38757	18.4609	26.8753	11.3594	5.13854	0.103779	0	0	0.689848	53.1597	19.9869	0	16.853	0	44.3998	20.7002	0.019856	3.34059	0.667537	2.82641	2.82984	0.616082	0	13.1073	84.1723	12.0299	32.868	11.4179	18.9852	31.7836	44.3565	69.908
AEN	28.2267	161.174	68.9952	8.07691	133.319	87.7432	58.5594	73.3689	96.9467	182.283	294.966	9.21288	166.353	31.0935	7.81832	44.4252	99.1146	152.519	33.6647	44.9446	2.42336	13.3466	4.96251	95.3483	56.9784	28.8723	25.7744	2.38148	0	7.34345	70.7686	14.3585	16.6639	4.67999	17.2398	1.01627	24.1823	18.7254	3.93081	33.1389	70.3574	82.7372	0.374454	5.76214	32.195	7.15541	13.9182	154.715	12.7467
AES	21.8088	7.73357	75.2535	1.61027	21.7757	91.9876	1.11321	11.3353	4.16348	2.92902	7.63135	63.5511	22.2981	9.95116	0	2.88025	39.8058	19.9862	14.2767	6.69645	3.00756	0.751976	9.56809	34.4758	0	0	4.00945	97.1187	0.666202	1.04264	27.0985	0	2.23042	0	0	0.0418069	1.22799	36.5624	0.362797	0.076712	0	4.61287	0	11.434	0.320203	0	2.16392	16.869	15.1255
AFAP1	3.8855	0.15575	0.191219	0	1.34771	0.514281	2.7295	1.51957	0.0237237	0	0	0.0723481	1.99899	0	10.989	0	0	11.8697	3.95978	0	0.180615	0.199872	5.04996	0	0	0.511509	1.2785	0.562745	0.796723	10.0711	9.40182	0	0	0	1.81525	0.0759937	0.370446	0.0135551	0	0	0	7.42941	1.33847	4.05116	0	11.1651	0	7.64355	14.0561
AFAP1-AS1	0	0	0	0	0	0	0	0	0	0	0	0	0	0	0	0	0	0	0	0	0	0	0	0	0	0	0	0	0	0	0	0	0	0	0	0	0	0	0	0	0	13.9115	0.660368	0	0	0	0	10.6631	0
AFAP1L1	0.76089	45.6123	0.186359	79.4253	33.7392	36.9229	40.7531	22.586	23.2996	0.505489	1.4981	0.615303	0	0	0.0573979	23.4617	0.376873	7.06373	20.0526	3.14888	3.18163	20.8604	8.48952	0	0	0.966279	1.46082	32.4248	0	58.3547	0.510219	8.26424	0	1.91265	0	0	3.14252	4.37108	0	0	10.0041	0	0	13.6318	0	16.0946	1.36135	3.01785	0
AFAP1L2	0	0	0	0	0	0	0	0	0	0	0	0	0	0.676312	0	0	0	0	0	0	0	0	0	0	0	0	0	0	0	0	0	0	0	0	0	0	0	0	0	0	0	0	0	0	0	0	0.371956	17.217	8.88088
AFF1	0.0854811	0.250911	4.70032	1.43848	0.78021	0.828561	0.108081	0.282406	2.06348	1.98791	0.896513	0	0.0292246	0.866063	0	0.125288	0	0.114156	3.81715	4.33862	1.06663	0.0401867	0.0991704	2.47	0.43538	0	0	3.33977	0	8.72418	1.00062	0	0	0	0	0	0	0.480529	0.118015	0	0	4.43905	0	1.13465	0.257233	0.709588	0.386922	1.61239	1.6353
AFF2	0	0	0	0	0	0	0	21.666	0	0	0	0	0	0.545364	0	0	0	0	0	0	3.57238	0	0	0	0	0	0.773705	0	0	0	0	0	0	0	0	0	0	0	0	0	0	0	0	0	0	0	0	0	0
AFF3	6.33621	1.43907	13.2049	3.29993	3.73561	0	3.72067	5.50793	0	0	1.02814	0	0	0	0	0.0957864	2.20897	0	0	0	0	0	0	24.8337	0	0	13.1393	0	0	0	0	0	0	0	0	0	0	2.84383	0	0	0	0.154188	0	0.65022	0	1.17568	12.9202	3.59892	1.5148
AFF4	0	0.170131	1.35032	1.77323	2.95709	2.64827	9.94789	0	0.481362	0.292995	0	5.19009	0.0283336	0	0.0709865	0.0404588	0	0.442369	0.686004	0.95301	0.986129	0	0	0.341753	11.7382	3.82899	14.0811	2.09967	4.65928	11.7534	0	0	0	1.6107	0.645972	0	0	0	7.14477	0	0.183767	14.1351	7.42239	1.23628	0	16.8007	0.299815	1.79594	3.53321
AFG3L1P	28.3386	30.9018	3.11735	1.88553	51.5044	55.2866	58.6149	1.22945	24.5249	13.5218	34.8094	37.5447	15.6878	12.074	2.13095	33.7699	95.1859	26.0272	23.4677	12.1512	25.7393	0	0	19.2838	0	5.23599	19.804	2.74135	0	0	0.145462	0	0	3.32338	3.30277	0.458757	5.08963	7.78562	0	0.0415028	0	65.6421	80.8509	32.2157	9.63628	82.9871	11.514	26.971	47.5087
AFG3L2	82.7293	0	74.9203	0.0657768	22.5402	131.425	58.4895	1.99079	38.4344	0.130466	39.5656	52.0537	61.5702	0	10.0248	1.01566	0.324949	44.5137	7.52669	21.9765	6.4575	5.36777	0.751296	33.5286	0	3.99631	79.2097	59.6401	0	1.52472	0	0.245505	11.0138	0.0861123	6.24891	2.50331	0.0600882	3.69522	2.27857	0	0.458368	156.858	118.642	50.6789	31.1941	106.862	0.820863	104.661	111.171
AFM	0	0	0	0	0	0	0	0	0	0	0	0	0	0	0	0	0	0	0	0	0	0	0	0	0	0	0	0	0	0	0	0	0	0	0	0	0	0	0	0	0	0	0	0	0	0	0	0	0
AFMID	1.93616	0	3.07393	0	0	0	3.86102	8.95477	0	0	0	0	0	0	0	0.503829	0	0	0	0.805346	1.44814	2.41404	0	15.5297	0	2.47108	0.771552	0	1.92462	6.36062	0	0	0	0	1.1175	0	2.36503	0	0	8.94702	0	0.807046	0	0.847146	0	1.4185	5.56447	0	0
AFP	0	0	0	0	0	0	0	0	0	0	0	0	0	0	0	0	0	0	0	0	0	0	0	0	0	0	0	0	0	0	0	0	0	0	0	0	0	0	0	0	0	0	0	0	0	0	0	0	0
AFTPH	0.0793377	46.7121	43.0768	7.94691	5.86166	61.2962	12.4681	80.5224	70.1877	91.4243	0.202078	47.2462	13.9137	0.0555892	0	5.36641	12.4546	45.44	18.6883	6.05662	20.5462	15.5215	14.2431	25.1411	0	96.2585	3.97018	4.03201	72.0683	4.64455	1.65228	0.160142	8.69961	0.0224937	6.13687	0	0	0	11.1179	0.206715	0	239.698	250.051	40.1142	0	131.548	2.8459	84.7775	166.913
AGA	52.0385	19.5934	0.396221	44.7464	7.94433	0	0	0	8.36788	29.2355	22.5079	68.6277	42.4198	45.9853	0	4.892	0.269274	0.574859	1.7813	16.166	24.4327	0	23.3795	207.166	34.5537	49.5803	6.45725	0	11.2683	0	0	0	8.63344	0	18.7638	0	0	2.77339	0.0586009	0	0.440658	170.148	76.5029	47.0018	4.90183	126.729	1.86116	12.1288	159.344
AGAP1	0.177668	0	19.2763	2.92557	0	10.343	12.0504	0.122269	17.1174	0.59876	9.13182	1.68929	1.06366	1.37788	1.31124	1.01252	12.2202	0	4.93955	3.94965	0.679373	0	0	0	0.0627899	0	2.56191	1.06529	0	0.145225	51.4449	0	0	0.0411402	11.1452	0.0294519	0	0	4.68144	1.22153	18.9539	22.4022	1.47626	7.77917	3.4748	1.02393	3.01516	13.181	0.288413
AGAP11	0	0.0771328	0.244909	0	0	0	0	0	0	0	0	0	0	0	0	0	0	0	0	0	2.09235	0	0	0	0	0	0	0	0	0	0	0	0	0	0	0	0	0	0	0	0	3.94687	7.7592	0.437366	0	21.1811	0	0	0.774046
AGAP2	0	0	0	0	0	0	0	0	0	0	0	0	0	0	0	0	0	0	0	0	0	0	0	0	0	0	0	0	0	0	0	0	0	0	0	0	0	0	0	0	0	0	0	0	0	0	0.0755683	0	0
AGAP2-AS1	0	0	0	0.742897	0	0	0	0	0	0	0	0	0	0	0	0	0	0	0	6.80498	0	0	0	0	0	0	0	0	0	0	0	0	0	0	0	0	0	0	0	0	0	0	0	0	0	0	0	0	0
AGAP3	35.0926	0.177501	0	0.385316	12.2461	8.05474	0	0	0.0676145	12.0634	0	69.7808	2.39795	0	18.9128	0.298012	23.4818	58.1158	26.9158	4.31023	17.9577	5.29482	0	54.3932	0	19.9233	110.769	15.2216	0	0.198666	7.1144	45.7177	5.32622	0	0	0	0	0.231986	0	0	0	22.4923	8.08468	13.2825	0	212.425	13.4809	32.9397	69.7078
AGAP4	2.84862	3.0509	12.1166	0	0	7.0065	9.45953	0.855192	0	0	0	0.237898	0	4.20896	0	0.305997	0	2.49154	0	0	0.986502	0	0	0	0	4.3694	0	0	0	0	0	0	0	0	0	2.47836	0	0	0	0	0	3.84302	8.2965	0	0	18.6265	0.423562	1.02458	22.0381
AGAP5	0.0699486	8.19062	6.01437	0	0	0.338017	16.3512	6.53702	0	0.176347	0	0.239555	0	0.577863	0	42.0183	0	0.156787	0	0.73525	22.0501	0	0	0	0	0	0	0	12.7397	2.75287	0	0	0	0	0	0.166336	0.121867	0	0	0	0	1.65825	6.38756	9.30319	0	2.91478	16.0412	22.0432	8.73718
AGAP6	1.69439	4.34212	45.0197	7.23275	0.239745	18.7243	34.9232	0	0	40.1413	19.4492	8.48893	4.89246	1.08203	0	27.2259	0	1.49019	0.4199	0.953335	14.0882	0	13.3724	13.7859	20.3478	64.0641	42.5015	0	0	0.39673	0	2.30015	0	0	1.60117	0	0	0	0	0	0	23.6516	53.5305	14.0792	0	71.6748	3.15835	14.6646	119.409
AGAP7	1.6052	1.32799	2.10842	0	0	1.51767	3.67443	0.191834	2.10143	0	0	0.119507	0	3.45932	0	0.68726	0	2.5029	0	0	0.991011	0	0	0	0	4.7269	0	1.4389	0	0	0	0	0	0	0	0	0	0	0	0	0	4.68774	1.96097	0	0	0	6.18014	0.492399	6.66638
AGAP9	0	0	0	0	0	0	0	0	0	0	0	0	0	0	0	0	0	0	0	0	0	0	0	0	0	0	0	0	0	0	0	0	0	0	0	0	0	0	0	0	0	0	0	0	0	0	0	0	0
AGBL1	0	0	0	0	0	0	0	0	0	0	0	0	0	0	0	0	0	0	0	0	0	0	0	0	0	0	0	0	0	0	0	0	0	0	0	0	0	0	0	0	0	0	0	0	0	0	0	0	0
AGBL1-AS1	0	0	0	0	0	0	0	0	0	0	0	0	0	0	0	0	0	0	0	0	0	0	0	0	0	0	0	0	0	0	0	0	0	0	0	0	0	0	0	0	0	0	0	0	0	0	0	0	0
AGBL2	0	0	0	0	0	0	0	0	0	0	0	0	0	0	0	0	0	0	0	0	0	0	0	0	0	0	0	0	0	0	0	0	0	0	0	0	0	0	0	0	0	0	35.0508	0	0	0	0	0	0.337016
AGBL3	0	0	0	0	0	0	0	0	0	0	0	0	0	0	0	0	0	0	0	0	0	0	0	0	0	0	0	0	0	0	0	0	0	0	0	0	0	0	0	0	0	3.68058	8.83935	0	0	4.5296	0	0.10987	3.0878
AGBL4	0	0	0	0	0	0	19.0458	0	0	0	0	0	0	0	0	0	0	0	0	0	0	0	0	0	0	0	5.89885	0	0	0	0.569523	0	0	0	0	0	0	0	0	0	0	6.82813	6.65964	0	4.71554	9.80941	0	0	4.51255
AGBL4-IT1	0	0	0	0	0	0	0	0	0	0	0	0	0	0	0	0	0	0	0	0	0	0	0	0	0	0	0	0	0	0	0	0	0	0	0	0	0	0	0	0	0	2.07106	0	0	0	7.25247	0	0	0
AGBL5	0.512247	0.675456	28.5957	32.2595	0.688636	14.6202	45.1522	0.95659	1.31507	52.8957	0.766057	0.525273	0.616138	84.5301	0.147083	3.39587	75.1658	19.1884	17.0568	17.7273	24.2025	55.1775	6.69889	25.7489	1.4996	11.2587	99.3936	70.288	144.104	0.456535	14.5011	0.770195	5.83525	0.199056	0.025565	1.68738	2.55993	3.26659	0.705474	1.41753	0.41627	330.05	181.861	137.144	0.154414	72.4745	40.651	169.269	47.7216
AGBL5-AS1	0	0	0	0	0	0	0	0	0	0	0	0	0	0	0	0	0	0	0	0	0	0	0	0	0	0	0	0	0	0	0	0	0	0	0	0	0	0	0	0	0	0	0	0	0	0	0	0	0
AGER	2.12402	0	10.1462	0.174175	12.1119	0	0	24.7093	0	0.345754	0	0	0	0	0	0	0	0.307784	0	0	0	0	0	0	0	0	0	0	0	0	0	0	0	0	0	0	0	0	0	0	0	3.28064	4.4063	0	0	0	0	0	0
AGFG1	32.0956	2.66588	26.7394	4.11636	16.94	5.15698	39.8355	19.3705	2.68416	0.556841	28.59	11.2891	0.534034	13.6674	23.8125	7.66821	2.44544	6.25831	38.2411	7.82509	26.9199	1.70825	0	7.42763	21.9548	17.5766	45.0199	0.0637453	1.2803	11.0811	4.10898	6.14217	0.996792	2.0896	4.22091	0	0	3.5863	0	0.0135775	0.054315	5.8625	6.07496	5.55865	0	18.8251	4.27768	16.2235	17.6252
AGFG2	0	0	0	0	0	0	0	0	0	5.70456	0	0	0	0	0	0	0	0	0.233221	0	0	0	0	3.0191	0	0	0	0	0	0	0	0	0	0	0	0	0	0	0	0	0	10.6241	23.3971	2.79842	0	47.9465	0	3.81215	0
AGGF1	10.5384	27.6735	96.011	57.6239	48.0115	3.40676	47.8307	2.28392	3.50692	49.3016	6.57176	0	8.35567	25.2484	23.374	16.357	0.113161	8.61758	31.6311	0.283679	2.45739	2.46627	0.209557	1.98917	0	56.9354	6.79994	13.6171	23.5047	0	0.919418	0	0	0	1.26239	0.014338	0	0	0	10.6816	0	38.1057	14.675	22.1692	0	10.5	12.5926	38.8474	77.0936
AGK	0.0571079	0.0836409	0	0	8.71169	0	0	0	0	0	4.98072	0	0.392777	25.2831	0	0	0	0	0	2.09862	0.162121	0	0.332028	0	0	0	0	0.392203	0	0	33.0724	0.090422	0	0	0	4.75736	0	0	0	0	0	5.6348	45.6972	10.9126	0	31.1699	0	2.95639	22.0357
AGL	0.922082	0.527894	64.9477	6.6772	10.2156	21.4081	0.0473397	13.9908	33.6559	18.9274	18.2444	8.51144	23.8139	0.123187	0.0642878	40.069	37.7266	0.851641	12.476	15.636	12.0436	0.254994	11.8159	0	5.9202	39.8841	0	0	0	0.735685	1.7172	0	0	0.0249796	1.87272	14.2353	4.94039	0.229778	0.806904	1.57544	0	13.9833	2.04796	1.97733	0	13.5916	0	2.49118	13.1515
AGMAT	0.0526707	0	0	0	0	0	0	0	0.0587836	0	0	10.8041	0	0	0	0	0	0	0	0	0	0	0	5.81397	0	0	1.59004	0	0	0	0	0	0.298093	0	0	0	0	0	0	0.0383508	0	18.702	0.369612	0	0	0	0.119462	21.6938	4.45228
AGMO	0.5475	0	0	0	0	0	0	0	0	0	0	0	0	0	0	1.01069	1.50886	0	0	0	0	0	0	0	0	0	0	0	0	0	0	0	0	0	0	0	0	10.3887	0	0	0	9.73329	0	0.568853	41.1299	0.316832	0	0	20.869
AGO1	0	0.501169	21.2316	0	3.17609	0	0	18.1002	0.0238608	8.14562	0	0.363787	0	0.584758	0	0.574098	0.0668031	0	14.2552	5.47473	4.54066	2.51235	6.3782	0	3.53481	0.308614	0	3.87807	0	0	0	2.76438	0.0329752	0	0.608411	0.246221	1.55202	0	4.33103	1.16846	0	3.44413	10.0194	1.23977	0	39.1948	0.628231	5.384	13.8979
AGO2	0.535064	13.4707	21.1632	0	0	21.4367	0	0	15.6284	10.4343	2.66776	0	0	0	0.0698058	0	0.152738	23.491	25.2548	8.0354	0	1.77878	0	0	26.4809	6.57763	0	0	0	0	0	0	0	0	0	0	4.69237	0	0	1.20456	0	11.1528	0	0	12.7929	17.8649	1.21326	17.0891	12.1283
AGO3	0	0	0	0	0	0	0	0	0	0	3.93998	0.231356	0	0	0	0	1.41742	0	0	0	0	0	0	0	0	0	24.1775	0.154938	0	0	0	0	0.0251129	0	0.022553	0	0.0283616	0	0.0336133	0	0	0.356023	23.1184	1.55287	0	0.676876	0	0.637788	3.31924
AGO4	0	0	0	0	0	0	0	0	0	0.0572312	0	0	0	0	0	0	0	0	0	0	0.192712	0	0	3.74122	0	0	5.11558	0	0	0	0	0	0	0	0	0	0	0	0	0	0	0	6.98173	0	0	10.9721	0	0.160151	6.83106
AGPAT1	14.8022	63.093	32.6074	0	28.7952	80.8972	94.7447	27.887	52.1281	38.145	11.7878	0.145041	4.96186	2.21635	1.70895	21.9115	13.0833	0	4.31614	4.89624	88.9181	22.0113	2.70937	0	1.08176	4.50667	94.0919	0	18.6159	0	3.45914	11.139	0	0	0	14.1322	0	0	0.0581032	0	0.748887	91.3593	147.477	171.083	56.2706	48.5923	17.1088	72.367	113.384
AGPAT2	60.8778	0	0	0	21.1897	0	0.730719	0	0	0	8.91542	0	0	0.172661	44.971	0	0	2.08787	45.2632	20.459	30.2807	26.9405	31.6607	0	0	6.66391	13.2515	20.7307	0	15.2198	2.55599	0	0	0	0	1.03353	0	0	0	0	0	12.8545	0	27.9528	0	0	31.6269	0	0
AGPAT3	0	0	0	0	0	0	0	0	0	0	0	0	0	0	0	0	0	0	0	0	0	0	0	0	0	0	0	0	0	0.0815054	0	0	0	0	0	0	0	0	0	0	0	2.74676	0.698394	0	0	7.13009	0	1.4096	15.3989
AGPAT4	0.505831	3.97814	0	0.489911	0	1.56839	0	0	3.30177	13.0887	0	0	1.21209	0	0.318162	13.0067	0	2.6134	7.22001	0	0.0573759	0	0	0	1.97553	0.0974858	20.8632	0	0	0	0	0	0	0	1.71979	0.796679	0	0	0	0	0	9.79144	0.141718	0	0	0	0	3.33832	0
AGPAT4-IT1	0	0	17.7511	0	0	0	11.7263	0	0	5.46817	0	0	0	2.34617	0	0	0	1.48606	1.09614	0	0	0	0.550177	0	0	0	0	0	0	0	0	0	0	9.78782	0	12.4385	0	0	0	0	0	4.85946	30.5496	0	0	0	0	29.4972	0
AGPAT5	20.1631	63.3862	10.5453	15.3723	0.347692	35.8012	56.589	8.04192	9.33739	12.5478	38.7909	20.3321	26.0875	53.593	6.48343	2.43162	37.5304	31.2731	11.2465	6.50403	0	7.0885	29.1717	0	3.84784	0	67.7925	0	0	0.0956319	0.892909	0	3.89602	2.90583	2.08862	0.0116149	1.46122	0	5.92491	0.0213128	14.9514	15.763	23.1405	0	24.3788	13.3528	1.58831	8.12417	19.6643
AGPAT6	58.4744	16.976	8.64716	2.26828	9.53409	11.9495	49.74	64.6142	5.42857	53.6536	8.82328	15.5223	7.05704	3.90307	5.16698	3.79513	19.3507	22.1054	14.9992	16.7114	4.32822	7.36557	8.41248	0	3.99638	28.443	4.21341	13.0789	15.5951	14.1476	1.68347	7.93473	0	0.127183	2.59378	20.083	1.37552	13.4638	5.40403	0	0.601875	66.4757	11.405	6.12012	0.306334	50.3484	7.83204	36.2014	4.02208
AGPAT9	0	0	0	0	0	0	0	0	0	0	0	0	0	0	0	0	0	0	0	0	13.9989	0.151081	0	0	0	0	0	0	0	0	0	0	0	0	0	0	0	0	0	0	0	0	0	0	0	0	0	6.02424	0
AGPS	0	0.0305385	0	0	0	0.050417	0	22.0583	0.0232631	0	0	0	0.427528	29.5577	0	0	0	0.231775	2.49186	2.66861	6.78766	0	0	0	0	0	0	0	27.9869	0	0	0	0	0	0.0104065	0.447002	0	0	0	0	0	21.0466	9.0389	8.63324	0	5.56836	0	7.40765	8.11443
AGR2	0	0	0	0	0	0	0	0	0	0	0	0	0	0	0	0	0	0	0	0	0	0	0	0	0	0	0	0	0	0	0	0	0	0	0	0	0	0	0	0	0	0	0	0	0	0	0	0	0
AGR3	0	0	0	0	0	0	0	0	0	0	0	0	0	0	0	0	0	0	0	0	0	0	0	0	0	0	0	0	0	0	0	0	0	0	0	0	0	0	0	0	0	0	0	0	0	0	0	0	0
AGRN	0	0	0	0	0	0	0	0	0	0	0	0	0	0	0	0	0	0	0	0	0	0	0	0	0	0	0	0	0	0	0	0	0	0	0	0	0	0	0	0	0	0	0	0.180894	0	0	0	0	0.400973
AGRP	0	0	0	0	0	0	0	0	0	0	0	0	0	0	0	0	0	0	0	0	0	0	0	0	0	0	0	0	0	0	0	0	0	0	0	0	0	0	0	0	0	0	0	0	0	0	0	0	0
AGT	0	0	0	0	0	0	0	0	0	0	0	0	0	0	0	0	0	0	0	0	0	0	0	0	0	0	0	0	0	0	0	0	0	0	0	0	0	0	0	0	0	0	0	0	0	0	0	0	0
AGTPBP1	0	0.164589	42.7724	0	21.0744	1.99293	64.9055	0	0	31.7548	35.7517	0	0.641988	0	0	21.0949	0	8.60539	14.264	7.94462	9.39202	14.643	13.3674	0	0	0	0	0	48.7605	50.3674	28.5139	0	0	6.13261	28.7837	0	0	0	0	0	0	33.4784	48.7124	43.1885	0.112735	100.44	32.7381	14.9943	4.27995
AGTR1	0	0	0	0	0	0	0	0	0	0	0	0	0	0	0	0	0	0	0	0	0	0	0	0	0	0	0	0	0	0	0	0	0	0	0	0	0	0	0	0	0	9.40358	0	0	0	0	0	0	0
AGTR2	0	0	0	0	0	0	0	0	0	0	0	0	0	0	0	0	0	0	0	0	0	0	0	0	0	0	0	0	0	0	0	0	0	0	0	0	0	0	0	0	0	0	0	0	0	0	0	0	0
AGTRAP	32.1423	0.473433	1.95108	9.38053	4.99345	19.9163	17.9093	23.1027	0	38.3259	96.0891	22.5871	4.1177	0	22.2752	8.32843	121.81	33.553	34.9714	94.7517	190.678	48.9388	60.0094	111.775	43.1716	123.217	83.525	21.8851	3.20494	3.14369	133.2	0	15.4959	6.62458	0.0838483	30.6414	0	2.68103	6.91247	1.33994	0	291.944	24.7007	140.623	64.6238	0.78688	71.7285	201.773	137.582
AGXT	0	0	0	0	0	0	0	0	0	0	0	0	0	0	0	0	0	0	0	0	0	0	0	0	0	0	0	0	0	0	0	0	0	0	0	0	0	0	0	0	0	0	0	0	0	0	0	0	0
AGXT2	0	0	0	0	0	0	0	0	0	0	0	0	0	0	0	0	0	0	0	0	0	0	0	0	0	0	0	0	0	0	0	0	0	0	0	0	0	0	0	0	0	0	0	0	0	0	0	0	0
AHCTF1	10.6693	15.6291	42.8801	3.47585	7.74977	8.25863	14.68	77.0559	4.53152	0	10.1208	3.296	1.19824	0	0.474029	3.73737	0	13.4568	10.3065	15.6188	14.0034	5.24651	0	0	1.95541	3.28451	22.326	34.036	0.345665	0.542434	21.6619	5.36738	1.29036	0.614416	7.66604	3.68692	0	7.93204	0.0127178	3.5239	4.6888	22.4713	38.716	1.06995	15.1951	23.6249	1.58474	12.032	21.282
AHCTF1P1	0	0.0263981	0.125713	0	0	0	0	0	0	0	0.26947	0	0	0	0	0	0	0	0	0	0.0510094	0	0	0	0	0	0	0.0616451	0	0	0	0	0.0370505	0.00999714	0	0.0143119	0	0.0114892	0	0	0	0.283053	0	0.298433	0	0.0829602	0	0	0.595507
AHCY	82.8066	63.8148	120.25	128.159	100.789	89.2209	234.178	276.764	30.4536	215.144	104.133	349.111	171.509	331.103	126.428	294.751	128.735	265.021	134.534	86.7313	116.177	110.095	48.341	122.324	3.96824	50.7178	41.6724	65.3617	47.7962	29.7911	63.8422	28.3676	6.90398	45.8464	4.14297	24.7774	32.4429	13.8561	34.5648	30.4035	48.7983	633.92	43.0857	240.702	174.017	72.9855	144.036	375.116	89.2241
AHCYL1	16.6916	81.7568	89.4008	10.0532	23.1755	16.1429	32.9081	44.5639	0	15.5455	21.0317	13.8734	0	29.5356	0.0640207	0.437873	57.0215	43.9718	26.4805	10.8829	13.045	0	0	0	25.4281	0.430901	0	0	26.0108	1.75408	18.9983	0	3.39902	0	1.60517	7.51319	44.6652	0.71208	0	3.80421	14.3458	34.1355	9.11496	14.4533	1.21102	88.6819	6.17153	39.089	47.7401
AHCYL2	3.68879	3.9119	0	2.89403	0	3.02972	5.62126	11.238	0	1.99621	0	0.618048	0.169366	0.496784	0.518857	0	0	1.24893	2.12617	5.69382	1.02772	13.0351	0	0	0	0	0	0	0	0.107771	14.2413	0	0	0	1.33323	0.0130832	0	0	0	0.456277	0	0	15.0333	0	0	20.5282	5.96858	0.543076	1.21097
AHDC1	2.5423	0.0362079	1.43694	0	0.293726	1.67373	4.47326	0.203807	0	1.43423	0	0.378656	0	0	0.388379	0.181106	0.154538	0.0549987	0	0	0.490014	0.116216	0	0.679566	0	0	0	0	6.48554	0.24227	0	0	0	0.109711	0	0	0	0	0.476772	0.198086	0	0.388588	0.172926	0.614373	0.0743148	0.911079	0	0.174497	0
AHI1	3.45991	15.2399	15.4186	17.816	18.8954	38.844	41.9047	2.66278	1.83232	32.2166	26.1346	0	14.0188	0	0	1.324	64.5149	3.8798	13.9155	2.91753	6.90301	0.954077	6.04349	32.247	7.45878	107.917	35.5832	48.1961	9.59016	0	7.56725	0	0	7.64236	0	0.732782	0	6.40143	0	0.0655359	0.332365	23.5245	19.8433	23.9294	5.06257	21.2016	27.8676	22.6114	7.43948
AHNAK	1.09283	1.59217	0.797079	0	0.976749	1.21322	2.62005	1.4932	0.606401	0.421836	0.229204	0.141966	0.185348	0	0.226188	0.32569	0.0260567	0.370983	1.03567	0.37068	0.851325	0.0980678	1.52319	0	0	0.441701	0.313628	0.142861	0	9.70845	2.69393	0	0.863555	0.408091	0.279584	0.205885	0.364017	0.239817	0.570399	0	0.469149	0	0	0.691693	0.35124	0	1.98113	0.0786937	0.0613816
AHNAK2	0	0	0	0	0	0	0	0	0.0766855	0	0	0	0	0	0	0	0	0	0	0	0	0	0	2.65146	0	0	0	0.0293583	0	0	0	0	0	0	0	0	0	0	0	0	0	0	0	0	0	0.0395008	0	0	0
AHR	0	0	0	0	0	0	0	0	0	0	0	0	0	0	0	0	0	0	0	0	0	0	0	0	0	3.59254	0	0	0	0	0	0	0	0	0	0	0	0	2.73015	0	0	0	0	0.852969	0	1.42307	0	8.78128	25.5182
AHRR	0	0	0	0	0	0	0	0	0	0	0	0	0	0	0	0	6.39394	0	0	0	0	0	0	0	0	0	0	1.08427	0	0	0	0	0	0	0	0	0	0	0	0	0	0	9.67073	0	0	2.38844	0	0	0
AHSA1	106.675	104.989	75.0701	203.824	121.6	113.749	212.411	91.7329	80.2979	62.7963	0.323041	173.475	19.1876	47.6043	113.411	10.0159	125.226	89.0546	120.43	159.116	266.856	96.0703	18.9952	65.938	539.559	158.758	49.4125	130.501	105.94	501.201	92.0605	77.0502	49.5135	69.3783	76.9561	125.529	31.4485	33.715	8.01799	0	97.255	491.865	153.145	151.772	47.7439	4.84102	272.499	147.372	438.137
AHSA2	1.81383	1.6102	32.0822	0	0	17.2779	0	0	4.72297	0	0	1.97352	0	0	0.0789758	0	0	0	3.04918	0	0	0	0	9.10248	0	5.31165	28.6282	13.9653	55.8503	6.48437	0	0	0	0	0	0	0	0	0	0	0	14.9656	36.2614	18.2645	0	37.1126	24.1884	9.44257	60.8011
AHSG	0	0	0	0	0	0	0	0	0	0	0	0	0	0	0	0	0	0	0	0	0	0	0	0	0	0	0	0	0	0	0	0	0	0	0	0	0	0	0	0	0	0	0	0	0	0	0	0	0
AHSP	0	0	0	0	0	0	0	0	0	0	0	0	0	0	0	0	0	0	0	0	0	0	0	0	0	0	0	0	0	0	0	0	0	0	0	0	0	0	0	0	0	0	0	0	0	0	7.26789	0	0
AICDA	0	0	0	0	0	0	0	0	0	0	0	0	0	0	0	0	0	0	0	0	0	0	0	0	0	0	0	0	0	0	0	0	0	0	0	0	0	0	0	0	0.0443102	0	0	0	0	0	0	0	0
AIDA	29.7241	37.9331	47.069	0	36.5871	18.9067	74.1751	99.7314	65.6586	15.3893	55.5562	2.65499	25.74	21.0403	31.317	130.517	40.4486	19.9745	21.6643	10.9157	48.0137	0	9.99399	29.0831	23.1239	2.94762	102.144	40.7478	257.756	31.6219	55.0286	1.00964	13.0099	9.38855	26.583	14.5867	0	13.4452	17.7893	2.58371	0.0409615	27.3549	247.152	0.921398	12.884	158.758	0.1258	28.1885	52.3763
AIF1	0	0	0	0	0	0	0	0	0	0	0	0	0	0	0	0	0	0	0	0	0	0	0	0	0	0	0	5.52867	0	0	0	0	0	0	0	0	0	0	0	23.4433	0	0	0	0	0	0	0	0	0
AIF1L	34.8516	0	3.0859	2.75072	21.1298	8.83447	21.0125	30.272	0	0	2.57221	0	5.06418	0	0.493755	0	0	0.878654	0.680954	0	14.5035	4.1938	0.571016	0	2.65689	0	0.37057	0	0	0	0	1.90494	0	1.25486	4.41738	0	2.42957	0	0	0	4.93715	0	1.37881	6.52936	0	0	15.6908	2.60177	0
AIFM1	78.2575	0	95.6943	73.2872	0	78.1095	11.439	232.853	131.25	23.7569	74.0508	0.222987	22.45	11.301	7.52218	62.073	43.2325	59.7248	44.9695	52.8977	52.975	12.2938	20.7894	0	0	101.897	71.7774	0	16.3417	63.8637	0	0	31.5142	13.8768	13.8531	43.7017	38.55	0.0824232	5.76206	19.0285	8.38998	212.833	134.03	189.914	50.6435	299.188	111.625	174.578	288.624
AIFM2	0	1.57012	0.118699	0	0	18.6455	0.322517	0	0	0	0	0	0	0	0	0	0	13.1277	0	0	0	0	5.33887	0	0	0	0	0.875946	0	28.4375	1.95217	0	0	0	0	0	0	2.83418	0	0	0	0	0	0	0	0	0	0	0
AIFM3	0	0	0	0	0	0	0	0	0	0	0	0	0	0	0	0	0	0	0	0	0	0	0	0	0	0	0	0	0	0	0	0	0	0	0	0	0	0	0	0	0	0	0	0	0	0	0	0	0
AIG1	0	0	0	7.51078	0	0	0	0	0	0	1.60048	0	0	0	42.6026	0	0	0	0	0	0.366638	0	3.38758	0	0	0	5.87453	0	0	0	0	0	0	0	0	0	0	0	0	98.3354	0	0	0	0	42.6124	0	0	0.302273	0
AIM1	0	21.8915	0	0	0	0	0	0	2.22034	0	0	0	9.51452	0	0	0	0.396768	0	0	0	0	0	0	0	16.1499	0.3055	0	0	0	0	0	0	0	0	0	0	0	0	0	0	0	4.82302	0	9.11682	0	3.60697	0	3.83547	0.621827
AIM1L	0.585412	0.180739	0	0	0	0	0	0	0	0	0	0	0	0	0	0	0	0	0	1.45243	1.13619	0	0	0	0	0	23.4428	0	0	0	0	0	0	0	0	0	0	0	0	0	0	1.45598	0	3.57987	0	0	0	0	0
AIM2	0	0	0	0	0	0	0	0	0	0	0	0	0	0	0	0	0	0	0	0	0	0	0	0	0	0	0	0	0	0	0	0	0	0	0	0	0	0	0	0	0	0	0	0	0	0	0	0	0
AIMP1	23.0586	30.0215	63.3954	60.7366	8.8928	21.3782	36.9806	41.0754	22.7162	19.7854	35.2211	23.8502	18.935	71.7669	5.17863	94.3339	13.5066	31.0837	16.5989	13.2052	10.4673	44.0136	0	9.25803	43.9278	8.73362	0	0	0.420633	0	2.73746	8.44246	4.70228	6.21031	22.5231	15.7531	16.2695	28.6361	0	24.6072	37.9034	93.7156	62.1266	21.735	63.7464	40.6504	12.628	60.4176	79.0415
AIMP2	6.59419	0	37.2768	8.14733	32.4003	24.3507	85.8006	59.7064	23.3408	36.9726	0.380379	0.52966	62.7167	60.7373	72.444	46.6246	0	60.8176	34.781	58.8614	110.46	4.74288	69.5153	37.339	6.56711	0	129.565	83.0998	0	77.2901	92.9421	79.8593	0	0	27.6948	33.1719	0	32.6924	0	0	0	122.054	50.8764	52.4453	75.94	0	28.0045	52.4578	98.405
AIP	16.3362	0	1.75104	1.53088	0	2.91165	4.45435	0	5.54608	22.035	0	117	20.2641	0	0	30.9008	42.8955	69.5667	9.54689	33.6276	34.0189	1.43919	12.3847	119.938	45.9841	52.307	40.2895	30.7992	0	46.3342	4.66073	22.0713	13.1241	0.167425	20.5458	0	38.2958	0.0962634	0	0.328106	18.5904	182.958	120.636	132.468	0	66.9511	68.0111	159.14	53.2483
AIPL1	0	0	0	0	0	7.82357	0	0	0	0	0	0	0	0	0	0	0	0	0	0	0	0	0	0	0	0	0	0.41318	0	0	0	0	0	0	0	0	0	0	0	0	0	0	0	0	0	0	0	16.1556	0
AIRE	0	0	0	0	0	0	0	0	0	0	0	0	0.767073	0	0	11.1491	0	0	0	0	0	0	0	0	0	0	0	0	0	0	0	0	0	0	0	0	0	0	0	0	0	0	0	0	0	0	0	0	0
AIRN	0	0	0	0	0	0	0	13.7337	0	0	0	0	0	0	0	0	0	0	0	0	0	0	0	0	0	0	0	0	0	0	0	0	0	0	0	0	0	0	0	0	0	0	0	0	0	0	0	0	0
AJAP1	0	0	0	0	0	0	0	0	0	0	0	0	0	0	0	0	0	0	0	0	0	0	0	0	0	0	54.214	19.2321	0	0	0	0	0	0	0	0	0	0	0	0	0	0	0	0	0	0	0	0	0
AJUBA	0	0	7.73145	0	3.09772	33.7415	0	0	15.7964	0	0	0	0	0	0	3.33824	0	0	0	1.18909	0	0.118812	0	0	0	0	0.76004	3.80337	3.4735	19.3055	0	53.8792	0.025913	0	0	0	1.14135	0.032137	0	0	7.32994	19.6673	12.0148	0.836611	0	2.79383	4.79693	0	7.58944
AK1	0	0	0.175137	0	0	0	0	0	0	0	0	0	0	0	0	0	0	0	0	0.396376	0	0	0	0	0	0	0.570013	21.506	37.4186	0	0	0	0	0	0	0	0	0	0	0	5.56387	100.123	14.3018	20.6833	0	3.84092	24.3137	97.3046	52.3356
AK2	8.77365	26.5364	1.8126	18.2032	12.4471	0.294021	1.02484	21.2168	0.746402	13.2917	0	0.208086	0.418515	11.9002	14.7637	1.04678	0	1.49784	9.65076	9.28788	11.3972	11.2016	27.6898	0.621701	16.953	16.5202	22.2353	26.2654	0	28.6344	22.4188	28.2127	9.76034	4.55614	8.58445	6.99513	5.94176	0	4.19609	8.17184	7.23154	50.9942	8.25472	7.07553	15.5139	64.2228	5.626	28.5615	36.8665
AK3	4.51375	0	1.32411	0	0.0805087	2.26268	37.0982	0	0	0	44.014	0	0	0.0557389	0.874204	0.0995673	0.382438	21.4292	0	33.7885	0.345872	0	0	0.840106	9.16085	0.392153	35.5642	13.5328	0	0	0.207061	0	0.0209018	0	0.182735	0.678232	0.0708502	0	7.59407	0.059213	0	2.24265	0.854786	46.3802	10.6634	104.074	18.9855	18.5776	66.8256
AK4	48.0985	128.74	21.3406	45.0453	113.162	120.212	65.0916	0.0639559	94.0932	136.861	88.9933	65.1685	16.3674	55.5949	50.8595	36.3992	49.356	24.2496	41.4584	4.74715	23.7453	9.25208	3.43988	0.639948	7.80033	5.60262	31.166	2.86902	34.6248	51.5139	8.10975	21.1027	2.47856	4.8461	31.1741	4.30973	0.189286	11.8372	22.4174	0.186599	8.13583	10.6166	13.3586	2.31462	34.8697	12.2326	5.42273	15.0091	66.1204
AK5	3.48476	0.21881	1.96849	0.253344	0	0	10.487	1.23225	0	24.4966	4.83971	3.14767	0	0	0	0.122195	7.03747	0.55645	1.61001	0.391762	0.141287	1.879	0	5.83718	5.50526	6.49187	0	0.512631	0.312098	11.2535	0	0	0	1.35426	0	2.86496	2.95066	7.14765	0	6.19963	15.9621	13.745	42.4251	19.0197	3.7537	138.773	15.2401	19.6866	13.5401
AK6	88.7233	76.8304	18.9099	0	0	90.6731	43.6894	0	46.538	77.8345	0	69.6641	6.62506	48.8038	41.0678	12.6935	43.1787	24.5218	17.3481	1.11726	105.102	145.643	0	0	5.41553	142.855	88.3311	0	13.3473	0.693794	54.6775	1.76e-86	0	99.1562	22.3911	11.9097	0	4.28965	0	114.296	0	82.5258	23.7942	17.71	0	32.3699	0	14.7349	88.5211
AK7	24.5905	0.073526	0	0	0	0	0	0	0	5.19209	0	0	0	0	0	0	0	0	0	0	0	0	0	10.3845	0	0	0	0	0	8.87847	0	0	0	0	0	0	0	0	0	0	0	8.31392	34.1552	0	0	6.96015	0	1.18127	0
AK8	0	0	0	0	0	0	0	0.67374	0	0	0	0	0	0	0	19.955	0	0	0	0	0	0	0	24.305	0	0	0	0	0	0	0	0	0	0	0	0	0	0	0	0	0	14.5469	14.9378	0	0	27.6505	0	23.6303	5.70365
AK9	0	0	0	0	0	0	0	0	0	0	0	0	0	0	0	0	0	0	31.1852	0	0	0	0	0	0	0	0	1.4784	0	0	0	0	0	0	0	0	0	0	0	0	0	41.4321	77.6945	2.19581	0	9.92043	2.29751	5.61928	73.9623
AKAP1	28.7252	56.3807	39.3747	12.0828	94.4089	112.65	23.3903	55.5209	58.7133	61.8881	33.5528	57.1498	37.1125	17.787	31.7214	50.2892	2.9784	44.1461	20.4781	27.046	16.161	17.4156	0.838919	0	14.9127	0.398223	0	0.14148	0	26.3546	40.4938	41.7727	0	17.7166	42.1664	22.3074	13.2178	0.158034	6.68314	3.87971	24.5232	80.0339	0.289184	3.08373	76.0121	30.1258	8.32504	36.7365	15.6274
AKAP10	0.0415703	0	0.096729	0	13.6785	0	0	1.1436	0.0928367	0	0	0	0.428041	0.342349	0	0.713452	0.391326	0.371332	7.29139	0.108969	0.943657	0	0.120729	0.573059	0	2.20706	28.2097	0.14263	0	0	0	10.2231	0.149753	0	1.57838	0	0	0.610255	0	0	0	1.47466	11.6611	5.17725	14.0345	31.3047	0.376875	3.62186	8.25225
AKAP11	15.5502	59.9025	70.9625	13.9749	11.5097	14.4433	35.1654	30.0956	9.29051	0	0.159614	8.60091	11.4827	0	0.547967	11.0091	0.0499711	1.20941	12.3563	12.7491	4.8486	0	4.86576	0.659549	76.4396	29.4813	3.36683	11.39	30.8723	6.89904	0.487899	0	13.0023	0	4.29968	0	0	0.500168	3.89427	22.4593	0	37.0847	33.4615	40.8264	8.94458	40.5298	15.5866	39.7487	70.0728
AKAP12	28.4997	76.3675	40.9654	37.6527	26.3296	76.7264	97.8224	62.6942	89.7494	30.9492	54.6281	36.8849	67.9467	19.7098	84.4027	49.2241	18.2785	52.3874	12.7689	39.2018	9.10746	13.0216	40.4577	6.65575	57.4091	67.5803	56.2345	11.6698	7.7433	16.7707	60.1876	8.64428	19.4855	16.891	19.5418	23.4642	5.09766	0.556042	0.221372	3.9822	8.51501	10.8847	10.8408	7.38276	12.287	6.42492	5.99928	6.01993	1.63672
AKAP13	5.95098	8.80951	2.94929	8.71609	0.0690398	6.81998	17.7497	31.7803	6.09204	6.12382	5.86479	7.97279	4.67424	0	2.78478	12.2865	7.34626	2.86646	0.0944874	1.18343	5.4455	1.88327	5.50003	31.0311	15.7309	1.42491	2.48775	2.92165	6.20121	0	1.9037	0.920201	2.3922	0.0096699	0.00870083	0.699123	0	0	0	1.63851	0.0514854	44.2548	37.0486	9.78179	0.104726	41.5657	6.34721	10.9282	36.1692
AKAP14	0	0	0	0	0	0	0	0	0	0	0	0	0	0	0	0	0	0	0	0	0	0	0	0	0	0	0	0	0	0	0	0	0	0	0	0	0	0	0	0	0	0	0	2.04924	0	0	26.9739	0	0
AKAP17A	0	0	0	0	0	0	0	0	0	0	0	0	0	0	0	0	0	0	0	0	0	0	0	0	0	0	0	0	0	0	0	0	0	0	0	0	0	0	0	0	0	0	0	0	0	0	0	0	0
AKAP2	1.95388	0	0	2.03961	0	0	0	0	0	0	0	0	0	0	0	0	0	0	0	0	0	0	0	0	0	0	0	0	0	0	0	5.27943	0	0	0	0	0	0	0	0	0	0	0	0	0	0	0	0	0
AKAP3	25.5957	20.5415	12.4176	0	1.2852	32.9449	21.021	40.6184	20.3832	17.6266	14.9247	1.96096	29.3998	0.0684194	0.071495	3.91912	0	0	0	0	0	0	0	0	0	0	0	0	0	0	0	0	0	0	0	0	0	0	0	0	0	0	12.252	0	0	0	0	0	0
AKAP4	0	0	0	0	0	0	0	0	0	0	0	0	0	0	0	0	0	0	0	0	0	0	0	0	0	0	0	0	0	0	0	0	0	0	0	0	0	0	0	0	0	0	0	0	0	0	0	0	0
AKAP5	0	0	0	0.031492	0	0	0	0	0	0	0	0	0	0	0	0	0	0	0	0	0	0	0	0	0	0	0	0	0	0	3.64941	0	0	0	0	0	0	0	0.119363	0	0	0	0	0	0	0	0	0	0.090902
AKAP6	0	0	0	0	0	0	0	0	0	0	0	0	0	0	0	0	0	0	12.0341	0	0	0	0	0	0	0	0	0	0	0	0	0	0	0	0	0	0	0	0	0	0	1.85902	0.106773	0	0	0	0	0.61114	0
AKAP7	0	0	1.72057	0	0	11.7983	0	0	0.306761	0	0.171224	0	0	0	0	0	0.357973	0	0	16.4436	1.17173	0	0	0.474934	11.3839	0.665234	0	0	0	0	0	4.50612	0	0	0	0	0	0.726296	0	0	0	6.73934	11.1099	2.83734	0	30.0135	0	5.75938	16.7338
AKAP8	0	4.29552	78.8014	0	15.9532	14.8578	4.80309	37.2432	3.9997	20.5507	18.4448	34.259	5.27339	0	23.3704	0	2.04545	4.159	4.40529	1.7083	4.3576	0.658412	24.196	6.096	15.6312	26.9603	33.694	16.1283	0	0	5.81238	0.0736136	2.25063	0.955882	0	0	0	0.445412	9.07015	2.16922	0	97.7924	0.979198	7.34167	0	4.51597	3.7977	20.2651	40.3632
AKAP8L	0	0	0	0	0	0	0	0	0	0.214477	0	0	0	0	0	0	1.88147	0	0	0	0	0	0	0	0	0	0	0	0	0	0	0	0	0	0	0	0	2.00833	0	0	0	0	2.39434	0	0	0	0	0	0
AKAP9	33.9189	16.4107	28.8928	31.1777	5.53967	24.493	5.84647	6.35926	7.00942	19.6003	19.7117	5.35815	2.7342	19.3396	5.96185	5.08142	0	1.83504	17.9523	1.35816	4.82099	6.05889	3.45808	25.8298	14.1614	0.244188	23.2907	4.21689	0.237708	0.248728	0.935888	0	1.4965	0	0.608118	3.39362	0.457675	3.47751	5.4062	5.01324	0.0281398	42.2632	5.67517	28.9899	20.0048	14.5664	5.45485	18.2467	20.5405
AKIP1	0.165252	12.1993	57.065	4.38734	16.5245	50.8851	0	0	0	75.6467	0	69.5324	0	0	8.87197	0	0	0	19.5638	0	0.94135	0	18.2423	204.263	0	0.805791	0	42.7857	7.32523	0	0	85.0495	0.703045	0	0.681285	5.94789	13.8781	13.1258	32.1778	0	0	0	3.22168	69.6836	0	74.4388	0.347262	13.5484	0
AKIRIN1	44.4729	175.58	287.113	107.097	333.338	173.246	82.6819	327.059	77.3416	133.962	70.3094	130.939	103.998	50.7084	74.6713	16.8238	40.1358	162.089	120.99	54.3842	55.267	45.534	39.7773	73.7404	7.76165	40.6165	129.845	61.9692	87.4917	14.5163	82.0997	4.8464	0.0669726	4.20633	7.81613	17.3494	24.6619	15.1579	46.6815	38.6949	17.2103	9.27325	9.14429	66.1335	40.8889	415.699	49.2106	5.2071	15.0795
AKIRIN2	0.719817	2.1051	15.2499	18.7319	34.7207	80.573	1.70488	11.1226	5.11273	140.285	10.5214	4.94037	4.6604	9.188	7.01758	40.4332	10.8013	24.6696	6.05602	56.8459	35.5399	6.81455	29.8795	55.4169	34.534	89.8193	55.1773	30.6415	16.9816	117.275	0.230066	0	18.0861	0	14.9418	5.84007	35.8771	7.51353	0	0.0653408	0	2.84895	17.7178	0	0	34.6309	1.0228	48.625	46.5871
AKNA	6.83561	0	5.69297	0	0	0	7.61312	5.6567	0.241764	7.16018	0.431965	0	4.29561	0.0296259	3.12386	0	3.3845	0	0	2.37743	0.184032	1.47649	0	0	1.74492	0	0	0	0	2.40597	0.16516	0	0	0.805335	0.886835	0	0	0.124327	0	0	0	0.170235	0.151525	3.76858	0	0	0.685525	0	3.0232
AKNAD1	0	0	0	0	0	0	0	0	0	0	0	0	0	0	0	0	0	0	0	0	0	0	0	0	0	0	0	0	0	0	0	0	0	0	0	0	0	0	0	0	0	0.22644	0	0	0	9.0481	0	0	0.210832
AKR1A1	159.327	29.9709	6.84361	32.8111	7.6928	0	4.57852	2.57814	75.089	79	38.3308	43.5062	30.8809	138.03	4.29395	169.08	184.45	115.7	131.675	34.7693	10.3142	106.126	44.4506	110.966	30.4327	71.8263	0	19.4421	2.54335	0	1.37725	18.923	0	0	73.3198	2.64842	0	1.96601	0.183816	0	0	24.0024	0	18.1238	0	0	91.9748	172.87	130.909
AKR1B1	100.6	41.2668	203.541	85.6596	74.1633	109.858	42.7727	0.715068	14.0575	81.9024	241.714	257.288	96.7802	110.724	42.7913	341.448	243.014	209.032	59.2539	159.042	245.061	35.5847	38.4353	267.819	221.761	81.0976	193.036	459.995	357.023	98.1803	189.11	150.523	10.6421	96.556	45.031	20.6221	76.902	71.7745	37.0333	18.589	63.5373	975.567	151.567	415.905	67.1918	757.692	135.144	956.307	794.078
AKR1B10	0	0	0	0	0	0	0.235171	0.613496	0	0	0	0	0	0	0	0	0	0	0	0	0	0	0	0	0	0	0	0	0	0	0	0	0	0	0	0	0	0	0	0	0	0	0	0	0	0	0	0	0
AKR1B15	0	0	0	0	0	0	0	0	0	0	0	0	0	0	0	0	0	0	0	0	0	0	0	0	0	0	0	0	0	0	0	0	0	0	0	0	0	0	0	0	0	0	0	0	0	0	0	0	0
AKR1C1	0	0	0	0	0	0	0	1.45322	0	0	0	0	0	0	0	0	0	0	0	6.64792	0	0	0	0	0	0	0	0	0	0	0	0	0	0	0	0	0	0	0	0	0	0	8.4023	0	0	30.1878	0	4.65827	17.0029
AKR1C2	0	0	0	0	0	0	0	0	0	0	0	0	0	0	0	0.11545	0	0	0	0	0	0	0	0	0	0	0	0	0	0	0	0	0	0	0	0	0	0	0	0	0	0	0	0	0	0.812936	0	0	0
AKR1C3	0	0	0	0	0	0	0	0	1.56083	0	0	0	0	0	0	0	0	0	0	0	0	0	0	0	0	0	0	0	0	0	0	0	0	0	0	0	0	0	0	0	0	0	0	0	0	0	0	0.365565	0
AKR1C4	0	0	0	0	0	0	0	0	0	0	0	0	0	0	0	0	0	0	0	0	0	0	0	0	0	0	0	0	0	0	0	0	0	0	0	0	0	0	0	0	0	0	0	0	0	0	0	0.369076	0
AKR1C6P	0	0	0	0	0	0	0	0	0	0	0	0	0	0	0	0	0	0	0	0	0	0	0	0	0	0	0	0	0	0	0	0	0	0	0	0	0	0	0	0	0	0	0	0	0	0	0	0	0
AKR1CL1	0	0	0	0	0	0	0	0	0	0	0	0	0	0	0	0	0	0	0	0	0	0	0	0	0	0	0	0	0	0	0	0	0	0	0	0	0	0	0	0	0	0	0	0	0	0	0	20.5224	0
AKR1D1	0	0	0	0	0	0	0	0	0	0	0	0	0	0	0	0	0	0	0	0	0	0	0	0	0	0	0	0	0	0	0	0	0	0	0	0	0	0	0	0	0	0	0	0	0	0	0	0	0
AKR1E2	0	0.198777	0	0	0	0.656185	0	0	0	0	0	0	0	0	0	0	0	0	0	0	0	0	0	0	0	35.7922	0	1.20498	0	0	0	0	0	0	0	0	0	0	0	0	0	3.2486	62.7329	0	0	75.1986	19.9626	7.50181	21.4678
AKR7A2	6.56392	29.3016	10.1717	1.06349	15.6774	10.1095	13.4178	0	0	16.5526	10.7402	0	0	3.45345	0	3.64089	0	0.288274	0	1.69023	25.947	3.19177	38.7415	10.6654	11.2329	0	14.5844	10.1689	0	0	17.2469	0	0	0.428527	0	0	0	7.06039	0	3.60494	9.5984	6.60766	10.3935	13.3701	23.3147	5.36085	13.438	15.7434	8.03917
AKR7A2P1	0	0	0	0	0	0	0	0	0	0	0	0	0	0	0	0	0	0	0	0	0.7908	0	0	0	0	0	0	0	0	0	0	0	0	0	0	0	0	0	0	0	0	0	0	0	0	0	0	0	0
AKR7A3	0	0	0	0	0	0.361162	0	3.29251	0	0	0	0	0	0	0	0	0	0	0	0	0	0	0	100.21	0	0	0	0	0	0	0	0	0	0	0	0	0	0	0	0	0	16.7193	0	0	0	0	0	0	0
AKR7L	0	0	0	0	0	0	42.4347	0	0	0	0	0	0	0	0	0	0	0	2.07252	0	0	0	0	0	0	0	0.614717	0	0	0	0	0	0	0	0	0	0	0	0	0	0	0	0	0	0	0	0	0	0
AKT1	10.1624	0	27.8451	36.8424	1.79735	19.0095	85.7452	26.943	0	0	0	13.5562	0	15.5585	10.6993	0	40.3457	0.947891	33.5787	37.3243	2.91954	1.71384	0	0	0	0	0	33.656	0	0.793089	40.7506	0	0	0	0.0905878	0	0	1.4278	0	0	0.580722	0.477546	6.79474	48.2525	0	8.67588	10.0204	7.96982	18.8935
AKT1S1	18.5554	28.3952	0	0.24521	0.191116	6.06278	0	0	13.4551	1.21662	45.4292	0	0	0	0.279377	0.238734	0.916619	0	12.3459	9.67293	0	0	15.2082	0	0	5.15412	5.12422	3.99054	0	0	2.71934	0	0	0	0.192707	0	0	0	0	1.68353	0	5.71014	19.0375	21.7082	6.1411	6.7255	0	6.58312	14.9027
AKT2	10.3839	1.7429	0.436831	3.14684	10.0333	3.78599	2.37253	4.30339	5.76519	8.29424	17.5578	2.13392	0.0535781	1.62945	1.56739	0	1.66599	1.60427	2.95594	2.53927	2.39543	0.220979	0	3.87704	0.265672	0	2.35611	3.75381	0.391464	0	3.42502	0	3.89608	0.712329	0	0.0248533	0	5.19174	1.53123	0.0684127	0	1.97066	2.8496	4.41263	0	10.42	1.34596	11.2735	10.4654
AKT3	0.158051	0	18.8775	0	0	14.4374	0.238762	0	0	3.47995	0	0.0769576	0	0	0.0322879	15.3474	25.4386	0	3.16015	2.00901	45.8949	0.106293	1.96488	20.6661	0	0.108808	8.32867	3.40519	0	0	0	0	0.0116245	0	0	0	0	6.05576	0.0155785	0	0.0166985	10.9287	31.6335	8.61672	0	9.47868	10.2737	16.2832	30.0602
AKTIP	2.1101	15.7798	53.1942	19.3587	31.0989	117.783	86.2337	77.5304	6.27283	9.84794	38.3269	10.4472	0	2.36945	1.35209	2.88941	7.64094	6.48845	78.0704	25.0735	120.833	0	24.5691	12.4269	33.6361	13.2421	255.355	20.6876	126.232	55.6445	0	53.2952	0	67.454	0.93577	0.0309332	1.089	23.1729	3.38398	0	62.1186	271.93	179.056	141.023	0	114.418	35.6869	65.9593	271.852
ALAD	0	0	0	2.58764	0	10.5955	0	46.4745	19.5011	3.42167	0	0.0891525	0.089627	0	0.149823	14.8567	4.4254	0.116637	9.15961	4.10544	19.8381	6.76857	33.1952	11.5141	0	0	16.9256	0.35811	0	2.73436	0	0	0	0	0	5.07089	0	6.32337	0	0	0	0.6173	8.78398	3.46594	27.0621	32.3157	0.473176	5.03315	81.0862
ALAS1	44.8831	0.768797	20.0534	0.0953448	21.3988	29.008	3.63515	51.5676	18.6609	1.13504	0	14.4019	13.193	0	1.83878	0	9.93771	1.01006	0.869448	0	9.16694	2.83874	0	19.7128	0	3.2693	2.83752	3.35366	10.3747	0.246192	19.3633	0	1.69828	0	0	0	0	5.31273	0.0515908	0	2.71446	93.7513	19.513	53.0426	0.22675	279.855	0	46.0589	84.09
ALAS2	0	0	0	0	0	0	0	0	0	0	0	0	0	0	0	0	0	0	0	0	0	0	0	0	0	0	0	0	0	0	0	0	0	0	0	0	0	0	0	0	0	0	0	0	0	0	0	0	0
ALB	0	0	0	0	0	0	0	0	0	0	0	0	0	0	0	0	0	0	0	0	0	0	0	0	0	0	0	0	0	0	0	0	0	0	0	0	0	0	0	0	0	0	0	0	0	0	0	0	0
ALCAM	0	0	0	0	0	0	0	0	0	0	0	0	0	0	0	1.62994	0	0	0	0	0	0	0	0	0	0	0	0	0	0	0	0	0	0	0	0	0	0	0	0	0	0	8.78458	0	0	12.4956	0	0	8.93303
ALDH16A1	24.3626	0.248357	0.131414	16.6063	36.7296	2.05003	10.7157	17.5219	0	64.3009	19.2977	17.0252	0.777471	4.42965	19.9214	33.7963	35.225	6.57681	0	0.148339	1.28369	0	0.164285	1.1702	0	0	0	0	0	0.185221	6.05647	9.71032	2.38458	2.35313	2.87883	0.515748	0	13.1633	0	0	0	1.56154	0.793434	8.47861	8.18719	37.0817	14.619	6.5177	0
ALDH18A1	0	61.5845	32.1077	12.0324	12.872	62.2699	117.621	70.5423	26.0177	6.02595	7.38148	0	11.4012	8.06837	40.3081	7.26597	90.5787	2.24093	0.881624	33.3195	18.2981	0.112546	76.5948	5.92633	87.1352	15.4513	2.5198	23.7678	0	19.3994	6.2095	0	17.1783	0.0529858	12.2854	50.3919	0.832479	0.0609018	29.2437	1.60003	25.7954	24.8611	38.8651	8.72625	1.43897	14.7895	50.7881	8.43186	21.5918
ALDH1A1	0	0	0	0	0	0	0	0	0	6.69628	0	0	0	0	0	0.176793	0	0	0	0	0	19.8507	0	0	0	0	0	0	0	0	0	0	0	0	0	0	0	0	0	0	0	0	0	0	0	0	0	0	0
ALDH1A2	0	0	0	0	0	0	0.871924	0	0	0	0	0	0	0	0	0	0	0	23.3125	1.62897	1.17486	3.66228	0	0	0	0	0.780875	0	0	0	0	0	0	0	0	0	0	0.0330118	0	0	0.0382189	253.376	131.792	0	0	28.2285	20.0659	100.309	263.368
ALDH1A3	0	0	0	36.7634	16.1857	0	0	0	0	0	0	0	0	0	0	0	0	0	0	1.73334	5.89506	0	0	0	0	0	0	0	0	0	0	0	0	0	0	0	0	0	0	0	0	5.02644	0	0	0	2.18197	0	0.111137	0.347049
ALDH1B1	0	0	0	0	0	0	4.22548	0	7.86551	0	0	0	0	0	0	0	0	0	0	0	0	0	0	0.374081	0	0	1.6369	0	0	0	0	0.386208	0	0	0	0	0	0	0	0	0	0	0	0.450379	0	0	0.122979	0	0
ALDH1L1	0	0	0	0	0	0	0	0	0	0	0	0	0	0	0	0	0	0	0	0	0	0	0	0	0	0.269745	0	0	0	0	0	0	0	0	0	0	0	0	0	0	0	0	0	0	0	0	0	0	0
ALDH1L1-AS1	0	0	0	0	0	0	0	0	0	0	0	0	0	0	0	0	0	0	0	0	0	0	0	0	0	0	0	0	0	0	0	0	0	0	0	0	0	0	0	0	0	0	0	0	0	0	0	0	0
ALDH1L1-AS2	0	0	0	0	0	0	0	0	0	0	0	0	0	0	0	0	0	0	0	0	0	0	0	0	0	0	0	0	0	0	0	0	0	0	0	0	0	0	0	0	0	0	0	0	0	0	0	0	0
ALDH1L2	0	0	0	0	0	4.54248	0	0	0	0	0	0	0	0	0	0	0	0	0	0	0	0	0.61804	0	0	0	8.18077	0	0	0	0	0	0	0	0	0	0	0	0	0	0	0	0	0	0	0	8.05586	0	6.81885
ALDH2	0	0	0.210455	0	0	0	0	0	0	0	0	0	0	0	2.22622	0	0	0	0	0	7.72349	3.21873	0	0	0	0	0	34.2765	0	0	0	0	0	0	0	0	0	0	0	0	0	0	0	20.3649	0	0	0	1.27805	0
ALDH3A1	0	0	0	0	0	0	0	0	0	0	0	0	0	0	0	0	0	0	0	0	0	0	0	0	0	0	0	0	0	0	0	0	0	0	0	0	0	0	0	0	0	0	0	0	0	0	0	0	5.45685
ALDH3A2	0	0	45.2584	0.226089	0	0	12.4443	49.845	0	1.40866	0	2.5032	0	0	0	3.47389	34.0176	2.48044	2.66584	4.0757	4.63657	0	3.35414	32.7627	0.18878	0	45.5536	0	0	42.4749	14.4419	0	0	6.58344	0	0.493744	0	0.0283373	26.7414	0	0	158.217	41.2466	24.3403	16.2023	209.629	32.5194	27.6478	77.3108
ALDH3B1	0	0	0	0	0	0	0	0	0	0	0	0	0	0	0	0	0	0	0	0	0	0	0	0	0	0	0	0	0	0	0	0	0	0	0	0	0	0	0	0	0	0	0	0	0	0	0	0	0
ALDH3B2	0	0	0	0	0	0	0	0	0	0	0	0	0	0	0	0	0	0	0	0	0	0	0	0	0	0	0	0	0	0	0	0	0	0	0	0	0	0	0	0	0	0	0	0	0	0	0	0	0
ALDH4A1	7.21125	27.3478	11.059	1.45638	6.90649	80.8763	9.15342	73.9606	5.00997	6.15169	2.93106	0	26.4402	0	1.24812	52.7528	55.4214	26.2959	4.48874	1.69553	0	1.92994	0	0	18.4856	0	3.25465	0.493204	0	0	1.69493	0	2.43574	0.761128	4.22544	2.96234	5.36591	4.6228	9.82584	0.573109	0.0755329	17.5464	13.2735	9.3425	7.86507	0	7.98474	15.0424	0
ALDH5A1	0	0	0	0	0.0624087	0	0	0	0	0	1.10102	0	0	0	0	0	0	0	0	3.96295	0.357579	0	10.7965	0.216767	0.669444	0.607914	0	0.107928	30.3896	0	0	0	0	0	0	0	0	0	5.08647	0	0	11.1734	0	0	0	0	1.85642	3.41624	8.57774
ALDH6A1	0	0.358918	0	0	0	0.507867	0.0735982	29.7334	7.93059	7.15398	10.1209	0	0.71963	0	0	0.0855609	0	0.234027	7.58193	0	0.595246	0	0	0	0	7.08622	1.58115	0	0	0	0	1.27158	0	0	0.122327	0.0138779	0	0.200927	0	0	0	14.614	1.22567	2.61257	0	1.61489	0.396108	2.63624	0.128423
ALDH7A1	6.07249	31.5266	31.7096	7.7332	32.8675	52.4441	21.2333	25.5614	3.00669	28.1016	0.170679	44.473	0.93856	13.6381	5.50016	38.8218	46.7045	6.0039	31.7847	19.9468	25.3274	3.47971	9.90878	4.97384	19.803	7.59145	15.4685	0	0	33.1994	7.85863	0	20.5143	13.9117	13.599	3.03911	4.33195	36.8816	3.96049	0.0239339	0	3.49061	2.39825	0.567894	0	29.7029	8.8482	5.41266	0.482767
ALDH8A1	0	0	0	0	0	0	0	0	0	0	0	0	0	0	0	0	0	0	0	0	0	0	0	0	0	0	0	0	0	0	0	0	0	0	0	0	0	0	0	0	0	0	0	0	0	0	0	0	0
ALDH9A1	161.647	120.593	80.5487	48.1801	26.6774	60.0316	67.8583	66.0561	44.5427	69.1233	127.288	27.3491	73.7734	68.9528	22.2176	0	58.1979	130.75	6.11123	39.4818	55.1691	25.1073	3.74129	20.1059	126.254	0	49.1058	50.4686	12.7513	72.8084	63.5974	28.2644	2.54158	27.7191	18.0074	7.94238	4.71769	45.161	0.41902	36.7294	35.4331	58.0268	40.4118	133.344	0	41.6769	23.6662	159.05	45.5115
ALDOA	480.308	363.15	197.959	201.36	399.999	497.191	461.875	222.034	161.286	161.082	285.228	278.605	401.53	243.675	396.692	381.445	624.188	511.204	257.006	202.608	321.355	433.747	348.15	151.382	166.238	32.4049	94.6246	68.5087	4.36811	430.848	99.0847	187.699	110.975	29.7508	109.066	7.80116	49.537	120.057	57.8604	31.3295	54.4653	227	59.4028	669.09	364.637	195.488	562.659	567.978	453.441
ALDOB	0	0	0	0	0	0	0	0	0	0	0	0	0	0	0	0	0	0	0	0	0	0	0	0	0	0	0	0	0	0	0	0	0	0	0	0	0	0	0	0	0	0	0	0	0	0	0	0	0
ALDOC	81.2573	51.3496	11.9687	0.408925	155.388	149.299	0.226229	0	2.15387	1.62303	87.9052	72.4227	58.583	0	36.265	0	66.0338	44.0638	0.249968	0.850126	0	96.8055	5.32845	0	5.96562	3.12961	0	0	0	47.6827	6.60377	110.786	23.8613	0	4.60662	32.4594	10.1632	23.9689	3.09631	0.155913	52.4528	0	0	31.3195	40.035	27.9491	67.0293	0.504695	0
ALG1	0	2.01449	0	0	5.28355	0	0	8.82223	0.0465054	2.94385	0	0	1.07212	0	0	0	18.4271	0.279025	2.11465	0	0	0	0	0.574139	0	0	0	3.85825	0	0.409164	0	0	0.171468	0	0	0.0165395	0	0	0	0	0	4.76064	4.08907	0.345799	0	2.11657	0.660773	0.686501	0.153106
ALG10	0.159473	1.55741	30.412	0	0	0	0	0	0	0	0	0	0	3.7989	0	35.6402	0	0	0	0	10.1096	0	0	0	0	0	0	0	0	0	0	0	0	0	0	0	0	0	0	0	0	2.30704	11.1912	0	0	6.39094	4.70223	0	11.5265
ALG10B	4.79835	0	0	15.3814	0	0.381181	7.32787	0	3.30649	0	3.88883	0	0	0	2.44975	0	0	0	7.89157	0	0	0	0	0	0	0	0	0.862469	39.4379	0	0.280161	0	0	0	0	0	0.00915112	0	0	0	0	1.11372	3.41506	0	1.18345	1.16062	2.56311	1.92862	1.67819
ALG11	0	0	0	0.461341	0	29.6398	0	0	0	12.9661	0	0	0	5.78491	0.677828	4.07e-08	0	4.33e-06	6.24169	0	0	0	0	93.9237	0	1.47e-05	0	1.97e-05	0	0	0	0	2.81e-10	33.9698	10.054	0	0.159732	0	0	1.85286	0	0	6.93824	0	7.15532	1.37e-07	21.0029	3.31886	19.9663
ALG12	0	35.0295	0	0	0	0	0	1.37871	0	50.9426	0	0	0	0	0	0.176463	0	0	14.6046	0	0	0	0	0	0	0	0	0	13.5034	0	0	0	0	0	0	0	0	0	0	0	0	67.9626	9.0616	0	0	19.5781	33.1964	17.1884	84.7674
ALG13	0	0.592651	27.1729	0.382527	34.3837	14.9077	9.58766	13.4935	17.07	20.1824	0	49.4954	25.5459	0	5.24243	19.7959	0	12.5636	8.82018	15.5099	2.31499	0.263789	20.3291	0	5.47644	29.4321	44.3599	0.441931	2.15226	7.59356	2.30356	0	3.08117	0.0238317	13.3637	5.37975	0	0.0547966	21.8041	0	4.82314	72.5266	285.719	16.4011	0	151.024	9.92791	31.1521	133.601
ALG14	3.65143	0	6.33145	0	0	0	0	0	0.202564	0	0	0	49.4297	0	13.1008	0	0	6.23024	8.13871	12.1132	68.1518	0	0	105.674	0	0	30.6483	0.631128	0	0	0	0	0	0	0	7.9684	0	0	0	0	0	50.2578	10.3274	0	51.6888	22.1699	0	0	16.7251
ALG1L	0.257307	0	4.15032	0	0	0	0	0	0	0	0	0	0	0	0	0	5.82649	0	12.182	0	0	0	0	0	0	0	7.90422	0	0	0	0	0	0	0	0	0	0	0	0	0	0	10.3327	9.13736	0	6.29996	1.20881	0	3.00049	15.061
ALG1L2	0.407296	0	0	0	0	0	0.428032	0	0	1.02052	0	0	0	0	0	0	0	0	0	0	0	0	0	0	0	0	0	0	0	0	0.524798	0	0	0	0	0	0	0	0	0	0	0	0	0	0	0	0	0	0
ALG1L9P	0.193978	0	0	0	0	0	0	30.1282	0	0	0	0	0	0	0	0	0	0	0	0	0	0	0	0	0	3.79253	0	0	0	0	0	0	0	0	0	0	0	0	2.9485	0	0	3.09858	2.80633	0.935846	0	1.26007	0	0.453656	0.710619
ALG2	78.0532	0	71.4879	2.10695	52.7524	46.9234	19.444	0	38.3602	35.2261	0	1.01219	30.1258	17.3342	14.8039	0	14.8913	52.8488	29.8334	30.2948	3.36002	0	11.3632	0	0	0	36.6417	0	0	2.71549	13.2872	2.29592	0	0	1.35903	0	0	0.0377458	0	0	0	8.87663	51.9274	6.39181	0	8.21283	0	22.0584	56.5379
ALG3	91.7719	0	22.2999	21.1688	103.384	66.273	0	0	0.520998	26.42	3.77274	0	1.31735	7.0159	0.551473	0.314188	0.803859	5.72476	43.3295	32.4385	13.706	0	0	0	28.681	46.1476	30.1977	26.6118	300.386	9.2358	16.8738	2.72019	4.68191	0.210326	0.504331	7.54574	4.18346	6.69111	0	1.46704	7.55336	165.003	7.13722	52.1539	115.273	221.609	100.175	135.863	143.532
ALG5	0	3.82276	97.074	61.0759	0	1.85566	0	0	0.89098	27.2138	13.4371	0	0.295417	3.93833	3.5995	0	30.9808	7.21991	0	0	7.60955	30.0973	0	0	0	0	0	0	133.307	0	18.3183	0	13.2157	0	35.7648	0	0	0	0	80.4374	0.124589	0	35.184	0	0	62.7692	5.41977	8.25705	10.7475
ALG6	8.63432	29.5428	15.1772	0	72.4282	33.344	10.2313	15.9217	2.90235	20.7986	0	2.93403	3.0337	0.539136	12.7476	0	0	0	24.2505	1.15814	0	2.77738	0	17.9327	0	0	0.740273	0	0	15.7503	3.00215	0.0388149	0	0	0	0	0	0	0	3.03705	0	33.2803	12.0467	17.9278	0	19.9566	0	6.92894	5.58982
ALG8	3.82438	0	0	0	0	39.6039	60.8327	0	0	8.82335	101.149	0	1.65404	0	30.1457	2.89211	40.6997	0	31.6191	70.8521	61.3105	8.13857	0	72.8783	0	84.0233	192.485	0	0	3.49072	101.431	0	0	0	0	30.3628	0	54.895	0	71.8168	0	27.7889	42.1843	28.5951	0	362.462	31.6715	35.4185	35.8757
ALG9	33.8926	10.2503	6.33786	16.8712	9.65445	2.02813	17.6488	0.936212	0	5.22305	0	0.0445516	0	0.0358075	0	3.32935	26.5516	2.50816	19.5355	1.57581	16.8503	0.36953	9.19269	0.900208	0	4.79414	0	21.6456	0	0.171044	0	0	0	0	0	6.79446	0	6.74487	0	0	14.8441	22.8291	1.64983	10.4233	0	24.0815	7.88159	11.5944	6.15982
ALK	0	0	0	0	0	0	0	0	0	0	0	0	0	0	0	0	0	0	0	0	0	0	0	0	0	0	0	0	0	0	0	0	0	0	0	0	0	0	0	0	0	0	0	0	3.39475	0	0	0	0
ALKBH1	80.4153	39.6574	41.7218	23.2322	0	0.630989	19.2457	75.7221	28.1759	39.0086	84.3825	88.5917	1.4605	32.2472	8.26576	58.1314	3.49334	0	74.4703	4.97216	12.6033	0.46252	0	7.21244	21.6767	5.05049	34.0264	6.50277	118.423	0	0	11.8925	0.0335736	49.1507	1.92224	0	0	3.70548	0	17.8538	39.4712	75.5337	104.052	11.3919	0	0	33.04	63.4104	63.3128
ALKBH2	30.9767	0	0	50.8562	0	0	64.2722	0	4.46811	66.9887	24.4792	0	32.2753	58.6272	14.2424	50.8113	17.3104	21.1557	0.733369	29.1289	56.926	72.5892	0	5.88688	8.34173	3.56375	3.2208	27.7	53.5365	82.7879	12.8853	86.808	0	0	8.36327	1.53842	0.651921	59.3141	0.14338	2.27556	0	219.001	26.6976	22.6899	0	0	29.7067	39.9214	48.5713
ALKBH3	0	0.166432	0	0	0	0	0	45.6698	0	0	0	0	0	0	10.9013	0	0	0	0	0	0	0	0	0	0	0	0	47.8831	0	23.974	0	0	0	0	7.09699	0	0	0	0	0	0	36.6073	23.2729	2.84688	0	1.05879	0	20.5944	0
ALKBH3-AS1	0	0	0	0	0	0	0	0	0	0	0	0	0	0	0	0	0	0	0	0	0	0	0	0	0	0	0	0	0	0	0	0	0	0	0	0	0	0	0	0	0	0	0	0	0	0	0	0	0
ALKBH4	0	21.2349	0	0	16.534	0.783298	0	57.4887	0	0	0	21.2698	0	20.2346	0	45.9925	54.4989	2.00236	30.6465	0	0	0	3.30529	1.68232	0	0	0	0	0	0	58.6446	0	0	0	0	0	1.74193	0	0	0	0	0	0	0	44.857	1.87894	12.7139	0.381232	0
ALKBH5	102.15	17.273	119.201	66.8547	84.1022	79.0269	100.044	29.6443	58.9213	49.7853	77.6082	88.2942	40.1632	43.6855	6.21589	70.731	90.9732	6.34499	51.8977	40.0052	55.7153	8.0579	13.7	147.662	35.6057	59.7163	19.2387	21.1386	113.41	20.6484	72.3798	47.6209	0	0.106857	22.1578	9.85517	14.4	26.2837	7.25746	3.78493	15.7132	315.376	148.526	76.724	2.9021	496.854	42.9852	137.167	237.163
ALKBH6	0	0	0	0	0	0	0	0	0	0	0	0	0	0	0	0	0	0	0	0	0	0	0	0	0	0	0	0	0	0	2.07709	0	0	0	0	0	0	0	0	0	0	0	0	0	0	0	0	0	0
ALKBH7	30.1006	13.697	29.1085	15.7327	9.82025	0	11.6196	26.5127	2.76309	21.5146	29.4753	31.6642	25.4221	18.3894	21.6927	4.80656	39.5229	17.7998	42.2171	68.6219	41.6504	101.377	13.7163	27.8206	36.6231	63.8177	5.24806	36.666	1.74448	0	31.5254	19.7973	0.283634	7.03309	0.206199	28.1566	0.240077	3.34032	0	16.9879	3.96503	38.4126	24.3442	93.2307	24.3036	48.1996	42.8231	116.542	36.9725
ALKBH8	4.94626	22.6942	0	30.202	13.4718	0	21.0964	0	2.46983	37.2585	0	0	0.069	18.1567	0	13.3077	0	0	0	0	0	0.189582	0	0	0	0	0	0	0	0	0	0	0.0413913	4.71209	0	1.67699	19.3773	0	0	0	0.237764	12.8373	0	0	0	16.1616	14.5817	7.4812	0
ALLC	0	0	0	0	0	0	0	0	0	0	0	0	0	0	0	0	0	0	0	0	0	0	0	0	0	0	0	0	0	0	0	0	0	0	0	0	0	0	0	0	0	1.49428	0.884184	0	0	0	0	0	0.460349
ALMS1	0.793555	9.82031	1.39385	1.54096	0	1.4497	5.99564	0	0.177457	8.11655	15.6708	8.14739	3.27743	0.417575	0	6.05065	0.0763066	13.6884	5.53182	0.702261	7.51075	2.78512	4.49473	0.503677	5.90517	0	0.550956	11.2922	0.228893	0	0	0	0.301772	0	0.323617	0.412964	3.62921	0	0	0	0	13.6801	8.97447	2.53106	0.036726	1.51946	2.01619	12.9538	13.6978
ALMS1-IT1	0	0	37.085	0	0	0	0	0	0	0	0	0	8.97787	0	0	0	0	0	0	0	0	0	0	0	0	0	0	0	0	0	0	0	0	0	0.248943	0	0	0	0	0	0	0	0	0	0	0.463497	0	0	0
ALMS1P	0	0	0.259914	0.710388	0	0	18.6321	0	0	0.281967	20.6096	0	0.776041	0	0	0	0	0	0	0	0.318648	0	0	0	0	0	0	0	30.3718	0	0	0	0	0	0	0	0	0	0	0	0	0	3.15641	4.66566	0	1.04106	0	6.04995	19.3307
ALOX12	11.9063	0	24.3124	0	0	16.5614	4.8627	0	0	0	9.7029	0.370774	6.83692	0	0	0	0	0	0	0.758637	0	0	13.4378	0	0	0	0	0	0	0	0	0	0	0.400334	0	0	0	0.230097	0	0	0	0	0	0	6.32142	0	0	10.6901	0
ALOX12B	0	0	0	0	0	0	0	0	0	0	0	0	0	0	0	0	0	0	0	0	0	0	0	0	0	0	0	0	0	0	0	0	0	0	0	0	0	0	0	0	0	0	0	0	0	25.673	0	0	0
ALOX12P2	0	0	0	0	0	0	0	0	0	0	0	0	0	0	0	0	0	0	0	0	0	0	0	0	0	0	0	0	0	0	0	0	0	0	0	0	0	2.6292	0	0	0	0	0	0	0	0	0	0	0
ALOX15	0	0	0	0	0	0	0	0	0	0	0	0	0	0	0	0	0	0	13.9176	0	0	0	0	0	0	0	0	0	0	0	0	0	0	0	0	0	0	0	0	0	0	19.7949	0	0	0	0	0	7.37088	0
ALOX15B	0	0	0	0	0	0	0	0	0	0	0	0	0	0	0	0	0	0	0	0	0	0	0	0	0	0	0	0	0	0	0	0	0	0	0	0	0	0	0	0	0	0	0	0	0	0	3.39126	0	0
ALOX15P1	0	0	0	0	0	0	0	0	0	0	0	0	0	0	0	0	0	0	0	0	0	0	0	0	0	0	0	0	0	0	0	0	0	0	0	0	0	0	0	0	0	0	0	0	0	0	0	0	0
ALOX5	0	0	0	0	0	0	0	0	0	0	0	0	0	0	0	0	0	0	18.6201	0	0	0	0	0	0	0	0	0	0	0	0	0	0	0	0	0	0	0	0	0	0	16.668	0	0	0	0	0	0	0
ALOX5AP	0	0	0	0	0	0	0	0	0	0	0	0	0	0	0	0	0	0	0	0	0	0	0	0	0	0	0	13.8426	0	0	0	0	0	0	0	0	0	0	0	0	0	0	0	0	0	0	0	0	0
ALOXE3	0	0	0	0	0	0	0	0	0	0	0	0	0	0	0	0	0	0	0	0	0	0	0	0	0	0	0	0	0	0	0	0	0	0	0	0	0	0	0	0	0	1.61878	1.07974	0	0	0	0	1.93176	0
ALPI	0	0	0	0	0	0	0	0	0	0	0	0	0	0	0	0	0	0	0	0	0	0	0	0	0	0	0	0	0	0	0	0	0	0	0	0	0	0	0	0	0	0	0	0	0	0	0	0	0
ALPK1	0	0	0	0	0	0	0	0	0	0	0	0	0	0	0	0	0	0	0	0	0	0	0	0	0	0	0	0	0	0	2.84734	0	0	0	0	0	0	0	0	0	0	3.91374	14.3662	0	0	0	4.64276	0	0
ALPK2	0	0	0	0	0	0	0	0	0	0	0	0	0	0	0	0	0	0	0	0	0	0	0	0	0	0	0	0	0	0	0	0	0	0	0	0	0	0	0	0	0	0	0	0	0	0	0	0.154738	0
ALPK3	0	0	1.99229	0	0	0	2.10785	0	0	0.879238	0	0	0	0	0	0	0	0.838592	0	1.28874	0	8.52351	0	3.38912	0	0	0	0.844191	0.0905984	0	0	0	0	0	0.724842	0	0.00843115	0	0	0	0	22.0579	5.78465	0.601034	0.872162	0.735055	4.75516	4.27145	4.10529
ALPL	193.653	187.923	145.415	39.48	55.4005	72.5555	159.552	13.9632	126.186	63.4753	51.3338	97.5282	26.0796	100.61	68.7818	15.4164	210.642	78.1952	43.1532	61.1544	79.47	33.3008	21.2125	6.61507	59.9106	1.78156	0	21.5103	49.0329	22.7039	51.7165	20.1943	18.8196	14.3785	66.1706	0.816885	47.6306	43.4344	9.41574	5.728	40.5443	1.45504	2.06924	17.7524	279.309	0	76.253	53.6851	2.82046
ALPP	0	0	0	0	0	0	0	0	0	0	0	0	0	0	0	0	0	0	0	0	0.165662	0	0	0	0	0	0	0	0	0	0	0	0	0	0	0	0.0677997	0	0	0	0	0	0	0	0	0	0	0	0
ALPPL2	0	48.085	11.6722	18.201	0	0	0	4.85058	0.529855	7.87157	0	0.116192	32.6022	0.747405	36.3458	0	2.35118	0	0	0	5.20376	13.9497	0	0	0	0	0	0	0	0	10.9163	0	51.8723	0	16.4625	5.40739	15.688	1.21207	1.40038	2.81372	0.200428	0	0	0	48.1651	0	0	5.74654	0
ALS2	0.763305	1.01801	21.5469	0.383138	54.4579	5.88231	48.2925	25.5305	0	28.9282	5.667	0	4.55452	0.126735	14.4888	12.1604	2.53383	0.10306	12.7312	0.968566	0.196792	6.54039	4.49562	0	0	0	1.39307	16.8088	0	4.16842	0	0.639272	4.81101	15.4226	3.27254	0	0	0	0.0159586	0	0	13.2265	8.91207	3.83803	0	0	3.24655	10.1607	19.9676
ALS2CL	0	1.89699	0	0	0	0	0	0	0	0	0	0	0	0	0	0	3.44165	0	0	0	0	0	0	0	0	0	0	0	0	0	0	0	0	0	0	0	0	0	0	0	0	0.196417	3.49396	0	0	0	0	0	0
ALS2CR11	0	0	0	0	0	0	0	0	0	3.06987	0	0	0	0	0	0	0	0.547832	0	11.2422	0	0	0	0	0	0	0	7.55189	0	0	0	0	0	0	0	0	0	0	0	0	0	0	13.8504	0	0	0	0	20.0369	1.09299
ALS2CR12	0	0	61.4053	0	0	0	0	0	0	0	0	0	0	17.6603	0	0	0	0	0	0	0	0	0	0	0	0	0	0	0	0	0	0	0	0	0	0	0	0	0	0	0	0	0	0	0	0	0	0	0
ALX1	0	0	0	0.180874	0	0	0	0	0	0	0	0	0	0	0	0	32.7466	0	0	0	0	0	0	0	0	0	0	0	0	0	0	0	0	0	0	0	0	0	0	0	0	22.1592	0	0	0	0	0	0	0
ALX3	0	0	0	0	0	0	0	0	0	0	0	0	0	0	0	0	0	0	0	0	0	0	0	0	0	0	0	0	0	0	0	0	0	0	0	0	0	0	0	0	0	4.36169	12.9055	0	0	30.0854	0	0	17.4748
ALX4	0.0885492	0.259732	0	1.01508	0.87798	7.71825	0	26.0745	3.59447	0	0	0.251686	0	0	0	0.650179	1.47942	0.0658114	0.476177	0	0	0	0	0	0.125377	0	0	0	0	3.3809	0	0	0	0	0	0	0	0	0	0	0	0	0	0	0	0	5.34781	0	0
ALYREF	0	0	0	0	0	0	0	0	0	14.8745	0	0.301768	0.304257	0	0	0	0	0	0	0	0	0.415549	0	0	0.747739	0	0	0	0	0	0	0.139278	0	0	0	0	0	0	0.119044	0	0.256426	0	0	0	0	0	0	0	0
AMACR	0	0	16.8388	27.4412	0	15.519	0	0	0	24.83	20.4852	0	0	0.428867	0	0	0	0.44611	0	0	4.72471	0.122711	0	0	0	0	14.1321	0	3.91421	0	0	0	10.197	0	0	0	0	0	0.0445641	0	0	22.9891	13.8512	16.3995	0	0	0	0	39.6511
AMBN	0	0	0	0	0	0	0	0	0	0	0	0	0	0	0	0	0	0	0	0	0	0	0	0	0	0	0	0	0	0	0	0	0	0	0	0	0	0	0	0	0	0	0	0	0	0	0	0	0
AMBP	0	0	0	0	0	0	0	0	0	0	0	0	0	0	0	0	0	0	0	0	0	0	0	0	0	0	0	0	0	0	0	0	0	0	0	0	0	0	0	0	0	0	0	0	0	0	0.288473	0	0
AMBRA1	8.95343	0	0	0	0	0.714499	0.62191	0	0	0	0.327236	0.951111	0.0561889	2.5634	14.1379	0.0802639	0	0	0	0	0.837279	0	0	0	0.139255	0.632631	0	0.224885	0	0	0.918801	0	0	0.710471	0.131113	0	2.17367	0	0	3.03704	0.266689	8.0086	3.90785	0	0	9.38778	0.445708	1.93142	4.82352
AMD1	131.151	203.129	122.908	105.767	91.5136	136.481	58.2706	107.624	107.87	189.3	374.517	30.0126	82.3741	31.2256	69.5355	77.4524	107.142	119.246	63.1044	152.738	15.5817	42.9663	33.0702	6.74977	126.24	89.5443	70.9698	19.5928	0	42.6813	72.2908	16.2221	1.98384	2.51893	45.8514	14.4117	25.1662	10.5765	0.0373932	12.9782	66.3587	174.734	118.853	0.451166	26.7275	509.45	24.2863	186.769	56.4102
AMDHD1	0	0	0	0	0	0	0	0	0	0	0	0	0	0	0	0	9.39251	0	0	0	0	0	0	0	0	0	0	0	0	0	0	0	0	0	0	0	0	0	0	0	0	0	0	0	0	0	0	0	0
AMDHD2	22.8639	52.7163	0	0	12.1505	4.88772	0	35.3793	0	0.566783	0	0.979592	0	0.311622	0	5.30125	18.6523	0	0	8.61529	1.92163	1.06825	0	0.780889	1.92412	0	0	8.14591	0	0	0	0	0	0	0	0	16.4307	0	0	0	25.9827	0	0	2.81365	0	0	1.28215	22.6615	10.507
AMELX	0	0	0	0	0	0	0	0	0	0	0	0	0	0	0	0	0	0	0	0	0	0	0	0	0	0	0	0	0	0	0	0	0	0	0	0	0	0	0	0	0	0	0	0	0	0	0	0	0
AMELY	0	0	0	0	0	0	0	0	0	0	0	0	0	0	0	0	0	0	0	0	0	0	0	0	0	0	0	0	0	0	0	0	0	0	0	0	0	0	0	0	0	0	0	0	0	0	0	0	0
AMER1	0	0	0	0	0	0	3.4161	0	0	0	0	0	0	0	0	0	0	0	0	0	0	0	0	0	0	0	0	0	0	0	0	0	0	0	0	0	0	0	0	0	0	0.296581	0	2.65782	0	0	0	0	3.74346
AMER2	0	0	0	0	0	0	0	0	0	0	0	0	0	0	0	0	0	0	0	0	1.22108	0	0	0	0	0	0	0	0	0	0	0	0	0	0	0	0	0	0	0	0	0.815514	3.35077	0	0	1.17673	0.0360879	0	8.68332
AMER3	0	0	0	0	0	0	0	0	0	0	0	0	0	0	0	0	0	0	0	0	0	0	0	1.07498	0	0	0	0	0	0	0	0	0	0	0	0	0	0	0	0	0	0	0	0	0	0	0	0	0
AMFR	10.2018	9.8549	0	0.174651	0.272005	0	0.0963768	19.7563	41.5227	0.115464	0	0	0	0.125642	0.131287	0.224464	0.143634	0.102218	6.54917	0	16.2284	0	0.797375	0	0.19453	0.662642	0	0	0	0	34.2866	0.0723728	11.5351	0.355618	0.57129	0	11.4058	0.116784	0.693294	0	1.41975	0.901906	3.85082	3.0392	11.5871	8.03401	9.54174	0.538524	5.71746
AMH	0	0	0	0	0	0	0	0	0	0	0	0	0	0	0	0	0	0	0	0	0	0	0	0	0	0	0	0	0	0	0	0	0	0	0	0	0	0	0	0	0	0	0	0	0	0	0	0	0
AMHR2	0	0.165338	0	0	0	0	0	0	0	0	0	0	0	0	0	0	0	0	0	0	0	0	0	0	0	0	0	0	0	0	0	0	0	0	0	0	0	0	0	0	0	0	0	0	0	0	0	0	0
AMICA1	0	0	0	0	0	0	0	0	0	0	0	0	0	0	0	0	0	0	0	0	0	0	0	0	0	0	0	0	0	0	0	0	0	0	0	0	0	0	0	0	0	0	0	0	0	0	0	0	0
AMIGO1	0	0	0	0	0	0	0	0	0	0	0	0	0	0	0	0	0	0	0	0	0	0	0	0	0	0	0	0	0	0	0	0	0	0	0	0	0	0	0	0	0	0	0	0	0	0	0	3.38609	0
AMIGO2	0	0	0	0	0	0	0	0	0	24.0376	0	0	0	0	0.0782219	0	0	0	5.15938	0	0	0	0	0	0.231639	0	0	2.24313	0	0	0	0	0	0	0	0	0	0	0	0	0	0	11.8449	24.4205	0	0	1.35848	2.17758	14.405
AMIGO3	0	0	0	0	0	0	0	0	0	0	0	0	0	0	0	0	0	0	0	0	0	0	0	0	0	0	58.06	0	0	0	0	0	0	0	0	0	0	0	0	0	0	18.6096	0	0	0	6.49106	0	0	0
AMMECR1	3.13547	0.580364	2.9766	0	0	31.9139	0	24.5461	0	13.4556	9.64645	0	4.95625	0.292114	0	0	31.7606	0	0.561306	14.5892	0	7.74381	4.06408	0	0	0	19.9739	0.104339	0	1.09592	0	0	0.658152	0	0	0	0	0	0	0	0	12.1075	8.10728	3.95599	0	36.0311	0	16.3523	27.3134
AMMECR1L	22.3149	16.9232	58.2897	0	48.3342	18.3714	3.46361	0.0960049	26.0187	35.682	6.28185	0.596717	8.93619	4.46138	16.2349	12.2511	15.4606	9.67693	18.3903	2.19902	15.9754	0.0821547	2.13212	3.13195	0.14816	0	9.75193	28.0713	0.218328	10.5337	0	0.165816	0.504041	0.0193729	5.12109	0.472458	6.77099	3.97437	2.53168	0.0254203	0	29.0721	14.4659	16.8387	0.315964	40.8614	19.0176	15.7355	53.4968
AMN	0	0	0	0	0	0	0	0	0	0	0	0	0	0	0	0	0	0	0	0	0	0	0	0	0	0	0	0	10.1473	0	0	0	0	0	0	0	0	0	0	0	0	0	0	0	0	0	0	0	0
AMN1	30.9545	0	0	0	5.20625	15.7235	43.6288	0	3.90845	9.94017	58.0443	0.141169	0	3.87119	0.951242	0	25.2007	0	3.45888	18.9248	16.6941	0	0	38.83	0	54.381	42.4804	0.30156	0	0	0	0	0	6.08229	5.50976	6.49979	0	1.73291	0	0	0	0	119.392	4.37664	0	58.8309	0	3.45614	0
AMOT	0	0	47.7423	0	0	0	0	0	0	0	0	0	0	0	0	0.0601873	0	10.0359	8.84367	3.15663	1.11682	0	0	0.169382	0	0.355861	0	0	59.5887	0.0805146	0	0	0	0	0	0	0	0	0.0169766	0	0	35.7447	1.37943	0	0	5.90507	0	7.77196	0
AMOTL1	0	0	0	0	0	0	0	0	0	0.0446201	0.308558	0	0.03021	0	0	0.0431391	0	0	0	0	0	0	0	0	0	0	0	4.11408	5.2988	0	0	0	0	0	0	0	0	0	0	0	0	2.84743	1.6074	2.05028	0	7.73491	0	13.4849	0.0649413
AMOTL2	0.551414	0	0	0	20.4587	32.5973	0.136502	52.9459	18.8477	0	0.970936	0.22102	0	0	5.48282	0.873477	9.0494	33.6836	6.13354	2.12418	0	0	0	0	0	0	0	0.11108	0	0	0.247488	0	0	0	0	0	0	0	0	0	0.81544	0	0	9.96251	0	1.34733	4.03523	0.99324	0
AMPD1	0	0	0	0	0	0	0	0	0	0	0	0	0	0	0	0	0	0	0	0	0	0	0	0	0	0	0	0	0	0	0	0	0	0	0	0	0	0	0	0	0	0	0	0	0	0	0	0	0
AMPD2	0	0	0	0	24.3362	0	0	0	0.489457	0	0	0	0	0	0	13.5134	0	0	10.9159	4.72829	6.63721	0	0	0	0	0	0	1.33779	0	0	0	0	0	0	1.67903	0	0	1.95871	0	0	0	69.3898	12.647	0.809233	0	0	9.17217	57.1299	32.9677
AMPD3	0	0	0	0.0521686	7.31243	0	6.21766	0	0	0	0	0	0	0	0	0	3.47235	0	0	0	1.51194	0	0	0	0	0	0	0	0	0	0	0	0	0	0	0	0	0	0	0	0	0	0	0	0	0	0	0.0965099	5.42456
AMPH	0	0	0	0	0	0	0	0	0	0	0	0	0	0	0	0	0	0	0	0	9.54327	0	2.91646	0	0	0	3.02925	0	0	0	0	0	0	0	0	0	0	0	0	0	0	43.747	0	0	0	58.2332	2.95891	5.31568	8.66915
AMT	0	0	0	0	5.54494	0	0	12.928	0	0	0	0	24.5045	1.40359	0.128193	18.026	0	0	0	0	0	0	0	0	0	0	0	0	0	0	0	0	0	0	0	0	0	0	0.0609685	0	0	1.00811	0.624271	0	0	0.411617	0	0	16.5357
AMTN	0	0	0	0	0	0	0	0	0	0	0	0	0	0	0	0	0	0	0	0	0	0	0	0	0	0	0	0	0	0	0	0	0	0	0	0	0	0	0	0	0	0	0	0	0	0	0	0	0
AMY1A	0	0	0	0	0	0	0	0	0	0	0	0	0	0	0	0	0	0	0	0	0	0	0	0	0	0	0	0	0	0	0	0	0	0	0	0	0	0	0	0	0	0	0	0	0	0	0	0	0
AMY1B	0	0	0	0	0	0	0	0	0	0	0	0	0	0	0	0	0	0	0	0	0	0	0	0	0	0	0	0	0	0	0	0	0	0	0	0	0	0	0	0	0	0	0	0	0	0	0	0	0
AMY1C	0	0	0	0	0	0	0	0	0	0	0	0	0	0	0	0	0	0	0	0	0	0	0	0	0	0	0	0	0	0	0	0	0	0	0	0	0	0	0	0	0	0	0	0	0	0	0	0	0
AMY2A	0	0	0	0	0	0	0	0	0	0	0	0	0	0	0	0	0	0	0	0	0	0	0	0	0	0	0	0	0	0	0	0	0	0	0	0	0	0	0	0	0	0	0	0	0	0	0	0	0
AMY2B	0.991541	0	0	0	0	0	0	0	7.05775	9.22722	0.189887	0	0	0	0	8.08173	0	0	0	0.200541	0	0	0	0	0	0	0	0	0	0	0	0	0	0	0	0	0	0	0	0	0	3.9198	36.9819	1.26836	10.3711	3.88647	0.173252	0	1.12067
AMZ1	0	0	0	0	0	0	0	0	0	0	0	0	0	0	0	0	0	0	0	0	0	0	0	0	0	0	0	0	0	0	0	0	0	0	0	0	0	0	0	0	0	0	0	0	0	0	0	0	0
AMZ2	11.104	217.01	221.009	6.12154	0	62.9327	264.403	75.6284	52.7893	9.19506	158.44	0.224658	66.1994	0.180736	0.568968	49.806	50.6381	34.0056	174.682	25.6202	72.4795	108.821	108.409	2.71902	0	2.53889	30.7555	30.6229	103.089	0	11.7229	98.4898	0	34.9448	0	0	0	53.4856	0.0892862	1.32403	56.2323	192.452	280.879	354.891	0	387.707	102.768	256.635	333.826
AMZ2P1	9.40448	1.0546	13.3939	10.44	0	0	0.10108	0	10.6589	0	0	0	14.092	0	0	0.824257	0	0	0	1.76186	0	0	0	0	0	0	39.0939	0	27.3709	0	1.95736	0	1.03696	0	0.0239656	3.33309	0	0.39806	0	0.419382	0	9.46133	31.3054	0	0	8.87138	19.4743	5.76062	20.9873
ANAPC1	7.36045	16.2447	58.4409	4.44029	31.4095	49.4926	33.4137	14.1886	9.9089	45.3251	2.41893	17.7404	38.5725	1.29875	19.306	28.1216	20.5134	7.80584	9.25616	4.20785	20.6386	3.93031	18.1791	27.6636	0	0.894064	17.6909	2.68512	1.67624	31.0235	2.04627	15.838	3.29073	5.21282	11.7413	0.131198	1.22308	2.54119	0.128046	13.6622	0.0457475	52.6467	41.4463	14.1959	12.9081	95.575	13.7669	22.5481	37.1566
ANAPC10	1.68522	0	1.4391	49.8681	0	0	0	0	23.7542	0	0	0	0	24.448	0.901208	0	18.1289	20.1809	49.9266	34.612	15.186	0.584171	1.79212	8.54066	46.2893	6.57859	47.1361	48.7778	0	3.64307	0	0	14.9848	4.08255	15.887	31.6853	0.287962	17.7153	0	0	15.8243	12.2129	45.496	0	0	33.7594	0	28.7198	46.385
ANAPC11	122.693	11.4394	79.7303	63.1512	48.7179	8.53729	112.791	94.2651	11.3135	27.7636	45.2211	30.5924	38.5166	19.1829	21.9458	10.8102	76.6419	23.7216	30.9642	36.0832	118.727	189.125	52.2173	176.489	77.0085	48.4884	192.249	74.0806	39.6727	53.617	91.5393	32.109	61.7963	40.3035	18.0667	22.9318	44.0526	24.0365	2.97105	19.8394	41.5949	265.785	101.233	95.4467	47.1669	329.736	79.5861	171.212	453.263
ANAPC13	50.8482	56.2697	68.2995	31.7677	152.446	78.82	4.8914	54.8335	0	0.778664	131.893	115.991	76.2842	96.5418	94.0601	32.0764	79.5772	48.4967	39.8835	99.7481	108.695	0	78.4488	3.2361	5.31196	87.6205	333.266	0	173.622	0.510759	4.77834	124.768	32.3134	0.0857897	9.56383	28.2796	24.8778	17.1619	0	21.0691	134.732	187.815	78.6957	87.9442	0	89.647	107.244	146.811	161.022
ANAPC15	0	1.04759	14.3509	0	0	7.83143	30.1348	28.8542	17.1531	2.98715	0	0.946331	15.5028	3.86666	18.3095	3.43314	24.5684	10.5861	0.849585	6.51808	58.9241	8.45768	0	7.60835	108.533	6.76912	136.744	15.9556	27.0529	134.393	0	1.06477	29.5151	0	15.8718	2.11634	7.90179	7.79519	30.6081	0	0	22.8607	3.76227	6.80814	0.829036	14.0067	10.5871	69.0792	12.8895
ANAPC16	49.5848	69.0907	36.7047	29.5807	35.7149	16.1041	19.5541	0	0	15.9643	1.43288	31.7855	19.2078	4.73895	12.0693	20.1494	3.30975	20.9652	29.9426	16.6576	2.75154	11.6401	5.46777	25.6207	1.77852	4.90435	68.6756	14.5034	15.0474	0	18.5919	0	7.75454	0.0297518	10.3561	1.99096	1.22346	5.23677	0	16.4834	3.78674	2.62555	8.07277	13.4432	28.1757	31.1672	0.104674	14.0218	23.3609
ANAPC1P1	0	0	0	0	0	0	0	0	0	0	0	0	0	0	0	0	0	0	0	0	0	0	0	0	0	0	0	0	0	0	0	0	0	0	0	0	0	0	0	0	0	0	0	0	0	0	0	0	0
ANAPC2	0	0	0	0	0	0	0	0	0	0	0	0	0	0	0	0	0	0	0	0	0	0	0	0	0	0	0	0	0	0	0	0	0	0	0	0	0	0	0	0	0	0	0	0	0	0	0	0.146474	0
ANAPC4	0.377583	12.4467	103.781	137.934	31.0564	0.152106	4.7744	37.2184	11.1688	64.6323	0	0.107684	13.8689	117.994	0.181056	1.39293	30.7172	4.65179	0	0	0.536044	0	42.6649	98.2619	0	52.6712	121.288	2.81011	0.394988	69.5697	2.56979	7.97924	32.2608	3.14467	19.2453	3.14605	0	0	0	0	0	29.5761	52.6148	46.5717	78.5089	119.762	30.723	17.3264	71.7248
ANAPC5	21.012	163.132	39.5853	7.69096	70.6949	27.2941	97.0328	51.303	44.2311	66.7547	238.552	121.722	33.2676	43.535	20.8345	47.3014	58.4691	12.165	70.5584	2.26953	36.6994	42.0048	16.541	32.8172	0	14.6237	13.055	5.19312	2.71199	35.8756	137.274	22.2996	53.402	16.2484	24.9597	4.73355	0	19.0439	1.23695	16.3248	42.2336	187.134	132.955	202.211	67.9524	457.079	27.6848	179.208	237.834
ANAPC7	20.1272	39.3867	203.223	114.387	166.612	63.2169	82.4193	42.7544	20.691	99.8532	119.642	8.60302	101.796	35.4207	55.794	65.5637	38.3412	52.7717	71.8056	91.5573	78.7531	4.61515	52.4604	141.889	76.7924	75.8445	29.1963	48.3414	98.3703	21.9356	35.2962	11.0826	34.2944	4.37182	28.6053	15.1683	2.41507	31.756	2.57051	9.03865	3.71679	211.96	259.486	109.045	34.4886	332.33	20.5949	136.324	315.798
ANG	0	0	0	0	0	0	0	0	0	0	0	0	0	0	0	0	0	0	0	0	0	0	0	0	0	0	0	0	0	0	0	0	0	0	0	0	0	0	0	0	0	0	0	0	0	0	0	0	0
ANGEL1	52.1655	27.5678	17.0246	26.5219	27.1922	22.5148	73.8015	9.29784	0.0444009	0	9.42025	0.814524	9.27772	9.11199	6.78319	7.6992	36.0473	9.67593	17.8898	41.9959	0	18.7439	20.5517	0	0	6.14005	0	15.2775	0	60.9298	0.101316	14.7121	0.0204626	0.684506	25.3877	2.22664	0	23.5261	17.6458	2.49202	5.20133	71.6085	74.9984	42.5825	7.31006	53.9977	8.01943	32.6781	61.8305
ANGEL2	0	37.915	0.162674	11.836	3.04849	13.6182	1.69349	0.0961525	8.46996	12.0892	0	0.596275	17.1373	0.0479293	0.200251	0	48.9696	0	1.04763	4.02817	5.05602	0	0	0	0	15.1715	6.0568	0	12.6911	8.00768	0.890166	0	0.0179863	0.194095	0.0174625	0	0	0	0	0.0254764	0	23.402	11.5136	0	0	10.3272	0	15.9684	8.60835
ANGPT1	0	0	0	0	5.36543	0	0	0	0.0419806	22.2152	0	0	0	0	0.0538719	0	0	22.3929	0	0	0	0	0	0	0	0	0	0	0	0	0.0957698	0	1.17969	0	0	0	0	0	0	0	0	0	0	0	0	0	0	0	3.17737
ANGPT2	0	0	0.0714402	0	0	0	0	0	0	0	0	0	0	0	0	0	0	0	0	0	0	0	0	0	0	0	0	0	0	0	0	0	0	0	0	0	0	0	0	0	0	0	0	0	0	0	0	0	0
ANGPT4	0	0	0	0	0	0	0	0	0	0	0	0	0	0	0	0	0	0	0	0	0	0	0	0	0	0	0	0	0	0	0	0	0	0	0	0	0	0	0	0	0	0	0	0	0	0	0	0	0
ANGPTL1	0	0	0	0	0	0	0	0	0	0	0	0	0	0	0	0	0	0	0	0	1.05544	0	0	0	0	0	0	0	0	0	0	0	0	0	0	0	0	0	0	0	0	0	2.28274	0	0	0	0	4.81549	0
ANGPTL2	0	0	0	0	0	0	0	0	0	0	0	0	0	0	0	0	0	0	0	0	0	0	0	0	0	0	0	0	0	0	0	0	0	0	0	0	0	0	0	0	0	0	0	0	0	7.03516	0	0	0
ANGPTL3	0	11.6819	0	0	0	0	0	0	0	0	0	0	0	0	0	0	0	0	0	0	0	0	0	0	0	0	0	0	0	0	0	0	0	0	0	0	0	0	0	0	0	0	4.36747	0	0	0	0	0	0
ANGPTL4	0.881852	0	0	0	0	0	0	4.5747	0	0	0	0	1.8244	0	19.4114	9.68858	3.34668	0	9.33265	0	0.738595	0	0	0	0	0	30.4354	0	0	1.67137	4.28179	0	4.16968	0	0	0	0.746762	0	0	0	0	0	0	0	29.655	0	8.02364	0	0
ANGPTL5	0.143651	0	0	0	0	0	0	0	0	0	0	0	0	0	0	0	0	0	0.499046	0	0	0	0	0	0	0	0	0	0	0	0	0	0	0	0	0	0	0	0	0	0	0	0	0	0	0	0	0	4.22177
ANGPTL6	3.76265	0	0	0	0	0	0.198029	0	0	5.44838	0	0.16147	0	0	0.271887	0	0	0	0.436846	0	1.06934	2.44978	0.274083	18.8842	0	0	0	2.58917	0	3.08896	0	0	0	0.625818	0	0	0	1.67875	0	0	0	0.744869	0	0	0	0	0	5.7455	0
ANGPTL7	0	0	0	0	0	0	0	0	0	0	0	0	0	0	0	0	0	0	0	0	0	0	0	0	0	0	0	0	0	0	0	0	0	0	0	0	0	0	0	0	0	0	0	0	0	0	0	0	0
ANHX	18.8282	0	0	0	0.985358	73.5422	48.2317	50.3386	0	2.00646	0	0	0	0	4.89901	0	12.9204	0	2.54615	2.62463	87.2151	0	0	116.6	25.0811	5.79754	243.052	52.1141	35.7525	0	29.8221	0.553847	0	0.883536	0	0	0.693637	0	0	0.0722939	0	11.4437	30.1424	533.117	45.2265	258.425	328.376	12.4004	83.0217
ANK1	0.913682	0	0	0	0	0	0	0	0	0	0	0	0	0	0	0	0	0	0	0.484868	0	0	0	1.48324	0	0	0	0	0	0	0	0	0	0	0	0	0	4.15321	0	0	0	0	0	0	0	0	0	0.145584	0.790066
ANK2	0	0	0	0	16.9377	10.6318	0	0.823715	0	0	0	0	0	0	0	19.0164	0	0	0	0	0	0	0	0	0	0	0	0	29.9421	0	0	0	0.0102624	0	0	0	0	0	0	0	0.0442544	6.51445	7.12612	4.13716	0	1.74821	0	0.046462	8.6582
ANK3	0	0	0	0	0	0	0	33.5913	0	0	0	0	0	0.030389	0	0	0	0	2.04372	3.66398	0	0	0	0	0	0	0	0	0	0	0	6.11435	4.45519	0	0	0	0	0	0	0	0	0.200536	0	0	0	0	0	5.71224	0.375064
ANKAR	0.442551	0	0	3.61549	0	0	0	0	0	0	0	0	0	0	0	0	0	0	0	0	0	0	0	0	0	0	0	0	1.8477	0	0	0	0	0	0	0	0	0	0	0	0	0.145303	29.7343	0	0	0.17032	0	0	18.9824
ANKDD1A	0	0	0.9941	0	4.87002	0	0	0	0	0	0	0	0	0	0	0	0	0	0	0	0	0	0	0	0	0	0	0.366887	0	0	0	0	0	0	0	0	0	0	0	0	0	0	0	0	0	0	0	2.76656	0
ANKDD1B	0	0.0969001	0	0	0	0	0	0	0.221482	0	0	0	0	0	0	0	0	0	0	0	0	0	0	0	0	0	0	0	0	0	0	0	0	0	0	0	0	0	0	0	0	0	0	0	0	0	0	0	4.86381
ANKEF1	0	0	3.45695	0.0555849	0	0	0	6.13072	0	0.661776	0	0	0.375075	0	0	0	0	0	0	1.37482	0	0	0	0	0	0	0	0	0	0	0	0	0	0	0	8.01653	0	2.00811	0	0	0	0.344456	12.5664	0	0	0	0	0.617303	21.8471
ANKFN1	0	0	0	0	0	0	0	0	0	0	0	0	0	0	0	0	0	0	0	0	0	0	0	0	0	0	0	0	0	0	0	0	0	0	0	0	0	0	0	0	0	0	0	0	0	0	0	0	0
ANKFY1	0.020323	3.2226	10.468	16.431	9.72214	4.87694	0	15.5068	6.90999	9.3527	3.95972	0	3.27198	9.49622	6.83191	5.26906	0	0	3.51141	1.01097	8.76568	0	0.235898	11.1942	0.345272	0	2.60201	0	7.50366	0	0	0	0	0	2.56235	5.51623	3.74938	0	0	0	0	72.4113	21.6512	4.72358	25.4028	10.2243	3.91258	22.3529	10.7707
ANKH	0	0	0	0.81605	0	0.0470048	0	0	0.0216885	0	0	0.396688	0	0	0	0	0	5.40083	4.02	0.253827	0.0550222	0	0	0	0.0823668	0.0934826	0.146032	0	0	0	1.67877	0	0	1.48801	0	0	0	0.656776	0	0	0	2.44275	0	6.1164	0	0	3.60116	0.457367	21.6243
ANKHD1	0.00644239	40.3591	54.0203	0.270073	29.776	17.9714	2.24542	34.1223	37.7421	12.5191	46.0467	49.3672	7.92475	9.15441	5.73703	10.7897	1.68916	0.593438	35.6879	8.6657	0.494334	1.00279	19.8673	25.8276	24.0874	30.7953	28.7092	2.30137	0.000474272	0	19.1242	2.47788	7.71919	2.94929	22.0812	4.41618	28.6137	6.87708	4.44796	49.626	35.7502	27.9826	46.2675	7.3178	4.25573	125.283	2.75053	37.732	7.12e-05
ANKHD1-EIF4EBP3	28.0006	2.96e-05	1.51e-08	7.7525	2.29e-79	7.62e-07	33.2361	12.566	1.21e-206	44.5142	1.43e-94	7.57e-06	0.36868	11.8957	0.447051	8.28e-26	0.388573	13.058	13.8413	8.69e-06	2.23e-08	2.29e-08	1.4e-31	5.82267	1.26007	2.32e-06	1.97017	17.4874	2.03797	0	3.81e-08	0.0164866	3.34e-07	1e-07	8.91e-57	2.99e-227	4.45e-101	1.69e-29	0	0	3.22e-260	20.9212	81.5173	35.8175	6.05e-08	216.466	1.63259	13.486	51.3512
ANKIB1	1.21561	33.3358	0.615332	29.0195	2.51566	0	0	0.0727315	7.08683	0	0	0.0450532	8.96262	0	0	0.0646499	0.992977	0.294488	1.94822	18.402	0	6.40888	0	28.9253	0	0	37.0142	16.851	0	0	0.0672775	0	0	0.0587275	0.0660489	1.00855	0.245867	0	9.24174	0	0	78.2273	131.649	11.6216	0	39.2669	1.73528	15.9411	75.8011
ANKK1	0	0	0	0	0	0	0	0	0	0	0	0	0	0	0	0	0	0	0	0	0	0	0	0	0	0	0	0	0	0	0	0	0	0	0	0	0	0	0	0	0	0	0	0	0	0	0	0	0
ANKLE1	0	0	0	0.0715988	1.56263	0	23.0229	0	0	0	0.280707	0	0	0	0	0	0	0	0.651234	0	0	0	0	0	0	1.36112	0	0	0	0	0	0	0	0	0	0	3.07687	0	0	0	0	4.44686	0	0	0	0.260389	5.24037	0	0
ANKLE2	9.1138	43.2795	37.0995	8.96881	21.668	31.4622	17.5196	23.5774	16.5056	11.002	5.43423	8.67513	4.17222	0.398472	24.8697	2.6687	40.4177	9.56157	13.7347	4.85197	3.70852	9.49745	0	2.00131	0	13.8389	46.7953	0.249092	5.91203	0	0.647516	0.746215	0	0	12.3196	0	0	0.278143	0.225257	25.3573	0.295235	92.5552	39.4567	2.41127	6.6741	59.1922	6.33469	26.3406	40.8502
ANKMY1	0	0	0	0	0	0	0	0	0	0	0	0	0	0	0.097306	0	0	0	0	0	0	0	0	0	0	0	0	0	0	0	0	0	0	0	0	0	0	0	0	0	0	1.91037	1.45538	0	0	0	0	0.487298	0
ANKMY2	0	0	0	0	0	0	0	168.458	0	0.500069	0	1.81046	0	0	0	0	0	2.96198	2.295	23.791	15.0172	0	20.1893	0	0	0	0	0	0	0	0	0	0	0	0	0	0.345556	0	0.0909448	0.0961747	0	49.3491	0.464255	104.39	0	0	13.6557	19.4365	27.2026
ANKRA2	0	0	0.362193	0	0	17.5103	0	60.4123	0	0	9.12115	0.1336	0	47.0557	32.7069	0	0	29.3869	0	20.2952	0	0	0	0	0	7.92534	0	0	0	0	8.9626	0	0	0	2.33363	0.154397	0	0	0	0.0566608	0	18.4938	53.6908	0	1.41354	8.66807	1.06259	2.19925	23.4805
ANKRD1	0	0	0	0	0	0	0	0	0	0	0	0	0	0	0	0	0	0	0	0	0	0	0	0	0	0	0	0	0	0	0	0	0	0	0	0	0	0	0	0	0	0	0	0	0	0	0	0	0
ANKRD10	8.92901	21.1985	0	13.0331	25.9399	0	123.184	115.35	51.2333	104.825	65.5605	21.4754	0.804109	8.35812	7.20371	0.683601	18.6298	40.8181	1.66699	18.4073	0.378989	5.76929	2.08624	0	59.8765	65.557	39.0871	28.5453	0	0.437554	0.340652	0	0	0.0790361	0.071036	38.3417	17.2858	0	0	0	0	62.1605	172.234	26.6111	0	103.107	5.00654	60.0851	126.107
ANKRD11	21.2512	7.80922	16.1446	10.566	13.7043	37.6065	14.9275	34.4211	3.43293	23.0138	8.13335	9.05929	8.14159	4.36592	1.80337	16.6728	0.746653	16.9192	17.8904	10.682	8.31808	2.40766	1.5826	11.3802	5.64627	9.52994	19.8921	11.1635	20.154	11.4394	14.5462	4.07918	0.45666	0	1.64605	13.5807	7.93761	0.795193	4.19105	2.44026	5.46629	69.2132	29.8602	41.0964	1.59101	41.6872	13.2774	20.8285	61.1096
ANKRD12	30.9903	54.4533	22.2841	40.8826	27.1259	18.8822	122.113	56.1542	28.9593	12.6925	13.5223	0.263421	1.94859	2.60144	17.8794	11.2667	14.9055	0.156448	24.237	10.4464	7.25413	0	3.58864	23.2156	10.8033	5.08014	37.3516	22.5075	13.0119	0.0459121	6.29717	3.09674	9.69122	4.0183	9.51676	3.76104	3.12559	1.6531	1.42747	11.5434	9.35501	65.0308	59.2879	6.8824	0.719354	92.0225	12.6344	32.6322	64.0036
ANKRD13A	4.23604	36.0846	0.780718	0.160151	0	0	69.0989	7.9611	0	9.95221	95.3844	0	0	0	0	0	0	0	9.1959	15.942	0.833071	12.5574	1.21808	47.7004	0	0.809747	4.11119	0	0	23.0745	35.0595	0	0	9.24625	0.838121	0.566282	0.731315	0	0.491277	6.14287	0	4.13293	23.2365	8.35758	8.85002	49.7993	11.6925	5.82679	0
ANKRD13B	0	0	0	0	0	0	2.42528	0	0	0	0	0	0	0	0	0	0	0	0	0	0.594181	0	0	2.88828	1.11314	0	0	3.05423	0	0	0	0	0	2.93424	0	0	0	1.76982	0	0	0	5.57452	0.734474	0	0	0	0.356082	2.21711	0
ANKRD13C	0	0	0	0	0.902071	0.344192	14.7974	0.0782413	3.43056	0	23.127	0.0484789	0	0	0	0	0	0	0	3.49863	1.37086	0	0	1.37022	0	0	5.13901	0.682333	0	0	0	0	0	9.3343	0.682094	0	0	0.0907606	0	0	0	12.6483	7.37126	0	9.67504	0	0	9.57888	6.89993
ANKRD13D	0	0	0	0.917841	0	7.56237	10.8207	0.22059	0	0	0	1.23874	23.1237	0	0	0	2.02651	7.92987	0.372256	0	0.912385	4.1776	0	19.4328	8.55519	0	3.03693	5.52129	0	0	0	0	0	0	0	0	0	0	0	0	0	0.952553	15.8025	28.7132	0	0	14.5951	8.87118	1.47454
ANKRD16	11.124	0	0	0	0	0	0	0	0	0	0.834924	0	0	0	0	0	0	0	0	0.558553	0.602391	0	0	0	27.5886	0	0	30.2734	0	0	0	0	0	0	0	0	0	0	0	0	0	11.7568	20.7095	1.06562	0	77.3529	0	15.6726	16.7223
ANKRD17	6.10589	14.4006	52.7663	17.0922	22.6886	5.27328	4.43202	5.07821	31.3165	47.7362	5.63772	59.3915	0	12.2487	2.66267	19.6084	42.6968	20.1657	22.0363	9.21726	7.21839	0	26.2668	0	25.5258	0	0.27761	12.8325	17.1864	0	28.0216	0.786308	0	5.76118	2.42585	0.00733612	0	7.74024	1.51503	0	0	47.3861	40.4369	9.33383	1.33237	58.6152	7.76517	19.5239	54.7114
ANKRD18A	0	0	0	0	0	0	0	0	0	0	0	0	0	0	0	0.107818	0	0	0	0	0	0	0	0	0	0	0	0	0	0	0	0	0	0	0	0	0	0	0	0	0	0	3.69995	0	0	0	0	0	13.574
ANKRD18B	0	4.10586	26.7857	0.111423	19.7819	0	0	8.18819	0	0	0	0	3.53171	2.94478	0	0	0	0	5.25467	0	0	0	0	0	0	0	0	0	0	0	0	0	0	0	0	0	0	0	0	0	0	0	0	0	5.14689	0	0	2.37055	0
ANKRD18DP	0	0	0	0	0	0	0	24.1346	0	0	0	0	0	0	0	0	0	0	0	0	0	0	0	0	0	0	0	0	0	0	0	0	0	0	0	0	0	0	0	0	0	0	0.405341	0	0.174262	30.4508	0	0	18.886
ANKRD19P	0	0	0.515189	0	0	0	0	0	0.494462	0	0	0.75969	0.509416	0	0	0	0	0	0	0	0.20993	0	0	0	0	0	0	0	0	0	0	0	0	0	0	0	0	0	0	0	0	0	0	0	0	0	4.02876	0	0
ANKRD2	3.09929	33.5927	0	3.32361	0	0	0.271422	49.7295	0.928475	2.91922	0	14.7702	0	24.4239	0	0	1.51246	19.3624	3.91024	15.7299	11.527	30.5424	1.13012	0	19.3543	0	0	4.10682	0	10.191	7.27658	0	0	0	0	0	0	12.9075	0	0.280271	2.19586	0	0	0	23.8442	0.599973	23.6214	8.39149	0
ANKRD20A1	0	0	1.09282	0	0	0	1.58347	0.12913	0	0	0	0	0	0	0	0	0	0	0	0	0	0	0	0	0	0	0	0	0.883222	7.69445	0	0	0	0	0	0.0372876	0	0	0	0	0	3.5198	6.92073	2.7308	0	5.42826	1.38464	0.442325	3.2809
ANKRD20A11P	0	0	0	0	0	0	0	0	0	0	0	0	0	0	0	0	0	0	0	0	0	0	1.0306	0	0	0	14.76	0	0	0	0	0	0	0	0	0	0	0	0	0	0	0	0	0	2.67693	0	0	0	0
ANKRD20A12P	8.78533	3.68948	27.1826	69.8192	36.1555	22.6548	18.493	0	0.112454	0	0	19.2541	0	0	0	0	0	20.2268	0	7.71633	2.00932	0.95685	0	0.699447	0	0	0	2.43295	0	0	0.775188	0	0	0	0.50337	11.4611	0	0	0.0692932	0.0732744	0	43.6052	89.5379	3.36193	88.6408	28.5884	0	0.948602	2.22431
ANKRD20A19P	0	0	0	0	0	0	0	0	0	0	0	0	0	0	0	0	0	0	0	0	0	0	0	0	0	0	0	0	0	0	0	0	0	0	0	0	0	0	0	0	0	0	0	0	0	0	0	0	0
ANKRD20A2	0	0	0	0	0	0	1.78141	0.516802	0	0	0	0	0	0	0	0	0	0	0	0	0	0	0	0	0	0	0	0	0	0	0	0	0	0	0	0	0	0	0	0	0	0.55566	1.64763	0	0	0	1.38464	0	0
ANKRD20A3	0	0	0	0	0	0	5.91e-05	7.32e-05	0	0	0	0	0	0	0	0	0	0	0	0	0	0	0	0	0	0	0	0	0	0	0	0	0	0	0	0	0	0	0	0	0	0.00010485	0.000191544	0	0	0	6.16e-05	0	0
ANKRD20A4	0	0	0	0	0	0	0	0.128987	0	0	0	0	0	0	0.0673007	0	0	0	0	0	0.133087	0	0	0	0	0	0	0	0	0.153611	0	0	0	0	0	0	0	0	0	0	0	4.43813	10.856	0	0	5.2018	0.850582	0.883197	6.37778
ANKRD20A5P	6.20891	0	0	0.0564416	0.0879011	0.107297	0.37373	5.48977	6.93214	0	0	0	0	0	0	0	2.22746	0.0990751	0	0	0	0	0	0	0	0	0	0.152187	0	0	0.113045	0	0	0	0	0.0176088	0	0	0	0	0	0.524539	0	0	9.76093	0	0	0	0
ANKRD20A8P	0	0	0	0	0	0.108441	0	0	0	7.01439	0	0	0	0	0	0	0	0	0	0	0	0	0	0	0	0	0	0	0.280902	0	0	0	0	0	0	0	0	0.0286066	0	0	0	7.59902	0.943197	0.372208	0	3.7284	0	0.844258	1.15336
ANKRD20A9P	0.157893	0.0854202	0.0387397	0.180197	0.173185	0.151101	0.0350354	0.308972	0.102246	0.115581	0.259509	0.077748	0	0.0113594	0	0.0405301	0	0	0	0.0868516	0.11777	0	0.0120392	0.0285516	0.810537	0.0399864	0.0936935	0.0853681	0.778486	0	0.0528111	0.0196581	0	0.0138605	0.0124725	0.0397071	0.0314307	0.050439	0.0200939	0.206441	0.00922537	0.179578	0.639669	0	0.0374772	0.555101	0.122137	0.0882065	0.397484
ANKRD22	0	0	0	0	0	0	0	0	0	0	0	0	0	0	0	0	0	0	0	0	0	0	0	0	0	0	0	0	0	0	0	0	0	0	0	0	0	0	0	0	0	0	0	0	0	0	0	0	0
ANKRD23	0	0	0	0	0	0	0.550571	0	0	0	0	0	0	0	0	0	0	0	0	0	0	0	0	0	0	0	0	0	0	0	0	0	0	0	0	0	0	0	0	8.22498	0	0.258122	0	0	0	0	0	0	0
ANKRD24	0	0	0	0	0	0	0	0	0	0	0	0	0	0	0	0	0	0	0	0	1.96059	0	0	0	0	0	0	0.139448	0	0	0	0	0	0	0	0	0	0	0	0	0	0	0	1.01237	0	0	0	1.14856	0
ANKRD26	11.9052	0	0	7.37622	16.778	22.492	0.099574	1.17023	5.75605	6.68518	15.4455	0.0805324	0.768618	0	0	14.2109	28.2528	10.2643	26.39	9.83136	4.02097	0	0	4.87686	0	0	17.2529	1.86258	1.18231	0	7.93608	0	1.60551	0.0262535	0	1.06152	6.45878	0.226294	0	2.05128	2.9521	24.9228	23.5074	20.7779	2.63166	45.894	16.102	11.4667	50.2113
ANKRD26P1	0	0	29.6931	0	1.97744	0	14.3761	21.0147	0	0.397706	0	11.9436	0.943811	0	0.375418	0	0	0	0	0.206065	0.148838	0	0	0	0	0	47.0253	0	0	0	0	0	0	0	0	1.55427	0.427215	0	0.271487	0	0	14.6665	33.2759	30.0449	3.23935	22.7629	1.54471	8.96511	73.044
ANKRD26P3	0	0	0	0	0	0	0	0	0	0	0	0	0	0	0	0	0	0	0	1.04087	0	0	0	0	0	0	0	0	0	0	0	0	0	0	0	0	0	0	0	0	0	0	20.4193	0	0	0	0	9.7625	0
ANKRD27	12.8318	7.82519	12.2523	0.0930921	1.23212	0.353929	45.3688	0	0	51.693	23.7089	0	0	20.2608	0	0.0895674	42.3	0	23.1886	3.63996	0.82975	3.87669	41.1818	4.53379	0	12.6991	0	59.9405	37.5467	9.93393	0.558814	0	0.0188159	0	0	0	18.9566	1.89027	0	0	0	14.2593	1.28151	4.55205	30.184	6.24677	13.6673	16.7043	27.2849
ANKRD28	13.0724	39.7081	0.55454	12.7765	3.98855	0	5.40907	23.8884	30.7514	0	6.2736	11.6847	42.88	0.797732	2.80185	20.9752	19.2238	12.3854	7.92544	12.1231	4.65331	1.30844	2.30338	6.37586	5.61905	0	0	0	56.1307	0	0	0.0208967	14.5219	2.07296	0.0132251	7.20624	0.365455	0	0.0182492	1.73734	0.234808	57.084	94.0048	15.1506	0	58.8586	10.4259	28.8702	58.0962
ANKRD29	0	0	0	0	0	0	0	0	0	0	0	0	0	0	0	0	0	0	0	0	0	0	0	0	0	0	0	0	0	0	0	0	0	0	0	0	0	0	0	0	0.0554508	0	0	0	0	21.227	0	0	24.0095
ANKRD30A	0	0	0	0	0	0	0	0	0	0	0	0	0	0	0	0	0	0	0	0	0	0	0	0	0	0	0	0	0	0	0	0	0	0	0	0	0	0	0	0	0	10.3436	6.99943	0	0	0	0	13.4114	0
ANKRD30B	0	0	0	0	0	0	0	0	0	0	0	0	0	0	0	0	0	0	0	0	0	0	0	0	0	0	0	0	0	0	0	0	0	0	0	0	0	0	0	0	0	0	0	0	0	0	0	0	0
ANKRD30BL	0	0	0	0	0	0	0	0	0	0	0	0	0	0	0	0	0	0	0	0	0	0	0	0	0	0	0	0	0	0	0	0	0	0	0	0	0	0	0	0	0	0	80.5188	0	0	39.3374	0	0	21.7243
ANKRD30BP2	0	0	0	0	0	0	0	0	0	0	0	0	0	0	0	0	0	0	0	0	0	0	0	0	0	0	0	0	0	0	0	0	0	0	0	0	0	0	0	0	0	0.190647	12.8873	0	0	1.34069	0	0	0
ANKRD30BP3	0	0	0	0	0	0	0	0	0	0	0	0	0	0	0	0	0	0	0	0	0	0	0	0	0	0	0	0	0	0	0	0	0	0	0	0	0	0	0	0	0	0	0	0	0	0	0	0	0
ANKRD31	0	2.38274	0	0	0	0	0	0	0	0	0	0.0908038	0	0	0	0	0	15.4914	0	0	0	0	0	66.7312	0	5.77686	0	0	0	0	0	0	0	0.0147951	0	0	0	0	0.0183687	0	0	20.6516	123.151	1.10485	7.29729	103.473	1.5075	5.45925	7.14894
ANKRD32	0	0.0630889	2.30358	6.24568	0	0.729052	56.8614	31.9717	36.6718	0	0	3.52849	14.9988	0	5.9272	0	0	44.8043	0	30.3571	10.1384	26.5906	0.250051	17.5074	139.452	18.2854	77.581	0.443111	10.5192	0	6.91191	12.2892	0.0221519	4.32645	8.4081	5.99956	1.30096	1.40115	0	0.0313642	27.8659	26.641	107.779	43.6055	18.8166	105.413	26.8323	28.0755	23.894
ANKRD33	0	0	0	0	0	0	0	0	0	0	0	0	0	0	0	0	0	0	0	0	0	0	0	0	0	0	0	0	0	0	5.55729	0	0	0	0	0	0	0	9.16099	0	0	0	0	0	0	0	0.202087	0	0
ANKRD33B	0	0	0	0	0	7.50029	0	0	0	0	0	0	0	0	0	0	0	0	0	0	0	0	0	0	0	0	0	0	0	0	0	0	0	0	0.510342	0	0	0	0	0	0	0	0	0	0	0	0	0	0
ANKRD34A	0	0	0	0	0	0	0	0	0	0	0	0	0	0	0	0	0	0	0	0	0	0	0	0	0	0	0	0	0	0	0	0	0	0	0	0	0	0	0	0	0	0	2.55814	0	0	0	0	0	0
ANKRD34B	0	0	0	0	0	0	0	0	0	0	0	0	0	0	0	0	0	0	0	0	0	0	0	0	0	0	13.4997	0	0	0	0	0	0	0	0	0	0	0	0	0	0	0	0	0	0	0	1.98179	0	0
ANKRD34C	0	0	0	0	0	0	0	0	0	0	0	0	0	0	0	0	0	0	0	0	0	0	0	0	0	0	0	0	0	0	0	0	0	0	0	0	0	0	0	0	0	0	0	0	0	0	0	0	0
ANKRD35	0	0	7.37963	0	0	0	0	0	0	0	0	0	0	0	0	0	0	0	0	0	0	0	0	0	0	0	0	0	0	0	0	0	0	0	0	0	0	0	0	0	0	0	0	0	0	0	0	2.53157	1.97663
ANKRD36	3.5087	10.8196	8.94556	0.0326282	1.87938	16.6218	0	1.90321	10.5889	2.71742	21.0923	6.33065	0	0.315819	0	1.12766	8.49973	20.4897	11.8586	5.43036	15.8349	3.79881	0	0.352591	0.10876	0	0	0	5.12764	0	11.4749	1.6991	2.7688	0.967591	0.0384079	0.0610934	0.417002	12.1343	3.25071	0	1.42041	13.0044	35.1702	5.31257	0	60.5067	0	5.85404	4.42667
ANKRD36B	1.31617	7.95858	10.007	15.227	5.27376	11.7079	14.7734	17.4466	6.90305	1.62849	6.70309	3.57207	5.33743	2.76063	0	13.932	8.74779	10.6567	11.387	4.50051	0	1.96066	0.155875	0	0	0	0	0	4.53804	0	0	1.2942	0.0414832	4.59629	0	0.245597	7.59087	0.634583	6.6328	0.0195939	0	21.1479	37.0773	1.11442	9.30178	30.2451	0.0608226	8.9242	26.176
ANKRD36BP1	0	0	0	0	0	0	0	0	0	0	0	0	0	0	0	0	0	0	0	0	0	0	0	0	0	0	0	0	0	0	0	0	0	0	0	0	0	0	0	0	0	0	0	0	0	0	0	0	0
ANKRD36BP2	0	0	0	0	0	0	0	0	0	0	0	0	17.621	0	0	0	0	0	0	0	0	0	0	0	0	0	0	0	0	0	0	0	0	0	0	0	0	0	0	0	0	17.3615	31.5563	9.33063	0	20.3392	0	0	10.4753
ANKRD37	7.68416	0	0	0	0	9.72726	0	0	0	0	0	5.93413	33.3124	16.126	9.73524	2.68337	0	16.5783	14.0736	31.2411	0	0	1.25319	26.8622	67.9092	0	75.1181	8.86904	0	76.1801	0	3.59108	2.40759	2.71173	3.2846	20.0994	0	2.98355	0.290662	0	18.3357	0	25.7037	12.4941	34.514	0	28.8576	0.997514	42.2065
ANKRD39	0	0.326215	0	0	2.21167	0	0	0	0	0	0	0	0	0	0	0	9.39911	0	0.5295	0	64.7119	2.14956	0	0	0	1.10044	8.59838	0.77804	0	0	5.21582	0	0	0.247998	0	25.7958	0	0	0	0	0	26.0759	22.2847	39.4524	43.8821	2.10449	28.3223	20.9788	107.695
ANKRD40	0.509317	22.0537	36.0133	43.5409	35.8039	7.3953	9.82281	11.2098	0.131256	17.8044	3.81076	23.7422	22.2482	5.37606	5.84089	1.05626	45.8399	0.612248	3.88693	7.18744	4.3353	0.923431	0.113765	25.109	0.166523	7.75142	0	0.134405	8.83469	0	16.8711	12.8854	0	0.913836	2.29026	5.1041	6.76367	7.07717	0	3.8548	1.67948	5.86686	5.49428	12.3598	2.95195	69.3112	7.90175	9.04199	3.88891
ANKRD42	0.725005	0	16.0852	0	0	0	0	7.42859	0	0.332391	0	0	9.98382	0	0	0	0	0	6.86438	0	0	0	0	0	0	19.444	0	0	0	0	0	0	0	0	0	0	0	0	0	0	0	31.7597	25.9207	0	0	0	0.149614	13.7978	38.0191
ANKRD44	0	0	0	0	0	0	0	0.072448	0	0	0	0	0	0	0	0	0	0	0	0	0	0	0	0	0	0	0	0	0	0	0	0	0	0	0	0	0	0	0	0	0	0	7.03446	0	0	0.607351	0	0	5.42092
ANKRD44-IT1	0	0	0	0	0	0	0	0	0	0	0	0	0	0	0	0	0	0	0	0	0	0	0	0	0	0	0	0	0	0	0	0	0	0	0	0	0	0	0	0	0	0	0	0	0	0	0	0	0
ANKRD45	0	0	0	0	0	0	0	0	0	0	0	0	0	0	0	0	0	0	0	0	0	0	0	16.0937	0	0	0	0	0	0	0	0	0	0	0	0	0	0	0	0	0	58.2073	7.07714	3.14094	0	15.7415	7.29148	7.11327	0
ANKRD46	0	0	0.438388	0	1.61877	27.9592	0	0	0	0	0.156575	0	0.108148	23.6987	0	0	0	1.83014	52.0703	8.42008	12.1379	2.52383	0	1.30213	0	0	14.2459	0	0	0	0	0	0	0	13.6514	0	0	1.48379	0	0	0	69.0117	35.7552	15.6727	0	86.4023	19.9751	37.4171	107.873
ANKRD49	0	0	9.54946	1.27628	0	15.8842	0	94.409	0.101837	0	0	1.88237	10.1021	0	17.6946	0	0	0	23.5524	0	0	0	0	87.9365	0	156.379	1.38423	0	0	0	8.41486	91.127	0	0	0	0	0	7.6327	0	0.862848	0	0	0	0	0	33.0658	34.2922	0.859042	13.4259
ANKRD50	11.9309	0	0	0	0	0	9.61909	0	0	0	0	0	0	0	0	0	0	0	1.36863	0	0	0	0	0	0	0	0	11.5689	0	0.694458	0	0	0	0	0	0	0	0	0	0	2.43371	47.8632	64.6993	0	0	38.8767	2.21049	22.7163	34.1205
ANKRD52	0.918628	0.18872	0	5.36227	0	0	6.73746	0	0	0	0	0	0	0.100613	0.367595	0	0	0	1.18406	0.0480635	0.104193	0	0	0.126394	0.0779845	0	0	0.0629596	0	0	0	0	0.00945987	0	0	0	0	0	0.0126802	0.0402308	0.0407698	3.03547	0.128671	1.37158	1.4376	0.67784	0.0831602	1.47248	12.4341
ANKRD53	0	0	0	0	0	0	0	0	0	0	0	0	0	0	0	0	0	0	0	0	0	0	0	0	0	0	0	0	0	0	0	0	0	0	0	0	0	0	0	0	0	0	0	0	0	0	0	0	0.638289
ANKRD54	0	31.6439	5.34829	87.4322	0	0	0	7.23122	12.7427	9.11824	75.5467	6.48654	2.68843	11.9073	9.13667	0	47.6324	2.2152	0	0.648281	1.63443	5.64125	0	0.568097	0	0	47.2942	0	2.58219	0	0	0	0	0.0455593	0	0	2.81712	11.0652	0	0	0	6.50535	38.1591	15.047	0	88.6087	21.4939	6.95922	64.0434
ANKRD55	3.92611	23.4843	0	0	0	0	48.0425	0	0	0	0	0	0	0	0	4.49806	0	0	1.09689	0	0	0	0	0	0	0	0	0	0	0	0	0	0	0	0.033785	0	0	0	0	0	0	0	0	0	0	0	0	0	0
ANKRD6	0.0979546	0	0	5.76281	0	0	0	0	0	0	0	0	0	0	0	0.0799518	0	12.9885	0	10.8017	3.51977	0	0	3.14845	0	0	0	0	0	8.36146	0	0	0	0	0.10768	0	0	0	0	0.157119	0	9.76207	0.457727	10.5134	0	20.3208	0	6.38138	5.40257
ANKRD61	0	0	0	0	0	0	0	0	0	0	0	0	0	0	0	0	0	0	0	0	0	0	0	0	0	0	0.96936	0	0	0	0	0	0	0	0	0	0	0	0	0	0	0	0	0	0	0	0	0	0
ANKRD62	0	0	0	0	0	0	0	0	0	0	0	0	0	0	0	0	0	0	0	0	0	0	0	0	0	0	0	0	0	0	0	0	0.0176528	0	0	0	0	0.0218944	0	1.82535	0	13.915	59.8633	0	0	39.9067	0	5.89739	17.2757
ANKRD62P1-PARP4P3	0	0	0	0	0	0	0	0	0	0	0	0	0	0	0	0	0	0	0	0	0	0	0	0	0	0	0	0	0	0	0	0	0.0599109	0	0	0	0	0	0	0	0	0	1.64265	0	0	0	0	0	0
ANKRD63	0	0	0	0	0	0	0	0	0	0	0	0	0	0	0	0	0	0	0	0	0	0	0	0	0	0	0	0	0	0	0	0	0	0	0	0	0	0	0	0	0	0	0	0	0	0	0	0	0
ANKRD65	0	0	0	0	0	0	0	0	0	0	18.4096	0	0	0	0	0	0	0	0	0	0	0	0	0	0	0	0	0	0	0	0	0	0	0	0	0	0	0	0	0	0	0	0	0	0	0	0	0	0
ANKRD66	0	0	0	0	0	0	0	0	0	0	0	0	0	0	0	0	0	0	0	0	0	0	0	0	0	0	0	0	0	0	0	0	0	0	0	0	0	0	0	0	0	0	0	0	0	0	0	0	0
ANKRD7	0	0	0	0	0	0	25.8383	0	0.150056	0	0	0	0	0	0	0	0	0	0	0	0	0	0	0	0	0	0	105.167	0	0	0	0	0	0	0	0	0	0	0	0	0	54.6927	336.861	0	0	178.975	35.0775	29.1139	60.3974
ANKRD9	0	0	0.507436	0	0	0	0	0	0	0	0	0	0	0	0	0	0	0	0	0	0	0	0	0	0	0	0	0	0	0	0	0	0	0	0	0	0	0	0	0	0.0806236	0	0	0	0	0.507956	0	0	0
ANKS1A	0.277915	1.48245	8.0012	0	0	0	12.4053	8.55315	2.28682	0	1.82856	24.8935	0.173082	0	1.15659	0.617986	22.306	9.23335	3.55011	1.38881	4.37097	0	0	18.6083	1.07288	0.974236	0	3.03136	0	0	0.128632	0	0	0.379005	0.0631493	0	6.03838	0	0	0	0.0186832	6.76223	23.0116	4.61184	0	11.5412	25.0552	6.42996	3.06613
ANKS1B	0	0	0	0	0	0	0	0	0	0	0	0	0	0	0	0	0	0	0	0	0.934107	0	0	71.1509	0	0	0	0	0	0	0	0	0	0	0	0	3.4233	0	0	0	0	1.03491	0	0	0	8.18866	19.1603	3.79126	0
ANKS3	0.826482	0	2.61944	0	0	0	0.316552	0	0	0	0	0	0	0.103546	0	0	0	0	0	0.395207	0	0	0	0	0	0	0	1.5501	0	0	0	0	0	0	0	0	0	0	0	0	0	45.4561	25.8764	3.12467	0	17.7588	9.56049	3.88797	65.4368
ANKS4B	0	0	0	0	0	0	0	0	0	0	0	0	0	0	0	0	0	0	0	3.1702	0	0	0	0	0	0	0	0	0	0	0	0	0	0	0	0	0	0	0	0	0	42.9004	0	0	0	0	0	0	0
ANKS6	0.961792	0.0328153	6.14681	6.49821	16.4154	13.4356	5.89215	0	0	0.0565146	7.42535	0.190588	0	0.704622	0	0.765631	1.67997	0	0	0.175602	0.126863	1.94797	0	5.2335	3.60868	0	0	5.21322	0	0	0	0	0	1.35469	0	0	5.60643	0.114268	0	0	0.0330844	33.5346	14.1016	14.1029	0.269333	8.15155	6.37982	9.11971	19.0848
ANKUB1	0	0	0	0	0	0	0	0	0	0	0	0	0	0	0	0	0	0	0	0	0	0	0	0	0	0	0	0	0	0	0	0	0	0	0	0	0	0	0	0	0	0	0	0	0	0	0	0	0
ANKZF1	6.12066	0.57403	19.3219	0	15.3792	13.6451	0	0	0	15.0292	0	0.134478	0	0	0.565704	1.16053	0.247481	0.176081	14.0045	0	17.8325	0	0	0	0	0	0	0	0	0	10.6257	0	10.4508	36.7358	0.0391468	15.292	14.3513	9.10644	0	0	0	28.5448	8.82369	2.61001	0.711426	0	18.8965	14.7577	11.2408
ANLN	72.2771	0	103.56	29.859	4.82134	59.1549	118.266	0.286719	20.4932	61.4389	31.7251	56.4825	91.0749	12.4655	16.2278	12.6805	41.6923	68.4087	136.624	93.963	34.5022	7.12106	63.6516	33.2695	14.7623	25.8114	23.8232	0	0	11.1453	9.55799	0	3.3622	0.733215	12.6661	9.40201	0.504879	5.19052	0.0718422	0	0	0	129.925	8.07383	0.104623	169.127	7.79204	19.7151	16.6069
ANO1	0	0	0	0	0	0	0	0	0	0	0	0	0	0	0	0	0	0	0	0	0	0	7.24702	0	0	14.8085	0	0	0	8.7244	0	0	0	0	0	0	0	0	0	0	0	0	6.38519	0	0	0	0	9.4571	0
ANO1-AS2	0	0	0	0	0	0	0	0	0	0	0	0	0	0	0	0	0	0	0	0	0	0	0	0	0	0	0	0	0	0	0	0	0	0	0	0	0	0	0	0	0	0	0	0	0	0	0	0	0
ANO10	0	0	0	0.100732	10.8335	1.72385	0.333995	0.435865	3.00592	5.39638	24.2833	0	0	0.437254	0	1.36865	0	2.33998	0	0	0.675894	0	39.4805	0	2.02793	35.7116	1.19978	64.077	1.49547	0	0	0	0	0	0	0	0.59861	0.20228	0	0.230553	0	237.722	1.11481	29.6474	0	2.93982	16.8673	120.52	18.0497
ANO2	0	0	0	0	0	0	0	0	0	0	0	0	0	0	9.6846	0	0.417924	0	0	0	0	0	0	23.2701	0	0	57.6114	0.456866	0	0	0	0	0	0	0	0	0	0	0	0	0	0	4.98359	0	0	5.13035	0.603862	0	0
ANO3	0	0	0	0	0	0	0	0.223712	0	0	0	0	0	0	0	0	0	0	0	0	0	0	0	0	0	0	0	0	0	0	0	0	0	0	0	0	0	0	0	0	0	0	0	0	0	1.75055	0	0.0638439	0
ANO4	0	0	0	0	0	0	0	0	0	0.10913	0	0	0	0	0	0	0	0	0	0	0	0	0	0	0	0	0	0	0	0	0	0	0	0	0	0	0	0	0	0	0	17.0447	0	0	0	6.99091	11.7766	0	0.729124
ANO5	0	0	0	0	0	0	0	0	0	0	0	0	0	0	0	0	0	0	0	0	0	0	0	0	0	0	0	0	0	0	0	0	0	0	0	0	0	0	0	0	0	0	0	0	0	0	0	0	5.66229
ANO6	19.2279	0	0.125739	0	0	32.6971	0	0	1.41821	0.204632	0.114363	2.90072	0	0	6.8785	0	10.6556	13.1221	13.1907	2.6159	0.842524	0	7.83583	0	11.1251	5.98858	7.93147	0	5.40743	0	0	0	6.88161	0	0.242978	1.81431	6.62676	0	0.763704	0	1.77723	0.850451	8.70433	4.92982	0	22.5311	0.207981	6.81837	5.66062
ANO7	1.3064	0	0	0	0	0	0.417036	0	0	0	0	0	0	0	0	0	0	0	0.0913432	4.1502	0.22465	0	0	0	0	0	0	0	0	0	0	0.563388	0	0	0	0	0	0	0	0	0	0	0	0	0	0	0	0	0
ANO8	0	0	0	0	0.546	0	0.331601	0.541255	0	0	0	0	0	0	0	0	0.370283	0	0.453925	0	0	0.649196	0	0	0	0	0	0.404957	0	0.128836	0	0	0	0	0	0.0468845	0	0.0251153	0	0	0	0	0	0.326661	0	0	0	0	0.144654
ANO9	0	0	0	0	0	0	0	0	0	0	0	0	0	0	0	0	0	0	0	0	0	0	0	0	0	0	0	0	0	0	0	0	0	0	0	0	0	0	0	0	0	0	3.67551	0	0	0	0	0	0
ANP32A	13.8795	1.91095	29.5411	15.282	33.8814	33.3714	0.723513	30.7855	25.3641	51.624	0.684489	1.88228	1.30146	0.283777	25.9188	10.9932	1.51493	0.461957	11.4534	4.51346	3.90251	10.2274	6.19646	24.2074	2.34088	26.9224	0	0.708262	15.1017	0	22.4553	0.0544439	0	7.73913	8.12722	0.462982	5.42702	1.57765	0.0472551	5.14716	27.0878	15.7442	0	19.4183	19.2984	13.3602	2.65199	14.867	15.3984
ANP32A-IT1	0	0	0	0	0	0.122127	0	0	0	0	0	0	0	0	0	0	0	0	0	0	0	0	0	0	0	0	0	0	0	0	0	0	0.23383	0	14.1475	0	0	0	0	0	0	10.5565	0	0	0	0	5.72555	0.118855	0
ANP32AP1	0	0	0	0	0	0	0	0	0	0	0	0	0	0	0	0	0	0	0	0	0	0	0	0	0	0	0	0	0	0	0	0	0	0	0	0	0	0	0	0	0	0	0	0	0	0	0	0	0
ANP32B	51.4413	121.005	307.378	93.5808	157.054	111.818	137.249	231.041	188.461	160.216	185.629	17.9922	79.6961	59.414	47.0739	42.826	62.8136	16.1336	237.55	78.1394	214.544	86.6969	83.853	213.032	214.961	201.038	171.251	99.3812	226.302	34.3927	278.376	26.442	117.225	13.4897	23.3832	0.435331	24.4716	47.8616	30.9708	28.2767	44.5751	149.36	213.284	150.416	7.00631	372.95	210.631	34.133	337.999
ANP32C	0	0	0	0	0	0	0	0	0	0	0	0	0	0	0	0	0	0	0	0	0	0	0	0	0	0	0	0	0	0	0	0	0	0	0	0	0	0	0	0	0	0	0	0	0	60.2598	0	0	0
ANP32D	0	0	0	0	0	0	0	0	0	0	0	0	0	0	0	0	0	0	0	0	0	0	0	0	0	0	0	0	0	0	0	0	0	0	0	0	0	0	0	0	0	0	0	0	0	0	0	0	0
ANP32E	39.7878	91.0461	157.746	217.65	144.305	171.496	129.841	70.7056	106.773	178.84	120.026	32.1535	98.7803	57.2363	42.7443	31.3072	116.701	10.5934	36.9514	32.7852	20.356	53.5239	52.0281	5.86382	0	6.92785	15.2351	26.5883	0	38.6422	23.8455	172.627	37.3887	11.2646	18.2509	16.3381	17.5932	16.2018	40.4447	0	32.9011	8.67481	0	14.5616	44.3909	2.94757	33.0135	10.3868	0.390446
ANPEP	0	0	1.88797	0	0	0	0	38.8157	0	0	0	0	0	0	0	0	0	0	0	0.94572	0	0	0	0	0	2.61194	0	0	0	0	0	0	0	0	3.33301	0	0	0	0	0	0	0	0	0	0.407795	0	0	11.5697	0
ANTXR1	0	0	0	0	0	0	0	0	0	0	0	0	0	0	0	0	0	0	0	0	0.154863	0	0	0	0	0	0	0	0	0	0	0	0	0	0	0	0	0	0	0	0	0.861109	6.11723	0	0	9.0787	0	0	0
ANTXR2	0	0	0	0.141322	0	38.0983	3.22552	0	0	0	27.4069	14.0405	0	0	0	0	0	2.37171	0	11.5515	0	0	0.193022	0	0	0	0	0	0	0	0	0	0	0	0.0554481	0	0	0	0	0	0	8.72863	6.68149	3.1284	0.0667662	0	0	0.993288	3.18163
ANTXRL	0	0	0	0	0	0	0	0	0	0	0	0	0	0	0	0	0	0	0	0	0	0	0	0	0	0	0	0	0	0	0	0	0	0	0	0	0	0	0	0	0	0	3.14899	0	0	0	0	0	0
ANTXRLP1	0	0	0	0	0	0	0	0	0	0	0	0	0	0	0	0	0	0	0	0	0	0	0	0	0	0	0	0	0	0	0	0	0	0	0	0	0	0	0	0	0	0	0	0	0	0	0	0	0
ANXA1	0	0	0	0	0	0	0	0	0	0	0	0	0	0	0	0	0	0	0	0	0	0	0	0	0	0	0	0	0	0	0	0	0	0	0	0	0	0	0	0	0	0	0	0	0	0	0	0	0
ANXA10	0	0	0	0	0	0	0	0	0	0	0	0	0	0	0	0	0	0	0	0	0	0	0	0	0	0	0	0	0	0	0	0	0	0	0	0	0	0	0	0	0	0	12.3484	0	0	0	0	0	0
ANXA11	30.1216	0	0	0	0	29.4125	49.6768	0	0	0	0	0	7.69719	11.4558	0	28.4385	1.51604	24.1972	3.98026	10.8418	23.4356	0	3.2008	81.2383	0.878288	60.5459	27.5448	59.074	50.9593	19.1698	15.6272	5.55817	0	0	0	3.05289	0.0398981	0.175399	0	0	0	119.555	48.3041	73.1714	0	28.3358	60.4325	134.092	236.753
ANXA13	0	0	0	0	0	0	0	0	0	0	0	0	0	0	0	0	0	0	0	0	0	0	0	0	0	0	0	0	0	0	0	0	0	0	0	0	0	0	0	0	0	0	0	0	0	0	0	0	0
ANXA2	65.3307	0.168248	9.88661	31.5488	0	25.2753	42.1932	0.31622	0	19.7116	0	90.329	0.199523	0	17.3723	56.2407	17.5335	33.7745	82.8874	2.12783	79.6229	19.4018	0	26.3678	0	112.462	65.5639	221.484	274.594	0	0	37.931	0.177592	0	12.5144	14.3389	6.14789	18.4234	10.5842	0	11.4633	1484.96	29.2141	425.194	49.9229	149.368	151.163	133.337	543.477
ANXA2P1	0	0	0	0	0	0	0.287429	0	0	0	0	0	0	0	0	0	0	0	0	0	0	0	0	0	0	0	0	0	0	0	0	0	0	0	0	0	0	0	0	0	0	0	0	0	0	0	0	0	0
ANXA2P2	0.422113	0	0	0	0	0.338737	0	0	0	0	0	0.970694	0	0	0	0	0	0	0.657007	0	0	0	0	0	0	0	0	0	0	0	0	0.336302	0	0	0.210103	0.055488	0	0	0	0	0	7.27119	0.992457	2.34607	0.854165	0.655027	0.962769	0.989553	2.58041
ANXA2P3	0	0	0	0	0	0	0	0	0	0	0	0	0	0	0	0	0	0	0	0	0	0	0	0	0	0	0	0	0	0	0	0	0	0	0	0	0	0	0	0	0	0	0	0	0	0	0	0	0
ANXA2R	0	0	0	0	0	0	0	0	0	0	0	0	0	0	0	0	0	0	0	0	0	0	0	0	0	0	0	0	0	0	0	0	0	0	0	0	0	0	0	0	0	0	0	0	0	0	0	0	0
ANXA3	57.5282	17.1932	0	50.6298	0	5.56976	0	0	38.3248	0	29.801	0	2.47503	35.4451	61.1876	0.544769	0	51.3053	50.9218	6.38144	0	19.5571	0	0	0	0	0	0	0	1.08454	0	0	32.7268	0.0609533	32.0654	2.60831	0	17.73	0	0	0	44.0463	0	0	0	0	0	0	0
ANXA4	0	0	0	0	0	0	0	0	0	0	0	0	0	0	0	0	0	0	0	20.4647	0	0	12.1429	0	0	0	0	0	0	0	0	0	0	0	0	0	3.07358	0	0	0	0.0591928	3.17211	0	0	0	0	0	0	10.3116
ANXA5	75.9299	77.6867	89.9975	73.794	19.4021	39.5173	127.423	45.6073	0	62.5642	192.041	20.1317	19.1091	26.6812	44.2656	129.796	24.0238	26.3848	20.4947	13.2328	105.891	29.8719	0.325226	0.772964	67.6145	195.937	0	7.67954	4.91915	56.8035	9.42192	23.6654	0.401047	38.7992	29.5011	0.528726	11.3176	26.4241	29.4347	61.9275	76.5922	87.0957	7.85108	0	18.2379	7.25049	29.1909	68.3103	137.092
ANXA6	75.4521	47.9067	3.79606	20.1687	33.6145	22.8371	2.21068	28.5384	16.0698	75.8945	20.3407	45.9752	0.100253	26.2994	5.86758	40.4131	35.2113	21.9237	25.7529	3.06138	0.331038	0.412915	1.86467	0	0.992534	18.3183	0	2.00235	0	0.382189	7.28971	2.5853	0.38995	0.453079	3.58083	5.20394	11.2463	20.4228	17.0155	20.1581	7.57938	5.52371	0	0	26.9235	0	25.5334	49.941	0
ANXA7	37.7784	91.9556	60.118	32.2605	40.2561	65.8026	101.888	195.91	17.7399	233.334	57.2208	88.1823	59.6024	51.8546	0.115899	150.424	56.296	7.2165	74.538	36.7864	106.865	40.2992	17.0822	2.22305	89.41	0.77828	177.55	27.9117	6.56825	194.919	8.83173	7.58585	10.0847	32.7681	2.6465	15.4392	43.2124	32.7491	0.110456	61.8573	21.2941	201.213	0.564785	66.1761	37.1714	68.5326	36.3432	214.452	12.1042
ANXA8	0	0	0	0	0	0	0	0	0	0	0	0	0	0	0	0	0	0	0	0	0	0	0	0	0	0	0	0	0	0	0	0	0	0	0	0	0	0	0	0	0	0	0	0	0	0	0	3.71407	0
ANXA8L1	0	0	0	0	0	0	0	0	0	0	0	0	0	0	0	0	0	0	0	0	0	0	0	0	0	0	0	0	0	0	0	0	0	0	0	0	0	0	0	0	0	0	0	0	0	0	0	2.89236	0
ANXA9	0	0	0	0	0	0	0	0	0	0	0	0	0	0	0	0	0	0	0	0	0	0	0	0	0	0	0	0	0	0	0	0	0	0	0	0	0	0	0	0	0	0	0	0	0	0	0	25.0272	0
AOAH	0	0	0	0	0	0	0	0	0	0	0	0	0	0	0	0	0	0	0	0	0	0	0	0	0	0	0	0	0	0	0	0	0	0	0	0	0	0	0	0	0	0	0	0	0	0	0	0	0
AOAH-IT1	0	0	0	0	0	0	0	0	0	0	0	0	0	0	0	0	0	0	0	0	0	0	0	0	0	0	0	0	0	0	0	0	0	0	0	0	0	0	0	0	0	0	0	0	0	0	0	0	0
AOC1	0	0	0	0	0	0	0	0	0	0	0	0	0	0	0	0	0	0	0	0	0	0	0	0	0	0	0	0	0	0	0	0	0	0	0	0	0	0	0	0	0	0	0	0	0	0	0	0	0
AOC2	19.0707	0.0955706	0	0	0	0	5.85199	11.4887	0	0	0	0	0	0	0	1.76713	5.96236	0.292515	0	0.514527	0.370787	0.154192	0	1.80374	0	0	0	16.2684	0	0	0	0	0	0	0.39112	0	0	0	0	0	0	0	13.4558	2.71334	9.34218	0	3.29637	8.31901	4.6408
AOC3	0	0	0	0	0	6.34447	1.34515	0	1.662	0	0	0	0	0.488652	0	0	0.223611	0	0	0	21.164	0	0	0	0	0	0	0	0	0	0	0	0	0	0	0	0	0	0	0	0	4.76752	1.99427	0.589976	0	0	0.64463	0	0
AOC4P	0	0	0	0	0	0	0	0	0	0	0	0	0	0	0	0	0	0	0	0	0	0	0	0	0	0	0	0	0	0	0	0	0	0	0	0	0	0	0	0	0	0	0	0	0	0	0	0	0
AOX1	0	0	17.9674	0	0	0	0	0	0	0	0	0	0	0	0	0	0	0	0	0	0	0	0	0	0	0	0	0	64.1556	0	0	0	0	0	0	0	0	0	0	0	0	0	0	0.272608	0	0	0	1.47008	0
AOX2P	0	0	0	0	0	0	0	0	0	0	0	0	0	0	0	0	0	0	0	0	0	0	0	0	0	0	0	0	0	0	0	0	0	0	0	0	0	0	0	0	0	0	0	0	0	0	0	3.83507	0
AP1AR	0	1.17832	6.10525	0	0	0	0.125613	0	0	4.0625	0	0	0.7182	0	0	2.49287	0	0.514402	7.17402	0	0.846757	0	13.7018	0	0	5.19024	0.450359	8.19477	23.2075	0.97763	0	0	0	0.860802	0.268032	0	0	0	0	0	0	1.41288	1.67502	0	0	0	2.5718	2.02838	0.657564
AP1B1	1.14222	22.513	22.7189	15.885	16.3707	32.2255	14.1541	33.9478	1.13498	0.10091	0.897659	9.49104	3.01945	2.57968	5.61942	0	4.01509	10.0907	0.922831	1.3627	8.62473	5.93936	0.580653	10.7499	53.5719	1.54402	8.90787	29.2592	21.3024	18.8589	5.29968	11.4791	0	4.08691	0.419625	0.873672	0.302209	0.0510425	2.39789	0	1.71446	56.4069	29.2782	60.965	24.2166	144.304	29.4978	86.4481	47.9801
AP1B1P1	0	0	0	0	0	0	0	0	0	0	0	0	0	0	0	0	0	0	0	0	0	0	0	0	0	0	0	0	0	0	0	0	0	0	0	0	0	0	0	0	0	0	0	0	0	0	0	0	0
AP1G1	36.8176	6.14615	47.9668	17.7741	25.2546	55.8945	56.5267	20.4222	14.2294	60.082	14.6044	14.6002	20.2391	22.9883	0.367974	27.4729	22.9299	2.71114	18.8124	17.2743	13.6736	3.30538	7.46838	48.9697	16.4967	10.0385	14.8005	0.801753	11.2728	2.21991	1.42914	0.554308	9.10986	0.85823	0.233869	5.97506	8.28938	27.8301	12.4664	2.57865	15.7344	61.8071	67.7185	35.9236	27.2695	62.3063	7.94785	44.2935	75.1478
AP1G2	21.8591	44.1616	67.6424	0.844563	4.86903	10.1161	6.43712	0.182656	0.148206	50.598	49.6501	0.113713	0.114356	5.25162	2.67774	23.0533	83.5165	23.9665	5.38268	1.92005	0	13.0409	6.76443	6.88387	22.068	8.35538	4.0163	0	0	34.4245	10.6863	0	0	9.95486	0	1.79117	0.810422	11.0192	0	0	0	9.97329	27.0655	13.254	0	0	13.1227	30.1636	0.976505
AP1M1	102.682	17.0264	14.6076	2.20361	42.3525	2.26935	68.1727	98.1111	23.7696	113.665	80.2502	0	26.8882	0	20.8186	0	1.36614	63.9969	75.6483	90.7845	45.5608	0.853777	27.9645	107.854	24.316	0	115.806	20.6115	3.63127	4.02913	30.2647	0	0.260137	0.200422	3.85831	0	5.41307	7.97243	0	0.367755	0	294.989	166.004	141.771	8.73131	81.3146	38.8909	311.486	313.502
AP1M2	0	0	0	0.382593	43.5486	42.6803	0	0	0	0.25307	0	7.07932	22.2443	0	0	0	7.95072	0	0	0	0	0.238119	0	0	0	0	0	0	0	0	0	0.159688	0.103331	0	0	27.8678	0	14.2853	2.2074	0	0	2.38931	0	0	0	4.1987	0	31.3987	38.0113
AP1S1	0.854292	0	0	2.70324	0	0	18.2714	11.3249	0	7.87071	18.0209	2.45609	0	0.197625	0	0	6.34357	9.98814	1.66243	1.50614	0.810468	0	0.416115	1.9792	0	0	1.08274	1.96458	0.899772	0	4.74984	0	0	0	0	3.25629	0.247533	7.88516	3.79946	4.84163	0	9.62325	2.00878	9.49682	0	0	6.82047	10.0128	9.39989
AP1S2	0	0.107274	0	0	0	0	0	0.201463	0	2.5918	0	17.7418	0	0	0	0	0	0.823185	5.10437	0	0	0	0	0	0	20.9723	0	0	0	0	0	0	0	0	0	0	0	0	0	0	0	2.61215	8.77245	0.609412	0	4.42175	0	1.38135	11.3328
AP1S3	0	0.0617029	0	0	0	0.203757	0	0	0	0	0	0	0	0	0	0	0	0	0	0	0	0	0	0	0	0	0	0	0	0	0	0	0	0	0	0	0	0	0	0	0	0	0	0.349538	0	0	0	0	0
AP2A1	0	0.211472	14.1027	2.14278	4.29091	8.72903	0.101362	20.2481	0	13.7213	0.11989	7.97442	2.89241	0	0	0	0	4.94694	0.666725	1.38813	0.955833	13.619	0.419317	0	0	16.7299	33.3953	5.78007	0.904715	12.6097	1.59475	0.0761132	0	0	0	0.0190991	0.699014	0	0	0	5.36806	7.21075	1.3502	11.1889	0	11.1203	0	18.0096	14.679
AP2A2	2.89684	0.562906	22.3476	3.19979	0.691983	16.4779	13.6816	58.6949	0	3.08468	3.22136	1.60849	0	0.0957396	0.250002	0.0854892	6.78377	1.63534	2.89753	0.548615	5.44583	1.15129	18.4447	0	0	6.06107	4.47121	1.07736	5.24498	0.342761	1.06688	4.96642	0.143713	0	0.523228	2.67697	0.689861	5.52705	0	0	0	21.1803	14.4353	28.6902	12.516	24.505	6.48382	15.2125	28.3692
AP2B1	51.6016	63.2558	4.98135	12.6584	21.4937	25.0847	92.5422	20.531	0.0313997	20.053	26.6238	1.34402	42.7103	15.8961	26.9943	45.326	40.647	92.8848	16.8012	6.70734	16.289	0	2.69565	10.0786	19.9678	12.6222	74.6981	6.56337	0	0	3.44046	15.4555	8.5212	5.11411	13.8871	2.96541	21.1161	3.70272	0.21355	0.0204971	0.0416001	132.82	95.4782	2.56936	7.88441	49.6314	9.05261	37.1803	60.0423
AP2M1	208.839	228.305	345.492	179.573	146.17	219.282	142.607	116.916	168.255	222.295	194.615	354.133	168.819	148.757	158.816	324.596	650.782	472.827	144.23	111.193	125.139	73.1708	12.5655	275.294	134.909	87.4415	280.43	79.9675	129.474	2.35967	89.1609	64.1941	58.8157	5.65812	34.9548	14.2277	52.7339	29.9988	3.76468	20.1016	103.356	529.467	231.803	431.725	90.5981	343.406	164.622	440.256	344.435
AP2S1	16.5852	1.18558	16.2502	55.6012	17.004	0	22.2654	4.15879	0	0.681088	89.2868	0.395324	8.15063	0	0	11.448	33.6604	41.076	17.1477	24.2134	23.3376	31.5405	0	13.4121	132.964	23.385	3.48041	9.83356	22.6558	0	0	0.977883	0	1.20279	0	0.847235	0.314833	18.3257	0.739635	6.06015	0	93.7202	1.93827	13.7307	1.38763	50.0447	5.21069	71.6241	39.9203
AP3B1	0	11.4059	89.0275	1.28957	4.097	7.3554	0	50.8423	30.9557	11.459	56.9038	6.71157	0.416986	0	20.9775	22.652	0.762392	0	44.6104	0	19.0892	0	0	0	0	0	0	5.56143	0	0	0	50.1828	0	0	0	2.36612	0.0705618	0	0	0	0	38.175	0	21.1975	13.3149	0	0	57.6449	8.04512
AP3B2	0	0	31.475	0.0576209	0	0	0	0	0	1.48614	1.46807	46.1882	0.622104	0	0	0	0	0	0	0	0	0	0	0	0	0	0	0	0	0	0.115422	0	0	0	0.968419	0	0	0	0	0	0	0.714336	4.76565	4.88957	0.136524	16.3266	18.8936	28.7924	5.49425
AP3D1	28.5618	17.1331	25.8811	6.4859	10.2306	20.1458	0.84169	42.3193	10.4118	42.7061	23.2531	5.84958	25.567	0.776031	16.1153	6.03243	13.2506	1.85646	5.6797	10.7253	16.1483	4.31331	0.193231	42.1897	25.5999	18.3039	47.4057	29.7971	7.2944	24.2991	18.1447	11.6012	2.65585	14.5152	2.32903	7.51325	2.84493	7.26809	0.321308	1.7233	7.77651	117.741	85.1684	28.7347	11.9341	139.556	7.39008	114.41	107.099
AP3M1	1.64059	74.5818	19.904	7.55405	67.5651	11.9918	88.8176	4.60144	2.14997	51.2358	2.44015	23.3563	0.757054	0.0864969	6.82164	55.199	18.3212	72.5456	33.9646	10.5767	4.11685	19.6941	2.1061	34.5481	9.9184	7.15112	35.4154	0.649111	45.0294	54.4199	0.321369	0	0	1.73505	3.34282	5.50426	10.5107	0.0201345	0.348068	0	0.0466416	8.20043	36.4791	9.95003	0.0949991	56.0864	0.857522	26.7661	32.8307
AP3M2	1.09437	42.3664	51.876	104.975	110.439	19.6362	289.83	16.3059	23.8252	137.88	72.0811	67.4547	17.3814	21.7907	0.392542	0.894873	33.3578	18.3394	1.36869	60.0264	20.4462	44.9497	0	58.1656	32.3811	1.32086	152.71	14.3969	150.611	0	10.2293	0	14.3137	0.0759425	6.01335	0	0.63601	46.8829	0	0	1.1456	71.1992	59.8141	42.4109	54.9975	144.775	35.252	86.6375	147.001
AP3S1	66.8405	0	0.332205	0	135.993	100.816	0	215.577	69.3491	42.1652	19.577	7.91843	36.8974	52.5648	0	106.365	46.1095	52.9139	78.7214	96.3558	77.9743	86.9454	48.2101	0	23.9395	197.575	0	33.1517	0	0	0	32.6897	0	2.2232	28.5544	0.169661	6.64946	23.6471	0	14.1123	23.8637	105.507	29.3444	74.1476	0	113.539	14.0699	52.785	193.065
AP3S2	0	0	0	0.0690666	5.16283	0	0	10.9596	0	8.63188	10.2871	0.138668	0.232224	16.7889	0	0	0	0.423037	7.24804	9.65613	2.5379	0.702292	0	0	0	14.3808	0.816696	0.185873	64.6622	0	16.9176	0	0	0	0.799677	7.54243	22.4748	16.77	0	0.019767	0	1.28087	16.6437	6.29984	0	60.7015	3.06999	0.592889	21.9754
AP4B1	46.1074	14.9041	55.9961	0	0	0	67.3552	80.6522	16.0424	0	64.5763	1.73101	61.2428	0.086956	0	20.6817	9.35244	5.09724	8.92328	49.5919	19.2088	0	0.183787	147.11	14.2651	0	37.2517	0	0	0	74.2288	1.31966	3.51238	0	1.54648	8.27304	28.6822	14.3175	22.0107	0	10.8771	125.032	137.83	3.67769	1.14515	133.085	18.9415	104.061	27.1803
AP4B1-AS1	0	0	0	0	0	0	0	0	0	0	0	0	0	0	0	0	0	0	0	0	0	0	0	0	0	0	0	0	0	0	0	0	0	0	0	0	0	0	0.0697437	0	0	0	0	0	0	0	0	0	0
AP4E1	1.16083	3.44077	21.2966	5.37309	0.516755	11.1889	5.54181	0	2.93879	0	0	0	0	0	0	0.231521	9.34364	0.897176	1.69135	3.78227	2.0827	3.5692	0	0	0.100422	0	0	2.51729	0	1.23995	0.542552	0	0.768392	0	0.307911	4.54065	0	0.393305	0	0	0	0	3.98291	0	0	7.54176	0.697108	0	1.82948
AP4M1	2.99019	27.902	0.216916	0	60.4598	3.83358	70.4255	36.1897	0	26.827	34.1693	72.1757	28.4066	1.28995	1.08025	1.15418	23.9224	0.210096	12.3668	0.246057	0	2.87588	0	0	2.39151	0	0	4.5009	0	0	0	0	0	0	0	0	1.08458	0	0	0	0	27.3762	79.5319	60.6454	36.4676	203.712	28.4734	14.0495	40.4866
AP4S1	0	7.00485	0	1.66898	0	1.53826	9.65239	0	12.3392	5.51663	0	1.84	0	0	7.44957	0	13.0839	0.694719	0	0	0	0	0	0	0	0	0	6.00519	0	0	0	0	0	0	0	7.99766	0.0230905	0.405741	0	0	0	28.4756	12.9326	0	0	23.0163	3.76902	0.935588	7.88933
AP5B1	0	0	0	0	0	0	0	27.4892	0	0	0	0	0	0	0	0	0.0760678	0	0	0	0	0	0	1.17077	0	5.15323	0	0	0	0	0	0	0	0	0	0	0	0	0	0	0	0	0	0	0	0	2.36566	0.286326	0
AP5M1	1.93847	0	10.6186	0	0	0	87.1752	46.4874	14.5911	0	0	0	0	0.0953124	0	0	0	0	0	16.0092	10.2239	0	0	0	12.9729	0	0	0	0.434754	0	0	0	0	0	0	3.95131	0	0	0	0	0.0397019	6.56454	69.0249	0	0	0	0	12.7317	19.1601
AP5S1	0	26.7829	11.7004	0	0	6.08165	1.4285	133.272	0	34.1743	0	0	11.559	6.59479	30.6965	51.8337	84.9716	29.0031	2.70212	14.8105	6.61288	0	0	15.4389	0	0	27.172	8.00633	0	0	68.6959	0.230918	0	0.214954	0	0	0	0	0	0	0	0	5.45625	38.9698	0	53.525	23.431	0	9.61013
AP5Z1	0.90588	0.17143	0	0	0.173846	0	3.32514	8.3636	0	0	0	0.647836	1.55223	0	0	6.50816	2.28844	0	0.202033	0	0.745988	0	0	0	0	0	0	0	0	0	0	0	0	0	0	0	0	0.130602	0.161222	0.0213128	0.0216061	40.6155	4.50522	23.28	4.75254	0	1.85302	5.43906	10.9604
APAF1	0	0	0	0.455504	0	0	0	0.626183	0	0.451668	0	0	0.623246	0.0981422	0.0647486	0.0876363	0	0	0.890682	0	0	0	0	0	1.06415	0	0	0	0.224019	0	0	0	0.0585472	0	0	0	0.769482	0	0	0	0	0	1.11544	0.296952	0	22.6643	7.61816	0.0842607	0.131528
APBA1	0	0	0	0	0	0	0	0	0	1.47596	0	0	0	0	0	0	0	0	0	0	0	0	0	0	0	0	0	0	0	0	0	0	0	0	0	0	0	0	0	0	0	1.05384	0	0	0	0	0	1.03255	0.537121
APBA2	0	0	0	0	13.415	0	0	0	0	16.2756	0	0	0	0	0.721802	0	0	0.204271	0	0	2.0765	0	11.957	68.113	0	0	0	3.60973	0.85962	0	0	21.3075	0	0	0	0	11.3492	0	0	0.0332805	0.946191	7.93443	0.64129	12.533	0	14.3722	0	2.04569	31.2685
APBA3	0	0	0	0	0	0	1.67517	0	0	27.2651	0	0	0	24.2337	27.0754	0	0	8.39163	21.7612	1.2554	2.48598	0.37626	6.02143	0	0	46.2221	18.655	17.7782	0	0	3.8622	0	0	0.176506	0	0	0	0.963799	0	0	0	3.14592	0	7.27729	12.5032	0	4.5187	38.899	0
APBB1	2.92159	150.035	0.877374	62.9168	48.1877	78.847	1.34546	46.9579	0	0.459858	25.4392	0	2.8378	0	5.98151	0	20.4425	2.66781	4.66245	0	34.5843	7.13157	0.265932	57.9289	0	1.76982	0	3.76894	0	8.993	61.6359	0	0.140796	1.67053	0	0	1.32471	0	0	0	2.02035	13.3258	7.28354	0	22.9704	1.6936	12.3613	15.2121	15.0863
APBB1IP	0	0	0	0	0	0	0	0	0	0	0	0	0	0	0	0	0	0	0	0	0	0	0	0	0	0	0	0	0	0	0	0	0	0	0	0	0	0	0	0	0	0	0	0	0	0	0	0	0
APBB2	6.50895	27.625	1.03101	6.51118	47.6954	9.93092	21.7239	33.4815	10.4707	24.8297	4.45767	11.2826	3.54548	0.389334	5.56582	5.93661	10.6481	13.2655	3.48092	0.179735	0.194903	1.99385	0	0	0	30.3421	2.92981	32.3476	0	3.7458	18.0843	17.9619	0	0	1.01904	0.555513	4.78258	5.74893	0	0	1.94806	7.37018	0	10.6396	15.3092	2.00665	4.7184	15.6715	6.40024
APBB3	0	0	5.8081	12.6285	0	0	0	1.99427	0	10.3667	3.41286	0	0	9.11862	0	0	0	0	2.80484	0	0	19.2689	0	0	0	0	0	1.38596	13.6903	0	0	0	0	0	0	0	0	0	0	0	0	7.57263	23.8134	21.4661	0	0.373132	18.5124	8.15405	2.0731
APC	5.22204	18.078	9.55406	0.733363	0	3.21689	16.1052	62.5457	2.6552	23.0797	0	0	1.16062	7.85281	0	0	0	0.0327796	20.2618	0.810099	6.14815	1.21447	9.62327	5.68126	0.813716	17.1212	14.9817	0.0504863	6.4546	26.6281	8.4432	0.0232665	2.294	0.180359	0.0221217	0	0	0	0.0101685	0	0	2.26238	6.61042	3.42552	11.3622	7.95734	1.53532	6.73235	24.179
APC2	0	0.02291	0	0	0	0	0	0	0.0349033	0	0	0	0	0	0	0	0	0	0	0	0	0	0	0	0	0	0	0	0.0975864	0	0.0397128	0	0	0	0	0	0	0	0	0	0	1.90319	0	0	0	0	0	0	0
APCDD1	3.03184	6.7543	1.68512	0	7.44057	2.38924	0	9.784	0	0.166196	0	5.8664	1.47488	9.52441	3.50965	3.56768	32.165	0.29531	0	20.2571	11.7909	0	0	7.73846	1.68379	7.96886	15.9353	0	0	0.864453	9.42196	0	0	0	0	0.235164	0	7.31504	0	0	0.535303	0	0	14.2424	0	0	11.8195	5.89118	6.53831
APCDD1L	0	0	0	0	0	0	0	0	0	0	0	0	0	0	0	0	0	0	0	0	0	0	0	0	0	0	0	0	0	0	0	0	0	0	0	0	0	0	0	0	0	0	0	0	0	0	0	0	0
APCDD1L-AS1	0	0	0	0	0	0	0	0	0	0	0	0	0	0	0	0	0	0	0	0	0	0	0	0	0	0	0	0	0	0	0	0	0	0	0	0	0	0	0	0	0	0	0	0	0	0	0	0	0
APCS	0	0	0	0	0	0	0	0	0	0	0	0	0	0	0	0	0	0	0	0	0	0	0	0	0	0	0	0	0	0	0	0	0	0	0	0	0	0	0	0	0	0	0	0	0	0	0	0	0
APEH	0.851845	22.2749	22.7745	22.049	18.8025	0.147084	3.2039	18.9039	0.746709	71.0537	165.541	37.0578	39.8795	39.001	23.6257	104.57	75.044	4.08664	0	17.4145	14.1657	4.88468	0	108.375	10.1005	52.3576	39.5192	0	129.825	4.58752	0	4.24019	25.4156	6.51735	0	0.313698	5.9734	0.038816	0	0	6.91983	36.0334	82.8738	153.195	25.8959	321.781	88.3686	40.3693	136.385
APELA	0	0	0	1.07056	0	0	0	0	0	0	0	0	0	0	0	0	0	0	0	0	0	0	0	0	0	3.75926	0	0	0	0	0	0	0	0	0	0	0	0	0	3.299	0	0	0	0	0	0	0	0	0
APEX1	381.83	331.028	417.734	213.263	101.318	245.737	209.484	368.708	250.664	428.783	225.31	313.354	379.773	243.962	76.6421	649.682	243.866	409.61	86.1447	229.442	107.256	125.728	79.2642	39.5383	37.824	45.9482	46.0191	196.398	0	142.35	140.746	0	298.684	101.006	164.297	36.2945	115.484	114.778	27.7505	54.3042	9.5589	100.621	0	138.41	144.837	0	57.1755	228.315	92.539
APEX2	6.09202	1.86128	32.5088	70.2642	0.179908	12.509	0	65.1893	0.709107	91.9712	6.56003	0.468074	0.313992	1.12935	2.10149	9.87946	16.5637	2.45239	4.64315	20.8256	4.13415	16.5717	108.909	30.2052	22.8791	0	5.50745	0	0	0	0	0	0	0	0	0	0.0527673	28.9799	0	6.60252	0.134134	53.6102	6.39479	6.80823	0.825063	6.325	48.9442	42.8974	70.7828
APH1A	33.3251	7.95558	0	0	2.41786	131.354	15.1897	72.8779	41.1765	3.3614	0	0.176464	2.66152	0	3.45795	5.08179	0	2.11456	10.7669	0	0	0	0	0	0	0	0	0	0	60.8361	1.05147	0	0	0	1.2317	6.49865	14.1247	2.1826	0	0	5.2257	34.8928	0	23.2598	6.2395	0	37.3635	16.5837	40.7264
APH1B	3.01366	39.5221	38.337	26.6492	0	28.4902	0.0846312	0.11051	0	0	1.80376	2.92491	10.2218	0	1.61981	63.7286	31.2634	20.1863	3.80153	0.918521	0.662951	0	6.10623	0	0	12.4108	2.6452	3.9978	0	1.18415	9.82982	0	0	5.57981	3.17196	0.0154679	0	0	0	0	3.83096	160.058	37.682	0	2.3011	0	0	21.8584	0.147674
API5	72.8828	37.8884	46.7178	24.5129	45.6759	50.3095	144.163	150.827	139.876	197.199	100.643	20.4405	69.9011	59.5994	14.3121	31.4965	2.89058	48.1114	74.4403	72.8095	11.4603	71.9881	8.61427	54.6468	0.217389	0	0	0	58.326	0	5.73487	2.3862	0.105187	32.7434	11.1289	4.92885	24.4606	30.3304	20.5735	3.0147	5.43715	93.4868	84.4959	59.5325	22.8167	122.357	39.8163	113.122	94.6032
APIP	6.38188	0	19.8184	0.183556	0	0	0	0	0	0	0	0	0	0	0	2.52712	0	14.7751	8.13131	0.383661	4.12839	0	0	10.0832	163.887	0	0	0	211.78	0	0.372268	0	0	0	16.7463	1.82981	0	0	0	43.1216	0	25.3785	91.0752	31.4449	0	81.054	0	24.8167	98.9413
APITD1	84.1885	2.62085	70.6592	16.489	13.3503	56.9544	5.67188	0	0	42.5322	51.657	45.0274	70.9719	44.9485	52.8281	0.746244	81.605	41.8061	36.7622	38.4522	56.7172	22.2715	50.3702	85.4286	50.6667	40.0607	2.2797	32.7769	8.52531	100.796	46.7591	10.1517	0.227408	2.67e-05	43.2316	0.0590345	6.06477	36.7355	17.3134	40.9368	27.2322	136.455	45.8406	23.7375	5.45981	133.467	14.8921	98.0318	93.8215
APITD1-CORT	7.3e-30	1.83e-05	1.14e-08	5.91e-46	3.06369	3.99e-34	1.24e-12	0	0	3.78e-07	5.36e-27	14.1168	3.86e-26	1.47e-29	7.2e-26	1.04e-06	7.2e-27	6.04e-17	4.23e-20	1.51e-23	1.16e-17	8.30575	1.06e-24	3.14e-23	1.28e-29	6.38e-06	0	1.87e-66	1.17e-21	8.14e-15	1.8e-05	0	9.46687	5.70546	1.56e-20	0	7.28962	1.5e-09	8.14e-11	0.117219	2.47e-36	8.18827	2.97881	7.02e-24	4.43e-30	35.6227	0.394774	1.74359	1.55e-05
APLF	0	0	0.0991675	0	0	0	0	0	0	0	0	0	0	4.21244	0	0	0	0	13.6741	10.7263	3.14445	0	0	0	0	0	0	0	4.5398	2.09367	0	0	0	0.331339	0	1.13393	0	0.0272023	0	0	0	5.54416	2.98909	1.76942	0	2.55997	0	5.82064	16.6076
APLN	7.35717	0	0	0	0	0	0	0	0	0	0	0	0	0	0	0	0	0	0	0	0	0	0	0	0	0.99409	0	0	0	0	0	0	0	0	0	0	0	0	0	0	0	0	0	0	0	0	4.20053	0	0
APLNR	0	0	0	0	0	0	0	0	0	0	0	0	0	0	0	0	0	0	0	0	0	0	0	0	0	0	0	0	0	0	0	0	0	0	0	0	0	0	0	0	0	0	0	0	0	0	0	0	8.64943
APLP1	0	40.9762	0.160925	0.528029	9.19381	0	0	2.2856	0	54.8557	0	0	0	0	2.19504	0	0	0.310188	0	6.55483	5.31096	0	9.67446	17.7121	0	3.34986	23.0424	39.471	13.9251	2.49805	0	0	0	0	0	1.12577	0	0	0.571468	0.0503607	0.0511213	28.4719	4.3776	12.6546	1.46495	62.23	20.9247	8.80008	1.01761
APLP2	143.616	95.7777	299.598	105.341	160.911	89.4942	139.238	116.085	57.7619	97.2928	48.9939	212.14	37.7936	62.9951	74.6601	118.559	109.94	61.9204	67.2896	26.8762	20.9447	23.6788	37.2555	18.2085	72.408	13.5311	160.573	34.1639	41.5476	24.8846	93.9632	95.5929	27.7329	21.5559	21.957	11.7947	25.8793	60.1726	57.8809	26.3115	25.8973	91.1946	84.2603	61.5208	100.611	113.454	41.0474	74.2275	54.6333
APMAP	72.2894	1.01487	17.3665	43.5662	74.3047	75.9456	14.6055	28.3795	33.0779	0.582693	76.36	19.4133	40.783	27.2923	0.333291	48.4318	40.585	89.5646	10.8944	43.1635	65.6741	20.2252	25.7962	9.58962	15.1055	45.1403	0.58283	37.3538	259.587	15.6766	33.2732	3.8496	2.02116	0	1.30734	0.0305287	15.8405	14.8903	8.3166	0	0	464.039	83.4036	206.342	80.5784	503.043	24.5094	150.565	67.94
APOA1	0	0	0	0	0	0	0	0	0	0	0	0	0	0	0	0	0	0	0	0	0	1.07637	0	0	0	0	0	0	0	0	0	0	0	0	0	0	0	0	0	0	0	0	0	0	0	0	0	0	0
APOA1BP	9.16872	58.8594	36.1355	0.214581	17.0888	0	0.714095	6.51433	0	0	0	7.34273	16.5816	11.5831	0	37.3259	18.4426	0	9.94423	12.1528	57.5532	63.9092	65.1162	0	2.91156	0	107.417	0	119.382	3.9186	24.8822	0	0	0	0	8.62004	14.354	19.7645	0	0	46.0766	14.8861	35.9898	48.1859	1.54927	47.533	13.9675	47.3049	58.5014
APOA2	0	0	0	0	0	0	0	0	0	0	0	0	0	0	0	0	0	0	0	0	0	0	0	0	0	0	0	0	0	0	0	0	0	0	0	0	0	0	0	0	0	0	0	0	0	0	0	0	0
APOA4	0	0	0	0	0	0	0	0	0	0	0	0	0	0	0	0	0	0	0	0	0	0	0	0	0	0	0	0	0	0	0	0	0	0	0	0	0	0	0	0	0	0	0	0	0	0	0	0	0
APOA5	0	0	0	0	0	0	0	0	0	0	0	0	0	0	0	0	0	0	0	0	0	0	0	0	0	0	0	0	0	0	0	0	0	0	0	0	0	0	0	0	0	0	0	0	0	0	0	0	0
APOB	0	0	0	0	0	0	0	0	0	0	0	0	0	0	0	0	0	0	0	0	0	0	0	0	0	0	0	0	0	0	0	0	0	0	0	0	0	0	0	0	0	0	0	0	0	0	0	0	0
APOBEC1	0	0	0	0	0	0	0	0	0	0	0	0	0	0	0	0	0	0	0	0	0	0	0	0	0	0	0	10.2042	0	0	0	0	0	0	0	0	0	0	0	0	0	0	0	0	0	0	0	0	0
APOBEC2	0	0	0	0	0	0	31.1331	0	0	0	0.270355	0.934884	0	0	0	0	0	0	0	0	15.462	0	0	0	0	0	0	0.749013	0	0	0.278459	0	0	0	0	0	0	0	0	0	0	0	0	16.2999	0	0	0	0	1.9961
APOBEC3A	0	0.38285	0	0	4.66634	0	0	0	0.145862	0.659548	0	0	0	0	0	0	0	0	0	0	0	0	0	0	0	1.27567	1.99316	0	0	0	0	0.208867	0.0673673	0	0	0	0	0	0	0	0	0.520962	0	0	0	0	0	0	1.44378
APOBEC3A_B	0	0	0	0	0	0	0	0	0	0	0	0	0	0	0	0	0	0	0	0	1.02e-61	0	0	0	0	0	0	0	0	0	0	0	0	0	0	0	0	0	0	0	0	0	0	0	0	0	0	0	0
APOBEC3B	0	0	0	0	0	0	0	0	0	0	0	0	0	0	0	0	0	0	0	0	6.32675	0	0	0	0	0	0	0	0	0	0	0	0	0	0	0	0	0	0	0	0	0	0	0	0	0	0	0	0
APOBEC3B-AS1	0	0	0	0	0	0	0	0	0	0	0	0	0	0	0	0	0	0	0	0	0	0	0	0	0	0	0	0	0	0	0	0	0	0	0	0	0	0	0	0	0	0	0	0	0	0	0	0	0
APOBEC3C	0	0	0	0	0	0	0	0	0	0	0	0	0	0	0	0	0	0	0	0	0	0	0	0	0	0	0	0	0	0	0	0	0	0	0	0	0	0	0	0	0	0	0	0	0	0	0	0	0
APOBEC3D	0	0	0	0	0	0	0	0	0	0	0	0	0	0	0	0	0	0	0	0	0	0	0	0	0	0	0	0	0	0	0	0	0	0	0	0	0	0	0	0	0	0	0	0	0	0	0	0	0
APOBEC3F	0	0	0	0	0	0	0	0	0	0	0	0	0	0	0	0	0	0	0	0	0	0	0	0	0	0	0	0	0	0	0	0	0	0	0	0	0	0	0	0.025244	0	0	0	0	0	0	0	0	0
APOBEC3G	0	0.139455	0	0	0	0	0	0	0	0	0	0	0	0	0	0	0	0	0	0	0.271125	0	0	0	0	0	0	0	0	0	0	0	0	0	0	0	0	0	0	0	0	0	0	0	0	0	0	0	0
APOBEC3H	0	0	0	0	0	0	0	0	0	0	0	0	0	0	0	0	0	0	0	0	0	0	0	0	0	0	0	0	0	0	0	0	0	0	0	0	0	0	0	0	0	0	0	0	0	0	0	0	0
APOBEC4	0	0	0	0	0	0	0	0	0	0	0	0	0	0	0	0	0	0	0	0	0	0	0	0	0	0	0	0	0	0	0	0	0	0	0	0	0	0	0	0	0	0	0	0	0	0	0	0	0
APOBR	0	0	0	0	0	0	0	0	0	0	0	0	0	0	0	0	0	0	0	0	0	0	0	0	0	0	0	0	0	7.37371	0	0	0	0	0	0.137541	0	0	0	0	0	0	0.303674	0	0	16.8052	0	0	0
APOC1	105.519	26.0912	0	2.25776	35.5694	74.5826	259.884	13.1986	7.30462	42.0004	45.9064	17.6027	6.73045	0	22.7987	27.5556	2.06865	4.39592	76.6718	60.4518	38.694	76.734	45.8249	74.8231	120.922	169.421	86.7492	0	20.0331	343.181	148.538	131.644	236.383	77.1747	59.0414	34.6949	34.8368	194.673	171.357	284.365	182.576	2.52113	26.4971	62.1208	63.0877	49.981	22.9172	12.5929	0
APOC1P1	0.731758	0.410868	0	1.79611	0	48.4636	0	64.797	0.402601	0.708111	0	0.496444	1.30832	1.56229	0	26.287	49.282	0.853024	0	9.86922	0	0	0	0	0	0	0	0	0	23.0553	0	6.18613	7.6656	0.312675	0	0	0.163696	7.38953	0.576599	0	0.415414	0	0	0	0	0	0	0	0
APOC2	0	0	0	0	0	0	0	0	0	0	0	0	0	0	0	0	0	0	0	0	0	0	0	0	0	0	0	0	0	0	0	0	0	0	0	0	0	0	0	0	0	0	19.0428	2.49412	0	0	0	3.45967	0
APOC3	0	0	0	0	0	0	0	0	0	0	0	0	0	0	0	0	0	0	0	0	0	0	0	0	0	0	0	0	0	0	0	0	0	0	0	0	0	0	0	0	0	0	0	0	0	0	0	21.9686	0
APOC4	0	0	0	0	0	0	0	69.3785	0	0	0	0	0	0	0	30.3795	0	0	0	0	0	0	0	0	0	0	0	0	0	0	0	0	0	0	0	0	0	0	0	0	0	0	0	0	0	0	0	0	0
APOC4-APOC2	0	0	0	0	0	0	0	1.12e-06	0	0	0	0	0	0	0	7.56e-07	0	0	0	0	0	0	0	0	0	0	0	0	0	0	0	0	0	0	0	0	0	0	0	0	0	0	3.81e-06	2.41e-06	0	0	0	9.96e-07	0
APOD	0	0	0	0	0	0	0	0	0	0	0	0	0	0	0	0	0	0	0	0	0	0	0	0	0	0	3.84415	0	0	0	0	0	0	0	0	0	0	0	0	0	0	0	0	0	0	0	0	0	0
APOE	5.26344	0.929733	0	4.63883	4.09336	0.383614	3.01908	0.437236	14.5262	1.20135	1.58202	0	2.77789	2.66166	0.465533	3.18274	2.54404	2.17049	0.746408	0.84487	0	4.93542	0.466637	0	0	10.8832	0	1.10138	0	2.62789	5.32709	9.79872	1.96492	5.4714	0.317333	3.07801	2.30958	0.710383	7.95729	0.115257	0	0	1.12626	0	0	0	0	0.373594	5.26289
APOF	0	0	0	0	0	0	0	0	0	0	0	0	0	0	0	0	0	0	0	0	0	0	0	0	0	0	0	0	0	0	0	0	0	0	0	0	0	0	0	0	0	0	0	0	0	0	0	0	0
APOH	0	0	0	0	0	0	0	0	0	0	0	0	0	0	0	0	0	0	0	0	0	0	0	0	0	0	0	0	0	0	0	0	0	0	0	0	0	0	0	0	0	0	0	0	0	0	0	0	0
APOL1	0	0	0	0	0	0.144143	0.125587	0	0	0	0	0	0	0.0820033	0	0	0	0	0	0	0	0	0	0	0	0.288213	0	0	0	0	0	0	0	0	0	0	0	0	0	0	0.1762	0	0.418587	0	0.360002	0	0	0	0
APOL2	0	0	0	0	0	0	0	0	0	0	0	0	0	0	0	0	0	0	0	0	0	0	0	0	0	0	0	0	0	0	0.169449	0	0	0	0	0	0	0	0	0	0	0	0	0	0	0	0	0	0
APOL3	0	0	0	0	0	0	0	0	0	0	0	0	0	0	0	0	0	0	0	0	0	0	0	0	0	0	0	0	0	0	0	0	0	0	0	0	0	0	0	0	0	0	0	0	0	0	0	0	0
APOL4	0	0.0753109	0.119563	0	0	0	0	0	0	0	0	0	0	0	0	0	0	0	0	0	0	0	0	0	0	0	0	0	0	0	0	0	0	0	0	0	0	0	0	0	0	0	0.360709	0	0	0	0	0	0
APOL5	0	0	0	0	0	0	0	0	0	0	0	0	0	0	0	0	0	0	0	0	0	0	0	0	0	0	0	0	0	0	0	0	0	0	0	0	0	0	0	0	0	0	9.78177	0	0	0	0	0	0
APOL6	0	0	0	0	0	0	0.0329409	0	0	0	0	0	0	0	0	0	0	0	0	0	0	0	0	0	0	0.0752753	0	0	0	0	0	0	0	0	0	0	0	0	0	0	0	0	0	0	0	0	0	0	0
APOLD1	0	0	0	0	0	0	0	0	0	0	0.0854809	0	0	0	0	0	0	0	0	0	0	0	0	0	0	0	0	0	0.218898	0	0	0	0	0	0	0	0	0	0	0	0	0	1.22584	0	0	0	0	0	0
APOM	0	0	0	0	0	0	0	0	0.336182	0	0	0	0	0	0	0	0	0	0	0	0	0	0	0	0	0	0	18.0301	0	0	0	0	0	0	0	0	0	0	0	0	0	22.1229	0	0	0	0	0	0	26.3726
APOO	19.7411	3.21878	113.445	5.31843	1.99928	121.805	187.712	22.8583	1.8687	108.728	26.2843	97.1842	1.0657	66.5538	58.5929	104.434	140.724	86.7186	209.247	162.369	120.942	22.8285	1.47814	352.269	145.023	162.436	677.921	292.024	290.995	4.43921	42.5645	195.945	62.5158	110.468	20.9301	62.7407	111.582	23.7702	36.3278	0	56.2968	314.806	267.061	319.038	0	544.187	283.187	233.607	213.118
APOOL	2.50448	6.69308	0	0	0	5.70501	0.209022	0.0682503	8.64547	0	35.0279	13.9063	0.0424661	0.305753	0	15.1017	0.0776284	0.0552543	0.0571171	10.2551	2.46143	4.14483	0.647461	0	0	1.79278	8.96186	1.27505	0	2.10942	1.83054	0.137082	0	0	3.59485	1.48873	5.0037	0.7917	0	0	0	5.66068	3.1271	0.411482	0	0	3.08781	2.04521	0
APOOP5	0	0	0	0	0	0	0	0	0	0	0	0	0	0	0	0	0	0	0	0	0	0	0	0	0	0	0	0	0	0	0	0	0	0	0	0	0	0	0	0	0	0	0	0	0	0	0	0	0
APOPT1	0	0	0	11.0775	33.0913	0.363253	13.9722	36.842	0.167738	0	24.7172	31.0169	4.72766	0	44.227	0	0	3.42013	18.7031	29.566	72.6325	11.85	0	9.45017	1.93917	2.2058	0	0	0	25.3593	8.14025	0	37.2032	0	0.300455	25.1652	0	0	0	0	18.8878	116.526	12.7858	56.6607	38.5193	18.2874	0	53.7695	28.2333
APP	7.52305	0.224888	7.1418	6.11997	22.9187	3.11163	0.646781	0	0.11421	6.19843	0	1.57438	0.175815	0	9.70105	1.50774	14.7937	6.52248	0.236419	20.5425	1.16199	3.93301	0	0	0.435274	3.46075	10.0407	0	31.1268	0.670616	4.82882	3.1183	5.24003	1.53419	1.32903	7.64053	5.08872	7.41041	7.11848	27.9878	1.89037	14.657	0	1.97814	16.6928	6.3884	0.23206	21.202	15.4237
APPBP2	33.6365	10.976	6.46831	26.016	31.218	28.8582	21.3051	0	14.9976	11.5062	32.1642	20.7743	1.75713	0	20.2977	3.55006	24.5217	2.62086	10.4911	16.2448	2.27109	0.353452	13.4314	44.2686	8.38086	8.92572	38.2501	7.8922	37.1053	31.1954	1.01921	0.276675	0.0128736	0	5.31559	3.48234	0.0290945	14.9974	7.37138	0	0.0184926	23.4013	28.0006	15.1725	4.29472	26.9778	0.169938	38.8885	11.8718
APPL1	0	2.06178	0	21.3865	0	27.4231	0.0558876	4.59851	18.4325	8.37461	0	0	22.6235	13.6645	0	0.389297	0	0	29.0229	14.8579	15.1193	0	14.3898	10.0416	0.225263	0	0	4.36427	21.2411	61.6142	0	0.0209476	0	0	9.55839	0	0	0	0.640275	3.90802	8.6485	26.8307	4.27401	0	0	17.6235	1.50131	20.5602	12.0936
APPL2	1.79705	0	0	0	43.3434	9.43758	0.107988	0	0	26.0417	23.2931	14.8312	0	10.4417	0	0	0	0	0	35.0247	0	0	1.04422	0.353635	0	0.49564	0	0	0	0	0.13073	0	0	0	0.0256021	0	0	0	0	0	0	20.4576	16.5728	16.6325	0	2.61097	8.96638	23.5478	4.90631
APRT	199.939	61.8495	306.255	166.306	280.337	184.37	247.504	132.349	48.2638	337.733	168.944	112.489	133.354	74.4106	17.0428	99.5627	75.8359	66.4803	18.9794	43.7127	93.9074	103.292	114.199	23.5109	359.441	131.589	72.7184	46.9922	4.27766	46.3833	0	0	34.2203	14.5499	23.9342	58.4871	40.9226	93.121	28.825	118.584	46.8182	43.0674	12.8572	161.508	75.0373	127.375	34.8439	145.426	77.5714
APTR	0.438202	0	0	0	0.173445	0	3.87488	0	0.585939	0	0	0	0	0.846344	0	0	0	0	6.71053	0	0	0	4.08411	0	0	9.34143	82.9225	0	0	0	0	0	16.1755	4.71407	0	0	3.917	3.01694	0	0.0636545	0	2.42761	41.9057	2.18714	0	32.5065	0	0	11.9081
APTX	38.9629	0	49.1095	41.8325	3.95377	2.13701	121.486	97.5758	54.3088	51.0164	59.1358	34.0321	0	56.9297	0.569271	80.9811	85.4233	47.3559	40.928	47.9657	13.9872	9.52944	0	109.05	0.839773	19.0903	70.8367	15.5854	2.47832	154.312	151.448	43.8482	6.55469	12.6574	0	0.640194	23.1593	15.0077	34.9898	111.298	46.1593	255.231	140.638	25.4011	0	169.557	47.8335	131.258	297.46
AQP1	0	0	0	0	0	0	0	0	0	0	0	0	0	0	0	0	0	0	0	7.509	0	0	0	0	7.4207	0	0	0	0	0	0	0	0	0	0	0	0	0	0	0	0	0	0	0	0	0	0	0	0
AQP10	0	0	0	0	0	0	0	0	0	0	0	0	0	0	0	0	0	0	0	0	0	0	0	0	0	0	0	0	0	0	0	0	0	0	0	0	0	0	0	0	0	0	0	0	0	0	0	0	0
AQP11	0	42.0075	26.1228	0	0	0	33.2534	0	0	4.42182	0	1.50386	0	36.6097	0	0	31.4512	0	28.1041	12.5865	0.22658	0	0	0	0	0	0	0	0	0	0.611397	0	0	0	0	0	0	11.7987	0	0	0	155.495	159.769	12.6023	0	99.0451	4.34915	14.2495	42.7715
AQP12A	0	0	0	0	0	0	0	0	0	0	0	0	0	0	0	0	0	0	0	0	0	0	0	0	0	0	0	0	0	0	0	0	0	0	0	0	0	0	0	0	0	0	0	0	0	0	0	0	0
AQP12B	0	0	0	0	0	0	0	0	0	0	0	0	0	0	0	0	0	0	0	0	0	0	0	0	0	0	0	0	0	0	0	0	0	0	0	0	0	0	0	0	0	0	0	0	0	0	0	0	0
AQP2	0	0	0	0	0	0	0	0	0	0	0	0	0	0	0	0	0	0	0	0	0	0	0	0	0	0	0	0	0	0	0	0	0	0	0	0	0	0	0	0	0	0	0	0	0	0	0	0	0
AQP3	3.54445	1.22732	0	8.99714	1.10736	28.1375	1.17819	0	0.831268	2.58392	0.464054	13.6084	8.05534	24.5932	34.37	5.52993	8.84397	80.7392	21.2234	29.2276	8.48257	2.64983	15.2188	0	10.3444	8.59028	0.706366	0	0	1.22514	2.38552	0	1.05485	0	2.60452	3.06326	0	0	0.320199	12.7991	0	0	0	0	21.728	11.6813	0.212103	0.21913	0
AQP4	0	0	0	0	0	0	0	0	0	0	0	0	0	0	0	0	0	0	0	0	0	0	0	0	0	0	0	0	0	0	0	0	0	0	0	0	0	0	0	0	0	0	0	0	0	0	0	0	0
AQP4-AS1	0	0	0	0	0	0	0	0	0	0	0	0	0	0	0	0	0	0	0	0	0	0	0	0	0	0	0	0	0	0	0	0.0562975	0	0	0	0	0.041253	0	0	0	0	0	0	0	0	0	0	0	0
AQP5	0	0	0	0	0	0	0	0	0	0	0	0	0	0	0	0	0	0	0	0	4.08955	0	0	7.96991	0	0	0	4.6211	0	0	0	0	0	0	0	0	0	0.305689	0	0	0	0	0	3.99123	0	0	0.218169	4.2813	0
AQP6	0.126864	0	0	0	0	0	0	0	0	0.159966	0	0.108547	0	0	0	0	0.598938	0	0	0	0	0	0	0	0	0	0	0.21789	0	0	0	0	0	0	0	0	0	0	0	0	0	0	0.445405	0	0	0	0	0	0
AQP7	0	0	0	0	0	0	0	0	0	0	0	0	0	0	0	0	0	0	0	0	0	0	0	0	0	0	0	0	0	0	0	0	0	0	0	0	0	0	0	0	0	0	0	0	0	0	0	0	0
AQP7P1	0	0	0	0	0	0	0	0	0	0	0	0	0	0	0	0	0	0	0	0	0	0	0	0	0	0	0	0	0	0	0	0	0	0	0	0	0	0	0	0	0	0	0	0	0	0	0	0	0.191886
AQP7P3	0	0	0	0	0	0	0	0	0	0	0	0	0	0	0	0	0	0	0	0	0	0	0	0	0	0	0	0	0	0	0	0	0	0	0	0	0	0	0	0	0	0	0	0	0	0	0	0	1.75232
AQP8	0	0	0	0	0	0	0	0	0	0	0	0	0	0	0	0	0	0	0	0	0	0	0	0	0	0	0	0	0	0	0	0	0	0	0	0	0	0	0	0	0	0	0	0	0	21.6556	0	0	0
AQP9	0	0	0	0	0	0	0	0	0	0	0	0	0	0	0	0	0	0	0	0	0	0	0	0	0	0	0	0	0	0	0	0	0	0	0	0	0	0	0	0	0	0.653002	0	0	0	0	0	0	0
AQPEP	0	0	0	0	0	0	0	0	0	0	0	0	0	0	0	0	0	0	0	0	0	0	0	0	0	0	0	0	0	0	0	0	0	0	0	0	0	0	0	0	0	0	0	0	0	0	0	5.79829	0
AQR	3.15358	42.3212	14.0893	27.7891	0	4.24142	106.051	50.315	12.8818	127.835	27.3389	5.75973	51.3789	17.2518	9.03163	3.89953	0.4991	82.8393	14.9804	21.1078	14.6386	0.075036	0.184912	2.19385	15.0215	57.7627	5.03972	9.50365	0	47.1261	0.324507	0.604086	0.0163967	0	6.35205	3.01281	20.2425	10.026	12.4097	0.464567	5.76976	19.194	17.1914	0.264374	0	0	7.50392	20.7867	4.91937
AR	0	0	0	0	0	0	0	0	0	0	0	0	12.1065	0	0	0	0	0	0	0	0	0	0	0	0	0	0	0	0	15.4896	0	0	0	0	0	0	0	0	0	0	0	0	0	0	0	0	0	0	0.867242
ARAF	0.338841	13.599	3.30909	0	32.9013	0.490914	15.8513	5.59194	0.453541	102.925	33.2707	0	0	0	0.487802	1.30127	0.640341	9.57246	30.453	3.38454	33.3134	5.60659	5.91714	0	11.2608	0	57.9019	4.89204	0	0	0.865075	9.45578	15.4388	0	0	0	0	2.20565	0	0	0	7.4998	46.7874	17.8805	16.1769	21.3434	3.84826	32.3759	23.6668
ARAP1	0.994813	0	0.239527	0	0.20403	0	0	8.68393	1.95417	0	0	0	0	1.08207	0.147409	0	0	1.68373	0	0.539173	9.34248	0	0	4.25342	0	0	0.516937	5.64733	0	0	0	0	0	0	0	0.0136271	2.31337	0	0	0	2.35836	21.4852	7.45451	3.98626	0	0	0.388553	5.00985	2.77479
ARAP2	0	0	0	0	0	0	0	0	0	0	0	0	0	0	0	0	0	0	0	0	0	0	0	0	0	0	0	0	0	0	0	0	0	0	0	0	0	0	0	0	0	6.74404	0	0	0	0.800628	1.12953	1.68738	8.77705
ARAP3	0	0	0	0	0	0	0.0647057	0	0	0	0	0	0	0	0	0	0	0.0684777	0	0	0	0	0	0	0.130447	0	0	0	0	0	4.14459	0	0	0	0	0	0	0	0	0	0	0	0	2.54844	0	0	1.25191	0	0
ARC	0	0	0	0	0	0	0	0	0	0	0	0	0	0	0	0	0	0	0	0	0	0	0	0	0	0	0	0	0	0	0	0	0	0	0	0	0	0	0.155916	0	0	0	0	0	0	0	0	0	0
ARCN1	49.6221	31.0038	28.1255	38.9084	44.5343	48.5334	122.631	66.1448	35.2582	80.484	51.0017	14.6612	5.63889	1.20262	8.92167	63.4852	15.1225	0.587016	52.8798	56.7277	34.0551	6.81597	19.21	5.73692	35.7539	65.1224	76.6309	19.0872	16.7419	7.45919	35.1659	8.17494	1.53265	9.53366	6.41073	17.5995	13.8733	9.28057	0	17.1682	1.52119	24.5188	117.652	74.5839	20.2031	311.871	16.8782	24.9563	90.9653
AREG	0	0	0	0	0	0	0	0	0	0	0	0	0	0	0	0	0	0	0	0	0	0	0	0	0	0	0	0	0	0	0	0	0	0	0	0	0	0	0	0	0	0	0	0	0	0	0	0	1.59731
AREL1	1.18539	30.9015	3.5187	17.8539	27.5614	30.7096	5.55771	62.0628	1.55611	6.81152	30.1691	0.101079	17.3674	0.0406223	11.454	7.18076	0.46418	0.0660762	16.3918	1.70724	0.588417	8.93376	12.9003	14.2843	0.503523	17.0043	67.6365	106.593	113.512	0	0.679162	0	0.0152549	0	0	1.99059	0	8.49544	0	0	0.525863	98.0177	15.7837	8.85349	0.178512	15.5937	7.44988	13.2658	44.6785
ARF1	291.769	86.8027	360.531	173.328	278.617	554.638	331.033	237.136	210.353	404.847	300.436	245.303	221.17	316.318	225.451	232.618	347.848	300.348	282.087	179.17	247.961	169.607	37.9289	46.6529	48.8329	94.4253	106.973	43.8356	37.183	161.591	210.387	73.9517	63.8866	12.5422	80.3868	149.177	112.155	42.4915	116.713	63.4195	107.127	508.428	479.93	411.766	146.638	1112.99	210.785	377.255	550.591
ARF3	6.89877	28.62	42.3994	22.1246	59.6781	16.2376	28.9686	23.8477	52.9742	53.175	38.6991	33.1266	12.8872	8.45004	29.0319	8.5777	4.53742	16.9786	18.7295	4.64521	2.38116	1.64901	6.90628	40.8207	73.9364	6.3021	9.14197	4.15935	42.9483	23.3611	0.713006	0.0368734	22.3549	13.1476	4.63335	9.41888	0.487604	11.2743	6.42151	8.82827	7.09505	70.9496	56.5691	31.3552	3.23286	55.7977	20.0797	56.5151	72.3048
ARF4	214.942	218.689	230.947	167.23	150.205	81.3294	167.084	139.569	38.4462	246.467	227.587	272.355	38.3351	213.184	39.8407	86.6353	56.06	194.827	199.288	138.192	29.9309	120.161	72.6018	96.7776	282.58	106.072	128.895	0.348476	93.0826	87.8046	69.9502	1.76926	46.2595	73.1786	18.2189	21.7804	45.8193	26.775	10.2125	91.9037	10.7499	164.451	699.659	257.019	163.037	181.379	50.675	226.354	144.213
ARF5	75.5864	77.7857	193.388	14.7772	6.88876	108.238	30.833	242.988	17.4375	69.6376	118.52	103.625	53.3062	61.2778	33.1929	0.87278	94.8694	61.4903	32.3253	53.7024	7.45962	17.473	44.4742	137.468	17.9662	0.851864	35.9397	33.1755	33.1861	28.2085	59.7102	1.95211	0	7.24044	16.4011	3.57124	51.442	75.3859	5.83962	37.047	3.59397	344.495	92.5297	37.8914	15.9336	197.179	51.0739	254.563	420.337
ARF6	18.5087	2.19468	31.6473	14.2942	54.9908	76.7896	75.0975	70.1401	52.3415	117.072	108.596	16.9023	5.06788	4.33875	11.571	7.03639	0.522049	1.02171	37.5325	22.0237	9.79569	0.196106	17.6359	13.4741	1.23769	0.20075	0.62722	9.41861	0	38.2736	0.105998	1.41424	5.03012	1.22415	4.11429	0.0330348	0.894473	6.39784	1.14637	0.0909254	0.368858	10.3282	25.3765	5.52536	12.9137	90.8902	13.6691	20.4695	62.0779
ARFGAP1	1.30735	0.174044	2.48691	4.15604	8.00497	34.9093	15.2702	49.3442	0	3.59735	0	0	1.02208	23.5371	0	0.584293	20.7494	0.399039	2.74861	6.86468	8.09812	0	0	27.4834	8.34618	0	17.9496	0	0	0	0.303248	0	0	0	0	2.05054	3.41764	0	0	0	0	87.2709	20.7973	3.95004	0	73.4034	0	7.13079	77.739
ARFGAP2	34.0448	71.1735	0.264278	61.8016	49.319	34.2173	87.6328	37.8208	26.7634	13.7641	71.9484	74.7635	0.488586	24.1461	6.28993	12.0558	0	21.8343	30.2228	6.56407	3.06556	3.35383	26.9309	49.4227	0.483629	56.3068	18.8801	19.5165	13.1923	0	11.1647	0	2.39766	0.567844	9.59194	1.84882	0.13208	5.7656	0	2.85462	0.083944	43.5169	40.6916	14.1657	13.3775	55.2066	22.694	47.4742	83.3376
ARFGAP3	108.04	45.9331	164.067	32.3628	8.54803	35.6529	198.506	3.76432	121.778	4.55183	5.89179	1.2133	32.8727	27.3939	0	70.0299	14.6888	9.65819	64.3588	46.5868	56.5523	2.35144	2.17173	19.7664	45.0378	52.0556	171.58	1.9239	15.6243	8.16117	35.7374	6.35844	0	0	22.7731	2.02372	0	9.05194	0	11.1854	1.19491	36.6324	400.794	116.887	0.56359	669.483	60.6467	56.1869	94.6751
ARFGEF1	37.2257	17.1017	84.5848	35.4844	10.7051	58.1816	117.047	132.483	73.9378	134.185	85.3545	5.84242	47.4474	19.0249	49.9087	37.5302	51.7755	33.5525	62.4432	17.4226	21.515	35.7142	4.94029	22.0708	58.1292	25.261	0.166503	22.971	24.3492	15.8465	32.6508	3.37067	46.2002	15.5596	21.4863	6.30671	10.9082	11.4835	24.9985	3.45401	10.8948	92.4335	61.0465	11.9275	37.4866	41.4264	0.5007	56.0917	49.2156
ARFGEF2	8.61115	41.0944	0	10.0308	0.350065	30.7374	42.4334	0	4.77349	18.2839	13.4808	0	0.785013	0.893785	2.34504	5.38932	0.110374	18.1882	2.68038	9.46265	12.0083	10.3381	5.47529	0	0	0	8.49809	0.604668	0	2.94334	0.0897937	0	0.10903	6.84482	2.0206	1.28456	10.3867	8.46366	0	0	0	10.3421	37.4435	0.439095	0	84.466	0	4.6588	6.87986
ARFIP1	81.2361	29.1486	0	40.2159	0	20.7624	44.4883	0	0	0	3.47005	0.0992189	40.7118	0	4.17058	0	0	18.0505	0	14.9276	12.0253	0	0	0	0	0.280374	26.7254	0	0	0	0	0	0	0	11.096	1.28893	0	0.03701	0	0	0	25.4253	27.6975	15.4272	0	5.09984	2.76467	14.1997	23.6687
ARFIP2	0.0946348	18.7921	10.5684	4.51752	0	0	1.69478	7.41938	23.8344	2.50806	5.54506	1.37444	23.1315	8.5145	0.550621	0	0	6.34562	12.2405	0	0	3.23683	0	0	5.63499	0.456974	0	2.27383	0	0	0	0	1.0958	0	0	0	0	0	0.0325865	0	0	69.3361	82.3527	41.6141	13.8427	102.997	0.703746	35.4707	77.3178
ARFRP1	0	2.32282	1.12201	0	0	3.33406	0	23.9018	0	0	4.29585	7.79845	0	0	0	38.2244	0	0	4.15342	0	27.7495	0	0	1.43033	0	0.333666	51.1102	10.6699	1.73223	11.9944	0.176108	0	0	0	0	0	0	0	0	0	0	88.159	83.4589	27.7671	0	166.436	45.2881	19.9771	198.187
ARG1	0	0	0	0	0	0	0	0	0	0	0	0	0	0	0	0	0	0	0	0	0	0	0	0	0	0	0	0	0	0	0	0	0	0	0	0.290641	0	0	0	0	0	0	0	0	0	0	0	0	0
ARG2	0.612791	0.384068	11.993	26.2295	0	0	49.9481	2.16446	0	0.220521	0.217825	60.5187	26.5928	0.120769	0	1.51249	0	1.57339	1.21871	40.7804	0	16.9862	0.254968	162.324	0	0	3.97576	18.6677	0.550618	0	0	0	0	0	0	0.0346522	13.8211	11.8867	0	22.3177	0	11.7778	36.9337	4.36932	0	0	8.75567	61.5082	37.6131
ARGFX	0	0	0	7.44684	0	0	0	0	0	0	0	0	0	0	0	0	0	0	0	0	0	0	0	0	0	0	0	0	0	0	0	0	0	0	0	0	0	0	0	0	0	0	0	15.6463	0	0	0	0	0
ARGFXP2	0	0	0	0	0	0.374455	0	0	0	0	7.72116	0	0	0	0	0	0	0	0	0	0	0	0	0	0	0	0	0	0	0	0	0	0	0	0	0	0	0	0	0	0	0	0	0	0	0	0	0	0
ARGLU1	21.713	44.3679	15.1629	41.9577	7.35752	59.8979	78.9273	69.5651	66.8318	53.3979	153.732	13.8133	0.173783	10.8324	19.3401	33.5585	51.8387	33.2549	16.585	6.62159	28.0026	0	0.293014	0	0	12.6762	6.09377	48.4373	0	41.9369	0.77165	0.558907	0	4.73621	6.7147	0	1.86642	0	2.96619	11.9629	0.222368	62.5204	60.8346	18.4064	0.304263	111.032	25.6133	58.5479	86.3559
ARHGAP1	1.48561	38.1294	17.6135	26.4031	18.9944	22.3728	16.6577	11.7311	25.3572	8.94966	21.6242	14.247	0.411534	2.8304	13.6197	1.52886	1.80609	19.1723	6.53021	0.502763	5.30432	9.26881	1.67079	0	21.6035	0	0	0.16448	82.3113	0	0	31.1266	0	0	3.01594	0	0	14.8018	0	0	9.20602	0	0	3.97997	55.9296	0	0	0	0
ARHGAP10	0	0	0	0.138596	0	18.8394	7.57436	0	0	12.9206	0	0	0	0.374436	0.234832	0	0	0	0	0.142977	1.7012	0	0	0	2.78163	2.10593	13.5711	0	2.0503	11.2478	0.13897	0	0	0	0	4.15037	0.0633096	0	0	0	0.0804884	0	5.73547	7.69414	0	1.00782	31.1434	1.53862	0.600681
ARHGAP11A	130.874	34.0301	89.0624	36.2292	5.22323	149.56	299.981	63.8579	33.631	144.303	126.198	0.0534664	89.5975	77.303	65.8258	299.01	12.3808	63.7273	146.959	15.933	6.13783	13.4829	0.819098	0	0	40.2267	110.089	0	0	154.557	9.90202	7.359	0.193695	8.67499	50.9829	6.2889	8.45872	4.52466	0.778428	0	24.7839	12.542	9.22296	0	0.188882	31.0448	3.40934	14.231	2.76733
ARHGAP11B	0	0	34.5347	0	0	0	0	0	0	27.377	0	0	0	0	19.9469	68.1802	0	0.436376	24.7488	5.59737	0	0	0	0	0	0	0	0	0	0	0	0	0	0	0.0951787	31.4686	0	0	0	0	0	3.82463	0	0	0	0.89541	0	0	0
ARHGAP12	0	61.9855	32.3727	10.3016	5.73346	30.3323	41.3458	33.7222	5.07579	9.04107	72.8534	0	14.1107	10.3872	0.443822	12.226	27.9874	0.0767869	17.8615	17.5933	3.71117	19.0407	0.899388	77.5463	32.9123	0	8.82003	0	0	0	0	11.8624	0.0354337	0.0717233	15.9949	15.3894	0	0	0.0237268	0	0	76.8557	42.2366	18.6907	6.22319	49.8091	24.9092	28.2194	41.5546
ARHGAP15	0	0	0	0	0	0	0	0	0	0	0	0	0	0	0	0	0	0	0	0	0	0	0	0	0	0	0	0	0	0	0	0	0	0	0	0	0	0	0	0	0	0	0	0	0	0	0	28.4192	0
ARHGAP17	0	0	0	33.8556	23.8608	7.83134	25.5761	0	0	0	0	0	1.12998	0	0	13.1659	0	0	11.2211	18.5817	0	0	0.146998	52.6964	0	8.55307	57.2649	0	0.951623	0.663015	29.6738	0	0	2.02231	0	0	0	0	0.069675	0	0	45.5496	11.0047	0	0	16.6071	0	6.19252	26.5911
ARHGAP18	1.13163	24.5277	4.05843	6.65979	0	36.1569	4.56925	75.0914	0	0	24.4508	0.0805547	0	2.3313	4.06028	0	3.99786	0	0	4.08075	0	1.89053	0	0	0	12.5226	0	0	0	0	0	0	0.0727875	0.0261794	10.9043	9.24647	0	0.0300905	0	0	0.139355	24.9156	1.65387	0	2.1328	18.5241	0	104.453	3.63959
ARHGAP19	11.9129	20.1049	28.3617	12.5046	8.54708	79.3543	57.4586	22.8991	4.81538	27.7456	11.0532	2.96074	64.2187	4.51337	16.6255	29.1587	0.468788	10.6786	27.3875	48.6603	24.6285	0	17.1125	39.5735	21.7418	2.59783	12.175	6.87642	0	34.4898	7.16468	0	0	0.216149	33.9896	0.285507	4.35083	0	1.46552	0.0218136	23.768	23.4542	29.8032	15.4006	0.901464	64.9356	43.5891	7.54552	21.5724
ARHGAP19-SLIT1	0	0	0	0	0	0	0	0	0	0	0	0	0	0	0	0	0	0	0	0	0	0	0	0	0	0	0	0	0	2.39e-07	0	0	0	0	0	0	0	0	0	0	0	0	0	0	0	0	0	0	0
ARHGAP20	0	0	0	0	0	0	0	0	0	0	0	0	0	0	0	0	0	0	0	0	0	0	0	0	0	0	0	0	0	0	0	0	0	0.0151441	0	0	0	0	0	0	0	0	18.5357	0	0	31.0859	0	0	10.766
ARHGAP21	0.312242	0	0	0.539963	0	6.4284	6.95627	4.0518	0	24.4569	6.95869	0	0.687303	0	0	0.272651	0.48858	0.496812	15.6642	2.91828	10.5626	8.60937	0.25878	8.13461	0	15.2616	17.6288	6.26844	39.6188	6.05587	2.89498	0.228935	0	0	0.133805	5.08203	0	0.0142425	6.49399	0.781177	0.0164947	26.8557	20.6228	5.36588	0	46.6079	15.3483	15.4537	38.7981
ARHGAP22	0	0	0	0	0	0	0	0	0	0	7.56772	0	0	0.099654	0	0	0	0	0	0	0	0	0	0	0	0	70.5659	0	0	67.5626	10.7184	0	0	0	0	0.0286726	0	0	0	0	0	6.14245	0	0	0	0.335083	28.9641	5.27488	0
ARHGAP23	0	0	0	0	0	0	0.286986	0	0	0.0688049	0	0	0	0	0	0	0	0	0	1.14096	2.00862	0	0	0	0	0	0	0	0	0	0	0	0	0	0	0	0	0	0	0	0	0	1.7177	7.23249	0	1.88549	0	0	0
ARHGAP24	0	0	0	0	0	0	0	0	0	0	0	0	0	0	0	0	0	0	0	0	0	0	0	0	0	0	0	1.54037	0	0	0	0	0	0	0	0	0	0	0	0	0	3.85881	7.72804	0	0	8.86221	0	0.164808	0
ARHGAP25	0	0	0	0	0	0	0	0	0	0	0	0	0	0	0	0	0	0	0	0	0	0	0	0	0	0	0	2.00079	0	0	0	0	0	0	0	0	0	0	0	0	0	0	0	0	0	1.34753	0	0	0
ARHGAP26	6.07024	0	0.208533	0	0	0.477166	0	0	0	0	0.0446808	0	0	0	0	1.9251	0	0	0.32968	0	2.94486	0.37917	5.97162	0.246298	0	0	0	0.0613273	0	0	0	0	0.00921496	0	0	0	0	0	0	0	0	2.90343	0	0.148528	0	0	1.33728	8.14654	7.77172
ARHGAP26-AS1	0	0	0	0	0	0	0	0	0	0	0	0	0	0	0	0	0	0	0	0	0	0	0	0	0	0	0	0	0	0	0	0	0	0	0	0	0	0	0	0	0	0	0	0	0	0	0	0	0
ARHGAP27	0.0901645	0	0	0	0	0	0	0.124004	0.251664	0	0	0	0	0	0	0	0	0.100719	0	0	0	0	0	0	0	0	0	0	0	1.6243	0	0	0	0	0	0	0	0.316496	0	0	0	0	7.90573	0	0	6.25021	4.39478	5.41334	2.15437
ARHGAP28	7.31817	20.7818	1.15398	0.0742746	36.7145	3.52971	46.1399	68.5233	8.01338	21.2832	0	12.8777	44.713	10.5105	0	0.642208	1.1873	52.979	7.32394	2.59573	0	0	3.29979	0	0.371531	0	0	4.39868	0	0	3.04388	0	0.0750433	0	14.6895	0	0	3.10878	0	0.0212648	20.2209	0	2.45185	0	0	0.807433	0	0	8.89868
ARHGAP29	0	0.0255663	6.4934	4.41894	12.7537	0.084417	3.19448	0.143888	0	13.385	2.91427	0.118701	0	3.62511	0.896214	0	0	4.49894	1.00239	6.65366	2.37119	0.0409912	0	2.51676	1.4789	0	0	11.2235	18.8445	0	1.50711	0	0.242207	0	0.0871175	0.242569	2.82724	0.011127	0.0360748	0	0	0.890869	6.83241	15.7513	0	2.81191	1.06451	4.23014	0
ARHGAP30	0	0	0	0	0	0	0	0	0	0	0	0	0	0	0	0	0	0	0	0	0	0	0	0	0	0	0	0	0	0	0	0	0	0	0	0	0	0	0	0	0	0	0	0	0	0	0	0	0
ARHGAP31	0	0	0	0	0	0	0	0	0	0	0	0	0	0	0	0	0	0	0	0	0	0	0	0	0	0	0	0	0	0	0	0	0	0	0	0	0	0	0	0	0	0	1.79547	0	0	0	0	0	0.217582
ARHGAP32	16.9247	21.1623	30.6172	0	29.5091	5.7008	1.23978	17.6753	0.131516	6.414	23.1633	1.40268	1.15019	0	3.48203	19.5037	0.78836	12.3086	16.0513	13.5403	5.00381	1.0281	3.02164	22.4283	29.2463	0	32.8871	12.9002	0.293943	2.03377	0	0	0	4.801	0.0504256	0	1.5055	0.536721	0	0	0	11.5686	5.88482	4.7397	5.20928	11.8577	8.8998	10.4995	19.5353
ARHGAP33	0	0.0613003	12.0686	3.78005	0	0	0	0	0	0	4.7981	0.071413	0.92923	0	0	0	0	0	0	0	4.51017	0.295818	0.364422	0	0.177793	0	0	0.143499	0	0	0.106586	0	0	0	0	0.3156	0	0	1.72926	0	0	0	0	0	0	0	0.474009	1.67438	0.307512
ARHGAP35	0.107289	7.50467	0	3.87445	1.31254	0	3.16567	0	0	1.62685	0	0.852866	0	0	2.42756	0.131076	0.559262	0.0398094	4.97982	0	3.44785	0	0	2.82927	0	0	6.18974	3.55398	7.04374	5.78996	1.45592	0	0	0	0.0268242	0	0	0	0.950313	0	0	5.27541	9.26695	0.148322	0	8.49365	0.364209	3.41429	4.27513
ARHGAP36	0	0	0	0	0	0	0	0	9.62146	0	0	0	0	0	0	0	0	0	0	0	0	0	0	0	0	0	0	0	0	0	0	0	0	0	0	0	0	0	0	0	0	0	0	0	0	0	0	0	0
ARHGAP39	0	0	0	0	0	0	7.3554	0	0	1.98561	0	0.0536414	0	0	0	0	0	0.140271	0	0	3.12225	0	0	0	0.400794	0.151658	0	0.970568	1.18113	0	4.64517	0	0	0.017469	0	0.137474	0	0	0	0	0	0.495383	0.88164	0.260996	5.3048	3.4842	0	0.444514	0.346902
ARHGAP4	0	0	0	0	0	0	0	0	0	0	0	0	0	0	0	0	0	2.2795	0	0	0	0	19.8495	0	0	3.44713	0.384558	3.14972	0	0	0	0	2.93756	0	0	0	0	0	0	0	0	0	0.357589	0	0	0	0	0.359924	0
ARHGAP40	0	0	0	0	0	0	0	0	0	0	0	0	0	0	0	0	0	0	0	0	0	0	0	0	0	0	0	0	0	0	0	0	0	0	0	0	0	0	0	0	0	0	0	0	0	0	0	5.55251	0.216793
ARHGAP42	0	1.60248	2.6234	0.73933	0	2.48015	29.7924	54.0361	1.67855	7.93464	60.3211	13.1111	21.8418	0	15.117	0	1.4988	3.96216	35.4391	9.21526	0.193778	0	36.8808	0	46.292	0	0	1.17134	0.855357	0.223597	10.7003	21.674	0	12.6721	10.8377	0	0	2.42013	0	0	0	0.269061	8.37928	0	0	8.83099	0	3.45931	0
ARHGAP44	0	0	0.0892175	0	0	0.0927785	31.4204	0	0	0	19.4101	0	0	0	0	2.63057	2.52506	0	0	0.502321	0	0	0	0	0	2.40479	0	0	0	0	0	0	0	0	0	2.37554	0	0	0	0	0	1.96382	0	0	0	0.531209	0.173743	8.39663	1.55036
ARHGAP5	5.27129	0.121232	37.7894	0	0	28.7441	43.0671	5.23083	0.572559	9.39517	4.29008	0	0.0282656	0	4.10733	15.3374	0	0	47.9482	17.5457	2.71707	2.33222	0.0479081	3.40933	0.560961	3.42191	49.2201	1.13223	3.5119	16.1559	2.31186	0.0912791	0.00850726	0	0.173499	5.68612	33.3314	0	0.0114043	0.0120609	0.0122218	74.2177	139.767	12.1981	0.0994321	182.529	6.87922	22.1194	52.5122
ARHGAP5-AS1	0	0	0	0	0	0	0	0	0	0	0	0	0	0	0	0	0	0	14.1759	0	0	0	0	0	0	0	197.831	0	0	0	14.4638	0	0	0	0	0	0	0	0	0	0	14.9398	93.7917	0	0	49.1222	26.0436	0	6.88959
ARHGAP6	0	0	0	0	0	0	0	0	0	0	0	0	0	0	0	0	0	0	0	0	0	0	0	0	0	0	0	0	0	0	0	0	0	0	0	0	0	0	0	0	0	0	0	0	0	0	0	0	0
ARHGAP8	0	0	0	0	0	0	0	0	0	0	0	0	0.203542	0	0	0	0	0	0	0	0	0	0	0	0	0	0	0	0	0	0	0	0	0	0	0	0	0	0	0	0	9.93084	0	2.72048	0	0	0	75.7655	0
ARHGAP9	0	0	0	0	0	0	0	0	0	0	0	0	0	0	0	0	0	0	0	0	0	0	0	0	0	0	0	0	0	0	0	0	0	0	0	0	0	1.05387	0	0	0.0609813	0	178.965	0	0	33.7072	0	0	0
ARHGDIA	0.0990363	13.8481	0	21.4895	0.19592	10.0363	0	6.52827	16.1826	5.48619	50.9881	6.80426	1.26205	0.252149	0	8.81567	0.626557	0	19.0894	5.21883	42.2312	0	0.288648	43.9006	9.29816	18.7329	46.5278	10.2263	36.7926	0	2.33606	0	7.48362	0	0	0	0	0	0	0	0	45.8851	2.09072	43.7279	0	40.9064	30.1539	23.6101	35.2743
ARHGDIB	0	0	0	0	0	0	0	0	0	0	0	0	0	0	0	0	0	0	0	0	0	0	0	0	0	0	0	0	0	0	0	0	0	0	0	0	0	0	0	0	0	0	0	0	0	0	0	0	0
ARHGDIG	0	0	0	1.86347	0	0	0	0	0	0	0	0	0	0	0	0	0	0	0	0	0	0	0	0	0	0	0	0	0	0	0	0	0	0	0	0	0	0	0	0	0	0	0	0	0	0	0	0	4.63883
ARHGEF1	11.8004	0	0	0.135821	1.26954	0.129086	0	0.440474	0	0.13468	9.58163	0	0	0	1.76416	0	0	0	0.86376	0	0	0	1.55181	4.42063	0	0	47.9573	0.916536	0	0	1.36184	0	0.109879	0	2.45308	0.423732	0	0.988009	0	0	0	38.9744	29.9769	0	0	0	0.121077	0.50263	8.24191
ARHGEF10	48.0039	0	0	12.9269	12.9214	23.5953	18.7121	61.9682	11.7252	0.364124	31.5824	0.196661	5.87859	5.53242	2.22841	0.211674	0.180617	17.6121	0	5.35995	0.817782	0.814776	10.9602	0	0	7.50652	0	0	0	0	0.146824	5.0791	0	0	0	0	0.0502918	4.58363	0	0	0.0213175	5.44876	80.4119	0	1.30246	84.4989	0	2.03788	0
ARHGEF10L	3.90549	0	0	0	0.151798	0	0	44.5604	0	0	0	0	0	0	0	0	0	8.71785	0	0	0	0	0.222335	4.48528	0	0	0	0	0	0	0	0	0	0.956915	0	0	0	0	0	0	0	0	0	0	0	0.176818	0	0.180334	3.94148
ARHGEF11	0	0	0.0550576	0	0	0	0	0	0.0528572	0.298799	0	0	0	0	0	10.1115	0	0.052674	0	0	0	0	0	0	0	0	0	0	0	0	0	0	0	0	0	0	0	0	0	0	0	0	0	0	0	0.109077	0	0.33446	0.608984
ARHGEF12	3.47298	0	19.9619	0	0.16093	4.56113	19.2228	7.68486	4.19091	0	0	0	6.24679	9.39622	0.394124	0	0	0.252795	6.72202	2.97128	2.43874	0	0.51756	19.4231	0.344257	4.61174	6.47146	7.56255	0.10116	2.70673	7.7208	4.20117	2.77436	0	0.633	4.87466	0.132142	0.901771	0	0	0	7.40409	7.38672	0	11.2806	6.3606	0.073374	4.7058	3.99947
ARHGEF15	0	0	0	13.0629	0	0	0	0	0	0	0	0	0	0	0	0	0	0	0	0	0	0	0	0	0	0	0	0	0	0	0	0	0	0	0	0	0	0	0	0	0	0.622038	0	0	0	0	0	0	0
ARHGEF16	0.345315	0.0842902	0	0	0	0	0	0	0	0	0	0	1.48446	0	0	32.8126	7.05874	1.54551	0	0	0	0	3.17891	1.58885	0	0	0	0	0	0	0	0	0	0	0	0	0	0	0	0	10.6693	0	0	0	0	0	15.2772	15.8447	0
ARHGEF17	0.0204088	0	0	0	0.0809681	0	0	1.06742	0	0	0.0509461	0	0	0	0	0	0	0	0	0	0.28937	0	0	0	0	0	0	1.60873	4.72247	0	2.49296	0	0	0	0	0	0	0.0130335	0	0	0	1.60594	0	1.86233	0	0	0.970081	7.40796	4.42868
ARHGEF18	0	0.454092	0	0	2.14903	0	0	17.8091	1.48748	1.87695	0	0	5.41311	0	0	0	0	2.90025	0	0	0	1.75044	0	0	3.02545	0	0	2.97308	0	0	0	0	0	0	0.0309502	0	0.0180018	0.711693	0	0.745174	0	2.19488	0	1.0279	0	0	1.61308	10.5777	5.35138
ARHGEF19	0	0	0	0	0	0	0	0	0	0	0	0	0	0	0	0	0	0	0	0	7.65071	0	0	25.0496	0	0	0	10.7647	0	0	0	0	0.0282981	0	0	0	0	1.12302	0	0	0	0	0	28.33	0	0	2.86974	12.0381	0
ARHGEF2	0	0.0583108	0	3.19193	2.05132	9.53519	5.78602	0	0.0444221	0	0	0.0679107	1.22916	1.69316	0	0	0.873951	6.30912	1.92853	1.35605	4.29131	16.0424	2.31149	1.37133	0	0	2.40029	4.91559	0	0	12.6775	0	0	0	0	0	1.64256	1.24482	2.74282	2.84264	0	0	0.278938	0	3.47878	0	0.631341	0	2.6337
ARHGEF25	0	0	4.77024	0	0	0	0	0	0	0	0	0	0	0	0	0	0	12.4534	0	0	0	0	0	0	0	0	17.2521	0	0	0	0	0	0	0	0	0	0	0	0	0	0	0	0	0	26.1959	6.69313	0.172729	0.715177	0
ARHGEF26	14.2293	0	10.2319	20.4691	0	0	3.9977	0.260978	22.731	0	38.6582	16.8284	0	0	0	0	0.198097	0	1.02045	3.72669	43.2001	0	0.734144	0.435387	0	62.5227	50.0264	1.62644	120.15	18.2151	0	0	0	0	1.73835	0	0	20.6215	0	6.61774	0	14.0717	9.84239	22.7925	0	3.5033	59.9536	0	45.2089
ARHGEF26-AS1	0	0	0	0	0	0	0	0	0.144822	0	0	0	0	0	0	0	0	0	0	0.170516	0	0	0	0	0	0	0	0	0	0	0	0	0	0	0	0	0	0.0414086	0	0	0.239665	0.256385	0.455875	0	0	0	0	0.152704	0.23852
ARHGEF28	0	0	0	0	0	0	0	0	0	0	0	0	0	0	0	0	0	0	0	0	0	0	0	0	0	0	0	0	0	0	0	0.383924	0	0	0	0	0	0	0	0	0	15.2143	0	0	0	0	0	6.26153	0.340893
ARHGEF3	0	0	0.107518	0	0	14.5456	14.3234	17.8109	0	0	0	0	0	0	0	11.6652	0	0	0	0.12119	0.524928	0	0	0	0	0	0	0	39.7151	0	0	0.402422	0	0.0513404	0	3.32174	0	0.088527	0	0	0	34.7764	0	1.53606	0	0	0	14.3734	1.34449
ARHGEF3-AS1	0	0	0	0	0	0	0	0	0	0	0	0	0	0	0	0	0	0	0	0	0	0	0	0	0	0	0	0	0	0	0	0	0	0	0	0	0	0	0	0	0	0	0	0	0	0	0	0	0
ARHGEF33	0	0	0	0	0	0	0	0	0	0.478299	0.0944981	0	0	0	0	0	0	0	0	0	0.429979	0	0	0	0	0	18.8485	0	0	0	0	0	0	0	0	0	0	0.290214	0	0	0	10.4501	0	7.23404	0	14.1741	0	6.60305	1.53221
ARHGEF34P	0	0	0	0	0	0	0.245467	0	0	0	0	0	0	0	0	0	3.89803	2.16736	0	0	0	0	0	0	0	0	0	0.532904	0	0	0	0	0	0	0	0	0	0	0	0	0	0.459104	1.90612	0	0	0	0	0	0
ARHGEF35	0	0	0	5.30814	10.3049	0	8.93994	6.96351	0	0	0	0.586122	0	0	0	0	0.431294	0	0	0	0	0	0	0	0	0	0	0	0	0	3.32139	0	0	0	0	0	0	0	0	0	0	3.24587	0	0	0	0	2.17625	0	0
ARHGEF37	0	0	6.516	0	0	0	0	0	0	0	0	0	0	0	0	0	0	0	0	0	0	0	0	0	0	0	0	0	0	0	0	0	0	0	0	0	0	0	0	0	0	0	15.1833	0	0	0	0	0	0
ARHGEF38	0	0	0	0	0	0	0	0	0	0	0	0	0	0	0	0	0	0	0	0	0	0	0	0	0	0	0	0	0	0	0	0	0	0	0	0	0	0	0	0	0	0	0	0	0	0	0	0	0
ARHGEF38-IT1	0	0	0	0	0	0	0	0	0	0	0	0	0	0	0	0	0	0	0	0	0	0	0	0	0	0	0	0	0	0	0	0	0	0	0	0	0	0	0	0	0	0	0	0	0	0	0	0	0
ARHGEF39	0.261906	1.15153	0	0	8.21931	17.3203	30.4395	0	0	0	0	0	0	0.359566	15.2155	0	10.6868	12.0908	0	0	6.68892	7.82213	0	0	0	7.79665	0	0	0	1.42961	0	0	0	0	0	0	0	0	0	0	0	11.0133	29.6972	0	0	32.0701	0.989477	2.775	5.45567
ARHGEF4	0.0449964	0	0	0	0	0	0	0	0	3.86216	0	0	0	0	0	0	0	0	0	0	0	0	0	17.6866	0	8.47393	53.6311	0	0	0	0	0	0	0	0	0	0	0.028717	0	0	0	0	0.631296	5.97947	0	0	0.204032	0.635758	7.11363
ARHGEF40	0	0	0	0	0	0	0	0	0	0	0	0	0	0.078537	0	0	0	0	0	0	0	0	0	0	0	0	0	0	0	0	0	0	0	0	0	0	0	0	0	0	0	15.0656	0	0	0	0	0	2.90266	22.1244
ARHGEF5	0	0	6.22741	0	0	0.427008	0.061938	0	0	0	0	0	0	0	2.60866	0	4.05139	0.196608	0	0	0	0	0	0	0	0	0	2.11649	0	0	0	0	0	0	0	0	0	0	0	0	0	13.4253	3.50178	0.243926	0	0	0	3.11636	2.05362
ARHGEF6	0	0	0	0	0	0	0	0	0	0	0	0	0	7.10465	0	0	0	0	0	0	0	0	0	0	0	0	0	0	0	0	0	0	0	0	0	0	0	0	0	0	0	0	0	0	0	0	0	0	0
ARHGEF7	38.6509	18.684	16.9269	2.41934	10.7208	14.795	29.0566	51.4657	0.768368	8.10663	24.5968	31.9066	2.30214	0.404214	25.4722	4.73213	18.1699	8.5727	24.8452	19.5044	11.4413	0.154293	0	33.9184	23.4058	12.7963	4.29869	15.5017	65.0467	21.2403	7.20248	0.258826	4.87527	1.2736	21.2967	2.11791	0	0.583772	11.1041	0	13.173	148.827	43.8379	42.2613	0.394659	92.7501	19.8438	60.1683	90.3988
ARHGEF7-AS1	0	0	0	0	0	0	0	0	0	0	0	0	0	0	0	0	0	0	0	0	0	0	0	0	0	0	0	0	0	0	0	0	0	0	0	0	0	0	0	0	0	0	0	0	0	0	0	0	0
ARHGEF9	0	0	0	0	0	0	13.3758	1.65482	0	0	0	0	0	0	0	0	5.02652	0.0745236	0	0	0	0	0	0	0	0	0	0	0.961572	0	0	0	0	0	0	0	0	0	0	0	0	0	0	0	0	0	0.0695734	3.46292	14.4958
ARHGEF9-IT1	0	0	0	0	0	0	0	0	0	0	0	0	0	0	0	0	0	0	0	0	0	0	0	0	0	0	0	0	0	0	0	0	0	0	0	0	0	0	0	0	0	0	0	0	0	0	0	0	0
ARID1A	23.8861	27.59	18.9036	2.61135	77.6276	40.244	14.3949	18.9682	28.0217	2.63973	17.6525	6.84551	16.3324	8.2526	45.718	0.196402	17.3514	13.6895	10.2209	5.04596	4.89918	2.78934	0.116524	10.2285	11.3423	11.3245	0	9.43224	3.89459	16.7567	1.58478	15.9073	2.15142	1.49589	2.37049	0.00798913	2.66394	0.718454	3.47968	0.0439827	1.64932	67.7326	71.7609	18.998	0	37.8975	9.09401	15.3417	98.1227
ARID1B	0.115651	5.06931	0.69295	0.421291	0.098262	9.53044	12.6797	13.5596	0.424914	0	0	0	0.11302	0.248798	6.28137	0	0.206583	0.0367136	7.87297	0.691586	2.53051	0	4.31334	0	0.841756	2.30847	3.97919	1.01925	1.03303	1.45944	2.98551	0	0	0	1.04963	0.335324	3.50898	0.327217	0	2.87154	0	8.06066	0.925615	2.46722	0.696159	2.05754	9.76166	2.45459	11.0036
ARID2	0.187952	7.9705	0.350238	9.96492	0	19.9431	0	9.57206	18.9501	17.9539	2.5807	0.0960562	25.3453	0	9.80481	8.35937	0	4.43593	3.37451	2.01601	15.8821	12.2509	1.19918	0	1.91474	3.53132	1.41446	0	8.81453	7.5615	4.92599	0	3.47419	0.0104447	0.902201	0.508374	0.0327953	0.0240072	0.946919	0.0274367	0	36.5256	21.7197	0.46772	0	24.7911	9.74114	19.9367	65.2591
ARID3A	20.2744	0	0	4.54949	5.55194	17.2986	41.4474	0.163955	0	0	8.91448	6.2222	14.7692	0	0.342957	0	20.259	0.133479	1.65491	2.19181	2.37013	0	0	0	0	4.90007	0	0	90.1753	0	0	0	0	0	0	0.473012	1.14315	0	0	0	4.27173	0	0	0	0	0	0.270615	2.94634	0
ARID3B	13.6216	58.8904	13.0741	3.38009	0.152563	5.40112	29.9157	1.79971	1.24621	93.4593	0	12.0854	13.334	18.2678	58.243	60.8237	25.707	46.9846	45.5407	1.41175	10.9175	7.52726	10.5026	4.24248	33.3628	6.49859	47.8595	9.76812	59.5304	4.66156	0	0	5.66389	0.106851	0	2.43021	0	2.62811	0.0530394	2.27171	0	94.615	19.1558	22.0416	8.00159	75.5352	23.4555	101.224	43.7128
ARID3C	0	0	0	0	0	0	0	0	0	0	0	0	0	0	0	0	0	0	0	0	0	0	0	0	0	0	0	0	0	0	0	0	0	0	0	0	0	0	0	0	0	0	0	0	0	4.20362	0	0	0
ARID4A	0.782184	0.297378	7.59871	2.6569	0.229734	3.7177	34.7975	0.31882	1.16522	2.63431	30.5778	0.14815	0	0	0	0	22.5056	0	1.46874	0.606782	0.492952	0	0.50433	0	0.122886	0	6.32787	9.73467	0	0	0	3.08972	0	0	0	9.9608	3.75646	4.38376	0	0.0211018	0	10.8717	4.88646	24.0729	0	9.01125	3.28043	5.12751	35.3886
ARID4B	0.138535	2.03208	16.4518	0	0	39.899	14.8312	21.2764	7.95679	0.0699673	0	0	2.63174	0	0	0	13.7114	0.308813	22.2188	3.19208	9.98134	0	2.1709	0	0	0	59.684	0.474972	80.4567	0	5.64398	0	0.028523	0	5.56136	1.02149	4.21505	0	0.0191041	0.0404151	1.02443	41.7465	41.163	17.4749	4.92325	51.1686	10.5415	14.2331	47.1479
ARID5A	53.1097	51.3499	0	0	0.153718	0	0	61.8782	0	0	9.27808	0	46.5798	0	0	31.1932	0.979469	0	6.47819	2.24594	7.49904	0	0	8.58847	0	22.5526	28.7744	4.00375	0	0	0.396735	0.0615659	0	5.1253	0	0	0	0	0	0	10.945	89.3337	61.1143	60.0442	0	137.411	83.0783	17.3413	138.609
ARID5B	0	0	2.70416	1.53754	3.83852	0	0	0	8.473	5.3498	0	22.5697	2.49422	0	3.09307	0	0	0	0	0	0	0	10.8313	38.858	26.5834	0	0	0.0780329	20.7924	0	0	22.7059	0	0.417469	0	0	1.94945	0	0	0	0	0	1.11643	0	2.60386	0	0	0.912172	0
ARIH1	2.43118	34.435	9.74356	4.74262	1.89175	33.3789	0.0648468	25.3217	24.1006	7.46174	25.4921	0	0.949362	3.333	4.22985	0.0753349	0.674952	17.9804	1.06403	30.9482	1.30943	2.60949	32.0643	11.2323	15.9493	60.8453	50.5389	33.1358	5.20101	3.22307	1.17556	0.04863	0	0	11.7202	13.4415	2.95232	6.40521	0.339539	5.38623	0.113763	29.0849	57.8029	19.155	38.4689	100.152	42.6578	10.7303	25.461
ARIH2	20.2133	7.73192	59.2176	29.4723	28.4951	44.8212	15.864	13.5145	26.6638	26.8365	0.803347	0.893662	18.5852	33.5424	10.7378	13.1277	84.6378	65.0007	51.8461	9.81498	56.097	12.9084	19.7612	65.4917	0.342313	22.5415	20.6428	4.28245	87.5281	10.6799	20.2137	0.0318368	0.0207225	5.70209	16.4962	13.1774	0.0234046	8.45563	0.0554951	25.6175	2.67831	200.744	429.746	160.798	0	382.059	22.1747	89.1321	250.759
ARIH2OS	0	0	0.258798	0	0	0	0	0	0	0	0	0	0	0	0	0	0	0	0	0	0	0	0	0	0	0	0	0	0	0	0	0	0	0	0	0	0.129437	0	0.153017	0	0	2.65459	0	8.3618	0	0	0	6.02398	0
ARL1	22.2778	49.5991	94.1301	9.79749	60.4287	40.627	6.53296	99.7908	0	24.2586	9.40498	0	1.33224	9.94355	7.86868	33.5056	29.0731	11.0958	10.5099	81.2318	31.3964	20.1224	24.6343	0	36.0597	76.9032	24.184	0	17.5023	0	1.84546	26.9965	0.0265946	16.0116	3.35574	1.14868	3.03344	0.0329821	0.284727	0	0	36.7036	388.451	22.3256	16.3714	341.749	38.216	87.3509	121.962
ARL10	0	0	0	0	0	0	0	0	0	0	0	0	0	0	0	0	0	0	0	0	0	0	0	0	0	0	0	0	0	0	0	0	0	0	0	0	0	0	0	0	0	1.95321	0	0	0	19.2916	0	0	0
ARL11	0	0	0	0	0	0	0	0	0	0.220551	0	0	0	0	0	0	0	0	0	0	0	0	0	0	0	0	0	0	0	0	0	0	0	0	0	2.13367	0	0	0	0	0	0	0	0	0	0	0	0	0
ARL13A	0	0	0	0	0	0	0	0	0	0	0	0	0	0	0	0	0	0	0	0	0	0	0	0	0	0	0	0	0	0	0	0	0	0	0	0	0	0	0	0	0	0	0	0	0	0	0	0	0
ARL13B	0	0	0.104354	0	17.8772	0	25.2044	17.7751	0	0	0	0.2194	0	0.0616045	0.0643528	0	0	0	0	0	0	0	0	0	2.67121	0	0.676753	5.85174	0	0	1.37262	0	0	0.0243726	0	4.60857	0	0	0	0	0.132623	0.329829	0.629392	0	0	0	1.32798	16.6572	7.42297
ARL14	0	0	0	0	0	0	0	0	0	0	0	0	0	0	0	0	0	0	0	0	0	0	0	0	0	0	0	0	0	0	0	0	0	0	0	0	0	0	0	0	0	0	0	0	0	0	0	0	0
ARL14EP	0	0	14.749	0.12599	0.196443	0.718708	0	23.9982	59.0559	12.5004	0	25.2409	0	0.137171	0	0	0.31411	7.37346	2.53792	15.4354	18.0645	0	0	0	0	0	0	0	0	0	27.1854	0.0788661	0	17.8896	8.66302	0	0.0576188	0	0.0681487	0	0	7.47342	57.9947	0	0	54.8362	6.325	16.5589	97.704
ARL14EPL	0	0	0	0	0	0	0	0	0	0	0	0	0	0	0	0	0	0	0	0	0	0	0	0	0	0	0	0	0	0	0	0	0	0	0	0	0	0	0	0	0	0	0	0	0	0	0	0	0
ARL15	2.92861	0	0	0	0	0	0	0	0	0	0	0	0	0	0	0	0	0	0	0	0	0	0	0	0	0	0	0	0	0	0	0	0	0	0	0	0	0	0	0	0	0	0	0	0	0	0	0	0
ARL16	22.503	0	0	2.35549	0	0	0	47.2292	17.0677	0	58.8911	3.48475	1.35072	3.02	0.226337	121.86	6.92683	26.7356	52.2643	28.7614	25.6282	0	18.6107	45.3512	0	34.0252	20.0845	49.8202	0	0	0.398597	0	0	0	45.7821	0	0	0	0	0	0	0	0	75.0867	0.471539	88.2409	72.2765	21.0876	29.0209
ARL17A	0	0	0	0	0	0	1.03345	0	0	0	0	0	0	0	0	0	0.192079	0	1.90766	0	5.76188	0	0	0	0	0	0	0	0	0	0	0	0	0	0	0	0	0	0	0	0	0	3.85411	0	0	0.141497	0	0	0.112713
ARL17B	0	0	0	0	0	0	0	0	0	0	0	0	0	0	0	0	0	0	0	0	0.62439	0	0	0	0	0	0	0	0	0	0	0	0	0	0	0	0	0	0	0	0	0	0	0	0	0	0	0	0
ARL2	109.811	76.4939	0.517407	19.502	3.98091	36.6181	16.1645	23.3141	0.496634	53.3251	13.4203	80.9166	8.43514	45.1549	16.5084	33.7546	0.644155	38.5667	0.528663	0	31.2832	16.3018	87.1498	77.1145	13.5068	17.6864	150.351	17.3662	397.808	159.774	69.3087	3.77574	89.954	14.532	34.097	2.46162	0	12.6317	0	30.1604	6.57423	42.5147	45.7987	62.0788	13.4622	84.5029	38.1503	80.3164	263.465
ARL2-SNX15	7.32e-41	1.04e-29	0	1.84e-09	7.5e-22	2.99e-61	4.47e-05	2.09e-207	0	2.21e-10	0	2.53e-08	1.13e-11	9.86e-37	2.08e-28	2.66e-41	0	3.14e-08	1.05e-34	4.28e-13	2.3e-33	2.72e-157	7.42e-44	4.15e-28	0	0	1.99e-85	1.29e-37	1.83e-28	4.75e-08	5.55e-31	0	3.27e-10	4.12e-47	1.78e-38	0	0	0	0	3.74e-13	1.62e-132	1.17e-08	3.53e-16	2.39e-08	0	2.33e-40	2.88e-10	2.32e-08	6.5e-22
ARL2BP	31.2393	14.7527	96.3602	45.713	38.3028	56.4265	9.49533	12.1657	34.0874	17.5608	13.877	55.667	71.7003	19.8958	4.13992	8.29068	17.5939	25.7703	51.903	9.05897	0.232939	0	37.7185	14.1759	0	40.5005	1.86101	0.563851	0	0	0	58.7909	0	0	10.6343	0	0	3.13661	0	0	0	16.8634	19.5962	34.7773	39.4089	68.0169	58.5026	38.1591	47.5803
ARL3	11.3444	20.846	17.0393	14.6547	0.755137	6.24772	1.42689	8.73349	6.5698	19.2338	15.0945	16.9141	0.145301	0.697265	0.121417	0	11.557	16.2606	16.8045	2.21935	28.5873	0.997969	4.79468	0	19.6151	12.6678	30.9612	4.50248	37.1308	7.62434	12.838	1.33896	0	0	1.98781	1.46241	6.98722	3.51222	0	0	17.2364	32.7037	27.3117	11.5984	13.7813	32.6608	11.1296	22.0277	42.948
ARL4A	0	0	0	0	10.7484	3.10911	0.706553	0	2.74637	0	0	0.191182	19.5212	0	0.642717	0	0	0	0	0	0	39.0351	0	0	0	0	0	0	0	0	0	0	8.40255	0	0	0	2.82693	0	0	0	0	54.0218	75.3318	2.32222	0	0.775681	0	7.1908	166.651
ARL4C	7.71831	0	1.33038	0	0	0.206907	0	12.3513	0	0	9.67505	0	0	0	0	0	0	0.477517	0	0	0	0	0	0	0	0	0	0	0	0	0	0	0	0	0	0	0	5.5961	0.253266	0	3.63404	0	0	0	2.46187	0	0	5.48148	0
ARL4D	0.337891	0	0	0	0	20.3655	0	0	0	0	0	17.2393	0	0	22.035	12.2766	0	21.3254	100.907	1.78247	22.419	0	1.31421	7.80889	0	68.8984	0	0	0	40.7241	0.288435	13.0732	0	0	14.2544	0	0	2.15256	0	0	0.166023	17.8658	10.3108	36.5778	0	0.523198	0	23.7933	0
ARL5A	0	71.2082	130.936	14.3073	20.6959	71.889	5.92256	46.4034	55.6602	114.683	0	3.92546	15.0018	8.60183	11.5501	40.6246	2.88729	44.0588	55.345	45.5439	14.5021	0.677248	5.84029	0	38.8365	2.77321	0	6.50263	3.59996	67.3513	52.1344	0	0.0295178	0.127398	5.87556	13.6394	8.77084	9.48487	1.81683	0	0	17.6671	16.1174	24.7911	12.4723	39.2977	9.89479	6.61635	26.9966
ARL5B	1.00973	18.0251	40.0405	0	0	18.8754	0	0	0	27.9172	0	0	0	0	0	0	0	1.64084	0	4.3328	0	0	0	0	0	0	3.46188	0	1.15062	0	0	0	0	0	2.15503	4.00864	0	0	0	0	0	0	9.9804	0	0	16.7568	7.2837	0	0.843535
ARL5C	0	0	0	0	0	0	0	0	0	0	0	0	0	0	0	0	0	0	0	0	0	0	5.58487	0	0	0	0	0	0	0	0	0	0	0	0	0	0	0	0	0	0	0	0	0	0	0	0	0	0
ARL6	0	0	0.815404	0	0	0	0	0	0	0	0	0	0	0	7.84032	0	0	0	0	0	0	0	0	0	0	0	0	0	0	14.3755	34.5335	0	0	0	0.0474467	0	0	0	0	0	0	26.0881	53.3328	0	0	12.5303	0	1.78835	30.4512
ARL6IP1	387.093	240.926	754.344	59.6274	99.348	1373.01	1145.63	92.9022	1268.21	150.246	77.9634	5.30055	575.431	134.313	373.117	810.962	1.66524	1148.22	597.225	87.0898	129.883	62.6103	131.104	39.6379	41.7927	445.927	217.958	0	0.474117	8.66398	244.017	19.9201	30.4608	23.65	457.745	32.5546	14.7653	0.529297	27.6989	4.49793	8.57667	181.95	37.1149	58.3462	59.05	8.38837	14.3968	160.202	174.898
ARL6IP4	5.3827	0	0	0.575181	0.299271	5.83456	61.3918	61.2151	6.35156	0	23.0687	32.9312	0.263688	4.10068	24.7354	0.302409	31.4004	2.747	14.4803	1.72477	155.45	0	54.2852	44.9107	89.1492	7.38173	147.628	91.0281	146.092	13.4783	53.4535	6.45437	0	0	0	0	0.0878015	7.6563	0	0	0	104.911	89.8269	55.7718	0	34.9398	102.549	137.905	311.309
ARL6IP5	0	0	0.18767	0	0	0	0	0	5.76385	0	0	0	0	0	0	0	0	0	5.61972	0	6.65654	0.191087	3.52842	0	0	0	0	0	0	36.3241	0	0	0	0	0	0	0	5.20318	0	0	0	23.9654	9.08673	0	0	0	0	0	18.3992
ARL6IP6	0	39.809	6.11706	70.9728	0.386236	0	0	0	40.5496	37.359	61.6642	2.35024	12.6521	0.134815	2.55309	0.145682	0	1.75707	0	14.6568	10.8206	0	66.5699	0	30.4203	0.473324	123.498	42.0547	0	0	0	0	0.0501739	39.4512	0	0.0386119	0	0	0	0	0	0	95.4719	7.31121	0	18.6172	0	4.14428	0
ARL8A	0.510527	0	1.42159	0	0	1.2315	0.214891	0.560729	0.568499	0	6.85517	0	0.176522	0	0.4432	0	0.323042	0	0	1.34535	1.45126	3.38668	0	0	0.435695	0	0	0	0	3.35445	0	0	0	0	0	0	0	0	0.210171	0	0	0	0.718442	0	0	0	1.85854	0.239734	0
ARL8B	36.1509	37.4006	57.2984	5.40083	65.5345	26.75	65.7906	131.213	49.0697	58.2154	0	29.5225	90.1032	7.83491	26.8183	12.4922	0	15.1262	70.0081	45.461	40.7638	47.3432	53.9221	0	0	76.14	58.6307	1.91854	31.5441	82.2175	13.9684	0	13.4818	0	18.2742	6.18453	40.8702	6.7377	17.1925	0	0.0412705	77.8369	0.392168	0	33.8875	46.516	11.9149	15.2524	22.1764
ARL9	0	0	0	0	0	0	0	0	0	0	0	0	0	0	0	0	0	0	0	0	0	0	0	0	0	0	0	0	0	0	0	0	0	0	0	0	0	0	0	0	0	0	0	0	0	0	0	0	11.7343
ARMC1	50.7545	86.2813	55.8053	151.263	99.2931	22.8415	15.3271	35.2314	102.281	42.4832	2.48576	6.73998	22.3385	5.50259	12.98	3.8944	0	0.26267	61.8813	38.6671	6.66408	32.4177	10.9807	0.405001	94.1549	0	0	0	4.41836	112.331	20.0638	0.0464584	0	0	20.5048	0.0232736	0.795272	6.10252	0	0	0	69.5674	38.4259	23.1967	0	4.34355	2.85654	64.5537	70.6263
ARMC10	32.5626	0	37.0531	13.5095	11.4006	13.6028	0	48.193	10.2142	8.86995	3.91475	0	2.83858	8.3041	30.3339	0	0	46.1901	33.4193	18.8136	3.90249	26.2356	4.42167	84.149	0	7.11277	0.546934	0.771977	1.6058	0	0	0	0	4.17515	0	0	0	0	0	21.7384	7.94592	14.0873	8.9199	7.77813	0.226169	29.8937	20.7896	15.8605	8.85463
ARMC12	0	0	0	0	0	0	0	0	0	0	0	0	0	0	0	0	0	0	0	0	0	0	0	0	0	0	0	0	0	0	0	0	0	0	0	0	0	0	0	0	0	5.94455	9.45632	0	0	23.9741	0	0.801868	0
ARMC2	0	0	0.417923	0	0	0	0	0	0	0.453401	0	0	0	0	0	0	0	0	0	0	8.36279	0	0	63.0725	0	0	0	0	0	0	0	0	4.59486	0	0.0897322	0	0	0	0	0	0	12.4851	0	0	0	0.830122	0	22.266	1.61687
ARMC2-AS1	0	0	0	0	0	0	0	0	0	0	0	0	0	0	0	0	0	0	0	0	0	0	0	0	0	0	0	0	0	0	0	0	0	0	0	0	0	0	0	0	0	0	0	0	0	0	0	0	0
ARMC3	0	0	0	0	0	0	0	0	0	0	0	0	0	0	0	0	0	0	0	0	0	0	0	0	0	0	0	27.7681	0	0	0	0	0	0	0	0.0266352	0	0	0	0	0	0	0	0	0	0	0	0	0
ARMC4	0	0	0	0	0	0	0	0	0	0	0	0	0	0	0	0	0	0	0	0	0	0	0	0	0	0	0	0	0	0	0	0	0	0	0	0	0	0	0	0	0	0	0	0	0	0	0.208389	0	0
ARMC5	0.236031	7.33263	0.161802	0	0	0	0	0.259661	0	0	0	0.32259	0.567489	5.38149	0.813032	4.40189	0	0	0	8.41906	6.96685	0.334	0	6.83633	0	0	0	0	0	0	0	0.634872	0	0.0524151	8.81892	0.0187352	0	0.0301194	0	0	0	7.26036	15.2341	13.3298	0	0.436333	2.1407	8.00181	5.37921
ARMC6	7.1429	51.0166	0.995845	0	54.4434	68.3388	5.26477	87.5614	56.1601	92.5547	48.025	49.2795	6.521	0.196713	72.7382	74.5287	15.7547	33.9489	0.33081	9.1986	29.2123	3.03838	5.40356	2.9612	6.69328	7.94886	35.6355	3.43646	0	0	24.8075	0.0565983	0	0	0	0	1.36884	0.956634	1.12965	2.64892	0.158174	104.145	47.6704	81.3495	1.94182	91.289	23.5191	53.7511	15.2195
ARMC7	0	0	0	0	4.96333	0	0	0	0	0	0	0	0	0	0	0	51.0378	0	0	0	0	0	0	151.012	0.34472	0	0	0.27809	0	0	17.568	0	0	0	0	0	0	0	0	0	0	29.4284	2.84258	0.672639	0	5.99685	1.83777	47.1501	0
ARMC8	0.175741	21.7537	50.0587	0	1.12006	21.3034	45.8687	0	0.314157	41.8159	57.1364	11.963	0.627556	28.0936	6.21259	1.08237	0	1.03635	37.1592	2.70223	0	19.8056	0	0	0	8.63861	14.4671	0	0	34.7597	19.1662	1.26335	0	13.9805	3.93504	0.858366	0.0598327	21.8016	0	0	0	182.844	229.352	20.9549	30.7718	223.184	25.0298	131.525	215.619
ARMC9	0	8.54847	0	13.9588	0	3.74144	14.8591	4.28211	0	0	0	52.8511	0.0801547	0	0.100425	0	0.701613	0	0	0.585127	0	0	0.271597	0	2.52863	0	0	2.55006	0	0	0	0	54.4734	0.0411401	0	0.0293966	0.0136116	1.0313	0	0	0	38.7007	50.6039	2.32165	1.1208	0	0.741838	5.93144	10.1574
ARMCX1	0	0	0	0	0	0	5.26033	0	0	0	15.0443	0	0	0	0	0	0	0	0	0	0	0	0	0	0	0	0	0	0	0	0	0	0.0828756	0	0	0	0	0	0	0	0	0	0	0	0	0	0	0	25.4553
ARMCX2	0	8.82652	78.9458	5.00822	0	1.87536	34.943	38.559	0.0665383	18.3636	28.6968	0	47.1134	0	36.7249	2.34708	0	51.6964	12.5594	12.6909	4.23553	10.0033	0	79.9168	136.9	99.8077	0	0	0	0	0	0	0	0.827998	0	0	0	0	0	0	0	10.601	0	94.1626	0	0	24.6449	29.4826	53.0681
ARMCX3	0	0	41.7793	0	0	0	0	0	24.3931	15.4863	0.248672	0	5.14278	48.188	0	0	0	1.22691	15.2144	4.3191	0	0.823853	0	0	79.1576	0	0	0	0	0	0	0	0	0	0	0	0	0	0	0	0	0	0	0	1.05332	0	0	0	0
ARMCX4	0	9.46716	0	0	0	0	0	0	0	0	0	0	0	0	0	0	0	0	0	0	0	0	0	0	0	0	0	0	0	0	0	0	0	0	0	0	0	0	0	0	0	0	0	0	0	0	0	1.6222	0
ARMCX5	5.41078	12.9892	0	53.6729	46.1105	18.0967	65.3296	75.0711	10.4577	39.3506	2.97771	3.44495	36.051	14.1095	0.180819	0	0.197979	47.2803	1.60091	15.2013	6.2522	0	0	22.5896	0	15.5141	5.2268	10.3732	26.8529	0	0	0	0	0	0	0.0685145	0	0	0	0	1.64e-96	92.5788	43.7364	15.1616	0	44.0189	23.1141	12.1933	132.662
ARMCX5-GPRASP2	0	0	2.87e-14	1.45e-39	0	1.96e-30	2.74e-37	1.97e-36	0	0	9.78e-20	3.66e-26	9.38e-37	0	0	1.95e-09	1.19e-29	0	2.64e-17	1.72e-28	0	1.44e-06	8.2e-09	0	1.74e-11	3.12e-25	0	4.74e-25	1.23e-27	0	0	5.99e-18	0	0	0	9.83e-144	4.25e-11	0	0	3.44e-18	0.0614598	2.78e-09	4.93016	2.86e-22	1.16e-15	1.1e-18	3.3884	4.10255	16.1207
ARMCX6	0	0	0	0	0	0	0	0	0	0	0	0	0	0	0	0	0	3.88424	0	0	0	0	0	24.8681	0	0	0	1.47197	0	0	0	0	0	0	0	0	0	0	0	0	0	6.80213	55.636	0	0	12.9366	0	0	1.55691
ARMS2	0	0	0	0	0	0	0	0	0	0	0	0	0	0	0	0	0	0	0	0	0	0	0	0	0	0	0	0	0	0	0	0	0	0	0	0	0	0	0	0	0	0	0	0	0	0	0	0	0
ARNT	13.3504	2.16152	1.48166	2.34651	15.2813	0.405411	8.1894	15.8589	0.0373853	0.0845124	0	10.638	0	16.9111	9.40697	0	1.99509	10.3152	2.31806	1.05303	1.04536	0.394568	12.0602	24.2249	3.41622	19.8781	1.26192	0.22967	0	32.9977	5.03479	9.10898	2.43178	0	2.17679	0.319487	0	0.598856	8.13267	0	0	23.7998	17.1437	24.6641	0	20.4208	3.41388	18.8654	9.97821
ARNT2	0	0	0	0	0	0	0	0	0	0	0	0	0	0	0	0	0	0	0	0	1.03977	0	0	0.33646	0	0	0	0	0	0	0	0	0	0	0	0	0	0	0	0	0	0	0	0	0	0	0	0.403189	29.4827
ARNTL	0	0	0	0.0778781	0	0	0	0	0	57.9566	0	0	0	0	0	0	0	0	0.141683	0.160837	0	0	0	0	0	0	0	0	0	0	0	0	0	0	0	0	0	0	0	0.222935	0	9.67742	7.74396	24.9504	0	0	0	23.7876	0
ARNTL2	0	0	0.204717	0	0	0	0.0468009	0.183488	0	3.65028	0	0	0	0	0	0	0	0	0	5.81114	6.63853	0	0	19.6694	0	0	19.8609	0	0	0	0	0	0	0	0	0	0	0	0	0	0	2.18647	0.778345	7.55998	0	6.66455	0.452783	3.52365	9.15525
ARNTL2-AS1	0	0	0	0	0	0	0	0	0	0	0	0	0	0	0	0	0	0	0	0	0	0	0	0	0	0	0	0	0	0	0	0	0	0	0	0	0	0	0	0	0	0	0	0	0	0	0	0	0
ARPC1A	91.5709	135.544	78.9431	24.1772	115.531	66.5573	19.8593	79.13	20.2656	25.1066	151.823	188.716	180.389	178.482	92.3537	134.534	164.03	278.308	185.19	241.798	101.817	149.024	272.588	69.1657	44.9748	101.709	146.297	4.96659	114.744	140.282	257.185	100.461	21.6775	76.6652	2.15702	39.8678	64.5612	84.118	37.5307	68.9889	36.6891	299.341	173.292	132.002	62.7937	528.295	56.5317	415.339	176.593
ARPC1B	81.8216	53.4082	0	10.9949	27.1152	51.9886	44.1582	0	1.69578	73.1315	52.1364	69.1806	26.4002	76.2572	9.51966	43.2973	132.708	26.1742	0	0	10.0013	51.1625	0	0	2.50399	0	0	0	0	13.4893	0.300291	2.70356	12.1658	18.9634	11.9132	0.0463043	0.0679816	28.9715	0.723129	38.2329	0	1.39512	0	0	50.4419	4.3578	42.1806	26.1339	27.1018
ARPC2	296.464	249.66	252.647	268.321	273.567	223.139	264.116	133.451	76.6184	409.011	416.171	138.456	81.4742	28.6079	60.7223	278.493	234.377	145.402	34.29	197.978	280.781	116.399	109.246	325.103	249.316	275.954	617.36	160.979	149.838	155.751	181.254	16.0201	28.3619	22.7918	50.7513	3.10477	0	18.4005	36.2263	35.9697	130.09	510.268	235.524	476.221	16.4332	633.675	167.597	392.464	526.344
ARPC3	85.2899	21.7741	192.637	50.8957	108.246	273.494	85.2553	105.341	104.899	140.702	0.51565	201.942	69.9921	71.2616	37.001	174.036	134.974	84.5265	258.47	153.829	192.797	277.399	126.36	409.975	324.537	1.02003	167.022	117.37	330.535	188.297	38.0764	37.65	145.063	194.798	107.206	50.1317	24.5437	104.037	130.635	74.456	0.766845	117.271	142.899	102.603	195.407	175.256	94.8221	139.537	275.792
ARPC4	0.495668	83.7806	37.9275	6.75116	51.4501	15.2281	33.9068	15.6425	38.972	30.8575	0.307768	40.9766	1.71882	1.02984	3.5976	6.1495	27.6974	5.31478	6.92991	6.21617	4.58225	0	39.0718	12.8996	1.58881	0	1.8817	19.7866	0.781761	17.9333	6.03401	10.1581	25.917	6.04112	13.6437	12.7735	9.91781	8.28824	5.85827	7.90119	15.8892	3.08137	0	5.54667	24.0439	0	21.7426	16.5666	6.52028
ARPC4-TTLL3	1.50492	0	0	0	0	0	0	3.8e-05	2.56154	0.103666	0	0	7.34e-05	6.13e-05	0.235331	0	1.8574	0	2.62e-12	0	0	0	0	0	0	0	0	6.01099	0	0	0	0	0	0	0	0	0.886854	0	0	0	0	9.90443	4.96e-109	0	0	0.000628536	0	9.44926	37.5292
ARPC5	1.41084	241.485	186.407	277.003	163.14	104.815	278.747	232.615	47.5483	102.054	189.427	130.362	90.4884	108.267	117.6	347.629	87.754	188.412	143.206	34.0644	127.809	27.8793	17.8835	167.625	40.6871	100.495	127.487	43.9522	253.1	150.365	48.365	75.188	0.042575	3.72856	21.5706	14.0664	0	38.3658	0.0568922	75.6223	18.6179	272.172	319.748	68.3417	60.7222	1182.52	38.1007	190.207	321.299
ARPC5L	35.2863	18.7717	0	17.9618	21.6995	21.8677	0	0	0	0	22.078	35.8432	2.65337	0.529427	0.556235	0	16.41	0	0	17.129	61.0995	1.35805	0	10.59	0	0	63.7324	29.5227	0	0.626137	3.9073	0	0	0	0	31.8361	52.9164	0	3.23452	0	0	78.0046	120.777	23.7721	8.08947	164.007	47.7463	78.9895	50.739
ARPP19	35.901	67.6701	238.988	79.5564	91.3149	58.1712	173.345	166.725	41.2964	74.6106	82.6938	71.1221	19.0611	20.2725	60.8696	98.9354	158.53	53.5867	76.0411	64.57	113.747	41.5444	34.0961	84.788	153.58	31.2726	50.269	42.7558	59.8102	79.053	12.765	34.7034	21.2696	24.798	19.2578	8.90163	35.3896	36.5609	8.44618	6.3737	29.09	41.6989	97.4861	79.0381	50.7681	191.762	33.2787	35.2036	70.0362
ARPP21	0	0	0	0	0	0	0	0	0	0	0	0	0	0	0	0	0	0	0	0	0	0	0	0	0	0	0	0	0	0	0	0	0	0	0	0	0	0	0	0	0	0	0	0	0	0	0	0	0
ARR3	0	0	0	0	0	0	0	0	0	0	0	0	0	0	0	0	0	0	0	0	0	0	0	0	0	0	0	0	0	0	0	0	0	0	0	0	0	0	0	0	0	0	1.98673	0	0	0	0	0	0
ARRB1	6.08908	6.15205	0	9.16711	0	3.3411	0.0447955	0	0	0.0537089	3.12527	0	0.0727717	0	7.45778	0	16.8526	0.047342	0	0	0	0.701525	5.90893	0	0.270718	0	0	0	2.65442	0	4.17214	0	0	0	0.649289	0	0	0	0	0	0	0	0	7.7459	0.832919	0	0.576413	0	0
ARRB2	14.3384	17.3517	15.5618	13.1954	36.4771	12.072	10.7394	6.19711	0	15.4755	6.83182	0.63386	0	0.270988	0.141847	0	26.0425	1.98644	0.423022	4.65202	2.78853	2.09115	0.285884	11.5496	0	0.475649	23.7847	1.01282	0	38.0243	20.3308	27.7169	0.252128	0	0	4.57913	0.113847	8.12775	0	0	4.99208	0	0.690164	15.493	0	0	8.25677	1.96836	0
ARRDC1	0	0	54.0889	0	0	0	0	3.6757	0	0	0	0	0	0	1.77839	0	0	15.088	0	0	0	0	53.0502	5.41467	0	2.16662	0	0	21.0974	0	0	0	0	0	0	0	0	0	0	0	0	84.0619	2.35703	19.5109	0	0	0	15.9767	74.1236
ARRDC2	0.0675876	0.197983	0	0	0	20.9148	7.69698	0	32.3488	18.2608	0	0	11.1735	0.0930397	2.33773	0	8.94153	8.64458	7.99023	1.7775	0	0	0	0	0	0.326942	0	0	0	0	29.5507	0	0	0	0	0	0	0	0	23.6325	0	0	0	0	34.093	0	0.15343	8.27748	0
ARRDC3	0.117773	0	0	11.0446	0	4.46514	27.2948	0.648029	28.7593	63.6305	59.5287	0	0.538814	0	0	10.1992	0.985162	2.01576	0	4.83565	2.67328	5.64436	0	22.4546	2.50291	0	7.10268	31.3799	0	0	0	25.3265	0	3.42291	0	5.00525	0	0	0	0	0	15.7799	18.1679	1.30366	0	49.1421	21.5292	10.9093	38.1017
ARRDC3-AS1	0	0	0	0	0	0	0	0	0	0	0	0	0	0	1.07096	0	0	0	0	0	4.03324	0	0	0	0	0	0	0	0	0	0	0.0535857	0	0	0	2.33239	0	0	0	0	0	0.26717	3.32512	0	0	0	0	0	0
ARRDC4	0	0	0	0	0	0	6.86268	90.2754	0	0	0	0	11.661	0	0	0	0	0.0897871	29.1371	12.9642	6.04742	0	0	0	0	44.8304	0	0.137964	19.1455	0	0	0.0317954	0	10.7641	0	0.0159713	0	0	0.0554234	0	0	31.6969	5.92179	32.7188	0	0	28.3432	9.37518	51.7426
ARRDC5	0	0	0	0	0	0	0	0	0	0	0	0	0	0	0	0	0	0	0	0	0	0	0	0	0	0	0	0	0	0	0	0	0	0	0	0	0	0	0	0	0	0	0	0	0	0	0	0	0
ARSA	0.459234	0	0	0	0	0.202022	0	2.41186	0	0	0	19.1118	0	0.0572948	2.5453	0.409432	0	7.73847	0	0	0	0.0984059	0	0	0	0	0	0	0	3.28123	0.212778	0	0.0214813	0	0.0208536	0	0	0	0	0	0	12.9531	1.67003	4.15959	0	2.50744	0	9.83085	0
ARSB	0	2.87331	0	0	1.46997	1.66666	0	0	0.798627	0.0668714	0	0	0	2.06758	0.113628	0	0	0	0	19.9424	0	0	0	0	0	0	0	0.0907515	0	7.51618	0	0	0.0812338	0	0.714544	0	0	0	0	0	0.352339	18.1155	0	0	0	8.39396	0	13.7408	11.315
ARSD	0	0.594708	0	0	0	7.85439	17.2219	0	0	0	0	0	0	0	0	0	0	0	0.0719079	0.245096	0	0	0	0.429666	0	0.150436	0	0	0.781077	0	0	0	0	0	0	0	0	0	6.84035	0	3.09047	0	0	12.427	0	4.89619	0	6.32023	23.5146
ARSE	0	0	0	0	0	0	0	0	0	0	0	0	0	0	0	0	0	0	0	0	0	0	0	0	0	0	0	0	0	0	0	0	0	0	0	0	0	0	0	0	0	0	0	3.84679	0	0	0	5.72778	0
ARSF	0	0	0	0	0	0	0	0	0	0	0	0	0	0	0	0	0	0	0	0	0	0	0	0	0	0	0	0	0	0	0	0	0	0	0	0	0	0	0	0	0	0	0	0	0	0	0	0	0
ARSG	0	0	17.6472	0	0	0	0	0	0	0	0	0	0	0.446478	0.280123	0	0	23.547	0	5.62467	0	0	0	0	0	0	0	25.1896	0	0	0	0	0	0	0	0	0	0	0	0	0	0	0	0	19.5921	0.300327	0	10.6848	0
ARSH	0	0	0	0	0	0	0	0	0	0	0	0	0	0	0	0	0	0	0	0	0	0	0	0	0	0	0	0	0	0	0	0	0	0	0	0	0	0	0	0	0	0	0	0	0	0	0	0	0
ARSI	0	0	15.3669	0.333537	0	0	0	0	0	0	0	0	0	0	0	0	0	0	0	0	0	0	0	0	0	0.506657	0	0	0	0	0	0	0	0	0	0	0	0	0	0	0	0	0	0	0	0	0	0	0
ARSJ	0	0	0	4.244	0	0	0	0	0	0	0	0	0	0	0	0	0	0	0	0	0	13.7426	0	0	0	0	0	0	0	0	0	0.0823175	0	0	0	0	0	0	0	0	0	0	0	0	0	0	3.53945	0	0
ARSK	11.4759	18.9883	0	0.0629342	3.43081	0	0	0	27.4966	0	11.4675	0	0	0	0	0	0	0	36.1075	11.4183	0	1.51693	0	0	0	0	0	15.7903	0	0	0	0	5.87937	16.7519	0	0	7.04228	0	0	0	0	3.7069	9.71745	0	0	2.28666	2.4677	0.815058	0
ART1	0	0	0	0	0	0	0	0	0	0	0	0	0	0	0	0	0	0	0	0	0	0	0	0	0	0	0	0	0	0	0	0	0	0	0	0	0	0	0	0	0	0	0	0	0	0	0	0	0
ART3	0	0	0	0	0	0	0	0	0	0	0	0	0	0	0	0	0	0	0	0	0	0	0	0	0	0	0	4.01982	0	0	0	0	0	0	0	0	0	0	0	0	0	9.25844	55.0706	19.438	0	15.7247	0	0	0
ART4	0	0	0	0	0	0	0	0	0	0	0	0	0	0	0	0	0	0	0	0	0	0	0	0	0	0	0	0	0	0	0	0	0	0	0	0	0	0	0	0	0	0	0	0	0	0	0	0	0
ART5	0	0	24.4856	0	18.5305	12.186	0	0	3.1445	59.1051	0	6.68622	0	0	17.3611	0	0	0	0	0	0	0	0	0	0	0	0	0	0	0	0	0	0	8.97275	12.9695	0	0	0	0	0	6.13876	7.67907	0	0	23.5216	0.693788	0	0	0
ARTN	0	0	0	0	0	0	0	0	0	0	0	0	0	0	0	0	0	0	0	0	0	0	0	0	0	0	0	0	0	0	0	0	0	0	0	0	0	0	0	0	0	0	2.7506	0	0	0	0	0	0
ARV1	61.0524	0.182996	0.581185	0	36.6714	0	0.263796	48.85	0	1.26099	0	0	26.5233	0	39.1345	39.2034	0	0	0	0	4.63603	0	0	0	1.07173	0	0	0	0	0	0	0	0	0	0	0	0	0	0	0	26.228	39.3172	85.696	37.6013	0	2.33169	12.2832	13.2341	100.735
ARVCF	0	0	0.0943337	1.4965	4.17869	0	3.50181	3.45731	0	0	0	0	0.208684	0	0	0.0993783	5.46907	0.0905178	0.46774	0	0	0	0	0.838193	9.65002	0	0	2.36442	0	0	0	0	0	0	0	0.161002	0	0	0	1.18172	0	0	0.568556	12.4532	0.366572	7.30369	0.826877	11.0738	7.89868
ARX	0	0.0852355	0	0	0	0	0	0	0	0	0	0	0	0	0	0	0	0	0	0	0	0	0	0	0	0	0	0	0	0	0	0	0	0	0	0	0	0	0	0	0	0	0.408543	0	0	0	0	0.68472	6.84388
AS3MT	0	1.00565	0	0	0	0.16574	0	0	0	0	0	0	0.000293833	0	0	0	0	0	0	0	0	0	0	0	0	0	0	0	0.431124	0.22514	0	0.108845	0	0	0	0	0	0	0.0472141	0.0499318	0	0	0	0.0600039	0	0.635593	0.467393	0.319342	0
ASAH1	19.9642	0	1.42513	0.491045	36.9729	0	44.4819	94.9752	0.369267	0.166915	8.98065	0.66107	37.1902	77.1023	1.66756	60.4423	0	0	36.9107	6.98862	1.3544	0	0	0	0	0	0	6.85578	5.98987	0.434182	0	0	0.0350319	0.0377942	0	3.51105	3.81417	23.4242	1.59443	0	0.0502858	32.4242	14.3571	18.7563	0	3.57539	22.8683	30.5182	31.2238
ASAH2	0	0	0	0	0	0	0	0	0	0	0	0	0	0	0	0	0	0	0	0	0	0	0	0	0	0	0	0	0	0	0	0	0	0	0	0	4.45087	0	0	0	0	0.873826	0.517722	0	0	0	0	0.173264	1.62438
ASAH2B	0	0	0	0	0	0	0	0	0	0	0	0	0	0	0	0	0	0	0	0	0	0	0	0	0	0	0	0	0	0	0	0	0	0	0	0	0.200809	0	0	0	0	0	0	0	0	0	0	0	0
ASAP1	34.7122	26.7038	2.93378	0.0327379	61.603	57.2243	50.3919	47.3446	0	6.43075	1.54004	0	6.38574	0	0.662135	14.0891	1.85159	13.6952	2.60622	12.1828	7.65721	0	0.22376	3.53985	0	2.10695	18.7807	7.49248	87.5171	23.7252	38.9474	2.17294	0	0	1.50385	0	0	3.7434	0	0	0	8.50166	71.8815	12.1809	0.619331	266.127	14.4965	17.5712	33.0955
ASAP1-IT1	0	0	0	0	0	0	0	0	0	0	0	0	0	0	0	0	0	0	0	0	0	0	0	0	0	0	0	0	0	0	0	0	0	0	0	0	0	0	0	0	0	0	0	0	0	0	0	0	0
ASAP1-IT2	13.1896	0	0	0	0	25.0641	0	0	0	0	5.50576	0	0	0	0	0	0	0	0	0	0	0	0	0	0	0	0	0	0	0	0	0	0	0	0	0	0	0	0	0	0	0	4.78614	0	0	11.8335	0	0	5.00015
ASAP2	16.4902	26.9383	59.5056	12.1392	0	45.8011	21.7253	0.794743	14.6488	0.0729178	4.75606	13.2107	18.0613	36.893	0	0	1.44733	0	3.19449	8.16682	0.163798	18.9073	0.167577	0	0	6.26588	63.2981	0	0.180665	6.4266	0	12.9814	2.21508	0.064168	8.1845	0.160702	39.0413	10.5839	0.378416	0	0	14.8955	19.2259	2.63611	3.65298	64.5135	26.2917	36.5444	6.69033
ASAP3	0.0796386	8.99619	0.82891	5.42814	8.29486	0	21.4946	22.9143	10.9477	23.7441	20.8716	15.7159	0	0	1.54254	7.13085	7.00098	28.8282	2.39071	0	3.61826	0	7.29061	11.5348	14.7371	0	8.7124	2.59752	0	7.04645	0.710703	0	0.184558	2.98776	0.358369	5.15997	0.0231184	8.59779	14.8302	7.28995	0.05886	14.606	26.6421	4.63156	0	11.4134	9.23892	17.6436	22.8552
ASB1	1.56962	16.9093	1.41849	0	0.0464666	0	27.746	3.28864	0	12.0747	2.51431	3.39389	0	0.0320912	0.167527	0	1.9065	5.95001	0	0.122627	4.78363	0	3.1262	1.12864	25.4649	1.58066	9.70049	12.1257	7.18088	4.59867	1.37149	0	0	0.0130169	0	0	0	0.0747998	1.68095	8.76896	3.89821	19.6378	28.7208	1.36056	0	30.6954	16.3352	21.5321	37.9095
ASB10	0	0	0	0	0	0	0	0	0	0	0	0	0	0	0	0	0	0	0	0	0	0	0	0	0	0	0	0	0	0	0	0	0	0	0	0	0	0	0	0	0	0	0	0	0	0	0	0	0
ASB11	0	0	0	0	0	0	0	0	0	0	0	0	0	0	0	0	0	0	0	0	0	0	0	0	0	0	0	0	0	0	0	0	0	0	0	0	0	0	0	0	0	0	0	0	0	0	0	7.95399	0
ASB12	0	0	0	0	0	0	0	0	0	0	0	0	0	0	0	29.5138	0	0	0	0	0	0	0	0	0	0	0	0	0	0	0	0	0	0	0	0	0	0	0	0	0	0	0	0	0	0	0	0	0
ASB13	0	0	0	0	0	0	10.9013	0	0	0	0	0.336417	0	0	0	0	0	0	0	0	0.18602	0	0	0	0	0	0	0	0	0	0	0	0	0	0	0	0	0	0	0	0	0	0	0	0	0	0	0	0
ASB14	0	0	0	0	0	0	0	0	0	0	0	0	0	0	0	0	0	0	0	0	0.148445	0	0	0	0	0	0	0	0	0	0	0.0617824	0	0	0	0	0	0	0	0	0	13.0255	0	0	0	1.45089	0	0	0
ASB15	0	0	0	0	0	0	0	0	0	0	0	0	0	0	0	0	0	0	0	0	0	0	0	0	0	0	0	0	0	0	0	0	0	0	0	0	0	0	0	0	0	0	0	0	0	0	0	0	0
ASB16	0	0	0	0	0	0	0	0	0	0	0	0	0	0	0	0	0	0	0	0	0	0	0	0	0	0	0	0	0	0	0	0	0	0	0	0	0	0	0	0	0	0	0	0	0	0	0	0	9.14731
ASB16-AS1	0	0	0	0	0	0	0	3.32762	0	1.08992	0	0.378324	0	0.304634	0	0	51.1013	0	0	1.15877	0	0	0	0	0	0	0	1.50752	0	0	0	0	0	0	0	0	0	0	0	0	0	0.870909	0	0	0	0	0	0.508448	0
ASB17	0	0	0	0	0	0	0	0	0	0	0	0	0	0	0	0	0	0	0	0	0	0	0	0	0	0	0	0	0	0	0	0	0	0	0	0	0	0	0	0	0	0	0	0	0	0	0	0	0
ASB18	0	0	0	0	0	0	0	0	0	0	0	0	0	0	0	0	0	0	0	0	0	0	0	0	0	0	0	0.448078	0	0	0	0	0	0	0	0	0	0	0	0	0	0	0	3.24951	0	0	0	1.21946	0
ASB2	0	0	0	0	0	0	0	0	0	0	0.303264	0	0	0	0	0	0	0	0	0	0	0	0	0	0	0	0	0.418056	0	0	0	0	0	0	0	0	0	0	0	0	0	0	3.84726	0	0	0	0	0	0
ASB3	20.7168	2.13878	0	38.7639	1.9495	10.5573	3.09918	60.0532	30.0574	29.6005	0	2.85248	0	0.344085	0.000331711	1.68e-08	4.14374	0.000507722	24.3047	8.04e-13	12.2036	3.41809	8.85e-06	0	0	19.3363	0	0.000805883	131.269	3.82181	11.1843	0	0.64151	1.60883	4.65616	0.329356	0	0	0.00017285	0	0.000173373	37.3521	39.7561	55.8122	3.52044	65.543	0.000490886	9.24392	9.01173
ASB4	0	0	0	0	0	4.36104	0	0	0	0	0	0	0	0	0	0	0	0	0	0	0	0	0	0	0	0	0	0	0	0	0	0	0	0	0	0	0	0	0	0	0	0	0	0	0	0	0	0	0
ASB5	0	0	0	0	0	0	0	0	0	0	0	0	0	0	0	0	0	0	0	0	0	0	0	0	0	0	0	0	0	0	0	0	0	0	0	0	0	0	0	0	0	0	0	0	0	0	0	0	0
ASB6	9.04812	6.39496	1.76177	0.64249	11.292	1.04684	1.21511	9.62085	6.92511	1.72929	1.34861	0	5.36571	3.85692	1.70442	7.85967	0.225805	6.8376	1.41325	1.6999	13.8065	4.50191	10.4655	6.9535	2.6039	5.04308	11.6818	1.97812	0.450984	0	1.83651	0	0	3.36365	1.51308	1.81879	2.24225	1.88693	0	1.99714	1.97179	25.2081	2.52672	2.09402	0	6.65862	1.06161	24.8775	8.61466
ASB7	0.0652759	0	0	18.9533	19.8675	0.0790105	35.9675	32.9359	32.959	0	0	0	0	17.5882	2.52405	0	0	0	0	0	0	0	0	19.7073	0	0	0	1.00736	5.10816	0	5.48637	0.717658	0	0	6.85619	10.7777	0	0	0.0225032	3.21278	0	170.252	38.9014	6.90412	28.2596	0	0	18.2016	60.9551
ASB8	0	0.850063	1.64951	0	40.5049	0	0	0	0	0	0	0	0.222057	0	0	0	0.406156	0.144499	31.0512	6.60845	0.915911	0	0	0.891009	0.274658	0	0	0	0	0	0	6.48992	0	0	0	0	0	11.9338	0	0	0	0	1.35907	8.04214	14.6082	13.7343	0	0.151755	0
ASB9	0	0	0	0	0	0	0	0	0	0	0	0	0	0	0	0	0	0	0	0	141.137	0	0	84.5991	0	28.56	233.215	0	393.935	0	0	0	0	0	0	0	0	0	0	0	0	0	0	60.9524	0	0	106.926	0	0
ASB9P1	0	0	0	0	0	0	0	0	0	0	0	0	0	0	0	0	0	0	0	0	0	0	0	0	0	0	0	0	0	0	0	0	0	0	0	0	0	0	0	0	0	0	15.4125	0	0	0	0	0	0
ASCC1	76.4305	12.9622	79.7935	2.10519	18.8654	9.39031	7.98324	2.9766	0.568343	3.8898	1.26923	0.326952	29.8126	0	0.183229	38.3587	30.0707	0.713138	28.0005	52.8642	50.9991	0.150414	1.85223	204.95	0	25.5617	3.84878	9.18905	1.19915	7.51731	55.4342	0	0	0	13.3525	10.8845	1.28347	29.4962	35.8442	0.0926528	10.4408	63.6343	30.412	67.751	74.0539	50.805	13.2995	32.6409	29.4869
ASCC2	16.5097	3.99676	17.0723	15.3684	4.2483	43.1908	0	0.178667	0	3.76982	0	45.8441	0.223734	31.8517	2.15123	0	1.84158	0	4.81336	9.39022	58.3227	0.153509	4.34803	191.221	0	11.3157	220.977	14.0673	15.0975	0	0.165897	0	9.79593	1.98378	0	0.0257676	7.17312	17.1647	0.0447096	0	0	129.297	74.9638	78.8806	24.9238	169.677	27.4422	77.7957	139.719
ASCC3	13.0107	60.5273	26.8656	0.120178	0.038753	22.7323	10.8692	27.1467	22.9983	0	14.7887	5.79114	0.200605	0.389143	0.418854	19.6231	10.0837	3.79923	16.6842	6.13333	7.33554	0	0	0	0	25.5062	0	2.26902	0	0	7.10874	0	0.182305	0	9.48609	0.00777017	0	0	7.02565	0	0	10.0559	52.0441	2.25717	0	35.2896	0.346784	23.7629	38.2973
ASCL1	0	0	0	0	0	0	0	0	0	0	0	0	0	0	0	0	0	0	0	0	0	0	0	0	0	0	0	0	0	10.9536	0	0	0	0	0	0	0	0	0	0	0	0	3.8303	0	0	0	9.90471	0	0
ASCL2	0	0	0	0	0	0	5.57177	0.259625	0	0	0	0	0	0	0	0	0	0	0	2.48928	0	0	0	0	0	0	0	0	0	0	0	0	0	0	0	0	0	0	0	0	0	0	0	0	0	0	0.214961	0	0
ASCL3	0	0	0	0	0	0	0	0	0	0	0	0	0	0	0	0	0	0	0	0	0	0	0	0	0	0	0	0	0	0	0	0	0	0	0	0	0	0	0	0	0	0	0	0	0	0	0	0	0
ASCL4	0	0	0	0	0	0	0	0	0	0	0	0	0	0	0	0	0	0	0	0	0	0	0	0	0	0	0	0	0	0	0	0	0	0	0	0	0	0	0	0	0	0	0	0	0	0	0	0	0
ASCL5	0	0	0	0	0	0	0	0	0	0	0	0	0	0	0	0	0	0	0	0	0	0	0	0	0	0	0	0	0	0	0	0	0	0	0	0	0	0	0	0	0	0	0	0	0	0	0	0	0
ASF1A	41.9577	14.812	6.11428	51.7	59.9829	49.5542	23.2986	93.6412	6.31969	70.5846	74.9321	0.230961	92.7935	0	38.9384	32.3719	19.5437	30.5324	84.4768	40.0527	19.3473	10.0397	32.9654	0	0	70.1493	0	0	10.5889	55.743	19.4603	14.644	4.02466	0	0	9.3321	0	0	1.85587	0	30.1805	14.3894	25.5838	37.5651	25.8705	50.8992	47.7797	71.0787	51.5493
ASF1B	6.61974	24.8549	0	17.1829	2.82033	0	3.00123	2.51697	0	0	0	0.174955	38.5643	0	0	0.755674	0	26.8201	0	5.90414	81.0604	0	0	179.893	0	55.3275	3.85901	0.701089	0	0	26.8434	0	0	0	0.101529	0	0	16.6139	0.06988	0	0	79.8909	134.026	46.6224	0	1769.28	72.5252	76.7716	2.61711
ASGR1	0	0	0	0	0	9.82864	0.276942	0	1.46387	0	0	0	0	0	0	0	0	0	0	0	0	0	0	0	0	0	0	0	0	0	0	0	0	0	0	7.06452	0	5.78341	0	0	0	5.7515	0	0	0	1.22471	1.20024	7.71794	30.907
ASGR2	0	0	0	0	0	0	0	0	0	0	0	0	0	0	0	0	0	0	0	0	0	0	0	0	0	0	14.2494	13.9808	0	0	0	0	0	0	0	0	0	0	0	0	0	23.9672	0	0	0	58.8898	0.356079	36.174	0
ASH1L	0	33.7223	4.25236	37.2119	0	15.0242	1.92343	0	21.3514	12.5513	16.2867	22.0042	10.9933	0	9.8126	9.66715	0	12.5411	5.80383	1.29843	4.41359	0	0	12.6433	8.31398	3.29581	0.10095	0	0	7.72332	1.97987	0	0.0138214	0	0.577204	2.5953	0	0.111437	0	0	2.16443	16.4641	53.5574	0.445183	0.0403743	32.1091	0	5.53725	18.5125
ASH1L-AS1	0	0	0	0	0	0	0	0	0	0	0	0	0	0	0	0	0	0	0	0	0	3.34478	0	0	0	0	0	0	0	0	0	0	0	0	3.52448	0	0	0	0	0	0	0	0	0	0	1.63836	0	0.415157	0
ASH2L	105.518	204.846	524.901	164.743	195.058	142.439	173.093	87.4064	132.563	339.911	219.762	385.635	38.5847	96.6554	133.113	192.587	235.119	112.987	20.4263	91.965	48.2863	64.9513	35.3957	50.2571	0	33.4615	15.322	19.2652	1.49778	0	90.5016	0.803304	4.48208	17.6594	56.6312	64.7621	83.5859	49.4154	0.123197	58.7611	9.5196	172.053	116.05	32.2303	62.8957	175.359	1.76033	74.5564	100.296
ASIC1	0	2.86795	0	0	0	0	17.9832	24.9635	0	0	0	0	8.33033	3.5779	0	0	0.705178	0	0	0.117783	0	0	0	0	0	0	0	0	0	0	0.114503	0	0	0	0	0	0	0	0	0	0	0	0	0	0	0	0	1.05774	0
ASIC2	0	0	0	0	0	0	0	0	0	0	0	0	0	0	0	0	0	0	0	0	0	0	0	0	0	0	0	0	0	0	0	0	0	0	0	0	0	0	0	0	0	0	0	0	0	0	0	0	0
ASIC3	0.0800383	0.2342	0	0	1.58459	0	15.6614	0	0	0	0.199206	0	0.828179	9.93777	0.346318	10.4432	0	0	0	0	1.13697	0	0	0	0	0	1.21097	0	0	0.262633	0	0	0	0	0	5.00904	0	0	0	0	0	0.316484	0	0	0	0	0	7.52668	0
ASIC4	0	0	0	0	0	0	0	0	0	0	0	0	0	0	0	0	0	0	0	0	0	0	0	0	0	0	0	0	0	0	0	0	0	0	0	0	0	0	0	0	0	4.64699	0	0	0	0	0	0	0
ASIC5	0	0	0	0	0	0	0	0	0	0	0	0	0	0	0	0	0	0	0	0	0	0	0	0	0	0	0	0	0	0	0	0	0	0	0	0	0	0	0	0	0	0	0	0	0	0	0	0	0
ASIP	0	0	0	0	0	0	0	0	0	0	0	0	0	0	0	0	0	0	0	0	0	0	0	0	0	0	0	0	0	0	0	0	0	0	0	0	0	0	0	0	0	0	0	0	0	0	0	0	0
ASL	0	0	0	0	0	8.017	0	0	0	0	0	0	0	0	0.907522	0	0	0	0	0	17.8562	0	0	0	0	0	0	0	0	0	14.6051	0	0	0	0	0	0	0	0	0	0	0	0	14.418	0	0	0	0	0
ASMT	0	0	0	0	0	0	0	0	0	0	0	0	0	0	0	0	0	0	0	0	0	0	0	0	0	0	0	0	0	0	0	0	0	0	0	0	0	0	0	0	0	0	0	0	0	0	0	0	0
ASMTL	0	0	0	0	0	0	0	0	0	0	0	0	0	0	0	0	0	0	0	0	0	0	0	0	0	0	0	0	0	0	0	0	0	0	0	0	0	0	0	0	0	0	0	0	0	0	0	0	0
ASMTL-AS1	0	0	0	0	0	0	0	0	0	0	0	0	0	0	0	0	0	0	0	0	0	0	0	0	0	0	0	0	0	0	0	0	0	0	0	0	0	0	0	0	0	0	0	0	0	0	0	0	0
ASNA1	27.1918	10.5465	125.28	21.2335	37.7101	208.185	214.507	76.558	14.9499	106.473	34.8143	28.4494	18.1033	25.1007	22.5352	128.155	167.599	20.2988	25.0003	20.2765	27.9943	20.9752	0	18.0984	27.8564	16.8977	0	25.9471	106.961	1.90493	50.8567	0.576343	0	11.6892	0	0	0	11.8763	0	0	0	103.527	42.8582	161.606	49.1839	114.502	125.061	95.2621	179.296
ASNS	0	0	0	17.6225	0	0	174.11	0.284621	9.81268	139.622	0.257726	0	0	7.02102	0.300062	0	1.31256	0	0	0	35.9576	0	51.0838	0	0	2.51479	0.785672	80.6595	0	0	0.265295	0	0.053271	0	0	0	0	0.165099	0	0	0	95.3326	0	17.9292	0	3.85017	0.943614	52.2315	25.9104
ASNSD1	45.797	8.63052	99.2627	49.2305	25.389	15.7378	63.6731	3.95749	18.0446	51.8561	64.3711	70.1937	43.4428	29.0696	34.8433	58.8936	44.0508	37.9497	165.864	39.9905	44.1955	0.161979	0	0.473602	0	0	48.7021	17.6673	1.72208	0	62.1402	87.8948	0.0352614	13.9606	29.4947	0	0	68.6076	0	0.747939	0	47.9404	50.0809	17.6657	0	72.3659	33.1542	63.6908	160.697
ASPA	0	0	0.628574	3.2637	0	0	0	0	0.905004	0	0	0	0	57.3881	0	0	0	0.613389	0	0	0	0	0	0	0	0	0	0	0	0	0	0	0	0	17.5598	0	0	0	0	0	0	0	30.6115	0	0	46.0856	0	0	0
ASPDH	0	0	0	0	0	0	0	0	0	0	0	0	0	0	0	0	0	0	0	0	0	0	0	0	0	0	0	0	0	0	0	0	0	0	0	0	0	0	0	0	0	0	0	0	0	0	0	0	0
ASPG	0	0	0	0	0	0	0	0	0	0	0	0	0	0	0	0	0	0	0	0	0	0	0	0	0	0	0	0	0	0	0	0	0	0	0	0	0	0	0	0	0	0	0	0	0	0	0	0	0
ASPH	0.03137	0	20.0878	0	21.4034	10.0494	28.846	0	8.02724	3.01141	9.23781	0	0	0	0	0	0	0	16.0264	12.1045	19.4149	2.21731	0	0	0	0.227862	41.4987	0	0.295779	36.9142	10.9524	0	0	0	0.313638	0	0	0	0	0.0343715	5.82513	33.9917	0	1.56804	0	54.2434	3.05607	15.8113	41.0334
ASPHD1	0	0	0	0	0	0	0	0	0	0	0	0	0	0	0	0	0	0	0	0	0	0	0	0	0	0	0	0	0	0	0	0	0	0	0	0	0	0	0	0	0	0	0	0	0	7.94709	0	0	0
ASPHD2	0.199899	0	0	0	0	0	11.3697	0	0.223126	0	0	0	0	0	5.81201	0	0	0	3.23255	0	6.66649	0	0	0	0	0	0	27.2751	0	0	0	0	0	0	0	0	0	0	1.92723	0	0	12.2213	1.75319	0	0	0	16.9991	19.4096	0
ASPM	59.7198	37.4662	201.78	11.7462	50.931	93.5128	85.8369	29.5584	85.3413	15.6829	88.9721	10.0032	32.19	41.3546	19.4135	28.1962	19.6835	77.6748	27.5766	9.6749	2.67455	0	0.988016	0.540959	0.444966	32.9655	47.5351	1.61641	0	28.3659	43.1809	2.90415	9.39208	0.0565421	3.98057	0	3.29006	1.53877	10.3533	0	8.77451	15.6723	34.3399	18.4494	0	0	29.9526	6.27045	10.3061
ASPN	0	0	2.94174	0	0	0	0	0	5.72982	0	10.0137	0	0.128341	0	0	0	0	0	0	0	0	0	0	0	0	0	0	0	0	0	0	0	0	10.1227	0	0	0	0	0	0	0	0	5.23314	0	0	3.44962	0	0	0
ASPRV1	0	0	0	0	0	0	0	6.7219	0	0	0	0	0	0	0	0	0	0	0	0	0	0	2.75641	0	0	0	10.7433	0	0	0	0	0	0	0	0	0	0	0	0	0	0	0	2.7729	0	0	0	0	0	0
ASPSCR1	0	23.2711	7.75143	0.124606	26.1571	0	0	0	1.9693	0	70.3591	7.63087	1.01861	0	11.6483	0	38.0887	46.296	0.228148	8.02205	0.558359	0	0	0	2.09561	16.1957	0	10.8177	25.9739	25.8119	0	0	0	0	6.7092	0	0	0	0	0	0.072421	89.1209	11.0586	25.3846	0	36.9208	5.83111	113.66	92.6752
ASRGL1	81.4243	4.36221	54.9003	36.1191	24.4718	85.3573	62.804	12.9877	3.99087	78.4358	21.904	16.4372	23.0455	15.7203	34.8763	51.3879	30.472	4.40135	30.3104	36.307	12.3888	18.0405	7.40406	1.00477	189.826	0	0	0	0.91325	64.8624	7.42681	24.8931	0.0373795	1.00831	16.6879	10.2267	42.6256	21.5772	14.8956	0.211423	2.68319	36.3097	33.7102	0	16.9109	9.76353	4.45767	20.6734	35.253
ASS1	17.6931	0	0	0	4.86145	27.5098	14.0704	0.269884	5.36431	0	0	53.0036	0	0	0.284258	0	0	1.10567	0.685008	87.7989	0	28.6343	0	0	0	0	0	0.676457	0.618664	0.322771	30.1773	20.8423	0	0	0.882046	0	0	28.1897	0.944463	0.0713201	44.9413	0	0	0	0	0	0	20.5449	0.360812
ASTE1	0	0	3.01777	0	0	0	13.2246	0	32.1357	0	24.0242	0	0	0	0	0	0	0	0	0	0.373331	0	0	18.3516	0	0	0	0	0	0	0	0	0	0	0	0	0	0	6.55736	0	0	8.05427	3.23183	5.13668	3.7716	4.26006	19.78	35.7526	30.2094
ASTL	0	0	0	0	0	0	0	0	0	0	0	0	0	0	0	0	0	0	0	0	0	0	0	0	0	0	0	0	0	0	0	0	0	0	0	0	0	0	0	0	0	0	0	0	0	0	0	153.001	0
ASTN1	0	0	0	0	0	0	0	0	0	0	0	0	0	0.057672	0	2.16367	0	0	0	1.14007	0	0	0	0	0	0	0	0	0	0	0	0	0	0	0	0	0	0	0	0	0	0	11.3882	0	0	0	0	0	0
ASTN2	0	0	0	0.538352	0.093163	0	0	0.775796	0.0524778	0.504839	5.35419	0	0	0	0	63.4623	0.147618	0.105052	52.2194	1.54339	0.418277	0	0	0	0	0	0.354607	0.743607	6.31293	0	5.49049	0	0.26608	0	0	0	0.0273185	0	0.554457	0	0.277868	0.953297	56.5441	0	8.49705	25.0696	2.23586	73.422	62.3092
ASUN	4.42844	6.15785	82.2505	50.1195	27.2095	43.1013	81.9444	49.326	24.458	105.212	18.5791	92.5952	13.3959	14.0257	14.017	47.1025	30.3152	1.12877	30.1942	10.5932	10.0252	0.132306	0	0	0	4.3341	0	0	15.8236	0	1.001	10.0287	0.576781	0.217805	0.643769	9.60704	1.69352	0	0	33.1345	58.7113	43.3594	12.1968	0	0.33829	0	0	13.9827	5.76811
ASXL1	0.295371	0	15.0805	0	0.766134	18.1602	0	11.6325	3.96121	0.114814	0.0567113	1.81991	2.10065	0	0	15.1666	10.7374	11.8449	11.2494	4.93528	1.482	1.60444	0	0	0	0.218987	6.1576	4.82845	0	1.75602	0	1.29174	0	0.0126247	0.363492	0.00903505	7.50524	6.4856	4.90579	0	1.05862	37.821	38.8299	13.3707	0	21.3829	0.61722	12.7734	21.4753
ASXL2	11.3408	6.73379	18.7323	0	1.37002	0.161898	1.87818	6.62356	5.17938	10.8651	0	0	0	0.122067	8.95269	0.0544753	0	0.198525	0.718287	2.50719	0.568669	0	0	14.8729	0	0	0	0	0.278725	0	11.6817	0.0175927	0	0	0.590378	0	1.60674	1.65047	0.338209	2.55254	0	2.63026	21.5385	0	0	8.63382	0.252185	1.62784	0
ASXL3	0	0	0	0	0	0	0	0	0	0	0	0	0	0	0	0	0	0	0	0	0	0	0	0	0	0	0	0	0	0	0	0	0	0	0	0	0	0	0	0	0	0	0	0	0	0	4.96211	0	1.22861
ASZ1	0	0	0	0	0	21.0097	0	71.2243	0	0	0	0	0	0	0	0	11.2434	0	0	0	0	0	0	0	0	0	0	0	0	0	0	0	0.0481205	0	0	0	0	0	0	0	0	47.0417	194.223	0	0	232.455	0	12.5354	216.891
ATAD1	2.30606	13.0288	26.4302	30.5182	0	1.72596	19.1988	0	23.7737	10.2505	0.136834	0	0	1.73589	0	0	0	0	28.3017	0.720473	13.5598	0	0	3.40979	0	0	0	0	0	6.11761	0	0	0	0	0	0	17.3221	0	0	0	0	15.1663	0.770699	11.8593	0	31.2327	25.1591	0.77528	39.953
ATAD2	2.40505	8.03212	21.6558	111.096	74.9309	57.882	7.93776	4.06696	0	47.2816	15.7622	1.28476	5.61043	4.80576	0.788039	0	12.1626	0.0646029	11.8863	21.6999	9.28755	7.37003	0.42044	22.5455	9.96942	0	5.89281	1.09288	0	21.6206	5.97641	40.9525	4.63896	0	1.18762	5.40172	35.2804	9.82395	0.0399677	0.0634024	3.12802	28.5223	43.2518	25.9698	16.2321	100.038	8.13719	21.642	34.5232
ATAD2B	5.07314	8.17076	23.356	0	21.2281	2.77903	25.6853	39.8566	0	0	0	0.168656	0	0.813913	17.308	0.338725	0	0	5.51991	0	0	0	0.45937	0	0	0	1.19207	0	1.61016	2.59253	1.10914	0	0	0	0	2.98727	0	0.012644	8.46534	0	0	5.06738	10.9646	13.3149	0	34.6413	0.0448112	14.6859	16.3266
ATAD3A	3.57907	37.8408	19.5173	0	0	0	43.8377	0	0.162878	11.0472	1.81871	0	0.251669	0.100592	28.8312	17.9903	0	0	0	0	2.48944	0	0.425065	0	0	8.1295	0	3.26337	0	2.63548	2.7982	0	0	0	0	2.60386	7.54989	7.453	0	0.0531003	0	21.3619	17.9611	14.5738	0	30.7825	27.868	22.8777	32.7354
ATAD3B	20.57	2.65361	2.59266	18.1661	24.7167	18.5327	2.93691	0	0.699849	2.10954	0.868251	26.7452	1.441	16.2249	13.1535	15.4493	19.1102	10.1588	1.61452	3.48139	1.78221	0.494278	0.811447	0	0	1.34932	0	21.8036	0	0.457364	1.24631	12.8745	1.36277	0.0773754	0	3.67558	7.57253	0.978383	0	0	0	2.204	5.3878	0	0	2.25989	1.58322	30.0094	6.91657
ATAD3C	0	0	0	0	0	0.102841	0	0	0.0474585	0	0	0	0	0	0	0	0	0	0	0	0	0	0	0	0	0	0	0	0	0	0	0	0	0	0	0	0.0247038	0	0	0	0	0	0.298089	0	0	0	0	11.3092	0.156247
ATAD5	9.07961	39.3522	0.179681	20.0216	15.0488	38.1206	0	0	7.90396	18.389	0.320956	3.6394	3.08381	0.176213	0	0	6.92582	1.03178	8.76941	0	0	0.0605588	0	0	0	1.4878	0	0.0881767	0	0	0	0	8.62023	0	0.0128577	8.06833	3.60465	0.755499	0	0	19.2866	2.12613	10.2722	0.426838	0	46.8815	2.15482	10.7281	1.04049
ATAT1	0.102177	0	0.237096	0.129618	0	0	5.16187	0.280581	19.4765	10.2503	25.1523	0	0	0	8.27924	3.04942	0	0	0	1.07704	9.80825	0	2.63992	0	0	4.46072	0	0	0	0	0	1.35498	0	0	0	1.65656	0	0.390666	5.11791	1.55686	0	1.63007	2.87635	14.3962	0	0	0.37457	9.35795	3.37591
ATCAY	0	0	9.05428	0.040937	0	0	0	0	4.81177	0	0	0.164501	0	0	0	0	0	0	0	0	0	0	0	0	0	0	0	0	0	0	0	0	0	0	0	0	0	0	0	0	0	0	0	0	3.0018	0	0	2.49892	0
ATE1	49.2763	42.5894	16.8237	26.5827	9.84375	46.8461	42.6273	35.1393	31.69	43.9609	6.23474	0	0.160982	0	0	23.9928	5.92817	21.8551	59.03	18.8559	5.55695	3.42138	0	0.23229	6.99646	32.2555	5.85277	51.8927	0	0	0.085515	56.2113	0	0	1.38397	4.93665	0.0196066	0.797318	0	0	4.91143	63.3014	18.9392	20.3622	0	23.3677	41.8484	27.8408	89.5998
ATE1-AS1	0	0	0	0	0	0	0	0	0	0	0	0	0	0	0	0	0	0	0	0	0	0	0	0	0	0	0	0	0	0	0	0	0	0	0	0	0	0	0	0	0	0	0	0	0	0	0	0	0
ATF1	0	0	14.4422	0	0	0.326438	0	0	0	0	0	0	0	15.9917	0	0	0	0.454049	0	9.76013	3.45254	0	0.785919	0	0	0	0.510399	5.33753	0	0	0	0	0	0	6.3715	0	0	0	0	0	0	7.73777	54.081	9.54392	0	144.143	28.2147	16.6808	21.5896
ATF2	0.120746	28.3415	6.45109	4.40905	12.9337	15.691	0	2.59724	2.65348	37.2145	58.1399	4.61975	8.50021	0.0551952	0	8.5621	23.1233	1.97821	30.2977	0.844283	1.02826	8.9397	0	19.0634	0	3.49831	0	0	0.504135	3.03305	0.615572	0	5.68569	6.12849	0	0	0	3.05915	0.0554567	0	0	24.084	79.9166	14.2859	0	104.64	21.359	9.19868	24.4306
ATF3	0	0	0	14.5899	0	0	0	0	0	0.227897	0	2.32939	0	0	0	0	0	0	0	0	0	0	0	0	0	0	0	0	0	0	0	52.0044	0	0	0.0451216	0	0	0	0.248577	0.0657045	0	0.358136	0	0	0	0	0	18.9292	0
ATF4	68.4519	110.841	92.5222	51.7022	67.9816	63.803	92.0737	207.486	85.2435	204.505	60.69	56.639	188.478	12.7659	36.4253	95.6184	312.597	158.074	33.7049	112.194	132.494	35.8439	2.24155	61.2867	83.144	276.774	53.4481	327.673	2.42264	105.648	0	79.8413	17.3505	0	71.4884	105.197	44.4324	32.2648	1.8403	13.529	91.2301	872.329	560.922	268.662	117.956	821.428	97.974	544.112	330.478
ATF5	1.86187	5.694	0	0	13.4004	0.20431	0.356358	0.232518	0	6.82291	1.68488	7.69207	0	0.116707	0	0	0	0	0	1.55875	0	0	0	0	0	0	0	2.32827	0	0	0	0	0	0	0	0	0	0.431632	0	12.2347	0.624414	0	0	0	0	0	4.03912	0.198896	3.97775
ATF6	6.93761	0	9.60617	0.0808599	6.71292	0.666037	0.0445754	19.8539	0.236399	7.96333	0	1.26143	0	0	0.241922	0	0	0	8.66848	2.87799	1.61948	0	6.19633	1.74652	4.39997	0	11.9406	0.28997	3.57172	5.46604	1.18423	1.50296	2.64625	0	0	0.00841184	0	0	11.8658	0.60198	0	34.7042	0.888933	16.4939	9.48642	4.78071	0	2.84156	17.2698
ATF6B	0.0645538	0.283634	0	0	36.4985	0	0	0	0	0	0	0	0	0	0.371938	0	0	0	0	0	0.550043	0	0	0	0	0	0	0	0	0	5.94246	0	0	0	0	0	0	1.07248	0	9.97455	0	16.0309	13.1212	3.2232	0	9.57746	0	0	4.2766
ATF7	14.3909	4.7899	6.52717	3.29726	0	12.8867	0.86643	6.1245	5.83812	0	0	0.247309	0	0	10.9552	6.21082	0	0	0	22.1547	0	0	0	0	0	0	0	0	0	0.0790389	24.7129	0	0.0497941	0	6.1423	0.00960568	0	0	0	0	0	2.95081	2.20261	7.45943	0	0	0.218975	13.972	4.12548
ATF7IP	8.59536	0.078809	50.0512	0.0228067	44.9751	24.2687	67.7203	5.11363	28.7713	35.2541	11.952	0	1.14676	36.3108	0	23.43	19.713	0.35874	14.318	3.41928	0.355369	0	0	11.4843	28.6379	61.6639	1.68018	1.22711	7.94878	10.4608	0.728908	1.46733	0	0.0206344	15.8827	13.9785	2.05782	21.5256	4.55652	0	0	25.587	108.754	1.18807	0	116.994	1.37772	12.7818	119.137
ATF7IP2	3.89712	0	0	0	0	7.21533	0	0	0	0	0	0	0	0	0	0	0	0	8.77865	6.18305	8.19342	0	0	0	0	15.5667	19.5996	0	0	0.157465	0	0	0	0	0	0	0	0	0	0	0	0.177852	84.558	6.79065	0	37.3636	9.05465	12.5765	0
ATG10	0	0	0	0	0	8.61944	0	0	24.9122	0	0	0	0	0	0	0	0.939075	0	0.345068	32.2882	0	0	0	0	0	0	0	0	0	0	0	0	0	0	0	1.32789	0	0	36.4559	0	0	2.35507	10.81	0	0	58.1512	0.676613	0.175094	41.0388
ATG101	4.10336	27.7807	22.7293	0	0.289422	16.577	96.7969	0	21.1723	39.7576	0	0.252888	3.56746	0.610498	0	34.7651	0	46.7852	71.209	4.26464	19.1887	5.57525	0	17.5232	81.5372	0	27.8704	115.293	0	0	25.5797	0	0	12.573	47.3006	4.1016	0.08491	4.75708	15.5378	0	0	298.125	116.99	17.1087	2.225	42.6649	0.668738	108.277	103.859
ATG12	56.2981	1.04892	44.96	0	0	9.04945	33.4855	60.442	9.52801	31.757	8.74337	0.257095	1.67945	1.08505	2.68013	0.0954406	0	0	4.25662	9.28953	9.40211	5.76862	0.791715	59.5904	32.3287	19.9868	4.40445	1.13072	0	13.4389	3.64589	0	0	0	4.17988	0.0309391	0	7.03632	9.63646	0.17033	0	19.2365	1.63867	14.3801	0	15.4793	0	10.8763	7.61464
ATG13	37.8239	71.7813	35.824	41.7296	14.4681	25.7767	31.4657	7.42203	9.22993	6.95561	33.0973	71.0082	16.3425	0.155618	5.68822	9.51731	19.1197	40.3618	29.6338	12.636	2.57664	5.01392	0	1.95451	3.49666	4.79037	4.06233	0.194629	0	0	0	2.80319	2.20666	0.0157648	13.1537	0.0338482	8.24353	5.16578	0	0	0.524751	56.9034	28.9402	12.0591	0	26.7199	0	29.0811	44.5492
ATG14	2.56656	26.8946	39.5086	9.49959	0.882048	54.2573	53.9346	1.31827	1.33786	40.0975	3.07325	0.291938	21.2399	0	17.2551	0.251439	13.8379	27.4087	14.993	12.3712	7.86359	7.57884	0.099339	30.8806	20.7929	2.47603	56.9885	10.4457	3.6425	0	24.5813	30.1552	0	0	1.74431	0.530283	1.35283	7.01263	8.75262	7.58473	4.19935	8.89668	12.2341	20.167	0	24.0175	11.6287	18.6205	22.2706
ATG16L1	26.1277	35.1722	38.6363	47.6554	0.113508	59.2915	1.32756	11.1862	8.2475	72.1243	46.4027	38.6078	12.0198	0	25.4481	22.9507	0.180176	20.6431	0	18.8002	7.15705	3.38123	12.9922	5.14076	0.731464	0.276894	0.432575	51.5497	1.79728	0.18778	4.38537	0.0453594	2.59397	5.24747	5.29257	32.5934	2.69631	6.6897	0	0	0.211594	73.955	52.6867	18.0895	0	210.772	11.5695	11.7299	70.5376
ATG16L2	0	0	0	0	0	0	0	25.5284	0	0	0.199353	0	0	0	0	0	0	0	0	0	0	0	0	0	0	0	0.605837	0	0	0	0	0	0	0	0	0	0	0	0	7.85717	0	0	0	3.33012	0	60.4903	8.18849	3.01223	35.8879
ATG2A	0.352448	9.63853	1.17245	0.224514	6.84041	0	2.22817	0.415739	0.365713	1.7808	15.6444	7.33835	7.28652	26.2483	12.0647	13.3007	1.73395	18.7372	1.62373	0.922564	1.99918	3.02275	0	0.346575	0	0.606721	0	0	0	1.6474	0	7.43598	0	0.419615	8.9604	0	0.102477	0.128602	2.24029	0.679555	0	3.07176	0	0	23.0431	0	0	5.93245	0.370326
ATG2B	1.14015	4.56	9.6955	1.4353	0.593812	17.1633	30.1283	12.478	8.44487	0.0360232	0	4.78074	0.609383	0	8.95638	7.34385	0	6.59643	1.50823	0.18635	0.565699	0.100571	0	2.84236	1.69336	0	45.4583	0.976558	28.7737	1.77095	0	2.59792	0.0807268	0.348525	1.7177	0	0	9.28512	0	0.0416223	1.32849	26.4526	17.0637	13.2381	0	6.43913	7.54551	11.5923	11.9004
ATG3	107.108	109.439	248.934	66.7395	44.0649	77.2993	34.0293	105.185	62.6411	4.57722	228.878	20.5344	86.0706	173.676	37.2453	171.564	17.6591	91.8019	100.822	1.79961	70.8096	128.883	21.525	152.949	47.5933	178.87	39.6773	106.586	241.551	148.759	18.9282	37.6978	11.9182	19.4669	90.9858	14.8167	58.6268	73.8818	66.1828	55.7235	66.1172	215.098	450.29	58.7057	27.2133	384.374	8.2845	242.855	170.676
ATG4A	0	0	0	0.615705	0	0	0	34.8563	0.0900509	18.3238	0	0	0	8.82798	1.63153	0	2.54918	0	11.2628	41.067	0	0	10.1148	2.23481	0	0	0	14.4455	0	0	0	0	0	0	0	0	0	0	0	0	0	76.2829	15.9017	1.34381	0	58.5647	0	11.5924	4.15462
ATG4B	4.76702	0	0	0	0.691011	19.5361	12.6123	18.7023	21.5352	0	2.60723	6.06516	0	1.51874	7.43769	19.8597	0	6.37495	6.85571	2.59437	11.2227	2.88192	21.6331	10.8337	1.237	10.1146	17.9968	60.4901	4.37634	0	33.076	0	0	1.25835	0	0	0	1.44646	0	0.126874	0	139.514	53.0508	92.6731	12.4561	151.134	70.2935	88.6403	62.1667
ATG4C	1.19443	10.6776	48.3724	0	58.0276	5.92607	0	0	53.5796	0	0	0	0.21629	48.0029	0	0	23.94	4.92731	26.4714	26.7462	0	0	0	0	0	0	4.74842	0	52.0851	21.2285	53.1083	0	0	20.7932	2.29091	0	0.255601	20.292	0	0	0	40.1767	28.6922	14.1053	0	2.6181	13.2691	19.9656	46.4301
ATG4D	19.3798	1.82165	27.238	0.263539	0	0.751703	12.5472	6.83256	0	4.70694	0	5.17663	0.718686	0	2.55603	19.7909	2.95941	0.701676	9.35407	2.46425	18.6059	26.3385	0	0	28.3798	0	46.4585	13.5896	0	0.682622	0	0	2.08223	0	0	0	0.301352	0	1.568	0	0	10.7032	33.1505	2.59427	0.815363	43.4031	1.89113	13.3037	51.1754
ATG5	8.44123	176.23	73.3031	83.1406	35.3465	85.3568	106.973	62.8523	165.491	46.5558	74.0098	80.9769	17.5013	18.0688	15.3741	85.3559	36.6493	55.9978	81.0903	82.4767	2.97266	48.6776	86.0285	74.4064	41.1795	9.04356	93.0353	20.7506	56.8882	59.0642	42.1541	11.2606	36.0215	19.4545	23.1018	33.6329	22.2338	40.6946	6.61426	3.49733	30.3048	124.735	76.1894	38.2742	2.23199	96.8832	28.8621	65.3452	62.5535
ATG7	5.8322	4.51117	0	1.1835	12.3269	0.48967	33.4913	10.0179	0	0	0.168196	8.03552	0	29.4384	18.9061	5.02141	6.12564	0.075194	19.7245	0.0882937	2.36349	5.43502	4.83654	0	0	0	16.767	2.19785	4.43285	39.0177	0.979362	0	0	0.534014	0	0.216486	0.0587977	0.0430439	0.743813	0	0.426436	27.1339	8.31043	4.19755	0	40.2394	13.1381	30.0453	7.31394
ATG9A	65.6961	2.23874	43.1628	15.1662	7.77138	0.10546	8.00023	0	2.58281	36.3989	0	29.0165	14.1338	0	8.68629	19.2694	27.2111	16.283	3.22393	12.9316	20.0661	0	0	0	6.86573	0.210417	0	22.7666	0	0	31.8198	0.448554	0	1.13908	0	0	0.0760409	0	2.19519	0	0	20.8211	20.5109	7.60944	0	16.1348	0.59325	27.0301	21.5009
ATG9B	0	0	11.3362	0	0	0	0	6.34862	4.15158	4.96256	0	0.0729788	0.953601	0	0.0612939	0.104797	14.3516	0	1.18376	0	0	0	0	0	0	0	0	0	0	0	0	0	0.0219925	0.617035	0	0	0.372595	0	0	0	0	0	0.599469	20.7975	0	10.4656	0.819259	0	1.72817
ATHL1	0.152128	0	0	0	0	0	0	0	0	0	0	0	0	0.0696721	0	0	0	0	0	0	0	0	0	0	0	0	0	0	0	0	0	0	0	0	0	0	0	0	0	0	0.786714	0	0	0	0	0	0	0	0
ATIC	5.20958	7.01563	73.556	95.9822	79.8755	189.285	82.7032	34.308	16.1285	49.5876	6.17416	34.5947	93.8561	3.53452	57.0273	160.921	126.307	196.428	84.1812	56.7783	73.2979	9.3886	0.24077	0	4.93464	60.0707	10.0106	197.047	15.077	0	32.1225	127.248	15.3063	53.5663	49.5394	6.94166	0.0960095	91.8935	6.53378	44.8207	17.6946	150.457	0	61.2088	122.49	16.4794	21.4218	111.756	15.7926
ATL1	0	0	0.297513	0	0	0	0	0	0	0	0	0	0	0	0	0	0	0	0	4.37428	4.72924	0	0	0	0	0	0	0	0	0	0	0	0	0	0	0	0	0	0	0	0	6.29865	50.8311	29.0998	0	71.9804	0	9.04157	32.2463
ATL2	3.50255	38.5839	54.4258	126.719	55.0341	52.186	10.9991	172.91	29.4837	109.061	0	0	15.2451	53.5452	0.366526	2.35134	1.80423	7.56023	21.0741	7.02575	0	0	0.185211	1.9972	16.269	6.15945	0	0	0.79955	93.5253	67.3015	38.874	0.0327591	1.96416	23.9805	25.0899	1.7018	2.27519	0	0	0	21.3547	12.9699	0	25.1895	0.90856	6.07152	29.1525	2.1062
ATL3	0	6.55455	12.5378	28.2079	9.26045	0.0540669	8.47368	32.2811	27.0124	6.26496	0.892082	1.14202	30.7482	5.75202	1.62907	0.928449	5.99377	1.84109	2.57194	13.7376	15.6472	0	4.3414	4.45797	0.0947726	35.0928	12.6118	0	32.5556	2.26537	0.397942	3.38654	1.71361	0	2.74733	0	10.0811	1.25531	0	1.95602	3.81574	0.615261	21.5943	7.04216	0	33.1821	24.5254	3.00084	2.3003
ATM	1.77545	0.0176089	0	9.48278	2.33273	3.02345	5.33514	7.46499	8.51747	9.30981	1.58778	0	0	15.6572	0	0	0.187444	0.293553	0	0.188192	0	0	0	0	0	0.0577601	1.98501	0.493143	12.445	0	0	2.54605	0.339769	0.97351	0.707984	0.19096	1.43064	1.28735	0	0.0175203	0	6.79172	3.27538	4.17821	0.252608	14.4878	0.298523	5.48748	16.2399
ATMIN	69.7667	16.9035	19.3887	33.518	44.8553	19.7599	32.6442	87.9199	37.1425	42.1537	12.7171	50.9865	48.4936	0.639644	21.0443	34.8389	67.8769	45.4857	41.7896	1.83274	8.97901	11.8523	12.7659	79.1738	0	12.3739	37.907	58.3886	20.2335	27.9189	36.6601	28.6989	0.806014	0	13.8197	1.78725	4.10642	0	0.0459412	8.64819	4.18716	80.7061	17.0483	15.4859	0	19.3823	21.4346	71.2631	95.0627
ATN1	0.0374895	0	0.0872496	0.0954592	1.26389	0	0.157977	2.3736	0.753936	5.96781	0	4.73856	0	2.4191	0	1.47023	2.94091	0	0	0.491187	0	0.176701	0.544248	0	0	16.2923	18.664	2.95936	0	13.5122	0	0	0.0578848	0	0.899784	0	0	0.0239308	0	0	0.0277102	3.54709	0	2.80094	1.12975	11.2629	4.16541	2.65047	0
ATOH1	0	0	0	0	0	0	0	0	0	0	0	0	0	0	0	0	0	0	0	0	0	0	0	0	0	0	0	0	0	0	0	0	0	0	0	0	0	0	0	0	0	0	0	0	0	0	0	0	0
ATOH7	0	0	0	0	0	0	0	0	0	0	0	0	0	0	0	0	0	0	0	0	0	0	0	0	38.4113	0	0	0	0	0	0	0	0	0	0	0	0	0	0	0	0	0	0	0	0	0	0	0	0
ATOH8	0	0	0	0	0	0	0	0	0	0	0	0	0	0	0.157098	0	0	0	0	0	0	0	0	0	0	0	0	0	0	0	0	0	0	0	0	0	0	0	0	0	0	0	0	0	0	0	0	0	0
ATOX1	0.549694	53.4528	46.2531	44.2274	12.849	2.59279	2.29862	0	33.0007	24.4011	1.33826	42.4327	4.01806	23.9332	0	13.0511	0	34.1019	12.1156	33.1352	104.47	29.7042	36.2303	134.279	183.46	58.0562	242.16	56.1553	158.173	68.3549	7.24936	37.4533	40.5502	0	0	57.3152	0	23.1831	49.7399	35.1677	6.37462	70.118	0	83.8186	27.4626	50.1438	93.9081	68.2965	51.904
ATP10A	0	0	0	0	0	0	0	0	0	0	0	0	0.476292	0	0	0	0	0	0	0	0	0	0	0	0	0	0	0	0	0	0	0	0	0	0	0	0	0	0	0	0	0	0	6.15037	0	2.28066	0	0	0
ATP10B	0	0	0	0	0	0	0	0	0	0	0	0	0	0	0	0	0	0	0	0	0	0	0	0	0	0	0	0	0	0	0	0	0	0	0	0	0	0	0	0	0	0	0	0	0	0	0	0	0
ATP10D	0	0	0	0	0	0	0	0	0	0.803757	0	0	0	0	0	0	0	0	0	0	0	0	0	0	0	0	0.921287	0	0	0	0	0	0	0	0	0	0	0	0	0	0	0.288955	0	5.07615	0	0	0.0554063	0	21.4199
ATP11A	1.94009	0	0.54893	5.29212	13.7048	14.4081	13.0693	12.9782	0	1.23707	11.2716	0.123355	3.25773	0.0247847	0.0517435	1.68349	21.4261	0.0403054	11.4349	5.45472	2.87906	0.85315	7.25631	5.23861	0	1.04787	0	18.6404	0	0	3.50619	0.0142902	0	2.52917	0	0	0.0526846	7.77039	0.0124949	0	0	7.98831	5.33301	4.662	1.90971	29.3504	0	3.97488	12.9382
ATP11A-AS1	0	0	0	0	0	0	0	0	0	0	0	0	0	0	0	0	0	0	0	0	0	0	0	0	0	0	0	0	0	0	0	0	0	0	0	0	0	0	0	0	0	4.54985	1.79382	0	0	16.5577	12.6433	0	0
ATP11AUN	0	0	0	0	0	0	0	0	0	0	0	0	0	0	0	0	0	0	0	0	0	0	0	0	0	0	0	0	0	0	0	0	0	0	0	0	0	0	0	0	0	0	0	0	0	0	0	0	0
ATP11B	7.02709	0	11.3342	0	0	12.5806	9.42819	10.8729	1.19512	0	10.5678	0	0.03736	0	0	0	0	0	5.72856	7.3669	10.0877	0	0	10.5123	0	19.034	34.1693	0	39.4475	5.78269	2.22166	0.620316	2.30333	0	0	0	0	0.0139363	1.64133	0	0.306664	8.07203	25.9877	2.53466	0.656931	7.85229	3.50743	5.65777	54.4178
ATP11C	34.8219	66.9023	46.2894	165.334	111.093	99.1849	149.638	311.29	49.6221	166.251	181.273	69.886	68.5068	69.6425	79.3931	112.812	56.5077	163.73	65.2385	35.542	37.1841	14.9827	28.984	0	44.2313	82.7436	59.5956	19.4317	71.9355	11.2854	25.3208	8.56632	0.0550461	11.4522	12.9233	5.95199	20.5991	19.0344	6.86018	0.019492	12.6223	48.8594	114.052	53.4724	18.5168	305.779	20.9466	39.9122	121.26
ATP12A	0	0	0	0	0	0	0	0	0	0	0	0	0	0	0	0	0	0	0	0	0	0	0	0	0	0	0	0	0	0	0	0	0	0	0	0	0	0	0	0	0	0	0	0	0	0	0	0.728857	0
ATP13A1	3.18342	21.2762	2.5678	0	8.49745	8.72959	24.3234	0	41.3748	3.42867	35.4577	1.15969	3.27825	6.29262	11.0184	0	22.778	1.70637	0	1.11272	15.7781	0.100071	0	46.2282	0.721794	7.3757	72.9746	4.51482	0	0	3.67807	0	4.95844	0	0	0.707915	0	0	0	0	0	22.2527	24.7075	12.6875	0	1.9611	34.1538	14.3921	39.4765
ATP13A2	1.27484	1.01865	10.2171	1.08665	0	13.0558	19.8719	0	1.17822	19.1928	0	3.19278	0.301845	1.89696	1.04912	5.08272	0	0.6352	0.101471	12.148	0.576433	0	0	0	0	3.5313	0	0	0	0.719861	0	0.0347634	0	0	0.131758	1.35626	0	0	0	0	0	27.2437	14.5393	6.75	0	54.7429	4.51466	8.11371	17.4865
ATP13A3	1.35152	0	6.09227	0	4.54011	11.352	1.88352	0	7.82049	0	13.2766	1.74589	0	2.32871	0	3.03773	0	0	0	0	1.42182	4.10458	4.3629	0.150007	0	0	0	0.821855	0	0	23.856	0	0	0	1.60208	0	0	0	0	0	2.74076	0	18.9344	0.361686	0	8.54736	6.02006	6.11381	0.962065
ATP13A4	0	0	0	0	0	0	0	0	0	0	0	0	0	0	0	0	0	0	0	0	0	0	0	0	0	0	0	0	0	0	0	0	0	0	0	0	0	0	0	0	0	0	0	0	0	0	0	0	0
ATP13A5	0	0	0	0	0	0	0	0	0	0	0	0	0	0	0	0	0	0	0	0	0	0	0	0	0	0	0	0	0	0	0	0	0	0	0	0	0	0	0	0	0	0	0	0	0	0	0	0	0
ATP1A1	77.3115	132.816	0.107229	35.9618	17.1771	61.4503	42.0532	73.1675	23.263	58.526	8.96524	48.0388	25.3312	57.1043	63.4416	98.0614	22.7257	3.19335	4.47095	5.56109	2.35493	0	4.9552	12.3972	4.5088	8.01329	19.8209	18.6691	6.06773	92.2639	15.6307	0	36.5566	8.75422	4.53646	8.71176	13.9318	3.913	7.20858	10.5786	5.4162	81.0737	39.7765	25.6502	22.7976	92.6809	31.3553	22.1411	98.6244
ATP1A1-AS1	0.336538	0.486221	0	0	0	1.03619	0	0	0	0.838101	0	0	0	0	0	0.57501	0	0	41.9035	0.30444	0	0	0	26.4075	0	133.925	0	0	0	0	0	0	1.11451	0.239666	0	0	0	0	0	0	0	54.0097	35.9941	0	1.35409	2.08098	0	22.3296	0
ATP1A2	0	0	0	0	0	0	0	0	0	0	0	0	0	0	0	0	0	0	0	0	0	0	0	0	0	0	0	0	0	0	0	0	0	0	0	0	0	0	0	0	0	0	0	0	0	0	0	0	0
ATP1A3	0	0	0	0	0	0	0	0	0	0	0	0	0	0	0	0	0	0	0	0	0	0	0	0	0	0	0	0	0	0	0	0	0	0	0	0	0	0	0	0	0	0	0	0.395459	0	0	0.431941	0	0
ATP1A4	0	0	0	0	0	0	0	0	0	0	0	0	0	0	0	0	0	0	0	0	0	0	0	0	0	0.205841	0	0	0	0	0	0	0	0	0	0	0	0	0	0	0	0	0	0	0	0	0	0	0
ATP1B1	0	3.19051	11.5786	9.0025	2.92941	6.20712	4.26377	3.85225	14.4119	5.10301	4.26521	0	5.77305	0.429297	0	0	0.245612	20.4451	14.8007	3.27672	28.5381	11.9691	2.49359	58.1478	0	1.50806	64.2022	2.94496	0	2.04418	0	0	11.7339	0.0431991	2.37015	7.55791	1.31131	3.87345	1.28465	3.56607	6.26483	18.4751	0	6.47587	6.11917	15.8754	19.8151	4.21102	54.0654
ATP1B2	0	0	0.693211	0	0	0.120139	0	0	0	0	0	0	0	0	0	0	0	0	0	0	0	0	0	0	0	0	23.236	0	17.7504	0	0	0	0	0	0	0	0	0	0	0	0	0	0	4.12545	0	9.18481	2.14009	0	0
ATP1B3	47.336	172.592	86.2404	161.676	105.786	65.3066	158.41	108.001	92.9602	226.536	255.662	230.335	80.793	59.2331	49.1966	87.5959	74.2181	8.05727	167.504	216.782	142.301	40.4087	5.49505	105.75	100.157	144.901	37.85	155.73	253.991	133.769	397.219	84.1443	93.9854	24.3615	9.16811	40.4042	60.6866	69.9571	66.3538	0	77.1967	73.9226	151.898	118.477	23.3935	251.509	174.336	48.2903	115.986
ATP1B4	0	0	0	0	0	0	0	0	0	0	0	0	0	0	0	0	0	0	0	0	0	0	0	0	0	0	0	0	0	0	0	0	0	0	0	0	0	0	0	0	0	0	0	0	0	0	0	0	0
ATP2A1	0	0	0	0	0.467937	6.16857	0	0	12.7063	0	0	0	0	0	0	0	0	0	0	8.66936	0	0	0.454408	0	0	0	0	0	0	0	0	0	0	0	0	0	0	0	0	0	0.038501	2.6071	28.8212	5.09828	0	15.9343	26.0178	0	1.91563
ATP2A2	33.2211	20.4039	18.5982	27.3555	4.36816	15.6781	32.7388	19.9249	13.0156	12.9786	25.2602	2.60962	7.79126	8.48932	14.669	0.421147	15.9923	34.6438	13.3109	0	0.108591	0.135175	0.0555313	1.71255	2.43835	1.29146	0	0	0	0	1.9002	0.0296604	0.0492938	0.340494	0.507423	1.39374	1.28071	5.11362	0.0792862	0	0.0991395	17.2626	5.36444	19.4339	0.57628	43.4209	3.91578	7.49218	8.59197
ATP2A3	4.12543	0.113036	0	0.196332	5.96175	31.6789	1.52044	54.2521	11.0121	0.0973367	67.7263	0.13162	6.89418	0	2.21507	3.68505	17.4935	7.82035	0	3.33432	0	0.0908638	0	0	0	0	2.32506	0	0	0	0.589421	0.883938	0	0	0	0	0	0.393767	0	1.29266	0.797912	0	0.810993	0	0.621123	0	7.31482	10.8421	0
ATP2B1	26.1233	2.59878	30.0329	16.4618	0	23.2254	99.8002	31.076	29.6953	14.7398	40.2054	17.391	21.4759	24.3961	42.1594	23.6818	11.5333	1.94706	44.6609	25.4691	5.15786	0.0555773	0	17.8817	2.60752	29.0276	59.2156	2.75271	74.7641	30.5237	1.98396	16.8986	0.0243151	0	6.39999	6.63067	0	25.8519	13.1016	21.5249	17.4676	51.0326	58.7416	31.9422	0.426627	140.792	34.5969	42.2487	100.243
ATP2B2	0	0	0	0	0	0	0	0	0	0	0	0	0	0	0	0	0	0	0	0	0	0	0	0	0	0	0	0	0	0	0	0	0	0	0	0	0	0	0	0	0	0	0	0	0	0	0	0	0
ATP2B3	0	0	0	0	0	0	0	0	0	0	0	0	0	0	0	0	0	0	0	0.0653718	0	0	0	0	0	0	0	0	0	0	13.7773	0	0	4.82236	0	0	0	0	0	0	0	0	0	0	1.83507	0	0	0	0.183726
ATP2B4	2.87361	2.66884	4.40597	0.556328	8.40672	18.3295	22.0403	8.66186	0	6.80243	13.2585	4.21347	0	0.174284	0.0519705	0	0.0568582	2.51048	1.88373	0.52334	0	0.0419193	0	0.250177	0	0	0	1.74506	0	0	11.4766	0	0	0	0	0.224271	0	1.46356	3.15069	0.199123	0.134524	1.61184	10.3558	10.7111	0	9.03788	12.554	0.0839942	4.48199
ATP2C1	18.6262	4.49778	96.9317	30.185	8.29337	25.0666	8.6094	62.3567	27.6065	44.8935	53.9925	0.0565855	34.6866	1.45667	2.28213	79.5856	18.2077	19.583	3.38387	35.7172	0	8.21152	35.8326	30.9062	0	3.04201	14.6178	9.82373	17.8733	0.468189	41.5988	2.43967	0	1.75934	0.97878	27.2385	17.918	0.0423657	9.94762	3.17078	0	226.408	73.0198	7.08507	2.00006	181.129	17.8022	135.289	108.859
ATP2C2	0	0	0	0	0	0	0	0	0	0	0	0	0	0	0	0	0	0	0	0	0	0	0	0	0	0	0	0	0	0	0	0	0	0	0	0	0	0	0	0	0	49.6797	3.94445	0	0	0	0	32.797	0
ATP4A	0	0	0.323185	0	0	0	0	0	0	0	0	0	0	0	0	0	0	0	0	0	0	0	0	0	0	0	0	0	0	0	0	0	0	0	0	0	0	0	0	0	0	8.76462	0	0	0	0.214016	0	0.545097	0
ATP4B	0	0	0	0	0	0	0	0	0	0	0	0	0	0	0	0	0	0	0	0	0	0	0	0	0	0	0	0	0	0	0	0	0	0	0	0	0	0	0	0	0	0	0	0	0	7.82898	0	0	0
ATP5A1	337.743	292.769	581.6	342.845	580.161	789.018	626.939	427.275	546.262	538.32	765.667	499.454	469.175	449.783	642.391	581.984	565.681	537.431	1047.63	784.526	526.975	314.669	223.336	1169.34	171.251	916.187	496.087	614.898	826.171	241.086	633.883	326.278	76.0615	104.189	280.52	154.56	221.632	155.935	227.182	128.305	198.518	1245.62	1816.83	587.289	181.117	2252.07	259.52	982.862	1517.06
ATP5B	381.382	267.259	372.386	353.731	189.397	785.012	494.308	503.17	208.822	129.008	117.754	396.087	312.55	331.265	414.798	634.551	291.813	405.57	200.264	196.88	162.047	128.711	166.141	120.85	103.202	76.3463	197.601	311.087	457.374	141.756	233.197	289.238	5.852	50.5978	182.256	126.453	56.2666	104.427	67.1474	38.8432	53.1773	841.073	798.861	791.799	153.28	547.044	397.635	472.916	880.946
ATP5C1	38.0125	0.751646	172.081	64.5569	0	31.3933	26.0675	108.837	97.8126	112.42	108.983	108.303	105.716	108.552	92.4566	48.6861	148.271	33.7618	36.7627	79.2688	24.9473	116.499	0	89.7694	0	160.373	13.9717	0	79.5351	226.624	111.717	145.64	86.7143	0	45.5318	13.0128	30.2447	0.1094	9.48398	14.3257	29.1759	194.22	213.092	62.0664	153.268	357.679	55.8773	130.812	220.751
ATP5D	8.56092	0	10.4518	0.248195	38.7783	6.29941	47.5473	0	0	26.0365	0	0	0	0	0	0	0	0	12.7507	0	8.90679	1.51748	40.3736	34.6987	0	0	0	15.3386	0	0	0	0	0	7.39134	0	0	0	0	0	0	0	10.488	6.72762	33.4245	0	40.4623	3.62926	26.2156	31.7011
ATP5E	154.137	5.69303	7.54823	9.85018	16.8286	23.4718	48.7273	43.242	29.7131	42.5522	0	15.7104	4.93659	39.1579	30.3437	48.1902	15.9448	4.8383	38.0485	46.1262	179.158	31.3942	136.73	401.203	35.3759	169.114	275.239	217.369	1064.96	0	69.1041	57.8887	35.5299	118.015	77.1278	19.8012	52.8639	0.418444	331.177	185.146	17.8086	381.872	305.183	181.519	33.578	519.686	95.8837	196.893	671.318
ATP5EP2	0	0	0	0	0	0	0	0	0	0	0	0	0	0	0	0	0	0	0	0	0	0	2.90351	0	0	0	0	0	0	0	0	0	0.479298	0	0	0	0	0	0.61743	0	0	0	0	0	0	0	0	0	0
ATP5F1	125.957	200.316	136.47	173.493	68.4545	47.6899	70.746	18.6892	41.3766	128.436	147.467	105.374	49.1882	79.7669	108.29	84.2773	39.8237	110.937	192.11	89.2481	187.882	29.462	29.5861	145.651	2.44506	132.152	168.642	69.8805	113.859	134.737	100.524	2.07999	136.438	30.8158	69.168	38.7147	1.99815	36.7835	4.50468	15.6009	147.486	385.708	762.696	393.934	36.1676	685.504	84.7279	179.908	264.865
ATP5G1	26.4828	27.8272	119.223	67.8877	9.04707	11.973	82.7867	0	8.76747	59.4425	0	9.6967	31.7809	28.2905	36.3707	27.2438	27.8306	77.9816	14.2025	1.13923	235.233	289.983	137.507	0	27.4784	73.163	153.835	23.544	361.856	14.0429	51.1025	0	45.2678	183.873	43.8967	25.525	46.8709	14.6082	0.282167	112.915	0.918641	78.7417	0	10.6338	70.27	0	41.9713	132.347	89.2933
ATP5G2	206.286	133.486	245.253	191.329	69.065	73.059	203.253	90.9188	63.4427	126.771	52.1155	179.44	115.988	98.3011	75.3805	81.4478	47.2603	97.0688	215.215	356.1	338.143	308.813	84.19	327.783	302.846	164.049	549.603	304.225	436.342	274.691	331.355	59.7512	86.6963	84.6578	178.298	170.198	297.698	66.9608	151.838	267.83	203.672	188.265	360.775	404.675	336.729	357.769	466.868	250.658	309.339
ATP5G3	45.2505	18.5021	52.3701	34.4019	30.2127	16.3512	74.0654	36.1448	4.98359	32.9947	69.4778	107.146	46.459	50.9337	30.2101	36.4207	28.3252	22.156	98.5004	67.5532	73.0318	64.2121	54.3844	227.41	133.41	13.5789	33.2669	41.2168	62.0961	50.2197	45.6119	19.109	11.7857	29.8216	38.3899	22.2185	45.5981	32.0544	51.5491	40.2584	24.8831	171.639	157.753	85.9241	22.1587	340.58	99.5927	95.0368	117.897
ATP5H	155.506	27.4942	51.4076	29.8966	39.5579	41.7989	56.4284	56.0032	12.7471	39.0325	45.8773	25.0905	4.68311	52.1876	35.5018	60.9663	111.877	43.6231	165.084	98.8836	229.259	100.527	103.088	321.46	177.04	9.27341	0	160.567	236.175	200.581	0	7.00759	18.5254	51.846	63.0835	117.277	148.24	102.875	56.6395	50.5572	29.4618	246.069	8.01857	132.151	123.419	317.187	119.012	134.419	80.0983
ATP5I	40.7852	17.695	62.8901	43.5255	44.7392	11.2298	44.2879	70.1231	46.882	3.41102	23.2068	35.722	27.5893	2.91142	6.26984	18.6801	10.2272	31.3076	17.2975	42.4938	210.51	42.3237	53.2403	157.341	43.3863	89.9333	328.695	83.387	84.6679	102.39	86.2344	98.136	172.661	48.0756	5.60866	76.7373	30.824	87.344	135.012	469.746	42.8638	68.4363	21.4622	91.3856	113.741	28.6311	146.195	34.9101	15.2335
ATP5J	39.506	1.47755	131.123	94.4285	41.4571	7.2892	87.6899	27.875	32.2925	0.848973	124.131	22.1474	9.09253	13.074	36.3352	1.74753	40.9676	72.237	0	48.5663	133.054	78.9386	34.3864	302.155	21.9821	122.898	147.292	12.8771	476.487	117.436	132.032	61.073	102.155	30.0964	48.4737	45.2177	25.0711	129.612	53.8647	62.2408	16.8094	232.493	34.1733	33.9336	3.14907	139.284	40.3769	110.683	199.743
ATP5J2	73.0092	13.1771	98.5483	23.9232	23.2345	29.1149	120.872	107.858	61.9045	84.9526	43.558	47.4531	53.4445	22.8566	15.0641	27.0947	75.1847	42.4459	60.9379	40.3963	164.901	99.9747	77.7619	113.315	267.967	119.298	123.579	126.273	505.517	109.805	99.7547	29.6535	9.10191	112.02	28.763	60.5022	11.4817	52.8976	116.154	69.0117	39.6876	248.298	86.8245	96.4019	28.7584	136.802	156.454	169.104	225.277
ATP5J2-PTCD1	0.0121191	0.070329	0.0246791	0.0096748	0.0152776	0.0969854	0.0908892	0.0324935	0.00847287	0.0194189	0.0699869	0.0127117	0.406791	0.0102625	0.0113419	3.74489	0.0233044	0.012639	0.017489	0.0200604	0.0213315	0.121834	0.0218187	0.0203971	0.0551318	0.079144	0.151279	0.0365897	0.0670744	0.0254919	0.672565	0.00618962	0.0028524	0.0136076	0.0083996	0.0059053	0	0.00774696	0.00404414	0.0124494	5.06e-151	0.0299319	0.0531518	0.0621799	0.02372	20.218	0.143333	0.0338899	0.0280965
ATP5L	14.9572	22.6213	19.3923	5.38576	24.1283	30.0675	7.79481	75.6602	18.4599	20.0028	23.5034	30.7558	13.346	34.6442	15.1689	14.6698	30.5462	29.4794	13.1299	29.3807	60.5255	29.0165	23.6534	62.9197	19.3712	14.6863	46.9369	64.8303	43.3389	17.1623	48.2247	19.4549	93.5199	45.5094	53.8282	27.7043	36.1078	21.6656	37.0064	65.648	44.9635	86.1598	41.6109	8.00658	26.2338	50.4528	39.7396	57.2692	82.5492
ATP5L2	0	0	0	0	1.03121	0	0	0	0	0	0	0	0	0	0	0	0	0	0	0.700506	0	0	0	0	0	0	0	0	0	0	0	0	0	0	0	0	0	0	0	0	0	5.26447	0	0	0	13.549	0	0	10.5456
ATP5O	238.058	228.029	411.801	149.198	128.938	195.26	208.901	303.737	27.2095	231.121	182.839	169.129	177.272	136.97	240.235	408.525	262.331	250.649	364.296	214.562	301.115	204.526	220.396	374.512	453.531	217.69	187.017	849.692	869.769	211.954	111.907	175.143	106.939	147.312	385.104	141.432	146.009	219.124	352.694	161.716	328.839	442.136	406.608	225.702	373.431	332.253	387.556	255.516	377.13
ATP5S	0	0	18.0357	0	1.59711	2.05779	6.01668	74.159	2.3112	0	0	0	4.41966	9.28852	0	0.702257	4.19341	2.50134	0	0.279061	11.5797	0.224246	0	0	0	8.26812	0	13.367	29.8177	0	0	0	0	0	4.58272	0	11.4925	6.85544	0	0	0	15.5677	23.4777	0	0	55.0451	0	22.9195	22.6142
ATP5SL	32.5011	0	51.4203	0	76.3771	3.22664	63.7461	1.00215	10.428	21.7367	0.604731	145.564	9.07376	81.5618	6.74769	92.4584	56.9626	0.549371	0	6.10521	3.46229	0	0	0	4.68165	5.91413	7.39227	12.5829	0	0	58.641	2.32418	22.449	4.78745	3.88041	2.88408	3.74096	30.7975	2.66907	4.6745	1.88337	62.1581	41.7963	56.9286	20.6634	113.348	41.6134	132.691	26.6495
ATP6AP1	15.6607	0.239882	0	0	31.9731	74.8393	0	49.5638	6.94542	1.03299	0	0.140573	0.141421	0	0	0	0	0	0	0	0	0	11.9362	2.26814	1.7474	0	0	0	0	0	2.09536	1.56082	1.26476	29.8316	4.90812	0	0	0	13.5775	2.20433	0	195.875	192.504	10.2286	0	293.346	0.186314	87.496	155.991
ATP6AP1L	0	0	0	0	0	0.673075	0	64.608	0.311038	0	0	0	0	0	0	0	0	0	0	0	0	0	0	0	0	1.38651	0	0	0	0	20.4285	0	0	0	2.64914	0	0	0	0	0	0	0	0	25.9753	0	2.65069	0	3.27996	22.6499
ATP6AP2	68.1439	266.237	390.006	243.744	173	133.38	0.35735	117.042	168.338	267.46	100.946	28.5246	134.414	178.247	146.111	246.852	69.3843	152.087	74.0112	119.908	0	0.200764	8.40211	71.6157	0	21.7858	0	0	179.303	147.902	2.60292	5.72256	39.5297	23.2015	188.399	68.1698	54.4829	15.96	31.7722	42.5374	22.0393	225.272	227.314	60.703	58.7563	84.9665	12.5364	124.45	335.031
ATP6V0A1	0.35675	0	0	0	0.156961	0	17.1245	14.071	0.0441311	0	0	1.48894	12.7207	0.0542292	0	0	0	1.15056	0.0911817	0.103572	0	0	0.114755	0	0	0	0.596919	1.2239	0	0	0	0	0	0	0	0	0	0	0	0.577855	0	33.9061	15.2905	0	0.358203	9.70647	3.14464	22.7823	2.91495
ATP6V0A2	16.7384	0.323559	6.84836	10.0853	2.72198	4.03594	12.8597	0.0674535	1.04069	33.8676	5.38249	0	0.0839371	16.418	5.71404	0	1.15078	0	15.9183	1.73194	2.36315	0.865418	6.04337	0.674729	0	6.26033	22.5114	0	0	0	16.095	4.62561	0.126168	0	1.01686	0.00974415	0	1.43972	9.83976	0.0894004	0	30.9622	4.12069	2.03335	0.0737859	5.65371	3.27362	7.10359	23.7937
ATP6V0A4	16.4763	0	0	8.17363	0	36.5235	0.694122	0	0	35.7509	0	0	1.60503	0.301966	0	0	0	0.368555	2.53911	0	0	0	0	0	0	0	0	0	0	0	27.6007	0	0.113019	0	2.46838	4.84014	0	12.4058	0	0	17.8107	0	5.39662	0	0	7.87434	0	2.3266	0
ATP6V0B	73.8788	63.7239	121.486	66.0998	42.109	12.0315	54.4386	31.2896	5.06845	106.606	153.224	125.097	61.5905	1.32855	124.902	30.0585	225.728	72.2821	175.285	77.8745	64.0406	104.86	99.0738	799.88	103.809	134.694	289.322	147.033	5.14733	61.5335	3.92193	0.761386	3.52388	15.4718	55.2459	32.2954	5.06866	11.9726	47.6552	65.1459	73.0394	175.764	184.014	203.608	63.7972	112.882	356.925	234.623	491.164
ATP6V0C	9.52312	14.1473	3.52475	8.42291	9.77482	24.263	18.4801	18.2745	11.6284	4.77957	1.8881	0	4.00007	13.3021	4.75189	0	1.22166	0	13.4315	9.61986	20.6315	5.91423	0.558814	11.9732	5.72881	16.7848	5.82271	25.7133	0	6.92165	0	3.04933	0.684537	0.421509	3.50165	0.149834	0	3.65634	0.520025	0	1.12074	44.9053	18.8808	49.3357	3.48415	94.4516	14.8511	42.8014	42.6057
ATP6V0CP3	0	0	0	0	0	0	0	0	0	0	0	0	0	0	0	0	0	0	0	0	0	0	0	0	0	0	0	0	0	0	0	0	0	0	0	0	0	0	0	0	0	0	0	0	0	0	0	0	0
ATP6V0D1	44.5568	26.0407	0	11.7058	7.97313	0	0	6.40826	0	0	0	8.20472	0	0	0	33.0819	4.36663	1.43353	19.4879	39.4323	23.8271	8.5481	0	1.47026	0	60.7429	0	57.3428	58.8129	20.2184	0	0.758693	0	3.05731	0	0	2.76948	0.0675958	0.291086	0	0	344.78	268.093	188.116	164.791	563.978	19.3148	154.683	186.922
ATP6V0D2	0	0	0	0	0	0	0	0	0	0	0	0	0	0	0	0	0	0	0	0	0	0	0	0	0	0	0	0	0	0	0	0	0	0.0398119	0	0	0	0	0	0	0	0	0	0	0	0	0	0	0
ATP6V0E1	15.4023	0	16.971	18.2424	11.771	60.0507	72.9318	0	47.5942	0	0	5.60166	47.2636	1.28889	4.74691	17.9618	22.221	31.5779	40.1367	3.06326	41.9839	74.2993	0	0	92.0174	61.9858	378.663	31.8681	0	81.3578	0	69.1515	25.3315	0	0	0.360372	127.96	49.0545	9.38071	2.31418	0.168679	158.395	146.699	84.6395	42.8322	310.355	26.3666	75.1478	142.209
ATP6V0E2	0	1.9712	0	0.16298	9.77788	0	0	1.40998	0	0	27.6292	30.1554	0	4.67556	0	0	0.201744	1.00513	33.0439	0	2.36652	0.151368	11.001	0	0	0	12.5924	3.52373	53.9283	0	12.1095	0	0	0	0	0	0	11.4176	0.132307	6.48352	29.8246	37.7274	0	36.1966	29.3985	12.1651	42.707	17.8702	42.3228
ATP6V0E2-AS1	0	0	0	0	39.3295	0	0	0	0	0.136831	0	0	0	0	0	0	0	0	2.13098	0	0	0	0	0	0	0	0	0	0	0	0	0	0	0	0	0	0	0	0	0	0	0	0.380622	0	0	1.50484	0	0	0
ATP6V1A	52.0603	6.01918	80.5617	37.3124	34.4522	32.038	1.7151	37.5882	0	22.5206	15.008	5.6768	44.91	39.2718	14.6538	14.9114	1.10957	0.15794	13.7938	34.7707	3.91579	0	0	89.9675	52.1848	33.4631	2.93382	0.364166	46.9822	37.0748	56.5277	0.111889	9.709	0.47177	1.64472	3.30429	14.7929	2.98222	1.73217	1.57385	27.914	2.50959	1.24052	13.8072	40.9482	94.2981	28.625	6.66885	15.2243
ATP6V1B1	39.3403	0	0	0	0	1.08152	3.01867	18.7091	0.499231	0	0	0	0	0	0.129423	0	4.24623	0	0	48.8299	1.27323	0	0	0	0	0	0	0	0	48.5438	0	0	0	0	0	0	0	3.19894	0	0	0	0	0	0	0.271035	0	0	1.89506	0
ATP6V1B2	126.058	10.6589	20.3573	22.4777	46.7215	89.1698	164.228	77.9359	22.1637	39.6156	61.9044	80.2609	55.4882	18.275	43.0788	41.2607	38.5268	5.38525	90.2947	76.2433	67.5599	5.16483	0	35.4873	9.07868	29.8727	1.23897	4.32061	51.1321	0	0.13956	0	57.7893	0.182223	1.88512	1.91027	0	0	0	21.788	14.1449	244.177	175.866	176.806	18.4885	246.447	47.7821	158.116	273.66
ATP6V1C1	8.7257	26.5484	25.5101	0	31.2482	6.42732	13.6862	87.0409	60.1992	30.6718	26.4243	0	3.48343	26.2015	4.89022	33.8598	1.14979	20.8999	0	12.7171	18.6623	7.91339	0	17.3038	1.43927	16.4736	61.8901	25.9475	5.30155	0	8.77183	15.325	0.0145366	0	0	0	0	4.32721	0.0194759	8.34178	0	47.9172	2.37456	1.40598	15.8179	13.0328	27.1141	33.7332	5.2959
ATP6V1C2	0	0	0	0	0	0	10.3906	0	0	0	0.133623	0	0	0	0	0	0	0	0	0	0	0	0	0	0	0	0	0	0	0	0	0	0.220679	0	0.0267738	0	39.7508	2.18947	0	0	0	0	0	0.445364	0	15.1241	11.5534	17.8421	1.57638
ATP6V1D	13.7834	66.9699	2.0276	0	77.1986	22.4835	29.8329	57.0494	0	38.6162	0	37.834	25.4956	0	2.66649	5.75787	4.91109	37.3369	20.9685	60.3399	81.3862	13.5621	0.282876	389.826	0.82827	19.767	204.416	3.34021	48.2708	52.2827	0	0	38.4173	16.4657	7.40408	34.6721	22.9245	0	14.5242	15.2884	84.9689	191.821	178.923	307.759	34.6599	280.573	35.9866	221.157	196.721
ATP6V1E1	96.7732	45.5649	7.20569	88.9381	149	52.8388	121.846	58.398	51.1487	0.351804	0	94.2623	54.8462	40.9333	17.3157	32.3991	55.4501	9.30086	150.128	116.01	37.0583	25.0831	7.56762	141.923	53.1749	15.6759	2.12945	213.015	56.29	315.398	17.6095	160.461	35.5765	126.844	52.3812	41.7616	86.3894	75.8984	44.4767	0.304024	18.2254	545.058	349.758	151.308	80.1555	597.757	102.745	218.774	247.625
ATP6V1E2	0	14.9871	0	0	55.4711	0	0	3.8501	0	0	0	0	0	14.9838	4.17331	0	0	0.393571	0	14.9844	0	3.31627	0.255112	7.27236	11.2043	0	0	51.516	1.65279	0	10.5246	0	0	0	0	0.242701	0	0	0	0	25.0721	4.50585	3.07956	48.8184	0	0	34.047	7.40983	17.3697
ATP6V1F	110.615	58.9298	2.03543	10.7361	1.73884	11.9776	0	112.75	16.9321	3.67993	49.4177	56.8543	20.9063	6.66402	33.394	20.2695	1.91854	29.293	4.20811	48.2305	9.27714	53.25	68.7592	182.728	105.83	1.4539	195.435	65.6538	32.1098	205.593	0.764913	60.1631	0.150955	0	33.2833	75.6059	94.4451	60.9646	0	117.812	85.0656	86.7482	0	101.473	0	179.279	46.2041	116.747	122.906
ATP6V1G1	189.253	33.1036	31.539	132.178	105.803	33.0511	141.226	227.005	27.9325	67.8739	112.377	236.832	231.341	157.479	134.526	101.84	101.215	240.387	203.944	108.447	160.933	111.119	78.9948	206.134	330.442	270.444	21.7977	72.7092	186.012	213.635	198.704	85.4103	81.2298	161.471	90.7247	76.4958	130.102	148.884	36.4625	76.713	137.051	450.13	661.603	165.681	180.474	841.509	66.6872	186.84	439.824
ATP6V1G2	0	0	0	0	0	0	0	0	5.86e-151	0	0	0	0	0	0	0	0	0	0	0	0	0	0	0	0	0	0	0	0	0	0	0	0	0	0	0	0	0	0	0	0	12.2593	0	66.6305	0	0	0	0	0
ATP6V1G2-DDX39B	0.000135141	1.42e-15	2.42e-18	6.54e-10	1.22e-29	4.07e-06	8.47e-10	8.8e-17	4.40635	4.47e-22	1.25e-17	1.92e-10	7.18e-15	0.000185513	4.28e-07	0.000150459	2.62e-08	4.84e-13	3.52e-15	1.61e-08	9.84e-16	1.74e-16	1.04e-14	1.08e-20	1.42e-12	3.24e-10	4.96e-09	3.73e-27	7.02e-15	8.99e-15	6.47e-16	4.71e-07	1.38e-07	1.93e-10	3.3e-11	5.53e-06	1.82e-05	3.21e-10	2.23e-12	1.24e-16	5.75e-18	0.822877	0.000973182	0.0011108	9.43e-09	0.000641769	1.39e-09	0.000215098	1.86e-11
ATP6V1G3	0	0	0	0	0	0	0	0	0	0	0	0	0	0	0	0	0	0	0	0	0	0	0	0	0	0	0	0	0	0	0	0	0	0	0	0	0	0	0	0	0	0	0	0	0	0	0	0	0
ATP6V1H	19.0597	0.242394	81.7957	54.723	15.4186	0.200037	62.5306	67.1683	43.3164	39.6713	27.224	189.373	6.8614	0.114227	0.119525	39.9611	0.261424	1.11633	40.3557	3.05205	6.35658	0.587975	22.3	2.29232	0.353104	11.2372	0	48.4401	10.4201	0	44.8985	0.065708	7.83987	7.9969	2.21228	0	0	1.63783	5.97827	0.301022	0	81.001	47.3915	27.3918	0	106.027	10.9925	22.7437	68.8617
ATP7A	3.37766	0	57.1488	37.5708	1.38581	1.05752	0	26.5227	0	7.06059	0	12.3642	0	0	0	11.1882	0	0	12.0786	0	7.1855	0.767766	0	0	0	0	19.3001	0	5.28479	0	4.59689	0	0	0	1.99387	0	0	0.297456	0	0	0	5.27293	0	0	0	0	0	12.9661	6.31727
ATP7B	2.61694	18.5268	17.9695	21.0572	1.27101	27.5469	0.281349	0.293962	3.72974	34.3357	1.93253	0	10.2005	1.39051	0	10.9103	0	0	11.8738	18.246	8.33122	4.5271	0	0.551463	12.4748	0	3.21746	0	0	0	0	12.8661	0.646102	0	2.02893	3.51383	15.2172	12.8732	4.0338	0.0194756	1.79687	1.89213	0.935498	9.7494	25.9728	9.61184	0	1.6989	0.392781
ATP8A1	0.0193114	0	18.8992	0.0246113	0	16.9348	10.0397	0	0	5.97006	40.9947	0	0	0	0	0	0.06041	8.36523	0.0890562	0	0	0	0	0	0	0	20.4034	0	0	0.253239	0	0	0.00994305	0	4.25065	0	0	0.98936	0	0	0.0142838	3.88522	0	5.94355	0.932423	0	10.9133	2.14526	10.3275
ATP8A2	0	0	0	0.205962	0	0	0	0	0	0	0	0	9.4812	0	0	0	0	0	0	0	0.642293	0	0	0	0	0	0	10.8706	0	0	0	0	0.0166493	0	0	0	0	0	0	0.0235857	0	8.91736	3.85413	0	0	2.38927	1.09902	6.70538	7.84955
ATP8B1	0.595987	0.198677	0	0	0	0	0	0	0.0605392	0	0	0	0.0928142	0	0	0	0	0	0	0	0	0	0	0	0.115053	0	0	0	0	13.5628	0	0	0	0	0	0	0	0	0	0	0	0	3.41678	0	0.163156	0	0	0	0
ATP8B2	0	0.402901	11.5764	0	0.217903	0.199545	3.82037	2.57037	0.398999	0.0693886	0.95966	0	0.141174	0	0	0	0.172051	0	0	0	0	0	0	0	0	0	0	0	0	0	0	0	0	0	0.659065	0	38.4356	0	0	0	0	0	0.192479	2.27937	0	0.253538	0	0	0.101013
ATP8B3	0	0	0	0	0	0	0	0	0	0	8.23991	0	0	0	0	0	0	0	0	0	0	0	0	0	0	0	24.3798	4.88266	0	0	0	0	0	0	0	0	0	0	0	0	0	0	0	0	0	0	0	0	0
ATP8B4	0	0	0	0	0	0	0	0	0	0	0	0	0	0	0	0	0	0	0	0	0	0	0	0	0	0	0	0.499925	0	0	0	0	0	0	0	0	0	0	0	0	0	0	0	0	0	0	0	0	0
ATP8B5P	0.0584409	0	0.156438	0	0	0	0	0.370055	0	0	0	67.9071	0	0	0	0	0	0	24.0858	0	0	0	0	14.8878	0	0	0.50862	0	0	0	0	0	0	0	0	0	0	0	0	0	0	0	27.8494	15.1147	0	16.8383	0	0	1.07378
ATP9A	0	0	0	0	0.0417624	0	0	15.184	0	0.053199	0	0	0	0	0	0	0	0	0	0	1.91053	0	0	0	0	0.202892	2.37708	5.55615	0.658374	1.6529	0	0	0	0.011699	0	0	0	2.93105	0	0.0153643	0	0.579874	2.0646	15.3698	0	7.76919	2.19218	4.86299	8.44023
ATP9B	0	3.9481	12.3611	0	5.19065	25.0754	2.049	21.0965	0	2.17213	43.5681	7.14992	5.83822	25.9656	19.4584	0.0916504	17.243	0	8.88697	0	1.80405	0	0	21.6486	0	0	34.9587	0	0	0	2.0965	0	2.75286	0	0	1.47097	0	7.40156	0	0	0	21.8115	23.0774	13.662	5.8612	24.1847	0.33901	5.28557	1.65018
ATPAF1	14.6649	86.7095	176.292	32.3898	8.89808	122.955	84.3711	129.314	0	5.78417	86.386	0	32.7653	0	15.3002	0.270967	0	0	32.6042	49.3782	43.1419	0	0	0	211.757	0	34.9063	0	0.689573	133.076	0	20.4558	0	0	0	12.026	6.15856	0	0	3.25435	127.184	100.37	313.075	45.2888	0.66293	433.159	12.9557	28.9977	217.452
ATPAF2	11.1931	0	0	0	1.59705	11.6828	0	27.8737	0	0	0	0	0	30.1803	0	0	0	0	0	0	0	0	0	21.6061	0	0	0	0	0.72753	0	0	0	0	0	4.02432	0	0	0	0	0	0	34.3282	14.629	11.5321	0	128.139	1.31384	13.5411	27.9503
ATPIF1	39.4691	40.6714	80.559	46.1931	46.2643	39.59	74.7534	165.319	0	35.6387	0	58.443	32.4896	63.623	17.7331	37.5478	73.8306	77.672	51.5177	16.4103	65.8619	26.6994	2.76894	72.9159	22.3196	202.634	145.142	81.7343	13.6411	65.2909	56.5971	0	46.8743	22.4189	57.7691	0	14.1882	38.4635	20.5103	18.0234	54.367	89.1948	196.042	98.0477	0	221.709	14.15	144.976	106.731
ATR	0	27.2683	22.4744	1.13131	11.2164	12.1545	17.122	19.9742	0.323549	11.85	0.0481747	0	0	14.7173	1.65495	37.0219	0	0	1.55476	0	1.09442	0.953631	0	0	0	0	0	1.45492	10.1366	0	0	0	0	0	0.771914	0	0	0	0	0	0	8.12321	39.8712	0	0	13.8843	14.6315	10.7349	6.38795
ATRAID	76.209	70.3492	32.8382	91.2639	0	33.6066	34.061	0	0	0	2.10024	23.6039	9.30485	20.2491	0.312253	69.9076	15.0728	57.2127	99.9618	108.166	73.6046	35.0162	85.9194	332.424	67.5325	72.7425	292.123	95.5235	325.251	2.10439	0	46.5945	1.08839	0.117254	11.489	0.249884	22.3432	1.07902	0.14454	3.36224	0	152.222	78.341	39.0463	52.4549	152.472	117.668	28.2704	183.454
ATRIP	0.212036	0.62069	57.9793	0.0848323	0	0	15.3314	0	14.5898	0	0	0	0	0	0	0	0	0.316861	0	3.52922	12.847	0	0	19.0456	0	0	35.2601	0	5.77101	0	0	0	0	0	0	4.76022	27.8297	0.0450706	0	0	0	84.1703	55.2187	0	0	39.0879	0.606213	5.48521	112.425
ATRN	6.46059	9.67977	9.24506	0.117094	0.0364517	3.96179	24.3971	38.1403	4.58027	12.259	14.6335	2.22238	0.723187	11.1694	12.2896	13.9191	6.20703	21.0686	18.905	7.26397	1.8757	6.74485	2.29135	0	0	8.4092	0.553106	0.818572	1.37872	3.08447	0	0.0580175	0	0	3.95996	1.84188	5.4826	0	1.29353	3.43343	2.47933	34.4048	32.5698	1.06691	4.47922	47.3845	0.16634	17.7406	12.5475
ATRNL1	0	4.40525	0.482377	0	0	0	31.2598	0	0	48.966	68.6339	0	0	0	0	0	0	0	1.69163	2.29531	12.4123	0.985249	1.693	0	0	0	0	0	0	0	0	0	0	0	0	0	0	0	0	0.075407	53.9822	8.81919	7.49406	0	0	22.3648	0	3.91084	27.8045
ATRX	7.09284	8.92599	17.0558	0.108922	48.1809	46.6941	17.561	36.2854	14.0286	41.508	11.3094	8.60948	5.13986	3.09895	1.99353	12.564	19.0557	17.2191	18.0871	12.9244	15.9101	4.58976	9.00196	1.86095	0.362572	14.5408	16.0715	7.70981	47.5395	11.9229	3.73163	22.479	0.594054	13.6629	7.7496	2.4255	12.966	5.1945	0.0294884	3.14046	8.61907	50.6363	29.9045	40.4466	7.12441	72.9757	26.1023	23.196	69.2186
ATXN1	11.2161	0	0	0	0	0	11.1893	0	3.96239	0	0	0	0	0	0.405825	0	0	0	1.44505	8.6434	1.05993	0	3.20856	0	0.697955	0	0	0	0	1.56484	0.456434	0	0.00768271	0	0	0	0	0	0	1.70323	0	0.646794	4.6072	0.123741	0	0	0.575168	0.352493	0.0548815
ATXN10	18.9086	103.717	107.391	49.5135	128.14	142.337	25.7577	43.6072	40.3589	108.993	115.493	158.065	33.8969	29.4727	9.58624	102.971	84.7821	84.6672	101.957	41.8518	78.3227	50.4848	13.5441	169.35	79.6982	12.2805	152.26	70.1796	83.6813	49.282	52.5959	30.1865	75.3005	0	20.7602	14.2055	21.0471	16.3975	8.67791	2.12076	18.6907	109.587	421.607	121.366	18.2109	882.43	82.7296	103.189	197.478
ATXN1L	5.11434	23.0166	9.22833	0	6.57631	3.7705	16.7853	4.61865	6.84606	12.2084	0	6.54397	1.21098	6.50504	1.01141	0.592917	0.695683	1.53059	8.37686	0.211565	13.471	1.66505	6.85973	0	0	1.94794	0	0.277117	43.3617	29.0283	6.43028	8.60192	4.50666	1.5277	3.12313	0.948713	0.670144	10.1729	12.4293	0	6.02547	35.7896	10.0528	6.37228	11.3779	25.8272	9.15093	4.28821	26.4683
ATXN2	2.65903	0.0506334	66.1525	22.0743	45.6681	7.77385	34.2711	23.565	28.8523	12.383	10.4236	0.648143	0.236845	33.1534	10.9822	0.422907	12.4492	6.70307	26.2789	13.9319	8.91506	0.24409	0	53.5242	0	72.9615	102.529	3.67163	23.3523	8.59136	13.8984	23.1439	4.26586	2.12909	18.7927	7.50523	1.42538	0.639312	0.285679	0.0503535	8.73048	72.0965	52.7726	85.1311	4.57794	166.79	16.3508	46.7719	109.32
ATXN2L	0.7583	0.357465	7.96473	0.386521	2.23617	1.87621	0.456968	0	3.66953	2.40964	0	0.189003	0.443196	0.93301	0.211598	0.106278	1.08261	0.411929	2.38414	0.677082	1.04731	1.73922	0	1.1966	4.4276	0	0.326804	0.14871	0.271547	0	0.221045	2.11285	0	0.0963489	0.541918	0.0344363	0.0756245	0.774868	2.49354	0.158038	0.288559	3.63605	8.81089	3.7457	1.95211	5.66312	1.08734	3.39077	10.834
ATXN3	28.6832	6.90673	8.1922	12.1588	10.702	9.63227	12.7617	21.4772	0	9.64857	0	12.0933	7.24941	0.0653183	0.212633	15.8818	12.3284	4.77227	20.5573	17.7744	10.6166	17.2577	7.0506	8.90791	0	43.5675	61.5608	29.5509	0.827403	7.1338	32.3144	4.49026	0.0136005	0	0.277672	4.41263	0.64604	4.64928	0.109459	1.51783	0	18.1989	6.26458	11.3138	2.49723	4.72146	4.03474	7.91488	11.5858
ATXN3L	0	0	0	0	0	0	0	0	0	0	0	0	0	0	0	0	0	0	0	0	0	0	0	0	0	0	0	0	0	0	0	0	0	0	0	0	0	0	0	0	0	0	3.53689	0	0	0	0	0	9.5951
ATXN7	0	3.34323	19.304	14.582	21.4083	4.30634	0	1.65437	0	14.2995	0.125001	1.32345	6.86275	0	0	0.0612499	0	0	5.65362	11.9968	0	10.8492	0	0	15.8465	0	2.64005	6.52495	16.4524	1.83502	0	0	0.348122	0	0.0125183	0	0.975787	0.0159902	0.0345518	0.475062	4.07453	23.5598	9.29979	9.97441	0	8.43587	13.333	13.8103	9.94721
ATXN7L1	0	15.3194	6.79361	4.43487	0	9.07873	0	0	0	0	18.3728	6.25966	0	0	14.655	7.284	0	25.8694	0	5.84473	0.304531	0	0	0	0	2.59893	0	0	0	3.16781	0	0	0	0	0	0	0.432581	0	0	0	0	0	3.77018	0	0	0	8.22275	29.9262	16.5133
ATXN7L2	0	2.61116	2.48742	0	0	0	0	0	0	0.359805	0	0	0	0	4.41986	0	0	2.71979	0	0	0	0	0	0	0	0	0	0	0	0	0	0	0	0	0	0	0	0	0	0	0	27.3539	0	0	0	28.0884	0	8.39092	23.8571
ATXN7L3	1.23767	6.98645	11.8378	1.16664	23.804	0	3.28342	13.8704	17.6054	16.3139	3.0858	0.704641	3.14841	0.0627583	6.51212	3.93611	2.30269	3.48247	2.75196	0.841282	1.04055	0.432247	0	0.315118	0	0	0	1.41564	23.5593	5.55551	0	0	2.05226	0.0508583	0.343443	1.63794	0	0	0.820984	5.8441	5.41969	5.96464	7.07395	0.760629	4.56127	9.53335	0	1.5108	5.39198
ATXN7L3B	0.982705	88.0461	25.5651	8.01538	3.71836	0	0.0941043	0	15.0111	0.338236	25.9504	0	0.0766864	0	4.67816	0.219133	1.68268	0	0	1.17122	0	0	4.15205	0	4.55823	0	3.70578	0	61.8642	8.92437	5.35147	6.50066	0	2.92673	0	0	0	0.114032	1.53861	5.30446	9.67116	56.7071	26.9447	0	0.808057	10.7336	0	19.351	2.62715
ATXN8OS	0	0	0	0	0	0	0	0	0	0	0	0	0	0	0	0	0	0	0	0	0	0	0	0	0	0	0	0	0	0	0	0	0	0	0	0	0	0	0	0	0	0	0	0	0	0	0	0	0
AUH	0	0	9.12319	0	0	25.4697	0.709592	0	0	1.4139	0.83793	0	0.38916	0.15547	0	2.50558	0	9.11932	0	5.03927	0	7.99432	3.60618	0	0	19.0965	0	0	0	0	0.863412	0	9.12412	0	0	0	2.60742	0	12.1752	0	0	0.89133	8.70542	0	0	0	0	0	21.8614
AUNIP	76.1776	0	0.303509	53.2585	36.7772	1.55062	0	9.81734	44.5911	0.329258	2.9644	39.055	0.273784	6.53595	17.6312	0	62.6097	11.2452	4.23284	43.431	36.9878	22.3414	1.61782	0	0	0	41.4369	2.72948	0	22.1433	0	0	0.0408243	0	7.92158	33.0962	0	2.27802	28.3174	0	0.0585891	2.51155	94.4003	25.1534	40.9557	239.109	84.6415	14.1272	83.6139
AUP1	48.6961	27.2834	0.257876	40.0341	42.211	60.8495	42.5869	42.7301	7.30138	57.63	15.4742	5.92642	30.2163	24.6047	16.9137	91.4189	5.63622	112.248	5.43214	32.8397	28.7678	21.0871	0	52.4096	0	0	8.43221	0	32.2324	1.09626	17.0813	0	15.6533	15.8943	13.2958	0.219676	0	26.5612	0.0762365	4.19201	0	29.5357	233.288	155.525	170.066	250.452	25.0571	83.5133	59.9848
AURKA	39.3197	0	182.426	19.1231	123.412	97.4837	182.692	43.6095	15.6035	0	0	2.23233	154.692	1.79516	125.749	259.563	4.87908	80.7568	98.8853	60.3741	51.6754	7.50719	0	38.2727	0	70.9429	20.9347	0.264045	17.9075	70.7796	253.539	0	0.167336	16.0705	28.8277	18.4629	25.5669	12.8696	15.3798	0	0.0599434	118.584	17.7346	0	0	16.218	0	53.9502	71.8085
AURKAIP1	18.466	1.85991	75.038	33.16	120.588	36.2146	56.0186	58.1425	34.5759	23.0594	0	13.8743	15.3433	2.8845	1.1394	5.469	57.1975	7.03898	19.4167	67.7083	55.6611	80.6343	33.217	247.92	196.56	0	176.645	0	31.099	68.7506	48.9476	13.9983	0	6.36648	30.7582	36.039	31.3579	35.1553	32.0357	0	1.31596	157.489	105.592	115.913	72.2159	212.011	120.869	71.0924	150.148
AURKAPS1	0	0	0	0	0	0	0	0	0	0	0	0	0	0	0	0	0	0	0	0	0	0	0	0	0	0	0	0	0	0	0	0	0	0	0	0	0	0	0	0	0	0	0	0	0	0	0	0	0
AURKB	58.7352	0	29.6759	54.507	30.7352	21.6618	266.525	0.418348	8.13787	0	0	78.599	44.0762	0.424072	2.90159	8.74566	96.2849	80.9174	6.06509	55.4374	1.30328	14.1578	0	0	11.1086	7.43309	0	17.3802	0	0	2.74301	0	15.5117	0	22.9283	5.0508	0.972446	13.1101	8.24277	0	17.0695	6.07221	0	19.0922	0	0	2.43823	3.57541	0
AURKC	0	0.500434	0	0	0	0	0	0	0	46.3716	0	0	0	0	0	0	0	0	0	0	0	0	0	11.9853	0	0	0	28.5312	2.17793	0	0	0	0	0	11.0481	0	0	0	0	0	0	99.6355	45.1967	17.373	0	13.5995	5.89733	108.313	86.7606
AUTS2	10.9014	0	1.26065	0	0	15.9718	0.414817	0	0.0549734	0	18.3635	0	0	0	0	0	0	0	0	0.51523	0.628057	0	1.99891	0	0	0.474324	0	0.997048	0	0.0804379	2.94408	0	1.2922	0	0.627382	0	0	3.44709	2.20691	0	0	11.085	28.7341	0	10.1503	39.8809	3.1471	0.231911	43.6169
AVEN	41.4969	0.17118	6.52373	14.5608	8.34313	31.6452	0	74.9681	0	1.47443	2.62138	0	11.5755	29.8539	0	0	0	15.07	5.73153	3.40249	14.0018	0	33.1787	17.8869	0	0.569326	0	94.8969	0	63.2071	41.1399	13.7043	0	0	6.01499	4.90825	0	3.65877	14.7036	16.5676	0	27.9024	15.6883	2.92897	0	0	8.54291	93.2568	27.9621
AVIL	0	0	0	0	0	0	0	0	0	0	0	0	0	0	0	0	0	0	0	0	0	0	0	0	0	0	0	0	0	0	0	0	0	0	0	0	0	0	0	0	0	0	0	0	0	0.257584	0	0	1.43273
AVL9	0	0	11.9323	52.2019	0.286432	0	0	0	32.0987	12.3981	55.1107	5.45078	20.559	0	0	7.65937	35.1008	0	0	0	1.0271	20.6833	0	26.9889	0	0	0	1.73995	0	1.42343	0	0	5.72834	0.0401265	0	0	0	0	19.0965	8.8351	2.18897	8.28915	4.5732	10.8231	0	7.03377	0.492752	13.9464	0
AVP	0	0	0	0	0	0	0	0	0	0	0	0	0	0	0	0	0	0	0	0	0	0	0	0	0	0	0	0	0	0	0	0	0	0	0	0	0	0	0	0	0	0	0	0	0	0	0	0	0
AVPI1	0	0	0	0	0	0	0	0	0	0	0	0	0	0	0	0	0	0	0	9.34224	0	0	0	0	0	0.636817	0	0	0	3.44736	0	0	0	0	0	4.23813	0.0759232	45.0332	0	0	0	35.373	0.923271	0	75.8776	0	0	19.9657	0
AVPR1A	0	0	0	0	0	0	0	0	0	0	0	0	0	0	0	0	0	0	0.562496	0	0	0	0	0	0	0	0	0	0	0	0	0	0	0	0	0	0	0	0	0	0	0	0	0	0	0	0	0	0
AVPR1B	0	0	0	0	0	0	0	0	0	0	0	0	0	0	0	0	0	0	0	0	0	0	0	0	0	0	0	0	0	0	0	0	0	0	0	0	0	0	0	0	0	0	0	0	0	0	0	0	0
AVPR2	0	0	0	0	0	0	0	0	0	0	0	0	0	0	0	0	0	0	0	0	0	0	0	0	0	0	0	0	0	0	0	0	0	0	0	0	0	0	0	0	0	0	0	0	0	0	0	0	0
AWAT1	0	0	0	0	0	0	0	0	0	0	0	0	0	0	0	0	0	0	0	0	0	0	0	0	0	0	0	0	0	0	0	0	0	0	0	0	0	0	0	0	0	0	0	0	0	0	0	0	0
AWAT2	0	0	0	10.4889	0	0	0	0	0	0	0	0	0	39.7356	0	0	0	27.4435	0	0	0	0	0	0	0	0	0	0	0	0	0	0	0	0	0	0	0	0	0	0	0	0	0	0	0	0	0	2.28383	0
AXDND1	0	0	0	0	0	0	0	0	0	0	0.122127	0	0	0	0	0.601281	0	0	0	0	0	0	0	0	0	0	0	0	0	0	2.74847	0.0387613	0	0	0	0	0	0	0	0	0	8.37387	10.4286	0	0	2.71788	0.333296	0	1.98096
AXIN1	0.0463892	5.14028	1.6193	1.25857	24.4786	0	0	0	0.200751	3.51349	0	0	8.12771	0.0637068	16.2484	18.4442	1.45708	0	0.535744	3.04226	6.58459	0	0.943615	17.5986	0	0	3.5002	0.159203	0	0	0	0	0	0	3.68544	0	0	0	2.42926	0	0	34.9417	0.976461	2.31206	0	13.5113	0.210382	11.1432	30.3871
AXIN2	2.35247	0	27.3733	0.0490961	0	6.53314	8.12535	23.8729	2.15343	7.88679	9.23379	0.658287	0.33079	15.4514	5.47256	8.60062	2.05635	15.9263	9.16418	3.03196	9.19126	5.27181	5.15108	5.58075	4.26166	30.1467	0	1.71986	43.2383	0	1.08089	5.30496	0.019848	0	1.81128	0.0306368	1.45712	8.83738	10.0202	0	0	6.23064	0	0.640317	21.0367	1.78128	0.349563	0.181647	0
AXL	0	0.116295	0	0	0	0	0	0	0	0	0	0.0677159	0	0	0	0	0	0	0	0	0	7.10623	0	0	0	0	0	0	0	0	0	0	0	0	0	0	10.5837	0.0253189	0	0	0	0	5.28506	0	0	0	0	0.0934125	0
AZGP1	0	0	0	0	0	0	0	0	0	0	0	0	0	0	0	0	0	0	0	0	0	0	0	0	0	0	0	0	0	0	0	0	0	0	0	0	0	0	0	0	0	0	0	0	0	0	0	0	0
AZGP1P1	0	0	0	0	0	0	0	0	0	0	0	0	0	0	0	0	0	0	0	0	0	0	0	0	0	0	0	0	0	0	0	0	0	0	0	0	0	0	0	0	0	6.34398	0	0	0	0	0	0.373214	0
AZI2	123.843	0	5.54088	16.0818	0.0962891	23.2418	64.152	51.5598	97.3585	6.09241	3.15082	6.14672	20.8756	0.534213	11.9331	0.119247	58.3874	45.0924	67.9827	41.4513	33.2618	25.0774	36.3091	3.48038	0	30.5636	187.238	160.804	106.504	0.159167	130.285	19.7176	21.4547	0.278194	0.121389	0	1.77971	26.0635	0	13.713	0	166.902	41.7245	8.07464	22.2118	78.4953	13.7562	131.921	117.557
AZIN1	78.3698	100.073	121.436	162.637	115.846	197.275	250.747	82.7388	124.75	134.688	99.8133	4.8447	41.3941	49.5293	103.201	31.9007	11.4562	72.8598	113.937	39.4867	31.5293	26.2829	1.91796	59.4408	0.165101	53.0603	45.1062	6.79789	52.8122	0.636067	20.3945	22.8234	15.4176	27.7284	24.6744	21.6526	20.8915	39.0741	52.6453	4.72924	8.52916	38.5816	36.0056	29.0309	3.27877	76.0952	34.603	63.4762	43.9962
AZU1	0	0	0	0	0	0	0	0	0	0	0	0	0	0	0	0	0	0	0	0	0	0	0	0	0	0	0	0	0	0	0	0	0	0	0	0	0	0	0	0	0	0	0	0	0	0	0	0	0
B2M	0	0	0	0	0	0	0.418186	0	0	0	0	0	0	0	0	0	0	0	0	9.51768	126.484	0	0	288.973	0	115.768	553.353	0	288.053	0	42.0271	0	0	0	0	9.84539	0	0	0	0	0.292302	418.882	384.407	322.55	0	532.17	22.3178	113.039	326.481
B3GALNT1	0	0	0	0	0	0.124417	0	0	0	0	0	0	0	0	0	0	0.161649	0	4.51866	4.5908	1.46073	0	0	0	27.1467	0	1.55335	3.35673	0	30.8583	0	0	0.026469	4.22851	0	0	0	0	0	0	0	46.4559	13.8227	70.1336	0	24.4316	29.18	23.3791	90.5714
B3GALNT2	1.26478	0.0501214	3.81921	23.0264	20.197	0	9.7955	0	0	0	20.6364	2.79951	0	0	0.0489658	0.0837204	0	5.06246	6.62114	8.77567	0.193949	0	1.48844	60.6136	0	0	55.3801	13.1306	0	3.9164	17.9367	0.0270151	0.0527835	1.42402	0	6.60088	0	1.92035	0	0	0	5.92457	9.58477	3.40475	19.8766	69.2898	15.1007	8.45458	2.76505
B3GALT1	0	0	0	0	0	0	0	0	0	0	0	0	0	0	0	0	0	0	0	0	0	0	0	0	0	0	0	0	0	0	0	0	0	0	0	0	0	0	0	0	0	0	0	0	0	0	0	0	0
B3GALT2	0	0	0	0	0	0	0	0	0	0	0	0	0	0	0	0	0	0	0	0	0.395551	0	0	0	0	0	0	0	0	0	0	0	0	0	0	0	0	0	0	0	0	1.832	2.60728	0	0	6.22698	0	0	0
B3GALT4	0	0	0	0	0	0	0	0	0	0	0	0	0	0	0	0	0	0	0	0	0	0	0	0.727109	0	0	6.36391	0	56.849	0	0	0	0	0	0	0	0	0	0	0	0	0	0	0	0	0	0	0	0
B3GALT5	0	0	0	0	0	0	0	0	0	0	0	0	0	0	0	0	0	0	0	0	0	0	0	0	0	0	0	0	0	0	0	0	0	0	0	0	0	0	0	0	0	0	0	0	0	0.297511	0	0	0
B3GALT6	0	0	0	0	0	0	0	0	0	0	0	0	0	0	0	0	0	0	0	0	0	0	0	0	0	24.6718	0	0	0	10.6286	0	0	0	0	0	0	0	0	0	5.85551	0	0	0	13.4711	0	0	5.04137	6.49869	27.5807
B3GALTL	0	3.74892	0	0	0	14.0658	0	0	4.02433	7.04367	0	0	0	0	0.111084	0	0	5.7089	9.29723	0.304639	0.109939	0	0	0	0	0	22.1989	0	8.73734	0.253741	5.13395	0	0	0	1.76177	0.0153908	0	0	0	0	4.06674	14.3528	5.4338	0	0	1.78976	6.05863	0.365015	0.284906
B3GAT1	0	0	0	0	0	0	0	0	0	0	0	0	0	0	0	0	0	0	0	0	0	0	0	0	0	0	0	0	0	0	0	0	0	0	0	0	0	0	0	0	0	0	0	0	0	0	0	0	0
B3GAT2	0	2.90625	0	0	0	0	0	0	0	0	0	0	0	0	0	0	0	0	0	0	0	0	0	0	0	0	0	0.621553	0	0	0	0	0	0	0	0	0	0	0	0	0	0	0	0	0	0	0	0	0.331748
B3GAT3	0	23.7244	0	21.6989	0	0	0	12.2682	0	0	0	0	25.4641	0	0	0	9.92734	0	0	0	0	0	0	43.8145	0	0	0	13.0434	17.8558	0	0.27854	0	0	0	0	0	0	0	0	0	0	8.15184	0	9.98082	0	4.04847	35.7207	12.705	101.188
B3GNT1	0	0	0	0	0	0	15.4368	0	0	0	0	0	0	0	0	0	49.9601	4.86382	0	0	7.33766	0	0	0	0	0	0	0.286485	0	0	0	0	0	0	0	0	0	0	0	0	0	18.1256	0	0	0	0	0	1.76232	51.4048
B3GNT2	0	0	21.4353	0	0	48.4138	0	0	0	0.308011	0	1.56699	4.62193	0	0.0878152	28.9757	0	0	0.988692	47.459	5.20095	3.17192	0	0	114.099	0	0	0	0	0	0	0.193421	24.0606	0.101664	2.28626	0	0	0	1.09245	0	0	47.9744	0	0	0	0	0	45.5399	6.50679
B3GNT3	0	0	0	0	0	0	0	0	0	0	0	0	0	0	0	0	0	0	0	0	4.91033	0	0	0	0	0	0	0	0	0	0	0	0	0	0	0	0	0	0	0	0	0	0	0	0	0	0	0	0
B3GNT4	28.0011	0	0	29.2687	0	32.0114	0.251819	0	0	0	0	39.7467	0	0	0	11.8696	3.79598	0	0	8.21139	0	0	0	0	0	0	0	0	0	0	0	0	0	0	0	0	0	16.082	0	0	0	29.4388	0	0	0	0	0	2.5271	0
B3GNT5	0	0	0.184484	1.36241	0	0	0	0	0	0	0	0	0	0	0	0	0	0	0	0	0	0	0	0	0	0	0	0.407962	0	0	0	0	0	0	0	0	0	0.0759033	0	0	0	0	0	0	0	0	0	3.26715	7.43192
B3GNT6	0	0	0	0	0	0	0	0	0	0	0	0	0	0	0	0	0	0	0	0	0	0	0	0	0	0	0	0	0	0	0	0	0	0	0	0	0	0	0	0	0	0	0	0	0	0	0	0	0
B3GNT7	0	4.05961	0	0	2.25016	28.8945	26.7883	0	0.0507006	0	0.113228	9.0759	0.0779724	0	8.60114	0.557028	0	0	0	3.92974	0	0.214187	0	0.939351	3.66895	0.438518	0	0	0	0	0.115766	0	0	0	0	0.126209	5.46328	0	0	0	0	0	0	0	11.0913	0	1.3384	3.95599	0
B3GNT8	0	0	0	0	0	0	0	0.255743	0	0	0	0	0	0	0	0	0	0	0	0	9.79027	0	0	0	0	0	0	0	0	0	0	0	0	0	0	1.43679	0	0	0	0	0	0	0	0	22.8153	0	0	0	14.3587
B3GNT9	0	3.45739	13.8671	2.76502	3.93858	1.05136	20.6778	5.80834	0	0	14.8608	26.473	0	0	0	3.51443	6.64819	5.14799	0.143747	13.2171	2.82278	0	0	0	7.40608	46.5644	0	0	0	2.03703	5.07449	0	3.0365	0	6.73115	0.0246403	0	0	0.042754	0	0	1.22673	30.1033	9.29426	3.93902	28.4649	12.4095	1.90037	2.05486
B3GNTL1	0.395916	0	0	0	0	0	0	4.70698	0	0	0	0	0	0	0	0	0	0	0	0	0	0.626841	0	0	0	0	0	0	0	0	0	0	0	0	0	0	0	0	0	0	0	2.62108	0	0	0	0	1.20335	1.54751	78.4324
B4GALNT1	0	0	0	0	0	0.506564	0	2.11301	0	0	0	12.5074	0	0	0	7.05402	0	0	0.161812	3.59457	0	0	24.9308	0	0	0	0	0	0	0	0.884168	4.39088	0	0.815162	0	0	0	0	0	0	0	0	0	0	6.11646	0	4.2554	0.538549	0
B4GALNT2	0	0	0	0	0	0	0	0	0	0	0	0	0	0	0	0	0	0	0	0	0	0	0	0	0	0	0	0	0	0	0	0	0	0	0	0	0	0	0	0	0	0	0	0	0	0	0	0	0
B4GALNT3	0	0	0	0	0	0	0	0	0	0	0	0	0	0	0	0	0	0	0	0	0	0	0	0	0	0	0	0	0	0	0	0	0	0	0	0	0	0	0	0	0	0	0	0	0	0	0	0	0
B4GALNT4	0	0	4.89297	0	0	0	0	0	0	0	0	0	0	0	0.823388	0	0	0	0	0	0	0	0	0	0	0	0	0	0	1.87919	0	0	0	0	0	0	0	0	0	0	0	0	0	0	8.07317	0	0.216784	0	0
B4GALT1	0	0.0570007	0	3.71258	0	9.50415	4.42394	1.71165	0	6.18479	0	1.39387	1.13403	1.17381	0.390165	1.23887	0	0.26041	0	5.29898	3.19943	1.09976	0.338724	0.267954	15.8658	0.187634	0	0	0	0	3.17046	0.276669	0	2.93688	0.0777118	0	3.27734	3.79745	7.8786	2.63563	5.89155	2.45163	4.63497	0	1.28907	0	2.20287	11.2635	7.29057
B4GALT1-AS1	0	0	0	0	0	0	0	0	0	0	0	0	0	0	0	0	0	0	0	21.3657	0	0	0	0	0	0	0	0	0	0	0	0	0	0	0	0	0	0	0	0	0	0	20.17	0	0	0	0	0	0
B4GALT2	1.12253	0.126273	23.8611	0.438532	5.63959	0	3.45424	0	0	26.1036	21.7019	0	1.19211	0	0.124636	0	0	7.75856	5.60904	1.81786	16.1929	0	5.28098	0	0	0.41827	36.598	4.45457	5.43057	0.283411	1.54512	0	0	0	0	0	0	0	0	0	0	18.4493	3.03562	4.30954	0	69.6626	7.0656	57.4382	9.51326
B4GALT3	56.3626	17.5389	43.3729	49.7444	10.7863	27.8994	171.613	2.79468	23.8106	6.225	15.7344	0.995203	24.2042	2.00066	76.9746	13.2373	5.03563	25.2431	7.40216	9.7363	6.39484	23.0025	0	37.1413	0.618659	3.51448	43.3773	48.9246	11.8626	2.85879	9.6457	0	4.5571	0	0	0.748289	1.94015	12.877	0	0	6.96977	121.82	28.9178	52.5885	62.9721	4.7089	38.7621	52.7748	69.3728
B4GALT4	0	76.1866	0	3.5521	17.6543	29.4787	0	81.6155	0	28.7597	61.5207	0	0	27.1729	0.108883	0	0	30.8498	5.07755	0	42.2844	1.42907	0	0	0	0	30.2846	0.259676	0	0	4.82568	112.867	0	0	0	35.416	0	0	0.0519326	0.0549184	0	10.9077	1.59283	37.5138	0	0.350029	18.7089	0.888304	28.3132
B4GALT5	25.104	39.0242	16.4668	7.91514	11.5072	1.91195	73.9521	5.85869	26.5448	0.433612	19.2757	11.3088	27.6747	2.07236	6.44447	6.7289	0.107652	8.81115	11.1659	13.0449	6.62492	8.6576	41.7707	4.49476	11.3818	24.5169	14.7506	16.3719	0	24.7319	31.9291	4.74967	0.530285	0.953749	9.40453	0	3.03467	5.08624	3.59864	0	3.27489	4.59941	5.29616	17.388	11.7953	9.03854	3.4232	0.24268	12.6268
B4GALT6	0	0	30.6656	0	0	0	12.637	0	0	0	17.4834	33.7436	0.346595	0	0	0.16503	1.26732	14.507	4.11755	6.97262	10.323	0	4.30342	46.1852	0	0	41.6365	0	0	1.2132	0	0	0	0.0187152	0	0.348087	0	1.84985	0	0	0	22.6942	0.23618	6.99148	12.4856	41.0701	21.8297	18.0166	89.0733
B4GALT7	0.10211	0	0	1.81346	0	0	4.29874	19.3474	4.54821	0	18.0267	0	0	2.11642	0.147745	0.252564	0.323121	0.459686	0.711969	7.80339	0	0	0	18.3907	0	0	0.77385	0.351472	0	0.335453	5.74872	0	0	0	0	0	24.7046	0	0	0	0.903458	45.3108	14.3722	0	0	28.4367	0.464647	66.4219	66.7241
B9D1	0.430443	5.00463	4.96851	0	0.424072	0	0	0	0	0	0	1.49615	0	0	0	7.03665	0	0	0	0	1.22778	0	15.1651	0	86.0654	0	0	8.31962	0	0	62.1682	0	0	0	0	6.07293	0	27.7577	0	0.154912	0	83.5241	39.6428	44.9962	0	0	0	17.3815	54.3769
B9D2	1.69497	0	0	0	0	0	0	0	0	0	0	13.0559	0	0	0	0	0	0	0	0	0	0	0	0	1.61671	0	0	1.30247	0	63.3964	49.9356	0	0	0	0	0	0	0	0	0	0	12.7793	0	1.57318	39.5755	33.4392	0	0	24.8406
BAALC	0	0	0	0	0	0	0	0	0	0	0	0	0	0	0	0	0	0	0	0	0	0	0	0	0	0	0	0	0	0	0	0	0	0	0	0	0	0	0	0	0	0	0	0	0	0	0	0.691182	0
BAALC-AS1	0	0	0	0	0	0	0	0	0	0	0	0	0	0	0	0	0	0	0	0	0	0	0	0	0	0	0	0	0	0	0	0	0	0	0	0	0	0	0	0	0	0	0	0	0	0	0	0	0
BAALCOS	0	0	0	0	0	0	0	0	0	0	0	0	0	0	0	0	0	0	0	0	0	0	0	0	0	0	0	0	0	0	0	0	0	0	0	0	0	0	0	0	0	0	0	0	0	0	0	0	0
BAAT	0	0	0	0	0	0	0	0	0	0	0	0	0	0	0	0	0	0	0	0	0	0	0	0	0	0	0	0	0	0	0	0	0	0	0	0	0	0	0	0	0	0	0	0	0	0	0	0	0
BABAM1	29.007	122.147	104.394	124.237	123.23	38.8387	140.14	98.0732	0.32359	46.5068	3.10341	33.2691	31.2178	19.0053	93.0872	102.341	212.312	129.929	186.312	20.7871	232.493	108.549	28.1141	215.736	70.5431	47.5511	36.4844	97.7474	1.8405	267.573	73.3375	53.0006	0	18.2565	23.1512	9.14517	115.422	133.088	0	120.573	54.5893	204.432	101.268	87.7152	144.577	210.417	124.424	196.111	83.9053
BACE1	28.7328	0.0461686	10.5613	0.120346	0	3.12714	23.9353	0.0866348	2.9916	0	6.44548	0.0537396	0	1.94376	0	8.94725	0	1.26471	0.0715328	0	6.16649	0	3.84045	0	0	0	12.8167	0.540118	0	0	0	0	0.583807	0	0.0314903	0.0125117	0	0	1.02101	0	0	6.4517	2.64964	0	0	1.89064	4.6384	4.82431	15.633
BACE1-AS	0	0	0	0	0	0	0	0	0	0	0	0	0	0	0	0	0	0	0	0	0	20.8705	0	0	0	0	0	0	0	0	0	0	0	0	6.13468	0	0	0	0	0	0	0	7.48625	0	0	30.9531	3.02799	0	0
BACE2	0	0	0.042212	0	0	0.905363	0	0	0	0	0.0452416	0	0	0	0	0	0	0	1.33657	0.189725	0.411368	0	0	0	0	0	0	0	0	0	0	0	0	0.0100706	0	0	0.0421831	0	0	0	0	0	0	0	0	0	0	0	0
BACH1	0.0285537	20.3199	1.26364	32.7481	74.55	19.7127	0.0601692	39.4649	0.351065	0.0721244	28.6548	0	14.7321	26.9761	19.4615	37.5395	11.9001	0.25471	15.5353	2.01946	2.02559	0.538146	0.911803	0	0	0	41.5243	1.66499	0.384105	0	2.18203	0	0	3.04695	0.67107	0	0.0166027	3.99431	0	0	0.0211123	35.3371	14.2451	4.7409	0	32.4331	4.8518	7.87468	30.0426
BACH1-IT2	0	0	0	0	0	0	0	0	0	0	0	0	0	0	0	0	0	0	0	0	0	0	0	0	0	0	0	0	0	0	0	0	0	0	0	0	0	0	0	0	0	0	0	0	0	0	0	0	0
BACH2	0	0	0	0	0.622672	6.04122	0	0	1.63738	0.0440464	0	0.891045	3.96816	0	0	0	1.25426	0	0.0802422	0	0	0	0	0	0	0	0	0.0597201	0	0	0	0	0	0	0	0	0	0	0	0	0	3.29229	1.09899	2.45876	0	0	0	0.806642	0.70553
BAD	0	0	0	0	0	0	0	0	0	0	0	0	0	0	0	2.04238	0.65282	1.39191	0	17.8447	0	20.8915	0	0	0	0	0	1.4077	0	0	45.5968	0	0	0	0	12.0579	0	2.97284	0	0	0	71.5783	2.87964	3.39994	0	52.3279	0	44.2166	87.1541
BAG1	0	0	4.13895	6.79226	12.9283	2.97185	14.2767	0	0	11.9742	14.5746	0	4.07065	1.10461	0	0	1.0633	1.41886	10.9485	8.66022	41.1017	3.59465	0.123008	46.4189	0	0.204432	1.91618	3.05173	0	6.38021	14.0324	0	0	0	0	0	0	0	21.1275	3.61072	0	6.84482	20.792	35.5175	0	17.2199	4.51187	17.2528	21.4857
BAG2	6.89832	0	59.7832	0	0.499528	1.42181	0	1.15568	39.3772	28.4013	186.958	27.6981	0	5.68461	0	0	0.265543	23.6144	14.2434	9.73903	4.30224	44.7775	13.4732	0	0.358621	12.6314	40.7416	19.6719	59.7746	0	0.215018	0.533894	0	8.30455	15.8615	0	0	0	0	0	0	64.5619	63.874	38.4839	1.52604	48.7413	6.11797	2.57032	74.1504
BAG3	68.3428	0.673435	63.9981	11.4439	63.3833	116.409	282.196	56.3626	7.84283	1.65705	8.83896	8.77335	37.893	3.70796	8.32229	9.86261	6.82755	7.80234	134.748	47.6436	89.9416	50.2923	73.5869	65.354	81.1409	80.7224	103.767	16.706	40.0182	115.061	55.1892	75.7448	3.68427	5.03216	16.6299	16.7516	0	86.4729	37.8811	0.0478037	0	93.1785	5.99941	14.2	11.7068	0.608322	38.6348	48.8451	118.549
BAG4	15.1521	0.0548267	24.7281	32.0563	13.2764	30.6048	7.48849	64.1283	17.3083	0	2.63789	0.574662	0	8.98234	0.0535981	30.3436	31.5611	10.4378	2.50273	4.50958	2.65361	0	19.3354	0	0	0	0	1.41165	0	29.7246	3.52675	0	0.847229	0.249335	11.8893	0	0	1.38513	0	0	1.99103	5.30673	4.72141	1.55276	0.789156	37.0467	0	0.528651	0.275044
BAG5	0.501618	19.0287	46.8686	0.0425183	5.83571	28.6613	0	9.29521	9.15337	29.9849	0	20.6565	8.08506	0.137465	6.80248	27.1932	0.41904	1.34302	0	1.40159	4.55415	12.0558	0.873537	0	0	0.64484	0	1.49092	0	0	28.2833	30.9249	0.0171857	0	7.32104	2.33903	1.49721	18.3844	0	0	0.321374	1.84404	15.9418	2.49778	0.604324	38.7606	5.90968	12.6848	1.59842
BAG6	6.65611	16.9633	8.76393	28.5327	35.0294	7.55217	17.6088	37.2982	3.22693	43.1182	0.450387	33.0163	6.74587	10.4847	12.7143	13.6266	15.1708	47.0307	11.4699	41.5789	27.0692	9.3719	25.7132	65.701	37.4534	24.0001	53.8191	96.5198	89.5597	76.6598	28.6943	0.321486	1.48735	11.4889	2.70715	17.2345	0.0311187	19.2448	6.22244	0.0389948	7.27532	95.0094	40.5948	58.5359	28.9585	85.7818	46.6452	53.6867	62.0804
BAGE	0	0	0	0	0	0	0	0	0	0	0	0	0	0	0	0	0	0	0	0	0	0	0	0	0	0	0	0	0	0	0	0	0	0	0	0	0	0	0	0	0	0	1.47703	0	0	0	8.12244	0	0
BAGE3	0	0	0	0	0	0	0	0	0	0	0	0	0	0	0	0	0	0	0	0	0	0	0	0	0	0	0	0	0	0	0	0	0	0	0	0	0	0	0	0	0	0	0	0	0	0	0	0	0
BAGE4	0	0	0	0	0	0	0	0	0	0	0	0	0	0	0	0	0	0	0	0	0	0	0	0	0	0	0	0	0	0	0	0	0	0	0	0	0	0	0	0	0	0	0	0	0	0	0	0	0
BAGE5	0	0	0	0	0	0	0	0	0	0	0	0	0	0	0	0	0	0	0	0	0	0	0	0	0	0	0	0	0	0	0	0	0	0	0	0	0	0	0	0	0	0	0	0	0	0	0	0	0
BAHCC1	0.323333	0.926462	0	0	0.0916418	3.35753	0.0973527	0	1.72129	0	0.884213	0	0.237036	0	0	0	0	0	0	0	0.0436548	0	0	0	0	0.074154	0	0	0	0	0.352518	0	0	0.0256713	0	0	0.00895606	0.00983409	0	0	0	0.726623	0.431248	0.893892	0	0	0.696778	0	0
BAHD1	4.92379	24.6076	7.69577	2.33381	14.3934	32.0991	27.1098	21.162	0	4.08381	16.3162	4.35455	0.246539	19.6212	3.45022	2.99356	10.7053	0	32.2447	1.97746	0	0.338754	2.2955	1.98086	21.6872	7.80239	0	4.19135	8.77743	14.3544	12.635	2.21578	4.97599	3.5931	11.0628	2.3131	4.99343	0	0	1.7292	4.38347	29.0262	3.27549	9.84501	3.03224	6.47284	9.28287	17.8615	66.5979
BAI1	0	0	0	0	0	0	0	0	0	0	0	0	0	0	0	0	0	0	0	0	0	0	0	0	0	0	0	0	0	0	0	0	0	0	0	0	0	0	0	0	0	0	0	0	0	0	0.264269	0	0
BAI2	0	0	0	0	0	0	0	0.0820236	0	0	0	0	0	0	0	0.0729525	0	0	0	0	13.9498	0	0	0	0	0	4.49024	1.533	24.811	0	0	0	0	0	0	0	0	0	0	0	0	22.4161	0	0.742046	0	0	0	2.59821	12.2751
BAI3	0	0	0	0	0	0	0	0	0	0	0	0	0	0	0	0	0	0	0	0	0	0	0	0	0	0	0	0	0	0	0	0	0	0	0	0	0	0	0	0	0	0	0.200326	0	0	0.263879	0	13.2015	0.840973
BAIAP2	4.52807	11.6809	0	4.14205	0	0	10.3104	0	26.2235	0	0	0.395179	0	0	0	0	6.51154	0.11644	0.115625	5.8545	7.79464	0	0	0.345227	0	0	37.488	17.7554	0	0	0	0	0	0	0	0	0	0	0	0	0	293.005	25.3142	26.44	9.08461	198.218	1.70519	114.866	0.183956
BAIAP2-AS1	0	0	0	0	0	0	0	0	0	0	0	0	0	0	0	0	0	0	0	0	0	0	0	0	0	0	0	0	0	0	0	0	0	0	0	0	0	0	0.0507798	0	0	0	2.58252	0.917334	0	0	0	0	0
BAIAP2L1	0	0	0	9.18394	0	0	29.2733	1.35626	0.300259	0	0	0	0	0	0.643079	0	0	0	0	0	6.48718	0	0.520809	0	0	5.40999	14.8747	28.4561	30.3374	0	0	0	0	0.0248886	0	0	0	0.257459	3.39662	0	0	51.9561	70.111	11.5384	0	49.9191	13.7177	116.719	27.351
BAIAP2L2	0	2.46051	0	0	0	0	0	0	0.0892731	0	22.5269	6.31503	0	0	0	0	1.51596	2.33682	0	0	0	0.947	0	0	9.55706	0	11.5109	12.1155	0	0	0	0	0	0	0	0	0	0	0	0	0	0	0	0.666023	0	8.53544	4.18523	1.12959	12.9432
BAIAP3	0	1.32853	7.25568	0	0.934096	0.175263	1.52737	0.498434	0	0.457422	3.97834	0	0.0620436	0	11.1277	0	0	0.0807307	4.09668	0.189724	0.205435	0.170631	5.26193	0	0	0.524207	0	0.372694	2.4965	0	0.276807	0	0	0	0	0	0.568919	0.16192	0	0.396311	0.348268	16.7093	11.1815	1.50376	0	0	0.246188	0.682816	0.799306
BAK1	36.8105	0	1.0893	41.4972	5.87941	6.60641	0	0	0	0	0	15.0012	6.19779	0.430824	5.9721	0	0.246487	1.75367	0	12.9479	14.4304	22.36	52.3233	0	8.99189	1.13506	0	0	0	0	0	0	0	0	0	0	0	0.996686	0	14.6551	0	4.94418	1.0985	0	0	17.38	0	19.8429	0
BAMBI	0.102312	89.2604	17.8055	23.8809	13.357	63.1794	77.3147	0	44.0905	81.1291	0	35.5057	0.884577	46.2301	51.8145	15.4373	14.2458	57.5758	5.94495	16.7164	0.581682	0	9.84263	0	104.8	62.5331	45.7482	0.352171	0	93.7773	124.629	0	28.5525	12.0789	17.2883	5.25938	0.534243	0	0.1404	6.75522	0.603492	11.3503	25.2015	8.51608	6.50403	35.1418	15.8294	11.7728	562.264
BANCR	0	0	0	0	0	0	0	0	0	0	0	0	0	0	0	0	0	0	0	0	0	0	0	0	0	0	0	0	0	0	0	0	0	0	0	0	0	0	0	0	0	0	0	0	0	0	0	0	0
BANF1	84.1852	150.672	66.4632	10.3776	47.9097	136.484	106.567	150.784	43.8364	15.3462	104.482	63.438	39.3133	37.9965	38.3271	54.1335	82.6875	98.058	45.8657	87.1652	168.178	96.6072	145.378	287.423	179.84	54.4509	27.9851	212.409	262.38	77.8055	62.7003	14.0992	14.0438	0.386589	127.71	64.63	104.941	85.1043	87.8009	33.9344	85.6516	194.398	85.1969	169.883	23.9276	116.749	100.668	214.369	641.298
BANF2	0	0	0	0	0	0	0	0	0	0	0	0	0	0	0	0	0	0	0	0	0	0	0	0	0	0	0	0	0	0	0	0	0	0	0	0	0	0	0	0	0	0	0	0	0	0	0	0	0
BANK1	0	0	0	0	0	0	0	0	0	0	0	0	0	0	0	0	0	0	0	0	0	0	0	0	0	0	0	0	0	0	0	0	0.0281244	0	0	0	0	0	0	0	0	35.8341	11.5114	17.7135	0	0.505652	9.67367	0.385984	7.5872
BANP	6.36968	0.339803	9.72042	5.73503	7.36342	13.5323	11.9539	0	0	15.623	10.0308	0	12.7403	1.17438	0.701318	5.72907	15.3048	23.1332	10.0565	0.406971	15.0629	3.11423	1.35277	2.67707	0	1.12423	21.0965	34.6586	37.9834	4.41027	0.197636	0	6.92676	0	5.56718	0	0	0	0	0	9.83645	74.7206	14.1698	17.3972	20.085	74.001	2.46406	25.8032	13.9953
BAP1	11.2397	5.33874	28.3204	12.6646	0.264155	3.43939	37.0628	31.2843	0.0496001	1.12134	0	1.6693	0	0	0	49.58	14.5035	0.0992462	0.307688	11.2988	7.18597	0	0.387132	3.67538	0	0	0	7.7749	7.79522	0	18.3449	0.702739	0	0.764711	0	0	0	0.425296	22.7704	0	0	42.0354	96.9084	36.5211	21.1628	45.7796	19.7388	41.4208	39.3565
BARD1	0.536666	65.3821	14.7934	42.9322	90.0403	47.5495	6.78412	0	0.20427	43.4558	35.2738	55.1915	47.8112	1.35804	27.4076	45.0625	1.55438	25.5549	38.3949	31.4496	0	13.6248	5.35563	0	0	4.78193	0	2.83261	24.2279	0.775196	0	49.6775	3.08056	0.813694	17.0291	14.5371	8.77179	10.4349	7.45483	2.70675	23.0528	19.6438	1.23172	8.91165	11.6973	7.17505	4.95895	27.8141	31.8696
BARHL1	0	0	0	0	0	0	0	0	0	0	0	0	0	0	0	0	0	0	0	0	0	0	0	0	0	0	0	0	0	0	0	0	0	0	0	0	0	0	0	0	0	0	0	0	0	0	0	0	0
BARHL2	0	0	0	0	0	0	0	0	0	0	0	0	0	0	0	0	0	0	0	0	0	0	0	0	0	0	0	0	0	0	0	0	0	0	0	0	0	0	0	0	0.0887158	3.34457	1.69654	0	0	7.27546	0	0.565043	15.906
BARX1	11.3206	0	0	0	0	1.76001	0	0	0	0	0	0	0	0	0	0	0	0	0	0	10.0408	0	0	2.53379	48.8982	1.77427	0.924051	1.2583	0.767882	0	0	42.3197	0	0	0	0	1.19993	0	0	0	0	0	0.85765	6.08415	0	24.3316	27.453	0.285606	20.5468
BARX2	0	0.581658	0	0	0	0	0	0	0	0	0	0	0	0	0	0	0	0	0	0	0	0	5.50982	0	0	0	0	0	0	0	0	0	0	0	0	0	0	0	0	0	0	0	0	0	0	2.30851	0	0	0
BASP1	0	0	2.39131	9.67401	0	25.6045	0	0	0	0	11.0185	0	0	0	0	0	0	0	0	0	0.292945	0	0	0	12.7564	0	0	0	38.2957	0	0	0	0	0	0	0	0	0	0	7.62667	0	0	4.35192	0	0	0	2.11045	0	0
BASP1P1	0	0	0	0	0	0	0	0	0	0	0	0	0	0	0	0	0	0	0	0	0	0	0	0	0	0	0	0	0	0	0	0	0	0	0	0	0	0	0	0	0	0	0	0	0	0	0	0	0
BATF	0	0	0	0	0	0	0	0	0	0	0	0	0	0	0	0	0	0	0	0	0	0	0	0	0	0	0	0	0	0	0	0	0	0	0	0	0	0	0	0	0	0	0	0	0	0	0	0	0
BATF2	0	0	0	0	0	0	0	0	0	0	0	0	0	0	0	0	0	0	0	0	0	0	0	0	0	0	0	0	0	0	0	0	0	0	0	0	0	0	0	0	5.86613	0	0	0	0	0	0	0	0
BATF3	12.8315	0	0	0	0	32.7217	0	0	0	0	0	0	0	0	0	0	0	0	24.5125	0	0	0	29.404	0	0	0	0	18.731	0	0	0	0	0	0	0	0	0	0	0	0	0	11.2155	0	0	0	0	0	0	0
BAX	21.4174	2.07861	46.0978	0	22.5721	14.5699	0	0	0	22.2923	12.7457	28.6376	31.2094	10.1304	8.69592	1.98035	1.53548	5.03186	0	10.3158	0	0	0	0	0	6.64695	0	0	0	0	1.00181	0	1.91176	0	0	0	0	8.89967	0	4.64326	0	0	0	0	14.1993	0	0	9.28866	0
BAZ1A	0	5.13464	0	0	0	0	6.24093	0	0	0	0	26.9707	0	0	0	0	1.67355	0	3.07826	1.13811	35.2974	0	4.80714	0	12.597	0	21.4852	3.53978	28.7594	0	1.15654	0	0	0	0.0135733	0	1.84852	0	0	0	2.89313	53.2695	41.3792	61.1977	0	102.454	1.23049	59.2749	109.032
BAZ1B	32.0807	36.9596	36.463	3.68191	47.0538	97.92	80.8366	141.083	8.63147	67.1041	64.1923	31.7584	9.36092	19.8733	20.5633	1.41408	57.7536	16.0448	43.2792	38.0362	15.202	6.43379	15.9327	74.3379	2.12004	7.85257	33.0415	14.8623	3.12355	19.0857	11.6388	7.59532	5.34277	4.74417	3.55927	0.355144	6.58495	2.26485	9.06179	2.93253	4.29375	39.1983	35.1619	25.0713	9.0192	36.7368	23.3805	44.0194	66.7658
BAZ2A	16.4889	3.78478	9.61269	6.32517	15.7028	34.7328	13.4582	31.9759	3.3205	9.57481	4.17433	6.36272	4.77837	0.754865	5.49034	22.7737	4.28356	7.40503	0	1.72161	0.453926	1.71593	0.257909	0	0.528483	1.79936	8.7002	0	0.333646	1.91981	5.74769	0.505442	2.33546	0.177929	2.55267	0.247649	3.33136	1.57907	4.65289	0.207738	0.0131573	34.0042	24.5399	3.83604	3.05115	51.5952	11.3114	7.75701	12.1036
BAZ2B	0	15.0499	15.3651	6.28818	15.9765	8.75273	34.885	3.20852	0	0	0	1.62164	0.876226	0	0.0281258	48.3339	0.12316	0	0.543963	12.2991	0	5.6071	2.08452	0	0	0	6.52083	0	0	0	1.65357	25.7475	0	0	0	0	0	0	0	0	0	11.0812	0	0	16.6043	0	0	0.789053	31.5412
BBC3	0	0	0	0	0	0	0	0	0	0	0	0	0	0.188481	0.844184	0	0	0	0	0	0	0	0	0	0	0	0	0	0	0	0	0	0	0	0	0	0	0	0	0	0	0	0	0	21.0304	0	0	0	0
BBIP1	0	0	0.584532	0	11.1261	0	0	0	0	0	0	0	0	0	0	0	0	0	0	0	0	0	0	0	0	0	0	0	0	0	0	0	0	0	0	0	0	0	0	0	0	14.5514	7.66766	0	0	3.49983	0	1.82086	3.16633
BBOX1	0	0	0	0	0	0	0	11.4264	0	0	0	0	0	0	0	0	0	0	0	0	0	0	0	0	1.18286	0	0	0	0	0	0	0	0	0	0	0	0	0	0	0	0	0	0	0	0	0	0	0	0
BBS1	0	4.60178	6.84902	0	0	2.25529	46.5207	0	0	6.06818	18.1055	0	0	0.0674134	0	7.58836	7.70742	0	1.13356	0	0	0.810326	0	6.7692	0	0	0.740508	0	0	0	0	0	0	0	0	0	0	0	0	0	0	21.0971	11.7062	13.4501	20.4247	14.7454	0	28.3021	25.7935
BBS10	0	15.4967	9.41283	3.33503	0	0	0	122.043	0	0.116044	22.3535	0.235624	1.65791	0	0	0	0	25.9921	0	0	0	0	0	0	0	0	7.97652	0	0	0	0	0	0.0236595	0	0	10.9703	0	0	0	0.0334938	0	34.9896	27.4144	0.763634	0.277276	27.6237	0	9.4174	15.5486
BBS12	0.0511016	0	0	0	0	14.586	0	0	0	16.3786	0	0	0	0	0	0	0	0	0	1.47494	0	0	0	0	0	0	0	0	0	0	0	0	0	0	0	0	0	0	0	0	0	43.1458	3.58621	6.36777	0	5.90745	0	12.03	46.9619
BBS2	0	42.2006	21.8714	9.00935	22.2917	0	142.586	130.8	0	0	0	145.64	0.204811	0.0818838	20.032	0	1.31105	56.9075	27.6769	2.8137	23.3269	0.140566	4.32769	1.23297	0	14.6775	27.426	15.7447	0	3.12256	19.9017	47.5216	1.68457	7.46811	5.40999	0	1.90233	26.0567	0	0.0433307	31.4833	163.82	101.569	85.5846	0	266.083	9.72713	86.4337	42.4445
BBS4	55.0814	59.229	4.98304	52.1289	0.547842	33.7607	2.18496	0.190033	0.308518	16.7413	38.9312	12.7587	25.609	7.90399	6.57321	25.0294	37.0392	15.6574	16.8154	0	7.07147	0	11.4699	146.221	5.30219	0	309.229	7.60536	0	57.8396	57.3982	0.0547828	9.67643	0.0383603	0.724918	0.0274047	0	16.1905	3.28227	2.4146	0.255296	52.1959	353.261	32.7721	11.6985	378.853	16.1757	98.9624	142.394
BBS5	1.8416	6.16645	2.08032	0.870126	1.14684	1.90869	2.88177	7.37979	1.40938	0.796557	1.57373	0.359769	1.08506	1.44617	0.529037	1.29213	0.165359	0.706032	0.364769	1.24254	0.746761	0.869079	1.22333	2.17801	0.67152	1.77934	4.76524	2.8902	5.27945	1.03444	5.36782	0.749549	0.270718	0.262883	1.1036	0.521981	0.244582	0.335738	0.470963	0.727927	0.893993	0.830353	1.84617	0.437069	0.952378	3.16284	0.954719	3.46749	1.74043
BBS7	0	0	2.98644	0	0	0	0	0	0	0	0	0	0	0	0	0	0	1.87535	0	0	0	0	0	0	0	0	0	0	6.87305	0	0	0	5.96313	0	2.18613	0.0255353	0	0	0	0	0	14.9487	19.3545	0	3.11122	93.7461	0	7.44719	0
BBS9	0	0	0	0	10.3318	8.85023	0	80.9926	0	0.105965	0	2.08175	1.22646	0	20.7268	0	1.7148	0	13.3369	5.28998	5.12962	3.17155	51.2033	8.11367	4.28915	4.05811	0	7.64518	29.2387	0	0.321123	0	0	0	12.1823	0	0	0	0	0	0.0620644	140.561	64.8222	28.0604	0	39.3154	24.2713	99.5707	24.7286
BBX	17.7853	0.262503	10.1916	9.93051	8.1625	34.2548	25.5969	29.1815	0	0.0502276	21.0024	0.0605593	17.3462	7.18587	2.69941	16.503	0.0621832	5.18685	29.7586	28.2405	9.48162	3.18147	14.9281	33.9194	1.0126	29.3006	63.7322	57.3613	76.9484	7.50378	9.25636	0.0941566	0.757375	1.59065	0.0298164	0.142313	11.286	3.79386	14.0307	30.2889	0.0294044	116.399	55.5838	14.0145	3.47893	106.765	42.9059	95.5363	81.8141
BCAM	0	0	0	0	0	0	0	0	0	0	0	0	0	0	0	0	0	0	0	0	0	0	0	0	0	0	0	0	0	0	0	0	0	0	0	0	0	0	0	0	0	0	0	0	0	0	0	0	0
BCAN	0	0	0	0	0	0	0	0	0	0	0	5.85173	0	0	0	0	0	0	0	0	0	0	0	0	0	0	0	0	0	0	0	0	0	0	0	0	0	0.224125	0	0	0	0	0	0	0	10.3341	14.7462	0.688841	0.524557
BCAP29	10.0694	0.0408888	57.5149	5.3715	28.3783	8.77227	17.1392	52.5406	13.9598	7.60825	15.836	22.1597	2.62785	3.54164	1.03771	0.204699	11.8157	1.58289	17.1064	10.1385	1.2656	3.77939	1.21385	0	67.3207	45.6394	57.523	28.8197	44.4301	17.6258	19.5318	3.01668	0.014351	0	0	0	0.0324265	0.320514	1.88502	0	0	47.1664	66.585	27.4815	0	82.1731	3.22045	31.3458	118.978
BCAP31	89.837	5.18665	12.9885	5.19378	0	174.184	60.9884	150.414	47.4373	2.74929	11.5408	33.2453	0.949833	48.9405	39.7747	70.366	14.3486	10.5126	25.2085	63.2504	115.174	54.2526	63.1154	192.836	163.766	83.8148	425.083	366.401	149.418	22.5017	155.404	52.9293	75.3635	2.49838	32.419	0	5.07221	71.7351	46.1453	16.9238	13.3914	439.611	748.273	263.313	13.2777	951.404	136.581	216.417	916.412
BCAR1	16.441	54.0352	9.95549	1.5972	22.5064	30.6412	50.2623	1.41274	18.5366	22.6092	5.69015	21.1648	5.39867	30.2186	0.164095	31.4227	32.672	15.8401	13.0667	1.79814	19.4473	6.46798	0.165937	3.15183	14.5755	4.69003	1.29296	3.5285	0.716228	38.5409	2.03894	0.185541	0	0.602033	0.570068	0	0.298487	11.8006	0	0	0	178.898	50.8895	61.1827	0.172252	62.0527	50.6402	148.19	211.05
BCAR3	0.0581732	8.52036	31.6533	0	0	7.45464	23.4054	0	0	0	0	0	0	0	0.250892	0	0	0	3.49769	4.42901	0	0	36.0259	0	0	0	0.439244	0	0	0	10.2424	0	0	0	9.14985	1.82307	0	0	0	0	16.3708	8.72617	0.408363	27.0688	12.1145	1.19015	0	0.684453	5.34476
BCAR4	0	0	0	0	0	0	0	0	0	0	0	0	0	0	0	0	0	0	0	0	0	0	0	0	0	0	0	0	0	0	0	0	0	0	0	0	0	0	0	0	0	0	0	0	0	0	0	0	0
BCAS1	0	0	0	0	0	0	0	0	0	0	0	0	0	0	0	0	0	0	0	0	0	0	0	0	0	0	0	0	0	0	0	0	0	0	0	0	0	0	0	0	0	17.7943	6.66418	0.394459	0	0	0	5.59077	0
BCAS2	75.1866	15.5183	192.551	123.539	0	66.5931	1.79063	71.204	0.473059	3.92106	19.3638	2.20228	34.2668	39.5751	93.5364	21.1761	15.7998	43.3348	130.844	34.1379	48.0458	45.1821	34.4102	54.2268	0	0	53.9367	5.87202	16.136	199.887	11.2847	0	0	0	47.0951	0.0559398	0.0822106	84.7051	0.291208	80.4702	0	224.464	67.046	78.0607	0	208.049	22.651	193.542	147.769
BCAS3	0.554826	0	14.7368	8.64936	0.0915653	0	0	0	1.6518	0	0.230474	0	0.793912	0.190494	0.132654	0	36.7315	0	7.47386	9.57908	0	0	0	11.4776	0	5.58128	2.09239	0.158554	0	0	0	0	0	0	0	0	0	0	0	0	37.5137	19.6909	20.4833	2.68759	0	0	1.78211	26.2346	16.3162
BCAS4	0	0	0	0	0	0	0	0	0	14.5192	0	0	0.288034	0	0	0	0	0	0	5.351	0	0	0	0	0	0.805852	0	0	0	0	0	0	0	0	0	0	0	1.99767	0	0	0	5.17148	0	0	0	0	0	0	0
BCAT1	0	0	0	0	0	0	0	0	0	0	0	0	0	0	0	0	0	0	0	0	0	0	0	0	0	0	0	0	0	0	0	0	0	0	0	0	0	0	0	0	0	0	0	0	0	0	0	0	0
BCAT2	0	15.4174	9.02022	129.754	64.0308	0	0	157.03	21.4891	0	3.45175	3.06771	0	12.4065	0	0	0.442338	0.314545	28.6034	0	12.2599	0	8.93943	0.966249	0	0	0	37.8899	13.1254	0	0	0	2.49953	0	0	0	0	0	0.190346	4.52869	0	120.904	56.0993	8.115	0	36.2534	49.1669	53.4989	42.3376
BCCIP	58.1006	56.689	145.898	15.0934	44.981	149.702	238.007	71.6179	39.8036	60.3582	30.9919	151.348	238.017	0.620621	37.9061	75.9306	190.768	84.962	186.274	161.834	70.8305	95.1304	27.8236	426.694	75.2793	184.152	94.3205	260.493	7.91719	321.636	198.83	120.121	4.2058	8.89605	54.5007	16.4445	78.3007	31.5343	0	77.7113	89.2928	251.903	379.877	274.573	0.904655	717.803	161.544	135.054	207.171
BCDIN3D	0	0	1.30548	0	16.7844	0.863855	0	0.280665	0.398666	0.128754	0.127188	0	0	0	0	0	0	0	13.6754	0.133866	0	0	0	0	0	0	0	0	0.639887	0	0.650616	0	0.0787622	0	0	0.0202501	0	11.8843	0	0	0	26.1668	2.86428	4.66206	0	13.2109	0	2.16185	0
BCDIN3D-AS1	2.75111	0	0	0	11.0097	0	0	0	0	1.12303	0	0	0	0	0	0	0	0	0.259613	0	0	0	0	0	0	0	0	0	0	0	0	0	0	0	0	0	0	1.06625	0	0	0	0.442428	2.35702	2.78726	0	0.518264	0	1.14211	0
BCHE	0	0	0	0	0	0	0	0	0	0	0	0	0	0	0	0	0	0	0	0	0	0	0	3.35093	0	0	0	0	0	0	0	0	0	0	0	0	0	0	0	0	0	0	0	0	0	0	0	0	0
BCKDHA	0	1.88432	23.6764	18.5992	71.9114	48.748	25.6456	19.0758	3.41963	31.4247	2.9594	0	55.6405	5.60949	0.430166	123.175	18.7978	45.2407	0	0	9.00912	0	0	0	0	11.5473	1.50235	0	0	0	0	15.5765	0	0	0	0	0	2.4661	0	12.5308	0	7.0687	20.2112	1.65025	39.2694	110.31	57.68	81.8892	0.363988
BCKDHB	8.31975	0	0	14.3562	0	0	28.6983	104.047	7.33073	7.26841	0	0	0.0760265	0	0	22.465	0	6.25415	0	14.1661	0	0	0	0	0	0	0	0	0	7.59849	1.47556	0	0	0	0	0	0	0	0	0.548506	0	0	8.69742	0.962444	21.6302	0	0	0	2.11635
BCKDK	96.7152	0.945576	25.8985	24.7893	5.11812	1.94807	64.3089	26.8178	0.0900412	48.2526	43.4398	0	0	9.35612	28.319	34.2676	70.1825	12.8768	52.0761	51.3966	8.9519	13.185	2.35228	83.0269	41.3232	26.9955	128.689	0	38.0932	57.005	0.412599	10.7015	0	7.39573	2.90208	1.98388	0	0	0	12.2124	5.83394	176.939	31.2356	105.448	44.2042	79.5944	48.0761	166.332	101.202
BCL10	0	8.63356	0	0	0	0	0.338589	0	1.85366	0	0	0	0	0.515475	0	0	0	0.11984	0.990623	6.46746	0	0	0.311446	0	0	0	0	0	0	0	0	2.67161	0	3.56912	1.01672	0	0	0	10.1442	1.63842	0	18.3921	27.4487	0.445082	0	6.44188	0	1.76539	5.51359
BCL11A	0	0	0	0	0	0	0	0	0	0	0	0	0	0	0	0	0	0	0	0	0	0	0	0	0	0	0	0	0	0	0	0	0	0	0	0	0	0	0	0	0	0.106478	0	0	0	0	0	0	3.71119
BCL11B	0	0	0	0	0	0	0	0	0	0	0	0	0	0	0	0	0	0	0	0	0	0	0	0	0	0	0	0	0	0	0	0	0	0	0	0	0	0	0	0	0	0.641046	0	0	0	2.55929	0	1.53619	0
BCL2	0	0.0362309	0	0.031467	0	0	0	0	0	0	0	0	0	0	0	0	0	0	3.12891	0.323236	0	0	0	0	0	0	0	0	0	0	0	0	0	0	0	0	0	0	0	0	0	0	0	0	0	0	0	0	0
BCL2A1	0.456359	0	0	0	0	0	0	0	0	0	0	0	0	0	0	0	0	0	0	0	0	0	0	0	0	0	12.2359	0	0	0	0	0	0	0	0	0	0	0	0	0	0	0	0	0	0	0	0	0	0
BCL2L1	0.143511	0	24.0297	12.3312	21.314	0.693451	0	0	4.96112	22.0694	0	11.0611	0.618046	0.197636	6.40853	0	7.91411	3.54312	0	3.01759	0	13.7364	1.15172	3.9667	0.305622	0	0	0	0	1.17681	0	0	1.25477	0	0	0	6.58411	0	0	0	0	56.1978	38.9309	19.6859	32.9482	86.7685	16.1324	0.674966	44.3717
BCL2L10	0.912784	0	0	0	0	0	0	0	0	0	0	0	0	0	0	0	0	0	0	0	4.558	0	0	0	0	0	0	0	0	6.03757	0	0	0	0	0	0	0	0	0	0	0	0	0	0	0	0	0	10.1244	0
BCL2L11	0	0	17.4337	14.4733	4.01904	4.74036	1.01346	0	1.07453	4.85856	0	0.351699	0.0588805	12.581	0	0	0	0	0	21.8844	7.11515	0.809442	0	8.48762	0	0	1.55326	8.08089	1.29062	0	0.7876	2.11792	0	0.0181904	4.80802	0	0	3.16022	0	0	0	7.65524	27.6967	0.855396	12.111	30.8477	1.63449	5.74592	30.7747
BCL2L12	0.309372	20.8258	35.0872	23.4272	18.8254	9.77286	8.89172	12.1581	0.459294	15.3124	0	2.42505	0.651624	3.25058	6.41153	1.53063	4.21685	10.4332	14.2975	1.63064	64.8818	16.3927	1.80384	41.4377	22.8996	4.5024	0	1.77486	0	2.47436	7.11243	0.822359	3.55107	0.0815648	2.34888	1.91651	0	2.76002	0	5.53671	1.25033	25.8969	2.65257	4.29213	2.27951	5.68612	10.5765	32.3835	41.208
BCL2L13	4.12886	19.4458	0.0798413	1.00243	0	24.7729	0.332064	0.103149	4.81554	0	2.89869	0.222791	3.29532	0	0.233794	2.02119	0	0.913805	1.40043	3.30537	2.87217	0	7.86709	1.55005	0	0	1.73789	5.18794	14.0894	0	0.191044	9.42522	3.06825	4.42228	0	0	4.08642	0	5.56072	0	0	17.1369	1.31436	10.5856	3.61562	25.4558	10.3242	6.45984	44.5259
BCL2L14	0	0	0	0	0	0	0	0	0	0	0	0	0	0	0	0	0	0	0	0	0	0	0	0	0	0	0	0	0	0	0	0	0	0	0	0	0	0	0	0	0	0	1.95012	0	0	0	0	0	0
BCL2L15	0	0.0477591	0	0	0	0.078845	0	0	0	0	0	0	0	0	0	0	0	0	0	0	0	0	0	0	0	0	0	0	0	0	0	0	0	0	0	0	0	0	0.0224561	0.0237486	0	0	0.684859	0	0	0	0	0	0
BCL2L2	0	0	0	4.71272	0	0	14.1412	22.2836	0	0	0	0.0790178	0	0	0	0	0	0	0	0	0	0	0	0	0	0	0	0	0	0	0	0	0	0	0	0	0	0	0	0	0	0	1.29872	0	0	0	0	0	6.46612
BCL2L2-PABPN1	15.6585	4.40464	47.2175	7.0734	17.0719	50.0864	39.239	76.5126	27.9552	24.5899	11.4514	1.38363	6.28074	4.11362	15.9511	11.7559	14.0059	7.26595	8.9821	26.9658	15.1229	3.81773	18.0936	0	27.1755	29.7021	5.49532	35.5647	21.814	0	36.2999	12.6747	18.6342	10.1163	9.72606	0.0319635	4.35792	12.6085	0.887425	53.6578	41.271	37.6725	28.5009	31.516	0	67.7325	1.65008	30.3761	56.6061
BCL3	0	0	0	0	0	0	0	0	0	0	0	0	0	0	0	0	6.51333	0	0.21749	0	13.5764	0	4.91253	27.8816	0.399552	8.1728	0	0.966818	0.589467	0	0	0	0	0	0	0	0	7.34343	0.0643085	0	0	10.3838	4.61218	1.55878	0	0	11.9282	5.06118	0
BCL6	0	0	0	0	0	0	0	0	0	0	0	0	0	0	0	0	0	0	0	0	0	0	0	0	0	0	0	0	0	0	0	0	0	0	0	0	0	0	0	0	0	0	0	0	0	0	0	0	0
BCL6B	17.0286	0	0	0	0	33.7241	34.9866	0	0	0	6.88133	6.71332	0	0	0	0	0.587605	19.9676	2.70081	1.84029	0	0	0	0	0	0	0	4.17443	0	13.9449	0	0	0	0	0	0	0	6.35912	0	0	0.0345663	0	0	5.82756	0	0	2.22738	0	1.03174
BCL7A	2.16336	11.6247	2.09707	4.01496	8.7541	3.27107	7.88086	7.19053	7.49746	18.4288	15.5077	1.00074	3.86898	3.52748	1.42259	0.110495	0.282907	0	0.312121	0	4.86021	2.23186	0	0	0	0.435075	0	1.08259	0	0	0	0	0.626193	0.175166	1.84612	0	0	0.0287477	0	0	0	8.88491	0	14.9706	0.679387	0	0	3.92613	0.828276
BCL7B	4.30796	22.7248	0	9.59288	6.21526	39.29	6.12577	63.9174	6.08973	13.1807	1.15721	2.00314	1.00844	19.8202	0.168812	0	33.2262	92.7586	63.9707	5.83693	26.4086	5.52322	54.3556	20.1874	0	0	159.817	21.6453	0	0	0	5.2777	6.28123	12.2562	0	0.689911	4.05145	3.78247	0.399042	3.88209	3.08883	71.9729	52.4855	2.90902	5.29208	157.62	30.7551	64.9477	99.2364
BCL7C	0	0	0	7.61764	0	0	0	0	0	0	0	0	0	0	0	0	0	0.403206	0.831726	0	0	0	0	0	0	1.73138	0	0	2.24833	0	0	0	0	0	0	0	0	0	0	0	0	0	0	2.96169	0	0	0.810938	0	0
BCL9	6.12093	0	9.84413	4.98932	8.48736	1.57021	31.5362	0	1.94176	1.11386	7.05521	0	0.0888472	0.0355379	17.3291	0	0	0	1.19499	0	1.32408	0	0	13.2119	0	4.50078	0.195302	0.444571	12.3331	0	0.726303	0	0.0801125	0	0.233371	1.10331	0	0.33122	1.78908	0	0	13.6803	11.4485	0.860815	0	3.23138	3.4061	5.68382	20.6974
BCL9L	0	0	0	0.0788009	0	0.249644	0	0	0	0.937511	0	0.0702404	0	0	0	0.151151	0	0	0	0.161797	0.175352	0	0	0	0	0	0	0	0	0	0	0	0	0	0.298864	0	0	0	0	0	0	0	0.577496	0.34198	0	0	0.18662	0	0
BCLAF1	107.285	24.3155	84.62	34.7824	193.056	179.151	196.256	77.2562	53.5732	133.188	89.9088	45.0594	30.774	40.1043	100.83	57.806	79.6053	10.74	68.0893	19.7015	30.2621	11.4035	36.097	126.498	13.9143	62.7154	75.802	11.3859	8.31865	60.8451	29.4963	5.406	10.5381	3.40404	26.8359	7.5741	0.0138071	31.8737	3.53866	0.623523	1.24677	26.6442	26.5061	43.3432	17.6559	81.9999	25.6436	55.8402	24.8394
BCMO1	0	0	0	0	0	0	0	0	0	0	0	0	0	0	0	0	0	0	0	0	0	0	0	0	0	0	0	0	0	0	0	0	0	0	0	0	0	0	0	0	0	0	0	0	0	0	0	0	0
BCO2	0	0	0	0	0	0	0	0	0	0	0	0	0	0	0	0	0	0	0	0	0	0	0	0	0	0	0	0	0	0	0	0	0	0	0	0	0	0	0	0	0	1.48095	43.8821	3.24512	0	46.3868	0	0	2.39116
BCOR	18.4831	0	25.2443	0.0969486	17.4727	21.7039	72.2821	11.7394	34.6406	19.2419	0	0.735596	28.9163	0	7.08266	13.414	13.0358	24.1507	2.10524	3.9873	0.647776	0	0.883633	63.7883	0	0	10.1315	6.6144	21.2849	35.305	2.64968	0	0	6.07965	0	0	0	0	0	3.57473	0	0	1.60023	3.58037	0	0	7.64527	0	7.84261
BCORL1	0	0	0	0	9.38825	2.98826	2.74186	0	1.37884	0	0	0	0.192024	0	0	0.0548465	0	3.49785	7.12847	1.29148	0	0	0	0.308744	0	9.62079	7.09235	0.0768868	7.57678	0	0	0	0	0.199428	0	0	0.247865	0	0	0	0	0.264816	5.0284	0	0	2.27662	0.863261	2.06182	0.824995
BCORP1	0	0	0	0	0	0	0	0	0	0	0	0	0	0	0	0	0	0	0	0	0	0	0	0	0	0	0	0	0	0	0	0	0	0	0	0	0	0	0	0	0	0	0	0	0	0	0	0	0
BCR	3.86421	26.399	9.27331	16.9322	22.2213	29.3163	0.778882	1.8159	0	21.244	2.52877	1.08427	14.6016	1.64536	4.0439	0.576168	12.0737	10.2365	13.778	6.47509	2.20512	0.776496	4.98976	0.162082	0	11.9234	0.177304	8.88424	0	0.0770471	5.57761	2.82726	0	0	0.531222	1.7895	0.383662	0	0.357625	1.255	0	3.98731	5.61219	3.90966	0	10.1097	12.6551	30.7142	24.2117
BCRP2	0	8.32999	13.7341	0	0.144492	0	0	0	1.30189	0	0	0	3.89741	0	0	0	0	8.50887	0	6.32982	0.621779	0	7.64444	0	0	0	0	2.75873	0	0	0	0	0	0	0	0	0	0.0465376	0	0	0	0.288402	0	5.46004	0	11.1523	11.1035	14.757	0.268071
BCRP3	2.2936	0.185981	0.590671	0	0	0	0	0	5.81089	0	0	0	0.442061	0	0	0	0	0.287777	0	0	0	0	0.372047	0	0	0	0	0.878381	0	0	0	0	0	0	0	0	0	0	0	0	0	8.09514	1.79615	1.06172	0	8.29622	0.290383	0.896677	0
BCS1L	76.2956	24.8906	53.3739	105.336	3.19794	0.5997	35.3559	50.548	0.553781	0	65.8465	0	37.7669	0.17237	48.7028	18.8399	0	20.5112	0.289975	34.5052	35.4034	6.79408	1.81656	0	0	0	79.3829	16.7429	0.785158	0	14.0354	0	0	0	0	1.5724	0	0	0	0	0	67.6857	0	34.2177	0.377261	79.2786	16.4474	72.1314	63.9336
BCYRN1	8.69416	20.0007	0	0	14.1488	0	0	0	0	0	17.456	0	0	0	0	0	0	0	0	0	24.3333	0	0	0	0	0	0	0	0	0	0	0	0	0	0	5.11285	0	0	0	0	0	0	0	0	0	0	0	0	0
BDH1	0	0	0	0	0	0	1.86075	0	0	0	0	0	0	0	0	0	0	0	0	0	0	0	0	0	0	2.35209	0	0	0	0	0	0	0	0	0	0	0	0	0	0	0	0	1.39472	0	15.7169	0	0	0.935901	0.182586
BDH2	0	0.0837946	0	19.2088	29.1302	9.82128	0	0	0	0	0	1.5655	0.196753	0	6.82542	0.140593	0	0	0	0.150179	0	7.69781	0	0	0	0	0	9.03734	0	8.25055	0.291926	0	0	0	0	0	0.897447	43.8388	0	0	0.042257	8.58076	6.8271	0	0	0	0	7.00067	11.3535
BDKRB1	0	0	0	0	0	0	0	0	0	0	0	0	0	0	0	0	0	0	0	0	0	0	0	0	0	0	0	0	0	0	0	0	0	0	0	0	0	0	0	0	0	9.58764	0	0	0	0	0	0	0
BDKRB2	0	0	0	0	0	0	0	0	0	0	0	0	0	0	0	0	0	0	0	0	0	0	0	0	0	0	0	0	0	0	0	0	0	0	0	0	0	0	0	0	0	0	0	0	0	0	0	0	0
BDNF	0	0	0	0	0	0	0	0	0	0	0	0	0	0	0	0	0	0	0	0	0	0	0	0	0	0	0	0	0	0	0	0	0	0	0	0	0	0	0	0	0	7.22354	0	0	0	0	0	0	0
BDNF-AS	0	0	0	0	0	0	0	0	0	0	0	0	0	0	0	0	0	0	0	0	0	0	0	0	0	0	0	0	0	0	0	0	0	0	0	0	0	0	0	0	0	6.79565	0	0	0	0	0	0	0
BDP1	0	3.12357	1.49747	0.0182084	6.37631	6.6105	0	0	7.01034	12.9609	0.392322	1.77546	0.830594	5.1406	0.0204005	5.72064	0.49115	12.1732	0.722925	0.709697	2.42978	2.04947	0	0.196458	6.42476	10.5929	0.75215	2.29998	2.14271	0	13.734	0	4.94992	0.627143	8.45029	1.38671	0	0	0	0.0312856	0.0634008	5.84141	18.8016	14.215	11.2161	13.5652	4.81524	7.57691	2.04908
BEAN1	0	0	0	2.0496	0	0	0	0	0	0	0	0	0	0	0	0	0	0	0	0	0	0	0	0	0	0	0	0	0	0	0	0	0	0	0	0	0	8.18841	0	0	0	7.54147	1.15749	0	0	0	0	13.2035	0
BECN1	0.721549	7.97558	0	4.58225	0	0	18.4006	62.1243	0	41.8194	0.199558	36.8302	0.691244	0	0	1.58135	0	0	0	0.210866	20.9533	0	0	79.8278	0	0	0	3.85893	0.503948	0	72.3146	0	0	0	6.9192	0	0	7.56553	0	0	0	99.5524	40.572	29.3354	0	53.8663	7.28621	13.3805	10.8952
BECN1P1	0	0	0	0	0	0	0	0	0	0	0	0	0	0	0	0	0	0	0	0	0	0	0	0	0	0	0	0	0	0	0	0	0	0	0	0	0	0	0	0	0	0	0	0	0	0	0	0	0
BEGAIN	0	0	0	0	0	0	0	0	0	0	0	0	0	0	0	0	0	0	0	0	0	0	0	0.433933	0	0	0	0	0	0	0	0	0	0	0	0	0	0	0	0	0	0	0	0	0	0	0.856029	0.147842	0.461911
BEND2	0	0	0	0	0	0	0	0	0	0	0	0	0	0	0	0	0	0	0	0	0	0	0	0	0	0	0	10.7082	11.1623	0	0	0	0	0	0	0	0	0	0	0.025574	0	7.65587	32.9991	0	0	198.431	0	13.6526	0.386928
BEND3	13.495	21.7379	20.3347	15.3857	6.01162	6.87456	0.202773	48.9296	27.3659	3.88958	13.1483	8.32323	6.46719	0	0.378474	0	0.75299	0.375177	3.43505	1.82586	2.04665	2.88806	0	22.6825	0	0	0	0	1.80582	0	3.42895	0	3.33137	0	2.345	0.64084	4.9241	0.168968	4.46421	0	2.93526	0	0	1.39707	5.06961	0	12.6348	9.35368	3.53866
BEND3P3	0	0	0	0	0	0	0	0	0	0	0	0	0	0	0	0	0	0	0	0	0	0	0	0	0	0.130987	0	0	0	0	0	0	0	0	0	0	0	0	0	0	0	0	0	0	0	0	0	0	0
BEND4	18.8582	1.6741	25.9001	19.4106	50.0791	19.4349	28.5096	45.9143	18.2385	22.9279	14.3315	18.8478	37.6182	9.25205	10.4292	31.3284	19.3139	21.005	45.7736	22.7389	22.542	0.340827	3.3044	11.8349	0	90.027	8.03995	24.4498	66.2389	6.81125	2.30378	0.15722	0	1.80137	9.39911	0	1.22179	4.64932	0	0	0.0133754	5.22799	0	21.0293	11.935	0	16.3111	3.28687	31.1056
BEND5	0	0	4.16941	1.75272	0	23.667	44.2724	0	0	0	0	0	0	0	7.04925	5.50821	0	0	0	0	0	0	0	5.77157	0	0	0	0	2.6238	1.36709	0	0	0	0	0	0	0	0	0	0	0.203876	11.0047	0	35.7769	0	0	0	6.16719	0
BEND6	0	0	0	0	3.82619	0	0	0	0	0	0	0	0	0	0	0	0	0	0.432462	0	0	0	0	0	0	0	0	0	0	0	0	0	0	0	0	2.17441	0	4.49167	0	0	0	0.246039	0	0	0.188102	1.73001	0	0	0
BEND7	13.5124	0	0	0	0	0	0	0.250785	0	3.67919	0	0	0	0	3.03351	0	0	0	0	0	19.7184	0	0	12.4621	0	0	32.4909	3.45819	1.72331	0	0	0.0724651	0	0	0	0	0	0	0	0	0	75.7635	5.77918	32.3437	0	0	6.83658	42.4856	80.0816
BEST1	0	0	0.729795	0	0	0	0	0	0	0	0	0	0	0	0	0	0	0	0	0	0	0	0	0	0	0	0	0	0	0	0	0	0	0	0	0	0	0	0	0	0	0	0	7.86093	0	0	0	0	0
BEST2	0	0	0	0	0	0	0	0	0	0	0	0	0	0	0	0	0	0	0	0	0	0	0	0	0	0	0	0	0	0	0	0	0	0	0	0	0	0	0	0	0	0	0.640994	0	0	0	0	0	0
BEST3	0	0	0	0	0.224154	0	0	0	0	0	0	0	0	0	0	0	0	0	0	0	0	0	0	0	0	0	0	0	0	0	0	0	0	0	0	0	0	0	0	0	0	0	0	0	0	0	0	0	0
BEST4	0	0	0	0	0	0	0	0	0	0	0	0	0	0	0	0	0	0	0	0	0	0	0	0	0	0	0	0	0	0	0	0	0	0	0	0	0	0	0	0	0	0	0	0	0	0	0	0	0
BET1	0	0.159332	2.40307	12.2444	0	22.8834	0.343686	0	2.97402	0	48.7956	35.055	0	2.61643	0	0.133593	0.341925	0.121658	0	6.85081	0.308767	3.08036	0	0	0	50.7162	0	0	0	6.95069	0	0	0	0	3.72066	0	0	12.7007	0	0	0	44.852	22.9016	26.6563	0.492266	12.3241	6.41512	28.9266	38.1764
BET1L	38.6261	1.2202	0	15.5144	0	35.2504	25.5729	5.89107	0	11.5592	28.4718	79.1037	11.465	54.5954	1.62588	17.8488	0	17.8516	3.02812	8.59406	5.23805	0	0.346049	0.41076	0	15.5349	0	5.9275	0.373382	2.92624	0	0	0	2.70862	1.75311	0	24.8936	0	10.0758	0	2.76911	56.8569	54.3161	69.2325	29.998	103.804	51.1828	59.2341	75.0149
BEX1	0	0	0	0	0	0.567536	0	0.64793	0	0	0	0.412628	0	0.664637	0	1.79317	0	0	0	34.7459	0	0	0	21.5744	0	0	63.5624	17.2479	0	0	0	0	0	0	0	32.2934	0	0	0	0	0	0	0	0	0	0	0	0	0
BEX2	0	0	0	0	0	0	0	0.684176	0	0	0	0	0	28.0863	0	52.5148	0	0	0	0	0	0	0	0	0	0	0	0	0	0	0	0	0	0	0	0	0	0	0	0	0	0	0	0	0	0	0	0	0
BEX4	0	0	59.0259	0	0.926593	0	0	0	0	28.6892	0	0	17.5672	73.7569	0	46.7943	12.0235	2.83739	11.7096	0	0	0	1.37278	0	0	148.188	1.19094	0	0	5.15424	0	0	0	0	0	0	0	0	0	0	0	18.6775	0	0	0	121.009	16.7978	5.86809	0
BEX5	0	0	0	0	0	0	0	0	0	0	0	0	0	0	0	0	0	0	4.19905	0	0	0	0	0	0	0	0	0	0	0	0	0	0	0	0	0	0	0	0	0	0	0	0	0	0	0	0	0	0
BFAR	50.1893	81.6937	59.5661	28.5421	130.237	97.1419	115.404	159.087	22.7823	120.546	52.6509	39.2089	39.7023	120.899	114.734	62.9214	68.1341	129.169	61.7359	22.4071	15.6919	24.8	10.6586	3.77658	12.5749	6.34689	57.4262	0.375838	0	24.9306	0.279219	47.7844	10.644	0.546862	25.7176	15.1789	10.5575	52.0676	3.35338	7.29179	6.95366	46.0018	24.968	49.105	28.8984	12.9089	32.9006	50.6201	7.8446
BFSP1	1.08903	0	0	0	0	2.2245	0	92.1046	0	0	42.7562	0	0	0	0	17.3654	46.5557	15.9955	0	0	9.52313	0	0	2.89563	3.56989	0	0	20.7486	0.526387	0	4.71127	0	0	0	0	0	0	7.85417	0	0.121653	0	43.4285	7.06657	21.6052	0	21.7473	1.90333	20.8781	8.3089
BFSP2	0	0	0	0	0	0	0	0	0	0	0	0	0	0	0.164191	0	0	0	0	0	0	0	0	0	0	0	0	0	0	0	0	0	0	0	0	0	0	0	0	0	0	0	0	0	0	0	0	0	0
BGLAP	0	0	0	0	0	0	0	0	0	0	0	0	0	0	0	0	0	0	0	0	0	0	0	0	0	0	2.54e-23	0	0	0	0	0	0	8.04782	0	0	0	0	0	0	0	4.09e-07	0	3.8748	0	0	9.39e-29	1.12e-14	1.39e-24
BGN	0	0	0	0	0	7.37676	0	0	0	0	0	11.8807	0	0	0	0	0	0	0	2.1879	2.95572	0	0	0	0	0	0	0	0	0	0	0	0	0	0	0	0	0	0	0	0	0	0	24.8006	0	0	8.34963	0.163182	0
BHLHA15	0	0	0	0	0	0	0	0	0	0	0	0	0	0	0	0	0	0	0	0	0	0	0	0	0	0	0	0	0	0	0	0	0	0	0	0	0	0	0	0	0	0	0	0	0	0	0	0	0
BHLHA9	0	0	0	0	0	0	0	0	0	0	0	0	0	0	0	0	0	0	0	0	0	0	0	0	0	0	0	0	0	0	0	0	0	0	0	0	0	0	0	0	0	0	0	0	0	0	0	0	0
BHLHB9	1.45571	0	0	0	0	0	2.71641	0.457601	0	0	0.207369	0	0	0	0	1.01969	0	0	1.05583	1.63534	3.06844	0	3.74452	9.46035	0	1.0036	0.940604	2.85402	3.90858	4.90327	0	0	0	0	0	4.60835	0	0	0.0286393	0	0	5.96591	5.73809	4.14377	2.50742	16.9146	1.03689	2.25256	10.703
BHLHE22	0	0	0	0	0	0	0	0	0	0	0	0	0	0	0	0	0	0	0	0	0	0	0	0	0	0	0	0	0	0	0.248133	0	0	0	0	0	0	0	0.0335118	0	0	4.98958	0	0	0	0	0	0.572716	1.25194
BHLHE23	0	0	0	0	0	0	0	0	0	0	0	0	0	0	0	0	0	0	0	0	0	0	0	0	0	0	0	0	0	0	0	0	0	0	0	0	0	0	0	0	0	0	0	0	0	0	0	0	0
BHLHE40	2.6355	0	0	0	0	7.70043	4.74187	0	0	0	0	0	0	0	1.8145	0	0	0	6.85332	0.720473	0	0	0	0	0	0	33.9857	5.46705	0	0	1.96078	0	0	0	0	0	0	0	0	0	0	0	0	0	0	0	3.86105	0.129213	0
BHLHE40-AS1	0	0	0	0	0	6.61346	0	0	0	0	0	0	0	0	0	0	0	0	0	0	0	0	0	0	0	0	0	0	0	0	0	0	0	0	0	0	0	0	0	0	0	0	0	0	0	0	0	0	0
BHLHE41	0	0	0	0	0	0	0	0	0	0	0	0	0	0	0	0	0	0	0	0	0	0	0	0	0	0	0	0	0	0	0	0	0	0	0	0	0	0	0	0	0	1.19883	0	0	0	0	0	0	0
BHMT	0	0	0	0	0	0	0	0	0	0	21.9171	0	0	0.0931794	0	0	0	0	0	0	0	0	0	0	0	0	0	0	0	0	0	5.30963	0	0	0	0	0	0	1.7692	0	0	4.81328	0.950867	0	0	0	0	0	0
BHMT2	0	0	0	0	0	0	0	0	0	0	0	0	0	0	0	0	0	0	0	0	0	0	0	0	0	0	0	0	0	0	0	0	0	0	0	0	0	0	0	0	0	17.6995	5.3253	0	0	0	4.06863	1.78307	7.59647
BICC1	0	0	0	0	0	0	0	0	0	0	0	0	0	0	0	0	0	0	0	0	0	0	0	0	0	0	0	0	0	0	0	0	0	0	0	0	0	0	0	0	0	0	0	0	0	0	0	0	0
BICD1	0	0.336292	1.52482	25.0214	1.19916	0	0	0	0	0	0	0	0	0	0	0	0	0.102552	3.84463	0	0.286251	0	0	0.347811	0	0	0	0	0	0	1.05301	0	0	0.279963	0	0	0.0266732	0	0	0	0	0	3.18449	0.837674	0	0	1.02924	0	0
BICD2	9.73232	0.772714	10.4676	0	13.3878	0.680349	12.8812	9.57075	12.3224	15.5262	40.141	0	3.13288	0.0481895	0	11.7906	0	12.9353	3.88926	6.35132	11.132	0.248354	0	16.943	0	62.0586	0	0	1.76003	4.02563	0	0	0	0.0390293	2.98487	11.0528	0	8.81463	0	0.153686	5.48009	22.007	44.8081	22.7479	0	38.6252	1.0348	26.317	5.68393
BID	47.9928	0	1.26211	0	0	0	0	0	0	0	0	0	0	0	0	0	0	0.203589	26.7088	0	5.10422	0	0	0	0	0.438975	0	0	0	0	0	0	0	0	0	0	0	0	0	0	0	8.61756	0	12.9524	0	35.8697	24.1048	0.212838	0
BIK	0	0	0	0	0	0	0	5.69411	0	0	0	0	0	0	0	0	0	0	0	0	0	0	0	0	0	0	0	0	0	0	0	0	0	0	0	0	0	30.6663	0	0	0	0	0	0	0	0	0	15.5577	0
BIN1	77.4472	56.1895	25.6003	78.4688	41.6005	50.4186	57.7317	73.4113	0	47.9031	46.4724	4.18718	15.8028	44.4447	17.7153	42.3678	49.0686	41.8193	27.3398	0.641228	22.8552	44.3969	9.22693	18.5444	5.88793	5.90252	4.30332	6.42628	17.4145	6.66677	56.5827	18.691	52.3125	9.05932	16.8233	6.79024	17.6444	12.222	4.74635	0	0	0	15.4225	2.58097	37.707	2.2594	6.46262	7.16666	33.2331
BIN2	0	0	23.457	0	0	0	0	0	0	0	0	0	0	0	0	0	0	0	0	0	0	8.83751	0	0	0	0	0	2.1869	0	0	0	107.85	0.0408775	0	20.9053	0.0629788	0	3.04201	0	0	0	7.52251	144.329	0	0	0	0	0.934554	0
BIN3	0.0946398	0	0	0.120106	0	0	0.199234	1.03976	0.105422	16.6827	0	11.6974	1.14444	0	0.273568	0	46.9696	0	0.219769	2.2431	0	0	0	0	3.22975	0	0	0	0	0	0.242065	0	0	0	0	0	0	0	0	0	0.0698001	80.1908	0	45.6749	0	10.5365	29.9162	47.7993	121.621
BIN3-IT1	0	0	0	0	0	0	0	26.9048	0	0	0	0	0	0	0	0	0	0	0	0	0	0	0	0	0	0	0	0	0	0	0	0	0	0	0	0	0	0	0	0	0	0	0	0	0	0	0.216286	0	0
BIRC2	79.3119	29.7472	183.162	67.1311	0	108.608	108.027	1.36613	41.8857	207.393	26.5148	35.4187	49.2876	0	33.1349	215.375	36.2481	89.4788	72.1851	23.6987	45.9784	102.856	30.586	32.87	26.311	45.0036	287.673	104.432	141.379	95.0156	27.379	29.1487	0	0.0787874	37.398	1.37881	0	11.955	1.07415	7.48672	3.93116	246.898	52.3737	51.362	0	27.2813	33.5362	85.8359	257.101
BIRC3	0	0	0	0	0	0	0	0	0	0	0	0	0	0	0	0.0917602	0	0	0	0	0	0	0	0	0	0	0	0	0	0	0	0	0	0	0	0	0	0	0	0	0	0	0	0	0	1.72957	0	0	8.13211
BIRC5	94.705	36.7529	15.9566	43.6298	95.042	89.7631	139.719	0	14.263	5.09144	43.7556	62.9851	95.9841	34.1862	48.9257	38.0176	44.1412	21.0824	16.1519	7.40001	39.6368	6.20147	15.6636	16.2724	0.286566	52.7436	72.7324	0	0	72.8497	31.4468	24.4246	38.4977	9.74795	23.3485	28.1056	39.6113	22.1793	13.0838	0	0	28.0692	30.7312	6.15389	0	66.6773	25.2131	24.2822	2.96751
BIRC6	13.0136	30.9578	5.2059	7.46018	14.3135	36.1294	10.1781	38.593	20.6689	13.1195	6.85569	10.5208	0.0513764	8.52328	4.59023	5.79487	17.183	15.3513	10.8963	1.75467	0.170401	7.70318	2.52631	1.0331	0.340002	0.868109	10.0199	6.27973	10.1408	0.0655051	5.01886	0	2.31649	0.0111375	7.07041	1.50723	3.4737	0.0895949	0.124529	0	0.0518888	20.4388	17.3216	16.1989	7.05098	13.3437	16.2251	19.6788	41.7938
BIRC7	0	0	0	0	0	0	0	0	0	0	0	0	0	0	0	0	0	0	0	0	0	0	0	0	0	0	0	0	0	0	0	0	0	0	0	0	0	0	0	0	0	0	0	0	0	0	0	0.328592	0
BIRC8	0	0	0	0	0	0	0	0	0	0	0	0	0	0	0	0	0	0	0	0	0	0	0	0	0	0	0	0	0	0	0	0	0	0	0	0	0	0	0	0	0	0	0	0	0	0	0	0	0
BIVM	24.64	0	26.7683	0	0	0	0	4.50626	0	0	0	0	0	0	14.7599	0	0	0	0	0	0	0.733931	0	0	0	0	0	0	0	0	0	26.4405	0	0	0	0	0	0	0	0	16.8516	0	0	1.72252	0	22.053	12.3907	1.58627	0
BIVM-ERCC5	2.03e-24	0	0	6.47e-06	0	0	8.94e-06	5.62e-21	0	1.25e-05	0	0	8.47e-06	0	5.81e-77	0	0	0	9.98e-06	1.13e-05	0	8.2e-06	0	0	0	0	3.65e-05	1.58e-05	0	0	1.25e-05	6.16e-58	2.2e-06	0	2.42e-06	0	0	0	0	0	0	1.52e-05	2.89e-05	2.73e-05	0	5.87e-07	6.06953	0.000126329	1.68e-05
BLACAT1	0	0	0	0.0819084	0	0	0	0	0	0	0.160501	0	0	0.0886611	0	0	0	0	0	0	0	0	0	0	0	0	0	0	0	0	0	0	0	0	0	0	0	0	0	0.328128	0	0	0	0	0	0	0	0	0
BLACE	0	0	0	0	0	0	0	0	0	0	0	0	0	0	0	15.4875	0	0	2.08098	0	0	0	0	0	0	0	0	0	0	12.0172	0	0	0	0	0	0	0	0	0	0	0	0	0	0	1.25286	0	0	0	0
BLCAP	63.2217	59.4532	85.1345	22.3051	216.504	90.968	28.4088	149.214	1.79656	42.1167	75.8143	181.194	134.565	1.49104	111.821	95.5098	1.07062	95.4885	131.684	46.6681	3.61581	0	0	0	1.08421	125.37	73.2083	4.66841	256.679	17.2682	25.5947	94.1863	0.0435617	40.2848	25.2712	29.2314	58.4237	10.6038	24.6014	27.3717	0.187643	5.37053	147.364	163.04	91.5975	53.4962	41.6588	48.8621	150.223
BLID	0	0	0	0	0	0	0	0	0	0	0	0	0	0	0	0	0	0	0	0	0	0	0	0	0	0	0	0	0	0	0	0	0	0	0	0	0	0	0	0	0	0	0	0	0	0	0	0	0
BLK	0	0	0	0	0	0	0	0	0	0	0	0	0	0	0	0	0	0	0	0	0	0	0	0	0	0	0	0	0	0	0	0	0	0	0	0	0	0	0	0	0	0	0	0	0	0	0	0	0
BLM	0	0	24.7616	0.199847	16.4917	10.3692	0.300855	0	28.3632	33.789	12.9126	3.47248	4.59162	0.146891	0.0562573	46.1765	0	28.7585	18.3609	0.10285	3.84872	0	19.5886	32.2195	0	0	5.32563	0	0	0	0	0.253946	0	0.892283	9.9812	3.69453	20.7538	0	2.92118	0	0	1.08264	13.0143	0.977472	0	42.0628	8.97814	14.9676	13.9133
BLMH	21.1841	141.797	55.5844	35.7328	51.9818	68.4188	55.1371	61.3469	53.2738	14.9496	16.7584	11.2893	29.8167	57.7641	43.6268	113.435	66.0753	44.6267	2.62125	20.6507	5.86422	6.92411	1.55016	29.4473	26.6636	1.93316	0	36.8478	0	0	161.729	3.16661	3.76906	0.0369646	24.8376	3.67076	6.46141	8.6681	27.4016	11.3874	0.0491846	71.3095	33.6856	0	1.81042	22.5102	0	22.0932	93.9854
BLNK	0	0	0	0	0	0	0	0	0	0	0	0	0	7.62978	0	0	0	0	0	0	0	0	0	0	0	0	0	0	0	0	0	0	0	0	0	0	0	0	0	0	0	0	0	0	0	0	0	0	0
BLOC1S1	6.55521	46.3297	69.2921	0	7.35785	1.98498	2.17671	0	0	0	76.8091	0	12.7909	7.18244	4.44106	61.0544	0	30.6251	64.5595	14.7283	22.7953	13.2157	0	54.5651	54.2938	0	0	70.2437	37.8779	0	0	71.8885	43.9595	49.1089	0	0	0.298062	21.3537	0	42.192	6.79571	85.0999	0	34.9662	0	97.0511	23.1811	71.9558	11.4978
BLOC1S1-RDH5	6.83733	6.01e-57	4.94e-12	0	14.3002	1.64e-08	1.94665	0	0	1.54935	1.37e-16	0	5.4e-31	1.65e-17	3.32e-17	2.7e-17	0.491467	8.8e-33	1.62e-14	3.07e-62	1.01e-20	5.33e-39	29.778	23.2338	0.790971	0	0	3.24e-28	1.05e-23	0	0	1.31455	6.43e-30	5.9e-22	0	0	0	6.43644	0	1.96e-45	0	19.6509	0	1.3915	0	98.6327	0.393932	9.6376	69.8325
BLOC1S2	0	10.3851	0	4.95535	26.4528	6.94995	22.4757	0	12.4643	0	0.318222	26.8964	2.71716	17.1087	0.0918622	1.88604	27.6189	25.7274	0	12.4332	0.181276	4.98022	0	0	0	0	0	2.41442	0	54.4611	6.4971	0	0	0	6.7625	7.00819	0.18017	4.95871	0	2.18505	0	38.3862	24.9579	30.9515	0	112.905	0	26.0794	35.3993
BLOC1S3	0	0	0	0.82454	0.256937	10.503	0.956259	0	0	0	0	22.9795	0	0	0	4.94661	1.83772	0	3.90264	0	1.28925	0	0	4.47937	0	0	0	0	0	0	0	0	0	0	0	0	0	0	14.8143	0	0	0.256169	5.46592	1.07812	8.81275	0	0	0.610307	0
BLOC1S4	0	0	18.5468	0	0	0	0	5.72689	0	0	0	0	0	7.69962	21.3432	0	0	0	0	10.7036	0	0	0	0	0	0	36.9373	0	0	89.5505	8.61014	0	0	0	0	0.0915798	0	0	0	14.4512	0	0	19.5933	23.1681	0	0	1.05581	0	6.8061
BLOC1S5	0	0	0	8.99484	0	0	0	0	0	0	0	2.81512	35.0634	0.637141	16.2761	0.162725	51.4335	0.2963	0	3.30089	0	0	0.961806	0	0	0	0	0	27.8191	40.7682	0.506476	0	0.101964	0	0	0	0	2.91059	0	55.5619	33.1551	0	16.26	13.1917	0.199695	0	0	1.0889	14.0286
BLOC1S5-TXNDC5	2.09e-13	0	0	3.69e-12	1.79e-15	2.36e-09	3.13e-15	0	1.57e-16	1.11e-09	2.16e-15	4.92e-15	7.26e-14	1.39e-15	3.81e-11	2.88e-08	0.00655172	0	1.67e-21	2.64e-14	4.22e-15	2.69e-11	3.57e-14	5.55e-12	1.29e-15	6.53e-13	9.07e-14	6.65e-14	3.25e-12	3.14e-14	2.38e-12	0	0	0	1.3e-15	0	1.78e-13	0	2.05e-14	2.49e-12	2.67e-11	3.88528	5.33e-11	1.11e-13	2.46e-13	1.25e-12	4.94e-15	5.59e-15	39.4084
BLOC1S6	8.60506	0.0609308	11.5108	0	14.585	0	0	0	0	0	18.9708	0	0	0.513523	0	0	0	0	0	0.435878	5.30807	0	0	8.02283	4.41794	0	0	0	0	0	2.5426	0	0	5.63268	0	0	0	0	0	0	7.40393	18.679	0	23.125	0	123.106	0	12.9212	14.2122
BLVRA	0.532661	0	65.6964	0	0	0	36.6734	2.43239	0	17.3716	0	65.4743	0	0	0	0	124.364	0	0	25.906	123.436	32.5913	11.9615	0	203.555	30.3343	136.777	108.614	588.622	8.78474	0	0	0	0	0	0	28.4727	0	0	0	0	91.3414	0	22.2381	0	135.12	13.8019	34.0761	61.8221
BLVRB	0	32.2777	0.551351	0	0	0	0	0	0	8.97134	61.4249	2.49921	0	0	5.65017	0	0	16.4414	21.4595	0	0	40.6716	0	0	0	24.634	0	0	0	0	1.85293	0	0	0	0	0	5.11193	18.8238	67.6012	3.60794	0	0	0	0	0	0	0	0	0
BLZF1	0	0	0.512998	34.6923	4.6631	28.2685	0	17.7997	0	32.4647	0	0	5.70625	0	6.46836	43.3266	30.8515	0	0.170485	16.0572	0	0	0	0	2.19463	0	0	4.55296	0	0	0	0	0.0378484	0	1.24862	4.11169	0	4.50566	1.21436	0	0	55.2669	18.6151	40.9949	0	54.1952	1.8386	11.9406	31.9019
BMF	19.2314	19.1045	0	0	4.63697	1.97679	8.6828	28.1928	18.659	1.49984	1.35025	0	1.46458	0	0.425623	0	6.98549	0.662863	20.3518	7.10159	3.47596	0.979868	1.94024	0	0	1.43296	0	0	0	2.67407	0	0	0	0	0	4.89646	1.92078	1.28152	0	0	0	0	0	1.23269	20.9211	0	0	0.253286	0.682444
BMI1	0.000688902	0.00313426	0.000372988	0.0019396	55.9245	77.4111	0.00257998	10.4478	0.00297671	37.7892	44.76	0.00149684	0.000785034	0.000936336	33.0773	60.7205	0.00155017	0.00604692	0.00362395	0.00269623	0.000782064	0.000222869	0.00522734	0.019586	0	0.00257702	0.00046742	0.00685722	0.0172217	0.00360936	10.6002	0.000511056	0.00152766	0.00162658	0.00139864	5.95e-05	0	0.000151252	0.00019603	0.00204711	0	0.000677697	0.00336918	0.0030726	0.000498626	0.00241765	0.00135597	0.000202974	0.000708094
BMP1	0	0	0	0	0	0	0	0	0	0	0	0	0	0	0	0	0	0	0	0	2.55579	0	0	0	0	0	1.57253	0	0	0	0	0	0	0	0	0	0	0	0	0	0	0	1.2909	8.54693	2.97382	19.0247	15.7496	1.51479	1.73422
BMP10	0	0	0	0	0	0	0	0	0	0	0	0	0	0	0	0	0	0	0	0	0	0	0	0	0	0	0	0	0	0	0	0	0	0	0	0	0	0	0	0	0	0	0	0	0	0	0	0	0
BMP15	0	0	0	0	0	0	0	0	0	0	0	0	0	0	0	0	0	0	0	0	0	0	0	0	0	0	0	0	0	0	0	0	0	0	0	0	0	0	0	0	0	0	0	0	0	0	0	0	0
BMP2	0.105485	0	0	0	0	0	0	0	0	0	0	0	0	0	0	0	0	0	19.5009	0	0	0	0	0	0.224374	0	0	0	0	0	0	0	0	0	0	0	0	0	0	0	0	0	0	1.31433	0	0.243877	1.79437	0	0
BMP2K	0	0	0	0	0	0	0	0	0	0	0	0	0	0	0	0	0	0	13.5821	0	4.83913	12.8199	0	24.6922	0	0	0	0	0	0	0	0	0	0	0	0.0171259	0	0	0	0	0	111.173	52.2854	22.556	0	65.7962	0	33.2645	41.8277
BMP3	0	0	0	0	0	0	0	0	0	0	0	0	0	0	0	0	0	0	0	0	0	0	0	0	0	0	0	0	0	0	0	0	0	0	0	0	0	0	0	0	0	0	0	0	0	0	0	0	0
BMP4	0	0	0	0	0	0	0	0	0	0	0	0	0	0	0	4.27923	5.15266	0	0	24.9758	8.10062	0	0	0	0	0	32.394	0	2.56351	0	0	0	0	0	0	0	0	0	0	0	0	0.403106	75.9215	0	0	9.91983	25.7028	0	4.48344
BMP5	0	0	0	0	0	0	0	0	0	0	0	0	0	0	0	0	0	0	0	0	0	0	0	0	0	0	0	0	0	0	0	0	0	0	0	0	0	0	0	0	0	0	0	0	0	0	0	0	0
BMP6	0.535612	0	41.1054	0	1.06125	0.777135	0.676945	0	1.97258	1.48649	1.60189	0	0.0920552	0.368068	0.0769434	0	0.168348	0	1.6092	2.95151	1.06425	0.252783	0	1.10863	0.91148	1.03509	57.405	0.551663	1.00774	0.877548	0.956283	0	0	0	0.106987	0.0850098	0	0	0.258128	0.11699	0	13.3138	0	0	0.646353	0	0.364465	64.6665	2.36215
BMP7	12.3806	0	0	0	0	28.6819	0	0	0	0	0.404923	0	0	0	0	0	0	0	2.81013	0	0	0	0	0	0	0.587712	0	0	0	0	0	0	0	0	0	0	0	0	0	0	0	0	0	0	0	0	3.77182	2.86766	0
BMP8A	1.11715	0	0	0	0	0.624226	0	0	0	0	0	0	0	0	0	0	0	0	0	0	0	0	0	0	0	0	0	0.392859	0	0	0	0	0	0	0	0	0	0	0	0	0	0	0.602199	0	0	0	0	0	0
BMP8B	0	0	0	0	0	0	0	0	0	0	0	0	0	0	0	0	0	0	0	0	0	0	0	0	0	0	0	0	0	0	0	0	0	0	0	0	0	0	0	0	0	0	0	0	0	0	0	0	0
BMPER	0	0	0	0	0	0	0	0	0	0	0	0	0	0	0	0	0	0	0	0	0	0	0	0	0	0	0	0	0	0	0	0	0.0165631	0	0	0	0	0	0	0	0	0	0	0	0	0	0	0	0.828217
BMPR1A	0.637464	2.06851	0	6.48977	52.3413	0	3.35737	9.26826	16.5211	0.229847	34.1714	0	0	0	0.0653333	25.3563	0	2.95032	38.3737	0.596993	16.4106	0.107377	0	0	15.4891	0.21984	0	0	26.5393	0	0.116072	40.59	0.35146	0	0	0	0	0	10.5703	0	0	11.131	0	0	0	29.8804	0	29.6945	3.18007
BMPR1B	0	0	0	0	0	0	4.2225	0	0	0	0.149168	0	0	0	0	0	0	0	0	1.95794	2.4602	0	0	0.205697	0	17.8829	0	0	0	0	28.4844	0	0	0	0	0	0.26083	0.706517	0	0	0.972962	17.1263	7.12632	2.48179	0	2.89898	3.11587	8.17386	4.61746
BMPR2	0.536498	1.69017	6.00608	14.7472	2.23285	1.10982	6.86744	19.059	17.9075	6.31761	0	8.10949	4.05023	2.81097	9.06277	0	0	13.7124	6.8628	3.1821	4.45182	0.615538	0	0	0	0.0630095	13.3862	0	7.60584	0.0427868	0.998495	2.26117	0.128028	3.52012	0.536632	0	0	0.00835824	0	0	0	7.9235	37.7451	0.217035	0.551123	23.1637	6.63136	3.33206	4.95793
BMS1	0	10.1379	9.45285	0.0252297	19.9892	0.239785	0.208613	0.0544974	3.05365	1.40075	6.77064	0.472206	1.1859	0	3.67882	0	12.5106	1.4548	0.957064	7.61411	3.649	0	2.92829	18.6609	5.54658	0.476906	15.1978	5.49557	8.41859	0.194269	4.93705	8.3458	0.0815445	0	0	0.0157481	4.4675	0	0	0.0144486	2.57714	31.3883	16.6392	0.328449	1.48964	30.8627	15.6381	3.03311	49.8775
BMS1P17	0	0	0	0	0	0	0	0	0	0	0	0	0	0	0	0	0	0	0	0	0	0	0	0	0	0	0	0	0	0	0	0	0	0	0	0	0	0	0	0	0	0	0	0	0	0	0	0	0
BMS1P18	0	0	0	0	0	0	0	0	0	0	0	0	0	0	0	0	0	0	0	0	0	0	0	0	0	0	0	0	0	0	0	0	0	0	0	0	0	0	0	0	0	0	0	0	0	0	0	0	0
BMS1P20	0	0.125832	0	0	1.53254	0	0.181148	0.472749	0	0.216748	0	0	0	0	0	0	0.814949	0	0.399186	0.905637	6.84485	0	13.5304	0	0	0.416789	0	0.591792	0	0	0	0	0	0	3.86208	3.88289	0	0	0	0	0	5.44659	16.3332	0.715663	0	4.7862	0	1.81973	0.315967
BMS1P4	9.11964	6.21489	8.63436	0	0	0	0	0	0	0	0	0	0	0	0	1.52997	0	0	14.5876	0	0	0	0	0	0	0	0	0	0	0	0	0	0	0	0	0	0	0	0	0	0	0	0	0	0	0	0.40255	0.20805	3.57653
BMS1P5	0	0	0.269179	0	0	0	0	0.106076	0	0	0	0	0	0	0	0	0	0	0	0	0	0	0	0	0	0	0	0	0.482989	0	0	0	0	0.0428251	0	0	0	0.984422	0	0	0	0.303858	4.05506	0	0	0.534252	0.087369	0.0908012	0.425239
BMS1P6	0	0	0	0	0	0	0	0	0	0	0	0	0	0	0	0	0	0	0	0	0	0	0	0	0	0	0	0	0	0	0	0	0	0	0	0	0	0	0	0	0	0	0	0	0	0	0	0	0
BMX	0	0	0	0	0	0	0	0	0	0	0	0	0	0	0	0	0	0	0	0	0	0	0	0	0	0	0	0	0	0	0	0	0	0	0	0	0	0	0	0	0	0	0	0	0	0	0	0	0
BNC1	56.8396	21.5964	38.549	0.314086	18.0951	12.453	229.65	95.02	14.681	0.177965	75.3323	5.23132	0	0.870002	8.63299	13.1204	27.9505	27.7557	28.8496	6.00084	16.9951	0	0	0	0	30.0886	33.4602	8.21875	71.4924	0	68.3119	2.17241	0	0	24.001	11.4943	0	0	0	0	0.0260486	16.2418	224.058	61.1328	15.3954	249.615	14.3704	9.71119	131.116
BNC2	0.244094	0	2.95745	2.89423	0.0484336	0.147882	8.84915	0	5.92248	9.9034	8.16821	0.0415552	1.37734	3.48983	15.248	16.6862	0.381413	4.28986	0.364929	2.3295	1.41863	1.17685	0	2.34975	0.621401	0.176294	3.76368	1.79782	0	0	1.24165	0	0	0.990418	0.0183122	1.42306	6.65264	0.0311837	1.49157	0.0623855	0	11.1805	0.427221	7.38837	2.20286	12.4894	2.48494	8.14394	7.85691
BNIP1	0	0	0	0	0	0.393643	0	0.405322	17.2695	0	0	0	0.570504	1.43701	0	0	0	0	39.9108	0.433694	0	0	0	0	0	0	23.6954	0	104.718	0	0	0	0.168036	0	0	0	0	9.06079	0	0	0	62.906	90.7393	0	61.0447	77.7959	0	1.53345	19.804
BNIP2	29.6995	70.5265	50.7544	0	94.748	47.5757	184.672	157.186	29.6022	39.3061	45.019	0	32.8534	0	15.4754	141.215	0.846383	32.8213	65.4808	27.0091	46.7483	0	40.0683	46.8761	0.286122	50.6996	198.016	9.69599	0	185.745	31.2205	47.2203	2.55747	13.5714	9.18913	0	0	0	0.0462168	1.07524	1.14101	67.949	24.5399	3.3509	0	2.79938	17.2371	81.7075	18.7621
BNIP3	303.272	236.381	72.1421	348.378	459.689	811.342	76.3026	277.046	380.563	208.604	236.847	352.155	511.596	250.263	733.193	224.686	228.46	417.563	376.869	110.174	160.323	413.36	19.4524	8.92303	59.9588	157.911	172.173	87.026	75.2246	191.113	136.92	0.0930137	212.061	48.4681	79.5338	102.242	91.2971	81.0566	0.400838	0	61.9686	172.136	4.94292	55.524	26.2267	0.543483	37.8228	83.9894	20.1732
BNIP3L	71.0826	35.0191	75.8806	7.85738	64.3644	82.6681	107.941	37.0805	14.3129	54.6039	9.5188	45.3385	3.23797	0.0647384	33.487	1.04097	69.4231	50.1422	169.381	27.0731	30.6345	42.0237	42.1785	114.742	39.0887	149.315	73.2496	62.7694	192.64	20.3816	105.392	30.8008	31.2891	0.0261715	20.4835	22.8472	12.4638	9.83661	0.519474	38.4896	24.6584	142.199	182.862	79.0746	11.2293	250.98	87.5292	157.464	185.39
BNIPL	0	0	0	0	0	0	0	0	0	0	0	0	0	0	0	0	0	0	0	0	0	0	0	0	0	0	0	0	0	0	0	0	0	0	0	0	0	0	0	0	0	0	0	0	0	0	0.180548	0.373633	0.291886
BOC	0	0	0	0	0	0	0	0	0	0	0	0	0	0	0	0	0	0	0	0	0	0	0	0	0	0	15.2254	0	0	0	0	0	0	0	0	0	0	0	0	0	0	6.15698	1.33606	1.5819	0	1.76023	0	0	46.7974
BOD1	17.5252	26.152	15.8583	29.296	83.9449	28.2006	24.7868	82.4493	105.012	11.7513	31.7513	33.6169	2.32747	13.8899	33.3593	0	35.7729	29.6901	70.5013	39.9823	48.0854	0	64.14	88.5368	104.248	31.792	78.2468	7.67594	213.154	19.3284	60.4367	14.4794	7.16139	0	42.1295	44.5326	38.6524	23.2593	0	0.36803	33.8112	126.986	283.474	47.8519	25.7935	85.8512	7.61261	62.7173	60.3943
BOD1L1	3.27434	4.93783	8.81798	8.84574	14.3933	19.4705	0.601477	14.5148	12.7282	0.0379632	4.23791	0	8.14418	0.226113	0.150184	2.49456	0	6.51809	4.00871	4.79232	3.02358	2.11996	2.3081	2.16933	0.191219	0	0	2.72746	11.4546	17.1911	6.49551	0	0.742482	5.78497	1.35203	5.63537	5.35573	0.00959345	0	0.0219315	4.84458	8.62389	8.41365	3.48799	0.45192	5.05529	8.76819	10.517	5.13818
BOD1L2	0	0	0	0	0	0	0	0	0	0	0	0	0	0	0	0	0	0	0	0	0	0	0	0	0	0	0	0	0	0	0	0	0	0	0	0	0	0	0	0	0	0	24.9718	0	0	0	0	0	0
BOK	0	0	0	0	0	0	26.26	0	0	0	0	0	0	0	0	0	0	0	0	0	22.5781	0	0	0.439265	0	27.3758	0	22.9443	0.7986	0	0	0	0	0	0	0	0	0	0	0	0	0	0	19.0315	0	0	5.6309	71.9799	0
BOK-AS1	0	0	0	0	0	0	0	0	0	0	0	0	4.85826	0	0	0	0	0	0	0	0	0	0	0	0	0	0	0	0	0	0	0	0	0	0	0	0	0	0	0	0	0	0	0	0	0	0	6.43243	0.917134
BOLA1	0	0.346544	36.3338	0	19.2698	0	0	70.5107	0	0	0	0	23.938	13.0628	0.352573	0	10.7821	0	36.649	15.9176	0	0	0	35.1243	0	0	9.15158	0	0	0	0	0	0	0	3.07813	0	0	20.1592	0	40.9997	0	15.3126	0	0	0	0	6.02709	36.2171	80.3757
BOLA2	0	0	0	0	0	0	0	0	0	0	0	0	0	0	0	0	0	0	0	0	0	0	0	0	0	0	0	0	0	0	0	0	0	0	0	0	0	0	0	0	0	0	0	0	0	0	0	0	0
BOLA2B	0	0	0	0	0	0	0	0	0	0	0	0	0	0	0	0	0	0	0	0	0	0	0	0	0	0	0	0	0	0	0	0	0	0	0	0	0	0	0	0	0	0	0	0	0	0	0	0	0
BOLA3	0.893959	16.0586	3.70872	31.7909	40.1919	36.0233	0	50.3713	0	0	81.4983	16.5457	61.5821	13.1373	2.54956	6.37666	28.4835	47.5805	56.2015	24.127	40.3515	50.1084	46.5964	98.7662	5.28887	0	66.2706	14.1009	17.3962	0	0	0	0	6.41517	47.0479	0	42.3012	0	0.299496	0	26.8006	14.8836	9.62751	7.54565	77.6277	40.4788	16.6335	28.5218	2.17777
BOLA3-AS1	0	0	0	0	0	0	0	25.5757	0	0	0	0	0	0	0.288483	0	0	0	0	0.10545	0	0	6.31095	0	0	0	0	0	0	0	2.67368	0	0	0	11.8465	0	0	0	0	0	0	0	4.8998	1.67052	0	0	0	0	0
BOLL	0	0	0	0	0	0	0	0	0	0	0	0	0	0	0	0	0	0	0	0	0	0	0	0	0	0	0	0	0	0	0	0	0	0	0	0	0	0	0	0	0	16.9435	9.52574	0	0	13.032	0	0	0.449808
BOP1	47.0089	56.1102	25.4767	10.4719	37.177	23.8917	2.56544	77.2079	39.5543	50.9426	78.5151	0.245459	0.123439	0.493427	9.59936	7.94084	40.1927	19.4397	9.12788	21.6588	31.1386	6.26592	46.2882	155.478	16.7877	1.04019	10.2921	9.85045	0	36.6662	12.81	59.3497	8.40274	2.3059	1.46617	1.36308	7.03277	8.04344	0	0	0	16.1411	0	30.9773	35.2835	13.2733	61.8363	64.7091	58.7054
BORA	0.118397	0	0	0.0752772	1.40727	0	0	0	0.924694	1.04524	4.27753	3.03779	14.5716	0	36.6836	0	0	2.54542	19.3033	0	0.336133	0	0	1.22579	0	8.29808	0	0	0	0	2.41678	0.656219	0	0	5.08356	0	0	0	0.0407406	13.5283	0	16.358	0	3.93496	20.7252	0.821536	11.6861	6.68579	40.7587
BPESC1	0	0	0	0	0	0	0	0	0	0	0	0	0	0	0	0	0	0	0	0	0	0	0	0	0	0	0	0	0	0	0	0	0	0	0	0	0	0	0	0	0	0	0	0	0	0	0	0	0
BPGM	30.6086	37.2584	0	20.4799	0.7788	0.474879	95.5102	0	3.72688	0	0	0.845068	0	0	0.14231	0.973191	0.933813	0.2214	0	25.9274	0	21.4449	0	0.681482	0	33.8855	2.23686	48.4346	0	0	7.05034	3.12642	0	0	0	0	0	0.250884	0	0.0714206	0	109.671	25.6222	112.552	0	42.0152	0	75.5903	106.956
BPHL	54.5723	26.3675	0	4.98806	0	17.0182	0.730704	167.739	2.8336	0	0	57.5417	23.4546	14.5751	0	0	50.6381	91.7259	0.26937	0	0	32.0985	0	0	0	0	0	13.5546	0	1.1414	126.883	6.81052	0	6.28404	0.0576489	0	0	0	0	0.0838765	0	10.559	1.63016	32.7722	2.10404	73.1353	33.9989	33.1383	0
BPI	0	0	0	0	0	0	0	0	0	0	0	0	0	0	0	0	0	0	0	0	0	0	0	0	0	0	0	0	0	0	0	0	0	0	0	0	0	0	0	0	0	0	0	0	0	36.9229	0	0	0
BPIFA1	0	0	0	0	0	0	0	0	0	0	0	0	0	0	0	0	0	0	0	0	0	0	0	0	0	0	0	0	0	0	0	0	0	0	0	0	0	0	0	0	0	0	0	0	0	0	0	0	0
BPIFA2	0	0	0	0	0	0	0	0	0	0	0	0	0	0	0	0	0	1.67146	0	0	0	0	0	0	0	0	0	0	0	0	0	0	0	0	5.20208	0	0	0	0	0	0	0	0	0	0	0	0	0	0
BPIFA3	0	0	0	0	0	0	0	0	0	0	0	0	0	0	0	0	0	0	0	0	0	0	0	0	0	0	0	0	0	0	0	0	0	0	0	0	0	0	0	0	0	0	0	0	0	0	0	0	0
BPIFA4P	0	0	0	0	0	0	0	0	0	0	0	0	0	0	0	0	0	0	0	0	0	0	0	0	0	0	0	0	0	0	0	0	0	0	0	0	0	0	0	0	0	0	0	0	0	0	0	0	0
BPIFB1	0	0	0	0	0	0	0	0	0	0	0	0	0	0	0	0	0	0	0	0	0	0	0	0	0	0	0	0	0	0	0	0	0	0	0	0	0	0	0	0	0	0	0	0	0	0	0	0	0
BPIFB2	0	0	0	0	0	0	0	0	0	0	0	0	0	0	0	0	0	0	0	0	0	0	0	0	0	0	0	0	0	0	0	0	0	0	0	0	0	0	0	0	0	0	0	0	0	0	0	0	0
BPIFB3	0	0	0	0	0	0	0	0	0	0	0	0	0	0	0	0	0	0	0	0	0	0	0	0	0	0	0	0	0	0	0	0	0	0	0	0	0	0	0	0	0	0	0	0	0	0	0	0	0
BPIFB4	0	0	0	0	0	0	0	0	0	0	0	0	0	0	0	0	0	0	0	0	0	0	0	0	0	0	0	0	0	0	0	0	0	0	0	0	0	0	0	0	0	0	0	0	0	0	0	0	0
BPIFB6	0	0	0	0	0	0	0	0	0	0	0	0	0	0	0	0	0	0	0	0	0	0	0	0	0	0	0	0	0	0	0	0	0	0	0	0	0	0	0	0	0	0	0	0	0	0	0	0	0
BPIFC	0	0	0	0	0	0	0	0	0	0	0	0	0	0	0	0	0	0	0	0	0	0	0	0	0	0	0	0	0	0	0	0	0	0	0	0	0	0	0	0	0	0	0	0	0	0	0	0	0
BPNT1	0	0	0	0	0	0	0	0	0	0	0	0	0	0	0	0	0	0	0	0	0.820152	0	0	0	5.89751	0	0	0	0	0	0	1.55943	0	0	0	0.317591	0	0	0	0	0	0	0	1.21097	0	0	0	0	0
BPTF	15.22	7.08576	22.2637	19.796	22.6308	15.2134	16.2564	15.159	31.748	24.813	10.294	20.1882	7.57337	2.56079	18.4627	5.90585	0	36.8414	27.5829	12.9621	10.8107	1.71328	4.79196	25.8451	0.185297	17.8042	60.0555	2.34567	5.09925	3.00102	24.199	1.3335	5.07658	0.0485599	1.3696	7.48286	0	3.33102	0.703947	15.8154	14.247	54.4507	46.3474	9.90693	0	45.6825	7.64491	27.0419	63.5257
BPY2	0	0	0	0	0	0	0	0	0	0	0	0	0	0	0	0	0	0	0	0	0	0	0	0	0	0	0	0	0	0	0	0	0	0	0	0	0	0	0	0	0	0	0	0	0	0	0	0	0
BPY2B	0	0	0	0	0	0	0	0	0	0	0	0	0	0	0	0	0	0	0	0	0	0	0	0	0	0	0	0	0	0	0	0	0	0	0	0	0	0	0	0	0	0	0	0	0	0	0	0	0
BPY2C	0	0	0	0	0	0	0	0	0	0	0	0	0	0	0	0	0	0	0	0	0	0	0	0	0	0	0	0	0	0	0	0	0	0	0	0	0	0	0	0	0	0	0	0	0	0	0	0	0
BRAF	0	0	0	11.6036	0	23.2932	0	5.60984	0	0	0	0	0	1.55827	4.39813	0	0	0.760819	0	7.88357	0.321752	0	0	0	0	8.48972	1.28351	18.0972	0	0	0	0	0.758018	0	11.9409	0	0	0	0	0	0	3.13118	5.96654	8.94546	0	28.5708	1.54279	0.266707	6.24771
BRAP	3.90193	0	3.02657	10.9685	39.318	45.0461	3.3397	0	32.4972	85.5765	9.83222	21.8591	0.0697444	6.74969	2.91389	15.2449	27.0348	7.16973	54.5882	15.3411	3.80585	0	0.118035	7.28342	66.8636	0	16.2414	6.55408	6.87496	9.84907	10.3577	0	15.9183	5.05605	6.98548	1.37209	0	13.5422	0	17.7424	0	11.8542	70.971	43.5318	1.1026	67.5958	13.8175	25.0769	84.1243
BRAT1	66.6571	0.0810251	0.643176	4.78426	1.09598	6.01905	155.787	0.760574	0	41.1686	43.8381	16.4575	41.8413	27.5271	6.27943	26.6356	8.86937	30.3197	2.81312	3.77463	35.4885	9.66097	1.28632	33.9725	0	29.9369	77.669	32.4787	4.5107	23.2039	34.148	0.613022	0.0569186	0	1.16011	3.75284	2.6354	0	0.647355	0	0	56.1007	59.0128	43.657	16.8575	250.716	76.1695	23.5622	101.239
BRCA1	9.38035	46.5433	128.449	45.4014	42.4952	0	29.0782	90.0646	0	154.472	16.2607	14.2856	11.1538	12.8747	0.448569	0.109528	12.7603	32.8352	4.0219	11.4915	0.380237	0.315955	42.7086	54.2014	10.256	5.39117	9.43277	0	0	0	0	0	25.0657	0	0	3.86623	3.58252	7.12693	7.50839	0.0325308	7.11258	0	36.9774	36.7019	0	148.244	38.0739	24.1181	10.4129
BRCA2	5.24889	19.5859	0	13.4006	4.35308	5.88836	0	0	0.124199	19.6203	0	0	3.98974	0	0	0	0	1.05053	10.3501	9.2959	2.32279	19.6299	0	50.0385	3.12293	0	36.1422	0	0	0	0.070643	0	0	0	0	0.414396	0.00807758	0.452342	0.00958666	0	0	1.36508	19.0559	10.3645	0	15.4281	2.23062	5.76205	7.96839
BRCC3	1.93428	0	0	29.3048	4.18044	0	0	0	0	0	4.38101	0	0	0	0	0	0.184273	0	0	14.7617	0	0	0	0	0	3.96595	0	0	0	0	0	0	10.1797	0	0	0	0	0.0373774	0	0	0	11.5708	3.70282	4.38264	0	0	0	4.82733	0
BRD1	0.599598	6.67097	1.06722	0.808381	12.5172	0.768346	0.222947	7.47264	0	21.1971	2.63946	0	0.42337	0	2.12232	19.4393	4.8654	0.393499	0.325363	3.7886	5.50342	0.0831061	6.14356	8.50433	0	8.67749	1.329	19.2349	3.09199	26.5565	0	0	0	1.56721	2.15024	0	6.31528	0.15761	5.25178	0	21.666	38.9047	54.6438	10.2469	0	42.6719	6.39266	10.6339	6.22458
BRD2	33.5535	55.5853	16.9506	14.3346	23.1473	40.752	50.9571	59.842	33.689	81.3855	13.9142	45.6753	0.621711	23.0595	17.5932	41.4324	5.19743	8.32186	0.11943	6.23816	20.5397	0.36586	17.5744	85.5764	30.7827	2.24717	31.9853	53.2323	4.86174	20.8309	1.05455	0	0.319135	12.023	11.9258	17.9481	0.270306	0	0.0355903	8.5439	2.52019	51.385	83.7817	42.6173	5.30122	402.725	23.7971	91.0146	142.098
BRD3	0	3.2296	0.665823	0	0.0567115	23.4736	0.783398	42.1843	0	12.7857	0	0	0.0979962	0	0.0818619	0.909787	27.4096	3.379	0	0.0748788	3.32571	0	0	11.0265	0	3.72277	2.58469	0.980517	0	0.374341	6.91751	0	0.264983	0	2.91597	0	1.5963	2.81189	0	0	0	8.21932	3.20639	14.2387	0	19.7982	0.777151	6.67057	17.3514
BRD4	9.60518	16.3446	4.40607	7.32043	27.8706	25.9189	14.5197	11.5747	1.95776	12.57	9.09335	0	5.28977	0	0	0.0858615	4.28608	11.8026	19.4376	16.5845	15.7133	4.37768	3.86714	7.96932	0.148959	0	14.5296	16.8329	4.3901	32.3617	2.61465	0	6.80395	0.0584125	2.7853	0	0	6.62876	0	3.06681	0	5.63397	6.43535	20.3686	12.2522	9.35019	2.72175	11.3569	4.17808
BRD7	51.6891	8.96899	109.156	49.9124	113.402	116.56	280.792	18.8736	11.2795	85.7149	76.7935	27.1628	55.7184	15.6546	61.603	136.783	60.9796	134.508	107.906	56.8332	59.9495	13.5943	170.831	125.536	63.7658	41.0951	383.16	72.5833	24.1193	32.1784	191.961	0.935852	6.53129	31.7064	7.36399	37.4924	0	12.573	2.03022	74.1387	8.00825	163.695	152.46	126.423	6.24436	516.369	75.6102	83.9847	277.986
BRD7P3	0	0	0	0	0	0	23.4938	0	0	0	0	0	0	0	0	0	0	0	0	0	0	0	0	0	0	0	0	0	0	0	0	0	0	0	0	0	0	0	0	0	0	0	0	0	0	0	0	0	0
BRD8	1.17903	101.082	140.57	26.3134	49.6105	99.6879	116.939	49.4862	31.063	81.3633	1.81338	67.1921	85.9802	1.38514	10.7784	71.1638	2.73818	40.6493	68.1086	21.507	1.30964	13.4756	10.5086	0	63.6552	97.491	189.421	47.5906	9.83148	22.17	38.18	16.0847	20.5614	3.73805	74.104	23.142	5.45094	12.0914	0	27.7082	0.330753	144.05	398.952	6.67217	87.0936	207.888	40.0628	87.7101	204.564
BRD9	1.6227	0	23.3847	0	25.1074	3.24187	19.934	30.4241	0	26.5535	3.67548	0	0	0	0.193092	5.77737	0	0	18.166	0	6.85722	0.633821	0	6.48632	0	0	0.471347	0	0	0	0	0	0.0344962	1.04215	3.58227	0	0	15.4022	0.0461311	0	0	69.4187	90.453	93.6574	7.08941	91.2872	0	18.9323	103.506
BRDT	63.1566	79.3831	0	110.1	25.9567	1.06927	38.9911	36.7963	19.0624	1.34484	46.9252	50.3678	0	0	26.6783	35.5866	5.2135	0	57.5339	8.87938	22.367	64.8915	2.08874	0	0	0.267047	0	0.569355	0	0	0	0	0	0	0.0275962	0	16.0042	0	0	0	0.0408219	313.225	64.2489	9.64351	0	12.227	17.0735	165.912	30.3882
BRE	0	26.8568	23.4234	16.7919	26.1693	11.9876	68.0679	0	0	17.6612	0	6.05744	93.5781	0.551097	65.6022	0	26.8864	3.7474	8.92476	29.8823	45.8146	0	0	0	0.417986	0	100.214	3.97926	0	0	4.58937	0	0	17.0014	0.0994205	2.24768	0.115719	0.24977	2.122	57.0215	74.7149	51.9504	9.31261	1.65988	0	0	17.6993	28.6238	6.26344
BRE-AS1	0	0	0	0	0	0	0	0	0	0	0	0	0	0	0	0	0	0	0	0	0	0	0	0	0	0	0	0	0	0	0	0	0	0	0	0	0	0	0	0	0	0	0	0	0	0	0	0	0
BREA2	0	0	0	0	0.384877	0	0	0	0	0	0	0	0	0	0	0	0	0	0	0	0	0	0	0	0	0	0	0	0	0	0	0	0	0	0	0	0	0	0	0	0	0	0	0	0	0	0	0	0.715067
BRF1	0.233937	0.0856482	0	9.2222	0	0.141387	11.0868	0	4.95941	23.1614	0	0	9.35386	0	0	0	0	0	0.135235	0	6.64147	0	0	0.40366	0	0	7.06569	0.200844	0	0.383387	4.47661	0	0	0	0	0.0637229	0	0	0	0	39.4357	22.3928	5.74771	1.45778	4.58907	4.59934	6.5022	4.12839	16.3337
BRF2	0	1.89902	6.03038	0.219817	42.3169	13.7926	22.2354	29.4897	0	0	0	6.38468	0.149392	0.238818	0	40.1624	0	9.72275	3.21327	1.82247	3.93539	29.2896	0	11.9776	0	2.93555	60.2767	0.297719	5.44431	0	1.10645	0	3.24888	0	0	0	0	0	28.4223	0	3.768	87.6839	48.0843	20.1619	0	72.6376	23.8081	72.0134	125.571
BRI3	73.8619	20.0296	29.9856	0	21.4267	9.53358	55.2346	0	0.587362	21.2421	0	11.6036	0	0	5.51617	23.5635	0.860453	0	40.2903	6.39291	27.3235	15.3113	45.3863	5.5972	0	64.0163	44.9191	54.4309	37.3337	56.3491	0	0	0.272131	0.146521	2.36936	18.0726	0	2.52862	0	33.7298	17.5217	1.06764	56.6349	35.6247	8.13585	4.99575	30.5434	33.4466	55.3893
BRI3BP	0	0	26.9977	0.368822	0	0	0	0	0	11.3491	0	0	0	0	0	0	0.927929	0	13.2765	0	0	0	0	0	0	0	0	0	0	17.2741	1.1221	7.43321	0	6.93688	5.58397	0	0	0	0	11.5947	7.93777	0	0	0	0	0	0	15.7109	0
BRICD5	0	0	0	0	0.371424	0	0	0	0	23.6105	0	0	0	0	0	0	0	0	0	0	0	0	0	0	0	0	0	0	0	0	0	0	0	0	0	0	0	0.119736	0	0	0.276811	12.0276	0	0	0	0	0	3.96502	42.7811
BRINP1	0	0	0	64.7408	1.74931	0	4.70387	0	0	0	0	0	0	0	0	0	0.326372	0	0	0	0	0	0	0	0	0	0	0	0	0	0	0	0	0	0	0.206078	0	0	0	0	0	0	0	0	0	0	8.24445	6.23358	0
BRINP2	0	0	0	0	0	0	0	0	0	0	0	0	0	0	0	0	0	0	0	0	0	0	0	0	0	0	0	0	0	0	0	0	0	0	0	0	0	0	0	0	0	0	0	0	0	0	0	0	0
BRINP3	0	0	0	0	0	0	0	0	0	0	0	0	0	0	0	0	0	0	0	0	0	0	0	0	0	0	0	0	0	0	0	0	0	0	0	0	0	0	0	0	0	22.6572	17.0945	0	0	10.4604	0	10.369	41.7624
BRIP1	5.28549	0.0286181	17.3082	37.0355	27.8566	8.78788	0.0411041	18.3083	0.0436002	28.5857	62.2242	21.3656	0.433932	22.1653	0.501802	0.238333	34.1063	7.03562	0	10.0524	0.0553058	0	0	0	5.62983	0.093965	0.587143	0	0	0	0.0496301	0	0	0	0.0195038	1.03175	1.11167	1.00892	1.96512	0	0.0865556	9.66797	2.45883	0	0.117402	20.2397	15.4942	2.06874	0
BRIX1	33.9217	0	140.932	94.6991	50.0334	77.0889	36.1384	233.97	81.8707	108.264	0	2.51219	230.842	39.4183	45.3728	22.4688	78.7984	141.064	66.9992	25.4179	101.527	0.692279	0	101.215	121.511	12.7574	86.3781	0.502285	16.565	203.738	81.0882	56.2764	84.9945	102.425	73.828	33.0588	10.545	16.0312	0	0	0	123.901	183.867	38.8474	0	80.0055	24.58	30.3688	97.1755
BRK1	25.4649	15.8702	63.3816	114.42	61.9686	16.5629	35.7045	33.3664	101.033	73.1805	0.397125	15.4992	75.3187	24.501	14.7263	3.19618	74.0885	89.3653	69.7078	38.1783	28.276	1.52494	0	22.2957	0	0	7.31845	83.5	97.3098	36.9436	5.7608	12.9066	11.7558	28.7099	69.7014	24.0308	73.5608	14.7755	63.4803	61.5671	23.9188	85.4539	21.488	77.5042	150.418	0	48.644	99.033	27.597
BRMS1	4.921	0.197217	0	0.342338	0.267075	0	8.99876	0	16.5618	0	0	32.5051	0	14.9994	0	9.08276	16.8267	0	0	0	0	0.642247	0	0	0	34.3438	23.6306	91.3244	3.1851	0.889745	0	0	0	22.8681	18.726	0	0	0	0	0	0	151.216	12.4495	42.1468	0	61.6089	75.6198	102.803	55.888
BRMS1L	0	10.038	33.5432	0	85.2292	0	3.43817	1.25658	0.0728364	43.4708	35.7841	0.223529	0.899152	0	0	0	92.5101	0	0	39.108	0	0	38.7445	3.60775	26.4122	0	128.27	27.5923	37.7146	0	30.5034	0	0	0	0	0	0	16.2027	3.41394	0	11.5233	19.3427	10.5471	54.8127	99.5673	0	0	18.7393	0
BROX	19.9015	53.4044	40.253	56.872	7.72892	9.9765	6.13791	0.123227	0.0500155	0	0	24.9583	3.92459	4.80047	3.15105	16.2724	28.5646	0.600784	37.9792	13.0457	9.0311	15.9601	71.8313	3.70824	1.14342	19.2595	61.8649	43.711	229.497	9.98295	10.3973	12.0538	0	22.9224	0	0.124564	0.0260353	1.77359	0.216132	0.221434	0	7.59893	32.1004	17.8658	13.5144	59.3148	3.04831	16.6448	30.3167
BRPF1	0.0344034	0.0504438	0	11.3248	6.69778	25.9503	10.3864	0.0946639	0	26.3757	0	0.352734	0	0.0471837	6.29549	0	36.5244	0	22.0983	17.6997	5.08501	0.32462	0	6.88578	8.78798	0	5.71408	9.10333	0	0	0	0	0	0.0191091	3.10068	0	0	3.63096	0	0	0	70.6102	48.3285	16.8142	8.9316	78.7896	13.0416	21.5987	68.4413
BRPF3	9.82183	12.1752	9.94337	16.9323	26.7306	31.6691	40.1575	24.7547	5.547	20.1593	5.86124	37.404	0.137156	4.4254	0.267328	0	50.6472	1.13025	0.553416	15.302	2.27098	0.251376	2.01347	45.3833	10.8815	16.2114	14.8733	5.85609	0	0.524001	4.96032	9.25462	10.9369	0	0.106731	0	1.59854	3.1357	3.5899	0.0389389	0	6.82925	39.2722	4.8722	1.20554	94.0983	13.5374	2.07537	11.6798
BRS3	0	0	0	0	0	0	0	0	0	0	0	0	0.223265	0	0	0	0	0	0	0	0	0	0	0	0	0	0	0	0	0	0	0	0	0	0	0	0	0	0	0	0	0	0	0	0	0	0	0	0
BRSK1	0	0	0	0	0	0	0.113766	0	0	0	0.269205	0	0	0	0	0	0	0	0	0	0	0	0	0	0	0	0	0	0	0	0	0	0	0	0	0	0	0	0	0	0	0	0	0	0	0	0	0	0
BRSK2	0	0	0	0	0	0	0	0	0	0	0	0	0	0	0	0	0	0	0	0	0	0	0	0	0	0	0	0	0	0	0	0	0	0	0	0	0	0	0	0	0	0.15725	0	0	0	1.29144	1.81039	0.846496	0
BRWD1	39.7617	37.1911	31.2562	48.44	7.37066	27.1155	39.9246	36.4273	15.868	5.54992	46.0306	0.625981	11.2732	13.0004	0.726797	0.358081	30.8657	8.61317	17.1193	27.2063	46.3225	0	4.19906	29.3344	39.8438	71.2254	84.6226	17.8157	5.53078	72.4287	1.89235	1.07904	8.33755	11.3258	6.96847	9.55295	13.0818	34.2947	12.7457	0.371473	9.96032	93.413	87.5791	51.4935	0	81.4567	25.2355	46.4891	43.4273
BRWD1-AS1	0	0	0	0	0	0	0	0	0	0	0	0	0	0	0	0	0	0	0	0	0	0	0	0	0	0	0	0	0	0	0	0	0	0	0	0	0	0	0	0	0	0	0	0	0	0	0	0	0
BRWD1-IT2	0	0	0	0	0	0	0	0	0	0	0	0	0	0	0	0	0	0	0	0	0	0	0	0	0	0	0	0	0	0	0	0	0	0	0	0	0	0	0	0	0	0	0	8.08335	0	1.80894	0	0	29.0631
BRWD3	6.56151	7.11481	2.70131	2.78327	16.935	10.6404	0.0259961	7.26735	6.84003	18.4883	5.42085	0.0419949	6.17926	0	5.26563	4.00492	0.23127	6.09132	6.2127	5.61124	2.97216	0.754187	9.29618	20.693	0	0.65325	12.6165	0.0422518	15.1848	1.25015	1.69396	0.0486566	0.971754	0.00685534	0.0123371	0.00490815	0.810767	0	0.323605	7.61933	6.40585	9.8925	14.2474	3.1707	2.7456	9.2103	5.10614	8.20087	4.94543
BSCL2	0.734998	66.866	19.3482	7.6406	49.3079	0.319177	10.4478	15.2485	0	28.0385	3.52428	30.307	81.1026	0.367498	0.685777	36.9366	197.568	24.7972	93.7524	67.2722	251.141	1.40204	0.774167	234.182	184.289	0	225.159	172.254	386.882	0	10.5156	6.95503	17.2885	0.0733861	0.131763	60.5979	0	0.376468	0	5.94928	0	1222	749.599	403.695	178.396	895.645	260.578	913.981	558
BSDC1	8.98762	7.49133	0	7.83896	44.6971	12.525	10.5006	26.6909	0.585376	16.8734	23.5291	7.18637	13.2117	0	0	1.77544	0.619586	19.9869	3.79565	4.13584	9.87306	0	13.9291	0	0	0	3.46946	26.1434	0	6.238	5.3588	11.8678	21.191	0	9.75807	0.0520115	16.0035	6.61156	0.180503	9.2583	5.13444	26.191	19.3497	3.8165	0	25.813	6.70119	7.86991	19.5238
BSG	127.872	179.049	96.1118	79.216	170.568	125.294	34.9838	86.3856	31.2719	57.3196	29.9259	177.049	109.66	30.0861	99.4556	33.0518	112.12	177.054	147.539	80.568	93.3873	111.767	138.711	162.354	35.6595	30.5301	129.07	266.912	56.0395	61.6447	80.248	62.1588	0	17.6707	33.8312	3.98682	5.28491	8.77603	31.0935	0	31.5967	112.71	112.572	273.872	41.3723	369.422	136.932	157.401	214.461
BSN	1.21214	0	0	0	2.52267	0	3.24042	0	0	1.42011	0.910672	0	0	0	0	0	9.26702	0.0219166	0	0.0257614	0	1.69159	0.971175	2.30345	0	0	0	0	0	0	0	0	0	0	0	0	0	0.214039	0	0	0	2.9441	4.75984	0	0	1.40797	0.0445817	0.325343	2.284
BSN-AS2	0	0	0	0	0	0	0	0	0	0	0	0	0	0	0	0	0	0	0	0	0	0	0	0	0	0	0	0.445086	0	0	0	0	0	0	0	0	0	0	0	0	0	0	0	0	0	0	0	0	0
BSND	0	0	0	0	0	0	0	0	0	0	0	0	0	0	0	0	0	0	0	0	0	0	0	0	0	0	0	0	0	0	0	0	0	0	0	0	0	0	0	0	0	0	0	0	0	0	0	23.7834	0
BSPH1	0	0	0	0	0	0	0	0	0	0	0	0	0	0	0	0	0	0	0	0	0	0	0	0	0	0	0	0	0	0	0	0	0	0	0	0	0	0	0	0	0	0	0	0	0	0	0	0	0
BSPRY	8.26461	0	70.2446	0.552711	96.7524	11.3842	25.801	67.1485	0.0808376	0	37.3675	18.8743	0	23.3642	14.3079	18.3901	40.6667	0	37.2772	36.2046	2.47082	0	7.17233	0	0	0	0	0	0	0	75.355	44.7619	10.4767	0	9.98477	0	0	0	25.4713	0	16.5893	4.01106	24.4476	6.62962	1.53302	21.8223	0	27.1054	14.6477
BST1	8.6562	0	0	0	17.3518	0	0	0.334592	0	1.83978	0	0	0	0	38.3931	0	0.77375	0	0	21.8851	3.81457	0	0	0	0	49.1659	0	0	0	54.1277	0.93726	0	0	0	0	0	0	0	1.92139	0.0883358	0	0	0.859007	0	0.739148	0	3.3329	0	0
BST2	0	0.278074	0	0	0	0	0	0	0	0	0	0	0	0	0	0	0	0	0	0	0	36.4864	0	0	0	0.933903	0	0	1.2128	0	0	0	0.0980316	0	0	0	0	0	0	0	0	0	0	0	0	0	0	0	0
BSX	0	0	0	0	0	0	0	0	0	0	0	0	0	0	0	0	0	0	0	0	0	0	0	0	0	0	0	0	0	0	0	0	0	0	0	0	0	0	0	0	0	0	0	0	0	0	0	0	0
BTAF1	2.20424	0.0333383	37.6804	19.3131	20.283	20.9699	61.1544	21.6421	1.85391	17.1098	20.5892	0	30.7362	0.124503	4.58201	0	0.0711193	6.63151	0.0523303	3.98448	5.21998	3.26285	0.0659185	0.625548	0	0	12.6592	22.6659	0	52.7083	1.61946	1.25605	0.0116993	2.75258	5.83945	0.0451819	0	0	0	0	0.621819	13.1454	104.904	3.3935	0	117.518	0.0514426	16.2273	25.1557
BTBD1	0	0	1.32587	0	0	0	9.27969	12.2576	0	2.35381	8.65493	0.265722	0.979574	0	0.0744066	6.67431	0	0	0.838226	0.543857	0	0	0	31.2551	0	0	12.1243	1.7791	0.324875	0	0	0	0	0	3.98584	0	0	0	0.0356726	23.662	0	7.74522	5.81861	0	0	2.6358	0	6.63652	23.5287
BTBD10	0	3.65521	84.6959	2.14438	0	104.207	56.8504	36.5452	214.586	67.212	30.9271	41.3602	46.5914	1.76498	0	171.73	1.48767	11.7949	14.2158	27.8364	22.6136	0	21.2013	2.33074	25.8634	0	32.127	0	2.11871	50.4562	20.3303	0	0	0	0	17.7092	0	1.98002	72.3174	0	0	147.955	231.777	21.8758	33.4222	392.689	25.5856	116.347	235.296
BTBD11	0	0	0	0	0	0	0	0	0	0	0	0	0	0	0	0	0	0	0	0	0	0	0	0	0	0	0	0	0	0	0	0	0	0	0	0	0	0	0	0	0	0	0	0	0	0	0	0	0
BTBD16	0	0	0	0	0	0	0	0	0	0	0	0	0	0	0	0	0	0	0	0	0	0	0	0	0	0	0	0	0	0	0	0	0	0	0	0	0	0	0	0	0	0	0.665342	0	0	0	0	0	0
BTBD17	0	0	0	0	0	0	0	0	0	0	0	0.906626	0	0	0	0	0	0	2.94389	0.278127	0.599926	0	0	0	0	18.942	0	0	0	2.08012	1.62043	0	0	0	0	0	0	0	1.0133	0	0	0	0	0	0	0	0	0.990954	0
BTBD18	0	0	0	0	0	0	0	0	0	0	0	0	0	0	0	0	0	0	0	0	0	0	0	0	0	0	0	0	0	0	0	0	0	0	0	0	0	0	0	0	0	9.9171	2.68411	2.72324	0	56.8504	5.94883	0	5.22054
BTBD19	0	0	0	0	0	0	0	0	0	0	0	0	0	0	0	0	0	0	0	0	0	0	0	0	0	0	0	0	0	0	0	0	0	0	0	0	0	0	0	0	0	0	0	0	0	0	0	0	0
BTBD2	0	0.188512	0	0	0	0.155596	0	0	0	0	0	0	0	0.177174	0	0	0	0	0	0	0.548405	0	0	2.22288	0	0	3.89081	0	0	2.32185	0.492974	0.305971	0	0	0	0	0	0	0	0	0	1.01699	0	0	0	0.297949	1.31513	1.96873	0.946176
BTBD3	0.108631	59.4131	30.2744	3.22894	0.0717648	17.1005	40.6144	85.2381	1.41593	2.83506	7.31997	0	6.3999	10.1889	0	15.2674	0	14.7965	5.43131	12.5307	2.46603	0	0	0	0	47.7208	105.68	36.4142	92.5759	13.6405	0	1.00203	2.36826	0	0.0180878	0.0863206	10.2156	0	4.17079	0	0	33.9736	12.1904	29.1723	0	35.3051	1.9694	16.8116	29.0402
BTBD6	7.23738	0	0.607424	3.21051	0	0	34.1471	0	0	1.09829	0	5.38469	0	0.240578	3.2731	0	7.70998	0	0.404622	2.75382	113.228	11.5544	4.31731	65.7583	60.2299	8.02652	25.7401	102.567	200.728	3.43483	74.6767	0	0.0448296	0	0	0	0.101227	1.3341	0	0	0.0643293	80.3932	107.298	12.3309	1.84578	83.6824	23.9829	59.2182	136.413
BTBD7	0.265121	2.03229	6.17894	6.69758	16.0465	3.74079	4.60948	5.04761	21.002	76.3759	3.91544	16.0013	4.99274	25.9394	4.37091	0	0	25.4909	8.41029	0.346894	6.14014	17.8255	2.88329	172.558	13.7888	21.0801	0	0	97.7536	55.8657	1.06837	16.8341	0.0775216	0	0	0	0	0	0.309644	0	0	36.2231	60.8449	11.3959	0	46.2113	8.07688	24.7113	40.1481
BTBD8	0	0	0	0	0	0	0	0	0	0	0	0.431053	0	0	0	0	0	0	0	24.1263	0	0	0	0	0	0	0	9.48966	0	0	0	0	0	0	0	0	0	1.27534	0	0	0	16.3969	1.76406	0	0	2.90987	0	0.29362	21.125
BTBD9	0	0.852887	0	0	0	0	0	0	0	0	13.5745	0	0	0.282363	0.0267814	7.19361	0.23456	0	0	4.65992	0.637971	0	0	0.386903	0	0	0	0.385483	0	0.490579	0.0476827	0	0.00914294	0	0	0	0	0.706495	0	0	0.80438	2.95036	1.18177	0	0	0.0864231	0	0.0441706	0
BTC	0	0	0	0	0	0	0	0	0	0	0	0	0	0	0	0	0	0	0	0	0	0	0	0	0	0	0	0	0	0	0	0	0	0	0	0	0	0	0	0	0	0	0	0	0	0	0	0	0
BTD	0	0	0	0	0	21.5377	0	84.1932	0.805463	20.9798	0	0	0	0	0	0	0	0	0	0	0	0	0.484915	0	0	2.01642	0	2.92508	0	0	0	0	0	0	0	0	0	0	0	0	0	35.9022	28.686	68.2977	0	0	17.2197	20.3677	6.72797
BTF3	388.828	671.211	529.415	722.549	445.046	620.971	523.074	444.072	217.85	504.099	511.368	614.12	419.874	579.255	415.092	388.631	287.131	869.124	910.102	693.591	322.51	758.403	449.874	78.4331	220.442	728.543	19.2361	700.279	265.62	691.362	515.681	352.027	296.923	372.524	337.225	251.967	522.38	412.818	371.831	449.567	361.709	612.259	570.237	394.964	718.919	284.135	246.076	492.514	507.876
BTF3L4	25.6143	54.138	55.0582	40.3236	100.022	69.1147	84.8278	22.4338	102.472	109.304	19.7634	103.703	24.2409	41.8999	63.2361	79.9223	119.025	69.2535	77.872	26.0806	14.9901	21.3542	24.38	0	66.9718	10.4656	65.133	26.764	26.4033	24.0762	29.4153	31.6424	30.3548	21.2433	16.9627	8.04968	7.52675	19.6827	2.98179	11.888	0.362136	33.4965	79.9686	39.2122	15.0767	39.0632	31.8843	56.954	42.0707
BTF3P11	0	0	0	0	0	0	0	0	0	0	0	0	0	0	0	0	0	0	0	0	0	0	0	0	0	0	0	0	0	0	0	0	0	0	0	0	0	0	0	0	0	0	0	0	0	0	0	0	0
BTG1	0	0.050882	0	0	0	24.024	0.14624	2.00522	0	0	0	3.6712	0	0	0	0	0	3.01967	23.1276	12.1823	4.82405	0	16.3201	4.54212	0	0	5.49168	0.595117	0.651874	24.4243	0	0	0	0	0	0	0	0	3.13397	0	0	6.425	17.0288	13.2502	13.8015	8.49279	1.57238	4.98626	6.37966
BTG2	0	0	0	0	0	0.149836	0	0	0	0	0	0	0	0	0	0.152432	0	0	0	0	0	0	7.57071	0	0	0	0	0	0	0.203213	0	0.0490926	0	0	0	0	0	0	0	0	0	16.6433	0	0	0	0	0	0	0
BTG3	35.8633	25.8162	3.72682	58.7589	91.9088	0	9.10804	0.339339	0	67.4874	243.594	10.6459	14.3657	28.9481	0	53.6984	45.1397	23.4565	45.2395	28.0376	90.405	44.0244	98.1908	291.785	635.464	240.379	434.724	28.1265	163.071	25.2049	43.7374	129.405	13.9763	0	32.3364	0	26.8176	12.3328	0.169445	0	44.0049	62.832	495.552	48.4244	100.853	1004.53	55.6956	26.6921	184.051
BTG4	0	0	0	0	0	0	0	0	0	0	0	0	0	0	0	0	0	0	0	0	0	0	0	0	0	0	0	0	0	0	0	0	0	0	0	0	0	0	0	0	0	464.346	0	0	0	6.29943	0	20.7142	0
BTK	0	0	0	0	0	0	0	0	0	0	0	0	0	0	0	0	0	0	0	0	0	0	0	0	0	0	0	0	0	0	0	0	0	0	0	0	0	0	0	0	0	0	0	0	0	0	0	0	0
BTLA	0	0	0	0	0	0	0	0	0	0	0	0	0	0	0	0	0	0	0	0	0	0	0	0	0	0	0	0	0	0	0	0	0	0	0	0	0	0	0	0	0	0	0	0	0	0	0	0	0
BTN1A1	0	0	0	0	0	0	0	0	0	0	0	0	0	0	0	0	0	0	0	0.154118	0	0	0	0	0	0	0	0	0	0	0	0	0	0	0	0	0	0	0	0	0	0	0	0	0	0	0	0	0
BTN2A1	12.9447	0.0861492	0	5.83611	2.33219	9.8151	25.778	62.6104	45.6924	0	41.6386	0	0	0.161811	0	0	61.9998	0.131664	0.272105	19.7958	0	0	0	15.4332	9.01481	0	92.858	39.2008	44.671	1.54283	0	32.3321	0	1.01236	9.69431	0.956859	0	0	0	0	0	55.1393	14.8116	7.82199	19.0008	25.0557	38.7166	7.61054	65.6442
BTN2A2	0	0	3.54294	0	0	0	0	0	0	0	0	0.482416	0	0	0	0	0	0	0	0	0.480505	0	0	0	0	0	0	0	0	0	0	0	0	0	0	0	0	0	0	0.94465	0	4.00814	0	0	0	0	0	0	6.50803
BTN2A3P	0	0	0	0	0	0	0	0	0	0	0	0	0	0	0	0	0	0	0	0	0	0	0	0	0	0	0	0	0	0	0	0	0	0	0	0	0	0	0	0	0	0	2.87399	0	0	0	0	0	0
BTN3A1	0	0	0	0	0	0	0	0	0	0	0	0	0	0	0	0	0	0	0	0.265167	0	0	0	0	1.07492	0	0	0	0	0	0	0	0	0	0	0	0	0	0	0	0	0	0	0	0	0	0	0	0
BTN3A2	23.7935	0	0	0	0	0	21.6372	0	0	0	0	0	0	0	0	0	0	0	0	0	0	0	0	0	0	0	0	0	0	0	0.456696	0	0	0	0	0	10.907	0	0	0	0	0	0.314036	0	0	0	0	0	0
BTN3A3	0	0	0	0	0	0	0	0	0	0	0	0	0	0	0	0	0	0	0	0	0	0	0	0	0	0	0	0	0	0	0	0	0	0	0	0	0	0	0	0	0	0	12.083	0.602956	0	0	0	3.24052	0
BTNL10	0	0	0	0	0	0	0	0	0	0	0	0	0	0	0	0	0	0	0	0	0	0	0	0	0	0	0	0	0	0	0	0	0	0	0	0	0	0	0	0	0	0	0	0	0	0	0	0	0
BTNL2	0	0	0	0	0	0	0	0	0	0	0	0	0	0	0	0	0	0	0	0	0	0	0	0	0	0	0	0	0	0	0	0	0	0	0	0	0	0	0	0	0	0	0	0	0	0	0	0	0
BTNL3	0	0	0	0	0	0	0	0	0	0	0	0	0	0	0	0	0	0	0	0	0	0	0	0	0	0	0	0	0	0	0	0	0	0	0	0	0	0	0	0	0	0	0	0	0	0	0	0	0
BTNL8	0	0	0	0	0	0	0	0	0	0	0	0	0	0	0	0	0	0	0	0	0	0	0	0	0	0	0	0	0	0	0	0	0	0	0	0	0	0	0	0	0	0	0	0	0	0	0	0	0
BTNL9	0	0	0	0	0	0	0	2.46339	0	0	0	8.61672	0	0	22.7306	5.78315	0.740119	0	5.66055	0	0	0	1.36943	0	0	0	0	0	0	0	0	0	13.3646	0.0261715	0.0235443	0	0	0	0	0	0	0	0	0	0	0.217864	0	2.1084	0
BTRC	3.5562	8.56409	0.926815	10.4807	40.3212	38.3028	71.3053	14.6083	0.207521	12.2016	5.49694	16.7034	0.318126	0.872725	0.0379103	0	30.4155	5.61916	2.99587	0.347238	8.95722	1.37475	1.53991	0	2.70479	0	3.99667	0	51.9763	23.8808	4.86459	1.44633	17.5288	12.9162	30.9898	16.4694	7.66982	20.1316	0	10.5511	1.13818	21.7292	36.8185	33.2974	0	35.7126	8.29279	26.3274	14.7368
BUB1	101.228	96.5468	64.633	58.6891	52.9617	502.788	259.546	0.25339	4.95005	159.543	28.1434	92.0971	192.402	73.5205	91.6451	185.405	7.52242	232.565	243.097	107.048	41.4487	55.1975	28.509	70.5265	43.2981	61.3988	354.184	7.27337	5.1977	65.1952	130.374	2.95203	20.8706	37.3753	29.1359	65.1532	83.9962	5.64863	11.2349	22.5947	0	101.547	360.024	122.818	0	169.06	38.1554	153.043	166.647
BUB1B	149.954	100.262	263.274	197.439	193.473	236.59	217.013	57.6162	46.6238	47.6594	33.0656	11.7739	48.6941	60.406	140.782	321.147	112.882	152.822	112.518	40.4095	111.024	62.4324	26.1464	6.96249	31.3645	53.842	86.099	0	0	58.8192	6.3796	1.21548	11.7501	19.0427	70.7631	14.7849	75.2084	28.2208	0.0302515	3.42315	0	30.9865	346.767	42.6598	5.42772	112.204	14.3114	56.2427	64.7266
BUB3	334.974	103.658	255.894	25.4412	59.2061	160.661	238.57	131.453	44.4642	81.7579	229.915	73.991	250.213	83.224	124.592	185.51	61.6214	138.529	275.244	220.275	352.868	86.2128	13.9052	182.183	57.2279	289.775	634.308	138.745	401.494	355.71	165.37	103.576	5.43345	0.0646505	69.7534	5.09699	35.1923	25.0227	0.0799882	35.5603	9.81751	389.566	443.092	230.045	0	518.775	186.617	319.348	285.709
BUD13	0.388747	49.8731	43.9911	0	0	0	0.613762	0	10.4736	28.6312	28.2806	1.0645	0.671782	8.18737	0	0.960855	0	24.4872	0.67725	7.168	15.1927	0	1.98262	0.672941	141.155	0	5.15365	0	15.9066	5.10716	4.72386	0	0	0	0	0	0.225581	0	0	0	0	43.2859	101.198	18.2435	2.35278	115.985	0	18.9842	23.8911
BUD31	0	0	1.71641	29.533	41.0063	0	0	0	0	0	9.6542	34.7354	1.62183	60.8408	21.4852	32.5364	29.7176	5.91464	23.5268	11.3338	26.979	42.0652	0	22.012	53.3731	1.81337	103.426	91.7772	71.8234	78.4035	28.1882	27.3054	0	0	21.7686	2.84597	0	12.3928	0	36.1508	0	70.3725	145.717	26.3574	52.5654	156.958	62.4167	59.0633	49.6515
BVES	0.0296715	0	0	0	0	0	0	8.33437	0	0	14.817	0	0	0.0406715	0	0	0	0	0	0	0.33682	0	0	0	0	0.143065	23.2595	0	0.185702	0	7.40943	0	0	0	0.0148296	0	1.01854	0	2.109	0	0	0.35065	3.45138	8.62386	0	0	0.0671964	7.69484	1.52844
BVES-AS1	0	0	0	0	0	0	0	0	0	0	0	0	0	0	1.04257	0	0	0	0	0	0	0	0	0	0	0	0	0	47.9677	0	0	0	0	0	0	0	0	0	0	0	0	1.22342	0	0	0	0	0	0	0.75566
BYSL	58.498	31.6997	21.4263	15.5836	54.6132	23.5363	113.266	0	67.4164	26.9726	39.6393	5.97284	33.8038	54.9989	3.26752	0.64453	4.94798	21.1203	21.0046	21.3059	3.21549	5.9734	4.05648	0	29.6928	45.9689	34.9208	1.49698	12.5927	16.5736	27.1497	81.9197	0.0895087	10.7165	43.3723	6.40939	12.9353	0.0554941	0.119584	0	24.7252	128.824	6.73302	26.7925	73.443	37.1292	3.95741	35.5941	63.6164
BZRAP1	0	0	0	0	0	0	0	0	0	0	0	0	0	0	0	0	0	0	0	0	0	0	0	0	0	0	0	0	0	0	0	0	0	0	0	0	0	0	0	0	0	0	0	0	0	0.0978948	0	0	0
BZRAP1-AS1	0	0	0	0	0	0	0	0.427813	0	0	0	0	0	0	0	0	0	0	0	0	0	0	0	0	0	0	0	0	0	0	0	0	0	0	0	0	0	0	0	0	0.0574178	0	6.01742	0	0	0	0	0	4.86047
BZW1	210.766	888.645	576.533	274.365	347.22	539.487	313.856	515.548	383.375	490.992	299.47	523.37	273.339	200.574	128.683	330.212	242.116	299.312	425.597	217.36	77.4462	29.7559	94.8951	257.146	12.7177	132.61	195.81	141.883	127.487	57.1693	123.102	169.358	59.1545	40.4826	6.242	53.8897	2.49461	16.7837	35.2455	12.543	47.0585	116.783	176.221	94.3603	74.2799	226.161	89.9396	249.309	267.265
BZW2	4.23289	0	0	23.2951	0	18.8425	0	0	0	0	0	0	0	0	75.7306	72.8625	0	5.50131	0	0	0.576691	0	0	0	0	0	0	1.04745	0	0	0	0	0	0.224906	0	0	0	0	0	0	0	0	0.713812	30.5248	0	0	0	4.41793	0
C10orf10	0	0	30.9302	0.106367	63.0013	28.9207	0.352728	0	9.24185	72.5974	19.5952	0	0	5.19782	0	0	0	45.5179	7.57631	1.98341	0	0	0.487808	0	3.92771	0	0	5.47271	0	7.14769	4.92394	7.2427	28.5104	1.06844	0	3.31652	10.114	14.7391	10.3585	0	16.5633	179.259	0	39.0139	76.7304	10.0942	22.2717	17.3242	0
C10orf105	0	0	0	0	0	0	0	0	0	0	0	0	0	0	0	0	0	0	0	0	0	0	0	0	0	0	0	0	0	0	0	0.0270556	0	0	0	0	0	0	0	0	0	0	0	0	0	0	0	0	0
[truncated: 21,536 more rows]
[truncated: 23 more columns]
